# Supplementary material for: Pan-cancer ion transport signature reveals functional regulators of glioblastoma aggression
Source: EMBO J. 2024 Jan 2;43(2):196–224. doi: 10.1038/s44318-023-00016-x (PMC10897389; doi:10.1038/s44318-023-00016-x)
Supplement: Supplementary file 2 — Table EV1 [file 44318_2023_16_MOESM2_ESM.xlsx]

## Sheet: Table_EV1_legend
Table EV1. Cancer types and number of samples analysed.

## Sheet: Table_EV1
cancer type	abbreviation	sample counts	clinical endpoint
adrenocortical_carcinoma	ACC	78	overall survival
bladder_urothelial_carcinoma	BLCA	408	overall survival
brain_lower_grade_glioma	LGG	513	progression-free survival
breast_invasive_carcinoma_her2	Her2	82	progression-free survival
breast_invasive_carcinoma_basal	Basal	189	progression-free survival
breast_invasive_carcinoma_luma	LumA	564	progression-free survival
breast_invasive_carcinoma_lumb	LumB	212	progression-free survival
breast_invasive_carcinoma_n_like	Nlike	140	progression-free survival
cervical_squamous_cell_carcinoma_and_endocervical_adenocarcinoma	CESC	303	overall survival
colon_adenocarcinoma	COAD	276	overall survival
esophageal_carcinoma	ESCA	182	overall survival
glioblastoma_multiforme	GBM	150	overall survival
head_and_neck_squamous_cell_carcinoma	HNSC	515	overall survival
kidney_renal_clear_cell_carcinoma	KIRC	515	overall survival
kidney_renal_papillary_cell_carcinoma	KIRP	285	overall survival
liver_hepatocellular_carcinoma	LIHC	368	overall survival
lung_adenocarcinoma	LUAD	510	overall survival
lung_squamous_cell_carcinoma	LUSC	487	overall survival
mesothelioma	MESO	87	overall survival
ovarian_serous_cystadenocarcinoma	OV	302	overall survival
pancreatic_adenocarcinoma	PAAD	177	overall survival
pheochromocytoma_and_paraganglioma	PCPG	178	progression-free survival
prostate_adenocarcinoma	PRAD	494	progression-free survival
rectum_adenocarcinoma	READ	90	progression-free survival
sarcoma	SARC	255	overall survival
skin_cutaneous_melanoma	SKCM	469	overall survival
stomach_adenocarcinoma	STAD	401	overall survival
testicular_germ_cell_tumors	TGCT	133	progression-free survival
thymoma	THYM	120	progression-free survival
thyroid_carcinoma	THCA	501	progression-free survival
uterine_carcinosarcoma	UCS	50	overall survival
uterine_corpus_endometrial_carcinoma	UCEC	174	overall survival
uveal_melanoma	UVM	80	overall survival
