# Supplementary material for: Pan-cancer ion transport signature reveals functional regulators of glioblastoma aggression
Source: EMBO J. 2024 Jan 2;43(2):196–224. doi: 10.1038/s44318-023-00016-x (PMC10897389; doi:10.1038/s44318-023-00016-x)
Supplement: Supplementary file 3 — Table EV2 [file 44318_2023_16_MOESM3_ESM.xlsx]

## Sheet: Table_EV2_legend
Table EV2. Prioritised IP genes associated with survival outcomes.

## Sheet: Table_EV2
gene	number of times identified	cumulative identification frequency	# of positive hazard ratios	# of negative hazard ratios	positive hazard cancers	negative hazard cancers
P2RX6	7	4.185	4	3	HNSC|KIRC|KIRP|LUSC	ACC|LIHC|UCEC
TRPV3	6	4.646	6	0	LGG|BASAL|LUMA|COAD|LIHC|LUSC
GRIN2D	6	4.612	6	0	ACC|BLCA|LUMB|LUAD|LUSC|OV
ACCN2	6	4.195	6	0	BASAL|LUMB|NLIKE|LIHC|LUAD|SARC
HTR3A	5	4.028	2	3	LIHC|SKCM	BLCA|HER2|HNSC
GABRR2	5	3.742	4	1	LUMA|LIHC|LUSC|THCA	LUMB
MCOLN2	5	3.575	0	5		HER2|CESC|LUAD|MESO|PRAD
KCNK15	5	3.018	3	2	LUMA|COAD|KIRC	LIHC|THCA
CHRNA1	4	3.155	2	2	LGG|SKCM	PAAD|PRAD
CHRNA4	4	2.848	3	1	HER2|COAD|SKCM	PRAD
KCNA3	4	2.79	2	2	LUSC|PCPG	HNSC|SKCM
AQP5	4	2.778	2	2	LUMB|SKCM	ESCA|STAD
GABRD	4	2.7	3	1	LUMA|KIRP|PRAD	KIRC
KCNJ11	4	2.684	2	2	BASAL|LIHC	BLCA|PRAD
GJB1	4	2.653	1	3	LUMB	OV|PRAD|STAD
FAM38A	4	2.626	4	0	BASAL|LUMA|KIRC|UCS
AQP7	4	2.574	1	3	COAD	LGG|SARC|UCEC
GRIN2C	4	2.494	3	1	PRAD|TGCT|THCA	CESC
SCN8A	4	2.328	2	2	PRAD|TGCT	ACC|HNSC
KCNH3	3	2.576	2	1	KIRC|TGCT	OV
GABRA2	3	2.51	2	1	LUAD|PCPG	SKCM
KCNA1	3	2.409	0	3		LUMA|LUMB|MESO
CHRNA9	3	2.386	2	1	LGG|LUAD	TGCT
GRIA3	3	2.352	2	1	BASAL|KIRC	SARC
GRIA4	3	2.329	1	2	PRAD	LUMA|LUMB
KCNJ14	3	2.327	3	0	COAD|LUAD|PCPG
PKD2L1	3	2.23	2	1	LUMA|UCEC	KIRP
CLCNKB	3	2.227	0	3		KIRP|LUAD|MESO
GJA9	3	2.208	2	1	LUSC|OV	NLIKE
KCNA6	3	2.192	2	1	OV|READ	LGG
P2RX1	3	2.187	1	2	LGG	LIHC|SARC
AQP6	3	2.182	2	1	LIHC|PAAD	UCEC
KCNC1	3	2.144	2	1	TGCT|THCA	ACC
CHRNA5	3	2.142	3	0	ESCA|HNSC|KIRP
SCN3A	3	2.139	2	1	LUAD|READ	LUMB
CHRNA2	3	2.091	1	2	HNSC	LGG|PRAD
P2RX2	3	2.076	2	1	LGG|PCPG	LIHC
ITPR3	3	2.076	1	2	ACC	BASAL|ESCA
TRPA1	3	2.071	2	1	LUAD|SARC	LUSC
GJB2	3	2.044	3	0	LGG|GBM|UCEC
KCND3	3	2.038	0	3		ACC|BLCA|SARC
CHRNB2	3	2.023	2	1	LIHC|SKCM	UVM
ACCN1	3	2.022	2	1	BLCA|BASAL	KIRP
KCNK17	3	2.011	1	2	SARC	LUMA|LUAD
KCNJ10	3	1.995	1	2	UCS	BASAL|SARC
AQP9	3	1.968	3	0	LUMA|GBM|UCEC
HCN1	3	1.956	1	2	TGCT	COAD|PAAD
GABRB3	3	1.953	2	1	STAD|THCA	MESO
CNGA4	3	1.93	0	3		HER2|OV|UCEC
GRIN3A	3	1.87	1	2	TGCT	LGG|HNSC
AQP4	3	1.854	2	1	SARC|THCA	LUAD
TRPM6	3	1.845	2	1	STAD|TGCT	PAAD
SCNN1A	3	1.796	1	2	SKCM	HNSC|KIRP
CNGB1	3	1.769	3	0	BLCA|PAAD|SKCM
CACNA1H	2	1.847	1	1	LUMA	TGCT
GJB6	2	1.845	2	0	COAD|SKCM
GABRP	2	1.775	0	2		BASAL|CESC
KCNQ4	2	1.759	1	1	LUSC	BLCA
GJA3	2	1.714	2	0	COAD|TGCT
GABRA5	2	1.688	1	1	SKCM	PAAD
KCNS3	2	1.669	1	1	COAD	BLCA
TRPM8	2	1.666	1	1	LGG	NLIKE
GRIN2B	2	1.665	2	0	KIRC|UVM
KCNK1	2	1.663	0	2		ACC|HNSC
GRIN2A	2	1.649	1	1	UCS	NLIKE
HCN2	2	1.633	2	0	LUMA|LUAD
KCNJ5	2	1.612	2	0	LUMA|OV
GLRA2	2	1.596	1	1	LUMA	OV
KCNK6	2	1.591	1	1	UCS	LIHC
GJB7	2	1.582	0	2		OV|READ
KCNK5	2	1.565	1	1	LGG	HER2
KCNK13	2	1.564	1	1	UCEC	THCA
CHRNA10	2	1.558	2	0	BASAL|TGCT
SCN9A	2	1.557	2	0	GBM|KIRP
CNGA3	2	1.554	2	0	LGG|MESO
P2RX5	2	1.552	1	1	OV	READ
KCNH2	2	1.549	2	0	LUMA|KIRC
KCNT1	2	1.546	1	1	OV	HER2
CNGB3	2	1.531	1	1	STAD	PRAD
RYR3	2	1.506	1	1	LGG	BLCA
AQP3	2	1.494	1	1	SKCM	MESO
KCNQ3	2	1.494	2	0	LIHC|READ
KCNC3	2	1.494	2	0	OV|PRAD
TRPM1	2	1.48	2	0	KIRC|SKCM
TRPC3	2	1.477	1	1	PCPG	BLCA
NALCN	2	1.472	1	1	TGCT	BLCA
KCNG3	2	1.468	1	1	SKCM	HNSC
ACCN3	2	1.462	0	2		BLCA|HER2
GJA1	2	1.456	1	1	BLCA	THCA
KCND2	2	1.454	2	0	LUMA|PRAD
CATSPER2	2	1.453	1	1	PRAD	BASAL
GRIK5	2	1.442	1	1	LUMA	BLCA
TRPC4	2	1.439	2	0	NLIKE|HNSC
GRIK2	2	1.417	2	0	BASAL|LUMA
KCNB2	2	1.415	0	2		BASAL|SARC
GJB3	2	1.39	0	2		CESC|THCA
SCNN1D	2	1.376	2	0	LGG|LUSC
KCNK12	2	1.366	1	1	PRAD	LIHC
CACNA1B	2	1.344	2	0	KIRC|SKCM
CLCN4	2	1.323	0	2		PRAD|TGCT
KCNQ5	2	1.312	1	1	MESO	LGG
AQP1	2	1.312	0	2		HNSC|KIRP
HVCN1	2	1.308	0	2		BLCA|LUAD
KCNA2	2	1.3	0	2		NLIKE|SKCM
KCNA7	2	1.297	2	0	PAAD|SKCM
CACNA1I	2	1.288	1	1	COAD	HER2
CACNA1A	2	1.283	1	1	COAD	HNSC
HCN4	2	1.27	0	2		BASAL|PCPG
GABRG2	2	1.248	1	1	THYM	PRAD
TRPC7	2	1.246	0	2		ACC|OV
GABRG3	2	1.237	2	0	LUMA|PCPG
KCNJ4	2	1.23	1	1	NLIKE	THYM
KCNH1	2	1.221	1	1	PRAD	LGG
KCNQ2	2	1.189	1	1	NLIKE	TGCT
KCNN4	2	1.14	1	1	GBM	BLCA
ANO1	2	1.076	1	1	LUAD	CESC
KCNJ3	2	1.059	1	1	COAD	KIRC
ITPR2	2	1.034	1	1	UCS	LUAD
TRPM2	1	0.999	1	0	LUMA
KCNH8	1	0.984	0	1		HNSC
CNGA1	1	0.983	1	0	STAD
GABRG1	1	0.981	1	0	ACC
RYR2	1	0.966	0	1		SKCM
GRIK3	1	0.962	0	1		LUMB
AQP2	1	0.954	0	1		OV
CHRNE	1	0.947	1	0	SKCM
SCNN1B	1	0.945	1	0	LGG
PANX1	1	0.944	0	1		LUMA
SCN11A	1	0.941	0	1		LUMB
GABRA3	1	0.924	1	0	KIRC
CLCNKA	1	0.896	1	0	LUMA
KCNS1	1	0.885	1	0	SKCM
CLCN2	1	0.88	1	0	LUMA
CHRNA6	1	0.878	0	1		ACC
TRPM4	1	0.868	0	1		PRAD
HTR3C	1	0.866	1	0	OV
CACNA1D	1	0.862	0	1		COAD
SCN2A	1	0.856	1	0	READ
KCNMA1	1	0.853	1	0	LUMA
KCNF1	1	0.845	1	0	LUAD
GRIK4	1	0.842	1	0	BASAL
CACNA1E	1	0.828	1	0	LIHC
KCNK4	1	0.817	1	0	BASAL
AQP10	1	0.808	1	0	LIHC
GRID2	1	0.801	1	0	STAD
RYR1	1	0.787	0	1		LUAD
KCNQ1	1	0.786	1	0	LUMB
GRIA2	1	0.786	1	0	LIHC
CACNA1G	1	0.785	1	0	LIHC
KCNG1	1	0.775	1	0	UCS
GABRR1	1	0.772	0	1		HNSC
CHRNB4	1	0.767	1	0	UCEC
GRIA1	1	0.765	1	0	KIRC
GLRA3	1	0.761	0	1		LGG
CHRNA3	1	0.757	1	0	ESCA
GABRA4	1	0.752	0	1		NLIKE
GJC3	1	0.751	0	1		BLCA
CHRND	1	0.742	1	0	COAD
PANX3	1	0.737	1	0	SARC
KCNC2	1	0.728	1	0	SARC
KCNJ13	1	0.721	0	1		LUMB
SCN4A	1	0.718	0	1		HER2
GABRB1	1	0.717	1	0	THCA
CHRNA7	1	0.704	1	0	STAD
KCNA5	1	0.701	0	1		SARC
GABRQ	1	0.695	1	0	ACC
GJB5	1	0.694	1	0	UCS
TPCN2	1	0.69	1	0	PRAD
KCNK10	1	0.672	1	0	TGCT
KCNJ15	1	0.672	0	1		KIRP
CATSPER1	1	0.669	1	0	BLCA
GJD3	1	0.655	1	0	GBM
GRIN3B	1	0.641	1	0	LUMB
CLCN5	1	0.64	0	1		KIRC
CLCN7	1	0.638	0	1		PRAD
PKD2L2	1	0.635	0	1		OV
ORAI3	1	0.621	1	0	BASAL
KCNB1	1	0.618	0	1		BASAL
KCNK2	1	0.616	0	1		BLCA
GABRE	1	0.613	1	0	PRAD
CFTR	1	0.612	0	1		MESO
KCNJ16	1	0.612	0	1		NLIKE
KCNG2	1	0.612	1	0	COAD
KCNJ2	1	0.607	1	0	LGG
GRIN1	1	0.596	1	0	BASAL
CACNA1F	1	0.587	1	0	PRAD
KCNK3	1	0.579	1	0	LUSC
TRPV2	1	0.577	1	0	SKCM
MIP	1	0.559	0	1		NLIKE
ZACN	1	0.558	0	1		BLCA
TPCN1	1	0.555	1	0	KIRC
KCNK9	1	0.553	1	0	LUAD
KCNH4	1	0.551	0	1		BLCA
FAM38B	1	0.55	1	0	BASAL
TRPV4	1	0.546	1	0	COAD
CLCN1	1	0.545	0	1		HNSC
KCNJ6	1	0.535	1	0	COAD
CHRNB1	1	0.528	1	0	HNSC
SCN5A	1	0.526	0	1		STAD
GABRR3	1	0.523	1	0	LIHC
KCNN2	1	0.52	0	1		ACC
GJC1	1	0.517	0	1		LUSC
KCNV1	1	0.513	1	0	LUAD
KCNK7	1	0.511	1	0	BASAL
PANX2	1	0.511	1	0	COAD
GABRA1	1	0.507	0	1		PAAD
