# Supplementary material for: Pan-cancer ion transport signature reveals functional regulators of glioblastoma aggression
Source: EMBO J. 2024 Jan 2;43(2):196–224. doi: 10.1038/s44318-023-00016-x (PMC10897389; doi:10.1038/s44318-023-00016-x)
Supplement: Supplementary file 4 — Table EV3 [file 44318_2023_16_MOESM4_ESM.xlsx]

## Sheet: Table_EV3_legend
Table EV3. Pathways enriched in the differentially expressed genes from the transcriptomes of cell lines and TCGA patient GBMs with respect to GJB2 or SCN9A knockdown or expression.

## Sheet: Table_EV3
term_name	term_id	adjusted_p_val	term_size	evidence	theme	group
GOBP_REGULATION_OF_NERVOUS_SYSTEM_DEVELOPMENT	GO:0051960	8.22373e-17	456	GJB2_cell|GJB2_tcga|SCN9A_cell|SCN9A_tcga	Neural / brain	Neural projections
REACTOME_NEURONAL_SYSTEM	REAC:R-HSA-112316	1.18252e-15	411	SCN9A_tcga	Neural / brain	Synapse activity
GOBP_REGULATION_OF_TRANS_SYNAPTIC_SIGNALING	GO:0099177	3.13493e-14	449	SCN9A_tcga	Neural / brain	Synapse activity
GOBP_AXON_DEVELOPMENT	GO:0061564	5.17136e-14	490	GJB2_cell|SCN9A_cell|SCN9A_tcga	Neural / brain	Neural projections
GOBP_REGULATION_OF_NEUROGENESIS	GO:0050767	1.13175e-13	377	GJB2_cell|SCN9A_cell|SCN9A_tcga	Neural / brain	Neural projections
GOBP_SYNAPSE_ORGANIZATION	GO:0050808	1.02433e-12	432	GJB2_tcga|SCN9A_tcga	Neural / brain	Synapse organization
REACTOME_EXTRACELLULAR_MATRIX_ORGANIZATION	REAC:R-HSA-1474244	2.50247e-12	300	GJB2_tcga|SCN9A_cell|SCN9A_tcga	Cytoskeleton / extra-cellular matrix development	Cell adhesion and ECM organization
GOBP_DNA_TEMPLATED_DNA_REPLICATION	GO:0006261	4.4671e-12	167	GJB2_cell	Cell cycle / oncogenic	DNA replication
GOBP_POSITIVE_REGULATION_OF_NERVOUS_SYSTEM_DEVELOPMENT	GO:0051962	1.20471e-11	279	GJB2_cell|GJB2_tcga|SCN9A_cell|SCN9A_tcga	Neural / brain	Neural projections
GOBP_CELL_SUBSTRATE_ADHESION	GO:0031589	1.40201e-11	369	GJB2_cell|GJB2_tcga|SCN9A_tcga	Cytoskeleton / extra-cellular matrix development	Cell adhesion and ECM organization
GOBP_DNA_REPLICATION	REAC:R-HSA-69306	4.15358e-11	287	GJB2_cell	Cell cycle / oncogenic	DNA replication
GOBP_REGULATION_OF_NEURON_PROJECTION_DEVELOPMENT	GO:0010975	1.51256e-10	446	GJB2_cell|SCN9A_cell|SCN9A_tcga	Neural / brain	Neural projections
REACTOME_GLYCOSAMINOGLYCAN_METABOLISM	REAC:R-HSA-1630316	3.03779e-10	124	GJB2_cell|GJB2_tcga	Intracellular signal response	Peptide metabolism
REACTOME_TRANSMISSION_ACROSS_CHEMICAL_SYNAPSES	REAC:R-HSA-112315	3.19236e-10	270	SCN9A_tcga	Neural / brain	Synapse activity
GOBP_COGNITION	GO:0050890	5.05817e-10	314	SCN9A_tcga	Neural / brain	Learning and cognition
GOBP_REGULATION_OF_AXONOGENESIS	GO:0050770	8.38701e-10	156	GJB2_cell|SCN9A_cell|SCN9A_tcga	Neural / brain	Neural projections
GOBP_SKELETAL_SYSTEM_MORPHOGENESIS	GO:0048705	1.28829e-09	226	GJB2_cell|SCN9A_cell	Cytoskeleton / extra-cellular matrix development	Ossification
GOBP_EXTERNAL_ENCAPSULATING_STRUCTURE_ORGANIZATION	GO:0045229	4.1267e-09	324	GJB2_tcga|SCN9A_cell|SCN9A_tcga	Other	Other
REACTOME_COLLAGEN_BIOSYNTHESIS_AND_MODIFYING_ENZYMES	REAC:R-HSA-1650814	4.45634e-09	67	GJB2_tcga|SCN9A_cell|SCN9A_tcga	Cytoskeleton / extra-cellular matrix development	Cell adhesion and ECM organization
GOBP_REGULATION_OF_MEMBRANE_POTENTIAL	GO:0042391	1.09963e-08	431	SCN9A_tcga	Neural / brain	Synapse activity
GOBP_DEVELOPMENTAL_GROWTH_INVOLVED_IN_MORPHOGENESIS	GO:0060560	1.28348e-08	233	GJB2_cell|SCN9A_tcga	Neural / brain	Neural projections
GOBP_POSITIVE_REGULATION_OF_NEUROGENESIS	GO:0050769	1.50523e-08	231	GJB2_cell|SCN9A_cell|SCN9A_tcga	Neural / brain	Neural projections
GOBP_POSITIVE_REGULATION_OF_CELL_DEVELOPMENT	GO:0010720	1.6949e-08	307	GJB2_cell|SCN9A_cell|SCN9A_tcga	Neural / brain	Neural projections
GOBP_OSSIFICATION	GO:0001503	2.37587e-08	428	GJB2_cell|GJB2_tcga|SCN9A_cell|SCN9A_tcga	Cytoskeleton / extra-cellular matrix development	Ossification
REACTOME_COLLAGEN_FORMATION	REAC:R-HSA-1474290	3.04481e-08	90	GJB2_tcga|SCN9A_cell|SCN9A_tcga	Cytoskeleton / extra-cellular matrix development	Cell adhesion and ECM organization
GOBP_SIGNAL_RELEASE	GO:0023061	4.57076e-08	472	GJB2_cell|SCN9A_tcga	Neural / brain	Synapse activity
REACTOME_L1CAM_INTERACTIONS	REAC:R-HSA-373760	4.88752e-08	121	GJB2_cell|SCN9A_cell|SCN9A_tcga	Other	Other
GOBP_CELL_CELL_ADHESION_VIA_PLASMA_MEMBRANE_ADHESION_MOLECULES	GO:0098742	5.28898e-08	284	GJB2_tcga|SCN9A_tcga	Other	Other
GOBP_NEURON_PROJECTION_GUIDANCE	GO:0097485	6.87769e-08	237	GJB2_cell|SCN9A_tcga	Neural / brain	Neural projections
REACTOME_S_PHASE	REAC:R-HSA-69242	7.52762e-08	163	GJB2_cell	Cell cycle / oncogenic	DNA replication
GOBP_UROGENITAL_SYSTEM_DEVELOPMENT	GO:0001655	1.1063e-07	361	GJB2_cell|GJB2_tcga	Cytoskeleton / extra-cellular matrix development	Epithelial development
GOBP_CELL_MATRIX_ADHESION	GO:0007160	1.12528e-07	238	GJB2_cell|GJB2_tcga	Cytoskeleton / extra-cellular matrix development	Cell adhesion and ECM organization
GOBP_REGULATION_OF_DEVELOPMENTAL_GROWTH	GO:0048638	3.80843e-07	332	GJB2_cell|SCN9A_tcga	Neural / brain	Neural projections
GOBP_VESICLE_MEDIATED_TRANSPORT_IN_SYNAPSE	GO:0099003	3.82701e-07	213	SCN9A_tcga	Neural / brain	Synapse activity
REACTOME_ASSEMBLY_OF_COLLAGEN_FIBRILS_AND_OTHER_MULTIMERIC_STRUCTURES	REAC:R-HSA-2022090	4.02311e-07	61	GJB2_tcga|SCN9A_cell|SCN9A_tcga	Cytoskeleton / extra-cellular matrix development	Cell adhesion and ECM organization
REACTOME_METABOLISM_OF_CARBOHYDRATES	REAC:R-HSA-71387	6.86168e-07	293	GJB2_cell|SCN9A_cell	Intracellular signal response	Peptide metabolism
REACTOME_MITOTIC_G1_PHASE_AND_G1_S_TRANSITION	GO:1901990	6.96748e-07	149	GJB2_cell	Cell cycle / oncogenic	DNA replication
REACTOME_DEGRADATION_OF_THE_EXTRACELLULAR_MATRIX	REAC:R-HSA-1474228	1.0493e-06	140	GJB2_tcga|SCN9A_cell|SCN9A_tcga	Cytoskeleton / extra-cellular matrix development	Cell adhesion and ECM organization
GOBP_NEGATIVE_REGULATION_OF_AXONOGENESIS	GO:0050771	1.05734e-06	65	GJB2_cell	Neural / brain	Neural projections
GOBP_SEX_DIFFERENTIATION	GO:0007548	1.06274e-06	288	GJB2_cell|GJB2_tcga	Cell cycle / oncogenic	Appendage morphogenesis
GOBP_FOREBRAIN_DEVELOPMENT	GO:0030900	1.28167e-06	384	GJB2_cell|SCN9A_tcga	Other	Other
GOBP_REGULATION_OF_EXTENT_OF_CELL_GROWTH	GO:0061387	1.40193e-06	108	GJB2_cell	Neural / brain	Neural projections
GOBP_REGULATION_OF_SYNAPSE_STRUCTURE_OR_ACTIVITY	GO:0050803	2.05255e-06	215	SCN9A_tcga	Neural / brain	Synapse organization
GOBP_CELL_JUNCTION_ASSEMBLY	GO:0034329	2.23573e-06	431	GJB2_cell|GJB2_tcga|SCN9A_tcga	Neural / brain	Synapse organization
GOBP_REPRODUCTIVE_SYSTEM_DEVELOPMENT	GO:0061458	3.14173e-06	310	GJB2_cell|GJB2_tcga	Cell cycle / oncogenic	Appendage morphogenesis
REACTOME_CELL_CYCLE_CHECKPOINTS	REAC:R-HSA-69620	3.14847e-06	291	GJB2_cell	Cell cycle / oncogenic	Cell cycle
GOBP_DEVELOPMENTAL_CELL_GROWTH	GO:0048588	3.42198e-06	229	GJB2_cell|SCN9A_tcga	Neural / brain	Neural projections
GOBP_REGULATION_OF_NEUROTRANSMITTER_RECEPTOR_ACTIVITY	GO:0099601	3.6542e-06	62	SCN9A_tcga	Other	Other
GOBP_NEGATIVE_REGULATION_OF_GROWTH	GO:0045926	4.04544e-06	249	GJB2_cell	Neural / brain	Neural projections
REACTOME_COLLAGEN_DEGRADATION	REAC:R-HSA-1442490	4.07089e-06	64	GJB2_tcga|SCN9A_tcga	Cytoskeleton / extra-cellular matrix development	Cell adhesion and ECM organization
GOBP_MEMORY	GO:0007613	5.47303e-06	120	SCN9A_tcga	Neural / brain	Learning and cognition
REACTOME_RESOLUTION_OF_SISTER_CHROMATID_COHESION	REAC:R-HSA-2500257	5.96082e-06	126	GJB2_cell	Cell cycle / oncogenic	Cell cycle
GOBP_EMBRYONIC_SKELETAL_SYSTEM_DEVELOPMENT	GO:0048706	5.97877e-06	128	GJB2_cell|GJB2_tcga|SCN9A_cell	Cytoskeleton / extra-cellular matrix development	Ossification
GOBP_REGULATION_OF_DNA_TEMPLATED_DNA_REPLICATION	GO:0006261	6.2381e-06	57	GJB2_cell	Cell cycle / oncogenic	DNA replication
GOBP_REGULATION_OF_SIGNALING_RECEPTOR_ACTIVITY	GO:0010469	7.01612e-06	162	GJB2_tcga|SCN9A_tcga	Other	Other
GOBP_DEVELOPMENT_OF_PRIMARY_SEXUAL_CHARACTERISTICS	GO:0045137	9.13574e-06	238	GJB2_cell	Cell cycle / oncogenic	Appendage morphogenesis
GOBP_CARTILAGE_DEVELOPMENT	GO:0051216	1.05241e-05	200	GJB2_cell|GJB2_tcga|SCN9A_tcga	Cytoskeleton / extra-cellular matrix development	Ossification
GOBP_MITOTIC_CELL_CYCLE_PHASE_TRANSITION	GO:0044772	1.0737e-05	473	GJB2_cell	Cell cycle / oncogenic	Cell cycle
GOBP_LEARNING	GO:0007612	1.17542e-05	150	SCN9A_tcga	Neural / brain	Learning and cognition
GOBP_REGULATION_OF_CELL_CYCLE_PHASE_TRANSITION	GO:1901987	1.17739e-05	453	GJB2_cell	Cell cycle / oncogenic	Cell cycle
GOBP_NEURON_PROJECTION_EXTENSION	GO:1990138	1.2617e-05	172	GJB2_cell|SCN9A_tcga	Neural / brain	Neural projections
REACTOME_INTEGRIN_CELL_SURFACE_INTERACTIONS	REAC:R-HSA-216083	1.52612e-05	85	GJB2_tcga|SCN9A_cell|SCN9A_tcga	Cytoskeleton / extra-cellular matrix development	Cell adhesion and ECM organization
REACTOME_CARDIAC_CONDUCTION	REAC:R-HSA-5576891	1.57519e-05	130	GJB2_tcga|SCN9A_tcga	Other	Other
GOBP_ACTION_POTENTIAL	GO:0001508	1.69684e-05	146	SCN9A_tcga	Neural / brain	Synapse activity
GOBP_NEUROTRANSMITTER_TRANSPORT	GO:0006836	1.75996e-05	213	SCN9A_tcga	Neural / brain	Synapse activity
GOBP_GLAND_DEVELOPMENT	GO:0048732	1.90361e-05	442	GJB2_cell|GJB2_tcga	Other	Other
GOBP_EYE_MORPHOGENESIS	GO:0048592	1.98999e-05	159	combined	Neural / brain	Neural development
GOBP_SYNAPTIC_TRANSMISSION_GABAERGIC	GO:0051932	2.00481e-05	57	SCN9A_tcga	Other	Other
GOBP_MORPHOGENESIS_OF_A_BRANCHING_STRUCTURE	GO:0001763	2.11389e-05	203	GJB2_tcga|SCN9A_tcga	Other	Other
GOBP_REGULATION_OF_ANIMAL_ORGAN_MORPHOGENESIS	GO:2000027	2.19158e-05	129	GJB2_tcga	Intracellular signal response	WNT signaling
GOBP_POSITIVE_REGULATION_OF_CELL_CYCLE_PROCESS	GO:0090068	2.32214e-05	260	GJB2_cell	Cell cycle / oncogenic	Cell cycle
GOBP_OSTEOBLAST_DIFFERENTIATION	GO:0001649	2.32884e-05	246	GJB2_cell|GJB2_tcga|SCN9A_cell	Cytoskeleton / extra-cellular matrix development	Ossification
GOBP_NEURON_DEATH	GO:0070997	2.33923e-05	367	GJB2_cell|SCN9A_cell	Cell cycle / oncogenic	Neuron apoptosis
GOBP_PROTEOGLYCAN_METABOLIC_PROCESS	GO:0006029	2.37668e-05	90	GJB2_cell	Intracellular signal response	Peptide metabolism
GOBP_RESPONSE_TO_MECHANICAL_STIMULUS	GO:0009612	2.43349e-05	211	GJB2_cell|GJB2_tcga	Other	Other
GOBP_POSITIVE_REGULATION_OF_CELL_ADHESION	GO:0045785	2.75355e-05	484	GJB2_tcga	Cytoskeleton / extra-cellular matrix development	Cell adhesion and ECM organization
GOBP_REGULATION_OF_MITOTIC_CELL_CYCLE_PHASE_TRANSITION	GO:1901990	2.85853e-05	354	GJB2_cell	Cell cycle / oncogenic	Cell cycle
GOBP_REGULATION_OF_CELL_SIZE	GO:0008361	2.89048e-05	184	GJB2_cell|SCN9A_cell	Neural / brain	Neural projections
GOBP_AMINOGLYCAN_BIOSYNTHETIC_PROCESS	GO:0006023	2.98166e-05	81	GJB2_cell	Intracellular signal response	Peptide metabolism
GOBP_CELL_GROWTH	GO:0016049	2.98564e-05	496	GJB2_cell|SCN9A_tcga	Neural / brain	Neural projections
GOBP_REGULATION_OF_NEUROTRANSMITTER_LEVELS	GO:0001505	3.19603e-05	220	SCN9A_tcga	Neural / brain	Synapse activity
GOBP_DNA_CONFORMATION_CHANGE	GO:0071103	3.23359e-05	106	GJB2_cell	Other	Other
GOBP_RESPONSE_TO_METAL_ION	GO:0010038	3.52725e-05	360	SCN9A_tcga	Neural / brain	Synapse activity
GOBP_COLLAGEN_FIBRIL_ORGANIZATION	GO:0030199	3.83966e-05	64	GJB2_tcga|SCN9A_cell|SCN9A_tcga	Other	Other
GOBP_CONNECTIVE_TISSUE_DEVELOPMENT	GO:0061448	3.96973e-05	275	GJB2_cell|GJB2_tcga|SCN9A_cell	Cytoskeleton / extra-cellular matrix development	Ossification
GOBP_SENSORY_SYSTEM_DEVELOPMENT	GO:0048880	5.14465e-05	398	GJB2_cell	Neural / brain	Neural development
GOBP_MITOTIC_NUCLEAR_DIVISION	GO:0140014	5.35221e-05	328	GJB2_cell	Cell cycle / oncogenic	Cell cycle
GOBP_HOMOPHILIC_CELL_ADHESION_VIA_PLASMA_MEMBRANE_ADHESION_MOLECULES	GO:0007156	5.78359e-05	172	SCN9A_tcga	Other	Other
GOBP_NEURAL_PRECURSOR_CELL_PROLIFERATION	GO:0061351	6.16305e-05	150	GJB2_cell	Neural / brain	Progenitor / gliogenesis
GOBP_CHONDROCYTE_DIFFERENTIATION	GO:0002062	6.33689e-05	114	GJB2_tcga	Cytoskeleton / extra-cellular matrix development	Ossification
GOBP_TELENCEPHALON_DEVELOPMENT	GO:0021537	7.35351e-05	257	GJB2_cell|SCN9A_tcga	Other	Other
GOBP_EXTRINSIC_APOPTOTIC_SIGNALING_PATHWAY	GO:0097191	7.46519e-05	224	GJB2_cell|SCN9A_cell	Cell cycle / oncogenic	Neuron apoptosis
GOBP_REGULATION_OF_SYNAPTIC_PLASTICITY	GO:0048167	7.50263e-05	207	SCN9A_tcga	Neural / brain	Synapse activity
GOBP_CHROMOSOME_SEGREGATION	GO:0007059	8.11462e-05	384	GJB2_cell	Cell cycle / oncogenic	Cell cycle
GOBP_PROTEIN_LOCALIZATION_TO_CELL_PERIPHERY	GO:1990778	0.00011184	338	SCN9A_cell|SCN9A_tcga	Other	Other
GOBP_DENDRITE_DEVELOPMENT	GO:0016358	0.000119478	237	GJB2_cell|SCN9A_tcga	Neural / brain	Synapse organization
GOBP_GLIOGENESIS	GO:0042063	0.000124398	310	GJB2_tcga|SCN9A_tcga	Neural / brain	Progenitor / gliogenesis
GOBP_HORMONE_TRANSPORT	GO:0009914	0.000124417	303	GJB2_cell|SCN9A_tcga	Neural / brain	Synapse activity
GOBP_REGULATION_OF_DNA_REPLICATION	GO:0006275	0.000124574	136	GJB2_cell	Cell cycle / oncogenic	DNA replication
GOBP_POSITIVE_REGULATION_OF_SYNAPTIC_TRANSMISSION	GO:0050806	0.000126252	170	SCN9A_tcga	Neural / brain	Synapse activity
GOBP_AXON_EXTENSION	GO:0048675	0.00015482	122	GJB2_cell	Neural / brain	Neural projections
REACTOME_NEUROTRANSMITTER_RECEPTORS_AND_POSTSYNAPTIC_SIGNAL_TRANSMISSION	REAC:R-HSA-112314	0.000155206	205	SCN9A_tcga	Neural / brain	Synapse activity
GOBP_NEGATIVE_REGULATION_OF_NERVOUS_SYSTEM_DEVELOPMENT	GO:0051961	0.000183127	151	SCN9A_tcga	Neural / brain	Neural projections
GOBP_MULTICELLULAR_ORGANISMAL_SIGNALING	GO:0032501	0.000183493	171	SCN9A_tcga	Neural / brain	Synapse activity
GOBP_NEURON_APOPTOTIC_PROCESS	GO:0051402	0.000186566	254	GJB2_cell|SCN9A_cell	Cell cycle / oncogenic	Neuron apoptosis
GOBP_CARDIAC_MUSCLE_CELL_ACTION_POTENTIAL	GO:0086001	0.000189258	79	SCN9A_tcga	Neural / brain	Synapse activity
GOBP_APPENDAGE_MORPHOGENESIS	GO:0035107	0.000192733	142	GJB2_cell	Cell cycle / oncogenic	Appendage morphogenesis
GOBP_REGULATION_OF_CATION_TRANSMEMBRANE_TRANSPORT	GO:1904062	0.000195669	394	SCN9A_tcga	Neural / brain	Synapse activity
GOBP_REGULATION_OF_NUCLEAR_DIVISION	GO:0051783	0.000203054	145	GJB2_cell	Cell cycle / oncogenic	Cell cycle
GOBP_CELL_CYCLE_CHECKPOINT_SIGNALING	GO:0000075	0.000228189	186	GJB2_cell	Cell cycle / oncogenic	Cell cycle
REACTOME_HDR_THROUGH_HOMOLOGOUS_RECOMBINATION_HRR	GO:0000724	0.000230302	68	GJB2_cell	Cell cycle / oncogenic	DNA replication
GOBP_SISTER_CHROMATID_SEGREGATION	GO:0000819	0.000255581	241	GJB2_cell	Cell cycle / oncogenic	Cell cycle
GOBP_NEGATIVE_REGULATION_OF_CELL_GROWTH	GO:0030308	0.000277136	188	combined	Neural / brain	Neural projections
REACTOME_MITOTIC_PROMETAPHASE	REAC:R-HSA-68877	0.000277952	203	GJB2_cell|SCN9A_cell	Cell cycle / oncogenic	Cell cycle
GOBP_CAMERA_TYPE_EYE_MORPHOGENESIS	GO:0048593	0.000293295	129	combined	Neural / brain	Neural development
GOBP_REGULATION_OF_ENDOCYTOSIS	GO:0030100	0.000314675	212	combined	Other	Other
REACTOME_PROTEIN_PROTEIN_INTERACTIONS_AT_SYNAPSES	REAC:R-HSA-6794362	0.000322902	87	SCN9A_tcga	Neural / brain	Synapse activity
GOBP_FIBROBLAST_PROLIFERATION	GO:0048144	0.000328297	103	GJB2_cell	Cell cycle / oncogenic	Cell proliferation signaling
GOBP_REGULATION_OF_CELL_SUBSTRATE_ADHESION	GO:0010810	0.000344492	222	GJB2_tcga	Cytoskeleton / extra-cellular matrix development	Cell adhesion and ECM organization
GOBP_POSITIVE_REGULATION_OF_CELL_CYCLE	GO:0045787	0.000364323	362	GJB2_cell	Cell cycle / oncogenic	Cell cycle
REACTOME_MITOTIC_SPINDLE_CHECKPOINT	REAC:R-HSA-69618	0.00041846	111	GJB2_cell	Cell cycle / oncogenic	Cell cycle
GOBP_NEGATIVE_REGULATION_OF_DEVELOPMENTAL_GROWTH	GO:0048640	0.000422522	115	GJB2_cell	Neural / brain	Neural projections
GOBP_RECEPTOR_LOCALIZATION_TO_SYNAPSE	GO:0097120	0.000430266	56	SCN9A_tcga	Other	Other
GOBP_STEM_CELL_DIFFERENTIATION	GO:0048863	0.000442535	249	GJB2_cell	Cell cycle / oncogenic	Stem cell differentiation
GOBP_EMBRYONIC_ORGAN_DEVELOPMENT	GO:0048568	0.000466555	451	GJB2_tcga|SCN9A_cell	Cytoskeleton / extra-cellular matrix development	Ossification
GOBP_REGULATION_OF_SODIUM_ION_TRANSPORT	GO:0002028	0.000473086	92	combined	Neural / brain	Synapse activity
GOBP_CHROMOSOME_SEPARATION	GO:0051304	0.000484778	135	GJB2_cell	Cell cycle / oncogenic	Cell cycle
REACTOME_MUSCLE_CONTRACTION	REAC:R-HSA-397014	0.000504425	203	GJB2_tcga|SCN9A_tcga	Other	Other
GOBP_CALCIUM_ION_REGULATED_EXOCYTOSIS	GO:0017156	0.000528274	66	SCN9A_tcga	Neural / brain	Synapse activity
GOBP_SENSORY_ORGAN_MORPHOGENESIS	GO:0090596	0.000533663	272	SCN9A_tcga	Neural / brain	Neural development
GOBP_ROOF_OF_MOUTH_DEVELOPMENT	GO:0060021	0.00053829	91	GJB2_cell	Other	Other
GOBP_PHENOL_CONTAINING_COMPOUND_METABOLIC_PROCESS	GO:0018958	0.000549818	111	combined	Intracellular signal response	Peptide metabolism
GOBP_REGULATION_OF_CATION_CHANNEL_ACTIVITY	GO:2001257	0.00060416	197	SCN9A_tcga	Neural / brain	Synapse activity
GOBP_ACTIN_FILAMENT_ORGANIZATION	GO:0007015	0.000640814	454	combined	Cytoskeleton / extra-cellular matrix development	Cytoskeleton organization
GOBP_PRESYNAPTIC_ENDOCYTOSIS	GO:0140238	0.000648645	66	SCN9A_tcga	Neural / brain	Synapse activity
GOBP_NEUROTRANSMITTER_SECRETION	GO:0007269	0.000652028	152	SCN9A_tcga	Neural / brain	Synapse activity
GOBP_POSITIVE_REGULATION_OF_LIPID_LOCALIZATION	GO:1905954	0.000668511	113	combined	Intracellular signal response	Lipid localization
GOBP_REGULATION_OF_CHROMOSOME_SEGREGATION	GO:0051983	0.000686959	132	GJB2_cell	Cell cycle / oncogenic	Cell cycle
GOBP_REGULATION_OF_NEURAL_PRECURSOR_CELL_PROLIFERATION	GO:2000177	0.000723122	90	GJB2_cell	Neural / brain	Progenitor / gliogenesis
GOBP_ACTOMYOSIN_STRUCTURE_ORGANIZATION	GO:0031032	0.000750325	204	combined	Cytoskeleton / extra-cellular matrix development	Cytoskeleton organization
GOBP_SYNAPTIC_VESICLE_RECYCLING	GO:0036465	0.0007937	79	SCN9A_tcga	Neural / brain	Synapse activity
REACTOME_DISEASES_OF_DNA_REPAIR	REAC:R-HSA-9675135	0.0008145	51	GJB2_cell	Cell cycle / oncogenic	DNA replication
GOBP_SYNAPSE_ASSEMBLY	GO:0007416	0.000820188	184	SCN9A_tcga	Neural / brain	Synapse organization
GOBP_RENAL_TUBULE_DEVELOPMENT	GO:0061326	0.00085037	99	combined	Cytoskeleton / extra-cellular matrix development	Epithelial development
GOBP_LOCOMOTORY_BEHAVIOR	GO:0007626	0.000853297	198	SCN9A_tcga	Other	Other
GOBP_EPITHELIAL_TUBE_MORPHOGENESIS	GO:0060562	0.000881967	335	GJB2_cell|GJB2_tcga	Other	Other
GOBP_REGULATION_OF_CHROMOSOME_SEPARATION	GO:1905818	0.00093796	111	GJB2_cell	Cell cycle / oncogenic	Cell cycle
REACTOME_CHONDROITIN_SULFATE_DERMATAN_SULFATE_METABOLISM	REAC:R-HSA-1793185	0.000952136	50	GJB2_cell	Intracellular signal response	Peptide metabolism
GOBP_MALE_SEX_DIFFERENTIATION	GO:0046661	0.000979437	171	GJB2_cell	Cell cycle / oncogenic	Appendage morphogenesis
GOBP_POSTSYNAPSE_ORGANIZATION	GO:0099173	0.000989891	166	SCN9A_tcga	Neural / brain	Synapse organization
GOBP_POSITIVE_REGULATION_OF_DEVELOPMENTAL_GROWTH	GO:0048639	0.00102143	168	combined	Neural / brain	Neural projections
GOBP_POSITIVE_REGULATION_OF_AXONOGENESIS	GO:0050772	0.00104774	78	GJB2_cell	Neural / brain	Neural projections
GOBP_NEGATIVE_REGULATION_OF_MITOTIC_CELL_CYCLE	GO:0045930	0.00115006	246	GJB2_cell	Cell cycle / oncogenic	Cell cycle
GOBP_SODIUM_ION_TRANSMEMBRANE_TRANSPORT	GO:0035725	0.00115413	184	SCN9A_tcga	Neural / brain	Synapse activity
GOBP_SYNAPTIC_TRANSMISSION_GLUTAMATERGIC	GO:0035249	0.00117474	102	SCN9A_tcga	Other	Other
GOBP_NEPHRON_DEVELOPMENT	GO:0072006	0.00119946	153	GJB2_tcga	Cytoskeleton / extra-cellular matrix development	Epithelial development
GOBP_RESPONSE_TO_ALCOHOL	GO:0097305	0.00120818	254	GJB2_tcga	Other	Other
GOBP_IMPORT_INTO_CELL	GO:0098657	0.00121382	253	SCN9A_tcga	Other	Other
GOBP_REGIONALIZATION	GO:0003002	0.00129671	360	GJB2_cell	Other	Other
GOBP_EMBRYONIC_SKELETAL_SYSTEM_MORPHOGENESIS	GO:0048704	0.00131215	94	GJB2_cell	Cytoskeleton / extra-cellular matrix development	Ossification
GOBP_RHYTHMIC_PROCESS	GO:0048511	0.00131725	303	GJB2_cell	Cell cycle / oncogenic	Appendage morphogenesis
GOBP_NEGATIVE_REGULATION_OF_NEURON_PROJECTION_DEVELOPMENT	GO:0010977	0.00134612	142	SCN9A_tcga	Neural / brain	Neural projections
GOBP_NEGATIVE_REGULATION_OF_MITOTIC_CELL_CYCLE_PHASE_TRANSITION	GO:1901991	0.00135439	194	GJB2_cell	Cell cycle / oncogenic	Cell cycle
GOBP_POSITIVE_REGULATION_OF_FIBROBLAST_PROLIFERATION	GO:0048146	0.00137767	53	combined	Cell cycle / oncogenic	Cell proliferation signaling
REACTOME_RHO_GTPASES_ACTIVATE_FORMINS	REAC:R-HSA-5663220	0.00137767	140	GJB2_cell	Cell cycle / oncogenic	Cell cycle
GOBP_KIDNEY_EPITHELIUM_DEVELOPMENT	GO:0072073	0.00138602	146	combined	Cytoskeleton / extra-cellular matrix development	Epithelial development
GOBP_BONE_MORPHOGENESIS	GO:0060349	0.00138622	98	SCN9A_cell	Cytoskeleton / extra-cellular matrix development	Ossification
GOBP_REGULATION_OF_FIBROBLAST_PROLIFERATION	GO:0048145	0.0013921	87	combined	Cell cycle / oncogenic	Cell proliferation signaling
GOBP_BONE_DEVELOPMENT	GO:0060348	0.0015199	232	GJB2_tcga|SCN9A_cell	Cytoskeleton / extra-cellular matrix development	Ossification
GOBP_SODIUM_ION_TRANSPORT	GO:0006814	0.00152492	255	SCN9A_tcga	Neural / brain	Synapse activity
GOBP_PATTERN_SPECIFICATION_PROCESS	GO:0007389	0.00154722	472	GJB2_cell	Other	Other
GOBP_CATECHOL_CONTAINING_COMPOUND_METABOLIC_PROCESS	GO:0009712	0.00154722	55	combined	Intracellular signal response	Peptide metabolism
GOBP_PROTEIN_LOCALIZATION_TO_PLASMA_MEMBRANE	GO:0072659	0.00156793	286	SCN9A_cell|SCN9A_tcga	Other	Other
GOBP_RESPONSE_TO_OXYGEN_LEVELS	GO:0070482	0.0015794	336	GJB2_cell|GJB2_tcga	Intracellular signal response	Kinase signaling
GOBP_NEGATIVE_REGULATION_OF_CELL_DEVELOPMENT	GO:0010721	0.00171475	187	SCN9A_tcga	Neural / brain	Neural projections
GOBP_GLYCOPROTEIN_METABOLIC_PROCESS	GO:0009100	0.00175078	397	GJB2_cell	Intracellular signal response	Peptide metabolism
REACTOME_DISEASES_OF_GLYCOSYLATION	REAC:R-HSA-3781865	0.00178408	143	GJB2_tcga	Other	Other
GOBP_REGULATION_OF_MITOTIC_NUCLEAR_DIVISION	GO:0007088	0.00181944	118	GJB2_cell	Cell cycle / oncogenic	Cell cycle
GOBP_MITOTIC_CELL_CYCLE_CHECKPOINT_SIGNALING	GO:0007093	0.00205223	141	GJB2_cell	Cell cycle / oncogenic	Cell cycle
GOBP_WOUND_HEALING	GO:0042060	0.00217931	444	GJB2_tcga	Other	Other
GOBP_PROTEOGLYCAN_BIOSYNTHETIC_PROCESS	GO:0030166	0.00218278	62	GJB2_cell	Intracellular signal response	Peptide metabolism
GOBP_OVULATION_CYCLE	GO:0042698	0.00222639	73	combined	Cell cycle / oncogenic	Appendage morphogenesis
GOBP_RESPIRATORY_SYSTEM_DEVELOPMENT	GO:0060541	0.00225129	211	GJB2_tcga	Other	Other
GOBP_NUCLEAR_CHROMOSOME_SEGREGATION	GO:0098813	0.00246449	323	GJB2_cell	Cell cycle / oncogenic	Cell cycle
GOBP_NEGATIVE_REGULATION_OF_CELL_CYCLE	GO:0045786	0.00258989	405	GJB2_cell	Cell cycle / oncogenic	Cell cycle
GOBP_AMINE_METABOLIC_PROCESS	GO:0009308	0.00268738	118	combined	Intracellular signal response	Peptide metabolism
GOBP_AMEBOIDAL_TYPE_CELL_MIGRATION	GO:0001667	0.00270873	495	GJB2_cell|GJB2_tcga	Other	Other
GOBP_CELLULAR_RESPONSE_TO_OXYGEN_LEVELS	GO:0071453	0.00280575	174	GJB2_cell	Intracellular signal response	Kinase signaling
GOBP_MESENCHYMAL_CELL_DIFFERENTIATION	GO:0048762	0.00280913	254	GJB2_tcga	Cell cycle / oncogenic	Stem cell differentiation
GOBP_EAR_DEVELOPMENT	GO:0043583	0.00280979	221	GJB2_cell|SCN9A_cell	Other	Other
REACTOME_SYNTHESIS_OF_DNA	REAC:R-HSA-69239	0.00288477	121	GJB2_cell	Cell cycle / oncogenic	DNA replication
GOBP_REGULATION_OF_OSSIFICATION	GO:0030278	0.00290027	121	GJB2_tcga	Cytoskeleton / extra-cellular matrix development	Ossification
GOBP_POSITIVE_REGULATION_OF_DNA_BIOSYNTHETIC_PROCESS	GO:2000573	0.00294412	74	GJB2_cell	Other	Other
GOBP_MESENCHYME_DEVELOPMENT	GO:0060485	0.0030056	314	GJB2_tcga	Cell cycle / oncogenic	Stem cell differentiation
GOBP_REGULATION_OF_TRANSPORTER_ACTIVITY	GO:0032409	0.00303155	326	SCN9A_tcga	Neural / brain	Synapse activity
GOBP_RESPONSE_TO_VITAMIN	GO:0033273	0.0031552	86	GJB2_tcga	Other	Other
GOBP_STEM_CELL_DEVELOPMENT	GO:0048864	0.00316325	90	GJB2_cell	Cell cycle / oncogenic	Stem cell differentiation
GOBP_FEMALE_SEX_DIFFERENTIATION	GO:0046660	0.00322334	124	GJB2_cell	Cell cycle / oncogenic	Appendage morphogenesis
GOBP_SYNAPTIC_VESICLE_EXOCYTOSIS	GO:0016079	0.00327698	112	SCN9A_tcga	Neural / brain	Synapse activity
REACTOME_SIGNALING_BY_TGFB_FAMILY_MEMBERS	REAC:R-HSA-9006936	0.00335801	122	SCN9A_cell	Other	Other
REACTOME_DISEASES_OF_METABOLISM	REAC:R-HSA-5668914	0.00340875	250	GJB2_tcga	Other	Other
REACTOME_NEUREXINS_AND_NEUROLIGINS	REAC:R-HSA-6794361	0.00352354	56	SCN9A_tcga	Neural / brain	Synapse activity
GOBP_DENDRITE_MORPHOGENESIS	GO:0048813	0.00374756	140	SCN9A_tcga	Neural / brain	Synapse organization
REACTOME_NUCLEAR_EVENTS_KINASE_AND_TRANSCRIPTION_FACTOR_ACTIVATION	REAC:R-HSA-198725	0.00421774	61	GJB2_cell	Cell cycle / oncogenic	NTRKs signaling
GOBP_CARDIAC_CONDUCTION	REAC:R-HSA-5576891	0.00456685	102	SCN9A_tcga	Neural / brain	Synapse activity
GOBP_AMINOGLYCAN_METABOLIC_PROCESS	GO:0006022	0.00460883	134	GJB2_cell	Intracellular signal response	Peptide metabolism
GOBP_POSITIVE_REGULATION_OF_ION_TRANSPORT	GO:0032414	0.00467605	289	SCN9A_tcga	Neural / brain	Synapse activity
GOBP_REGULATION_OF_CELL_JUNCTION_ASSEMBLY	GO:1901888	0.00475902	204	GJB2_tcga	Neural / brain	Synapse organization
REACTOME_ACTIVATION_OF_NMDA_RECEPTORS_AND_POSTSYNAPTIC_EVENTS	REAC:R-HSA-442755	0.00479719	94	SCN9A_tcga	Neural / brain	Synapse activity
GOBP_RESPONSE_TO_MOLECULE_OF_BACTERIAL_ORIGIN	GO:0002237	0.00503245	360	GJB2_cell|GJB2_tcga	Other	Other
GOBP_POTASSIUM_ION_TRANSPORT	GO:0006813	0.00514618	247	SCN9A_tcga	Other	Other
GOBP_REGULATION_OF_SYNAPTIC_TRANSMISSION_GLUTAMATERGIC	GO:0051966	0.00520622	78	SCN9A_tcga	Other	Other
REACTOME_NON_INTEGRIN_MEMBRANE_ECM_INTERACTIONS	REAC:R-HSA-3000171	0.00525738	59	GJB2_cell|GJB2_tcga	Other	Other
GOBP_NEGATIVE_REGULATION_OF_CELL_CYCLE_PROCESS	GO:0010948	0.00537684	318	GJB2_cell	Cell cycle / oncogenic	Cell cycle
GOBP_KIDNEY_MORPHOGENESIS	GO:0060993	0.00561061	98	combined	Cytoskeleton / extra-cellular matrix development	Epithelial development
GOBP_RESPONSE_TO_ESTRADIOL	GO:0032355	0.00565468	121	combined	Other	Other
REACTOME_RHO_GTPASE_CYCLE	REAC:R-HSA-9012999	0.00566886	450	GJB2_cell	Cell cycle / oncogenic	Cell proliferation signaling
GOBP_POSITIVE_REGULATION_OF_SECRETION	GO:0051047	0.00567077	304	SCN9A_tcga	Neural / brain	Synapse activity
GOBP_REGULATION_OF_OSTEOBLAST_DIFFERENTIATION	GO:0045667	0.00597683	140	combined	Cytoskeleton / extra-cellular matrix development	Ossification
REACTOME_INTRACELLULAR_SIGNALING_BY_SECOND_MESSENGERS	REAC:R-HSA-9006925	0.00604058	307	GJB2_cell	Other	Other
GOBP_RESPONSE_TO_STEROID_HORMONE	GO:0048545	0.00609579	339	GJB2_tcga	Other	Other
GOBP_RESPONSE_TO_TRANSFORMING_GROWTH_FACTOR_BETA	GO:0071559	0.00621004	281	GJB2_cell|GJB2_tcga	Intracellular signal response	Kinase signaling
GOBP_REGULATION_OF_EXOCYTOSIS	GO:0017157	0.00640225	215	SCN9A_tcga	Neural / brain	Synapse activity
GOBP_POSITIVE_REGULATION_OF_LIPID_TRANSPORT	GO:0032370	0.00640225	88	combined	Intracellular signal response	Lipid localization
GOBP_GLIAL_CELL_DIFFERENTIATION	GO:0010001	0.00641752	227	GJB2_tcga|SCN9A_tcga	Neural / brain	Progenitor / gliogenesis
GOBP_REGULATION_OF_CELLULAR_COMPONENT_SIZE	GO:0032535	0.00649812	366	combined	Neural / brain	Neural projections
GOBP_POSITIVE_REGULATION_OF_REGULATED_SECRETORY_PATHWAY	GO:1903307	0.00682873	51	SCN9A_tcga	Neural / brain	Synapse activity
REACTOME_REGULATION_OF_TP53_ACTIVITY	REAC:R-HSA-5633007	0.00687588	160	GJB2_cell	Cell cycle / oncogenic	TP53 activity
GOBP_AORTA_DEVELOPMENT	GO:0035904	0.00690217	62	combined	Other	Other
GOBP_PROTEIN_LOCALIZATION_TO_CELL_JUNCTION	GO:1902414	0.00706102	98	SCN9A_tcga	Other	Other
GOBP_NEURAL_CREST_CELL_DIFFERENTIATION	GO:0014033	0.00714223	97	GJB2_cell	Cell cycle / oncogenic	Stem cell differentiation
GOBP_NEGATIVE_REGULATION_OF_WNT_SIGNALING_PATHWAY	GO:0030178	0.0072011	175	GJB2_tcga	Intracellular signal response	WNT signaling
GOBP_RESPONSE_TO_CALCIUM_ION	GO:0051592	0.0072024	148	SCN9A_tcga	Neural / brain	Synapse activity
GOBP_CELLULAR_RESPONSE_TO_INORGANIC_SUBSTANCE	GO:0071241	0.00751863	229	SCN9A_tcga	Neural / brain	Synapse activity
GOBP_REGULATION_OF_ACTION_POTENTIAL	GO:0098900	0.00753888	61	SCN9A_tcga	Neural / brain	Synapse activity
GOBP_REGULATION_OF_NERVOUS_SYSTEM_PROCESS	GO:0031644	0.00772889	145	SCN9A_tcga	Other	Other
GOBP_ENSHEATHMENT_OF_NEURONS	GO:0007272	0.00772889	144	SCN9A_tcga	Other	Other
GOBP_SUBSTRATE_ADHESION_DEPENDENT_CELL_SPREADING	GO:0034446	0.00809739	111	combined	Cytoskeleton / extra-cellular matrix development	Cell adhesion and ECM organization
GOBP_POSITIVE_REGULATION_OF_CELL_SUBSTRATE_ADHESION	GO:0010811	0.00837626	125	GJB2_tcga	Cytoskeleton / extra-cellular matrix development	Cell adhesion and ECM organization
GOBP_EMBRYONIC_ORGAN_MORPHOGENESIS	GO:0048562	0.00869746	294	SCN9A_cell	Cytoskeleton / extra-cellular matrix development	Ossification
GOBP_CELL_COMMUNICATION_INVOLVED_IN_CARDIAC_CONDUCTION	GO:0086065	0.00877591	63	SCN9A_tcga	Neural / brain	Synapse activity
GOBP_METAPHASE_ANAPHASE_TRANSITION_OF_CELL_CYCLE	GO:0044784	0.00878427	98	GJB2_cell	Cell cycle / oncogenic	Cell cycle
GOBP_ACTIN_FILAMENT_BUNDLE_ORGANIZATION	GO:0061572	0.00885602	166	combined	Cytoskeleton / extra-cellular matrix development	Cytoskeleton organization
GOBP_POSITIVE_REGULATION_OF_CELL_PROJECTION_ORGANIZATION	GO:0031346	0.00888378	352	combined	Neural / brain	Neural projections
GOBP_NON_CANONICAL_WNT_SIGNALING_PATHWAY	GO:0035567	0.00893867	72	combined	Intracellular signal response	WNT signaling
GOBP_REGULATION_OF_BODY_FLUID_LEVELS	GO:0050878	0.00899108	393	GJB2_tcga	Other	Other
GOBP_REGULATION_OF_CELL_MORPHOGENESIS	GO:0022604	0.00911131	311	combined	Other	Other
GOBP_ANIMAL_ORGAN_REGENERATION	GO:0031100	0.0093083	65	GJB2_cell	Other	Other
GOBP_REGULATION_OF_NEURONAL_SYNAPTIC_PLASTICITY	GO:0048168	0.00949726	57	SCN9A_tcga	Neural / brain	Synapse activity
REACTOME_EXTENSION_OF_TELOMERES	REAC:R-HSA-180786	0.00956601	51	GJB2_cell	Intracellular signal response	WNT signaling
GOBP_CELLULAR_RESPONSE_TO_PEPTIDE	GO:1901653	0.00990424	378	GJB2_tcga	Intracellular signal response	Peptide metabolism
GOBP_POSITIVE_REGULATION_OF_MITOTIC_CELL_CYCLE_PHASE_TRANSITION	GO:1901992	0.0104848	100	GJB2_cell	Cell cycle / oncogenic	Cell cycle
GOBP_POSITIVE_REGULATION_OF_CELL_JUNCTION_ASSEMBLY	GO:1901890	0.0107501	106	combined	Neural / brain	Synapse organization
GOBP_REGULATION_OF_SODIUM_ION_TRANSMEMBRANE_TRANSPORT	GO:1902305	0.0108999	69	SCN9A_tcga	Neural / brain	Synapse activity
GOBP_DEVELOPMENTAL_MATURATION	GO:0021700	0.0110698	303	SCN9A_tcga	Other	Other
GOBP_TRANSMEMBRANE_RECEPTOR_PROTEIN_SERINE_THREONINE_KINASE_SIGNALING_PATHWAY	GO:0007178	0.0112743	395	GJB2_tcga	Intracellular signal response	Kinase signaling
GOBP_CELLULAR_RESPONSE_TO_EXTERNAL_STIMULUS	GO:0071496	0.0113831	328	GJB2_cell	Other	Other
GOBP_REGULATION_OF_CELL_MATRIX_ADHESION	GO:0001952	0.0123421	125	GJB2_cell	Cytoskeleton / extra-cellular matrix development	Cell adhesion and ECM organization
GOBP_REGULATION_OF_SYNAPSE_ASSEMBLY	GO:0051963	0.0124603	104	SCN9A_tcga	Neural / brain	Synapse organization
GOBP_CELLULAR_BIOGENIC_AMINE_METABOLIC_PROCESS	GO:0042402	0.0126192	98	combined	Intracellular signal response	Peptide metabolism
GOBP_RESPONSE_TO_ISCHEMIA	GO:0002931	0.0129171	55	combined	Other	Other
GOBP_REGULATED_EXOCYTOSIS	GO:0045055	0.0131123	243	SCN9A_tcga	Neural / brain	Synapse activity
GOBP_EPITHELIAL_CELL_DEVELOPMENT	GO:0002064	0.0131123	218	GJB2_tcga	Other	Other
GOBP_PEPTIDYL_SERINE_MODIFICATION	GO:0018209	0.0132543	332	combined	Other	Other
REACTOME_SIGNALING_BY_NTRKS	REAC:R-HSA-166520	0.0137854	134	GJB2_cell	Cell cycle / oncogenic	NTRKs signaling
GOBP_NEGATIVE_REGULATION_OF_CELL_PROJECTION_ORGANIZATION	GO:0031345	0.0139343	193	combined	Neural / brain	Neural projections
GOBP_HEART_VALVE_DEVELOPMENT	GO:0003170	0.0142892	65	combined	Other	Other
GOBP_MUSCLE_TISSUE_DEVELOPMENT	GO:0060537	0.0145557	423	GJB2_tcga|SCN9A_cell|SCN9A_tcga	Other	Other
GOBP_NEPHRON_EPITHELIUM_DEVELOPMENT	GO:0072009	0.0152555	116	combined	Cytoskeleton / extra-cellular matrix development	Epithelial development
GOBP_REGULATION_OF_ACTIN_FILAMENT_BUNDLE_ASSEMBLY	GO:0032231	0.0152631	108	combined	Cytoskeleton / extra-cellular matrix development	Cytoskeleton organization
GOBP_NEGATIVE_REGULATION_OF_METAPHASE_ANAPHASE_TRANSITION_OF_CELL_CYCLE	GO:1902100	0.0154853	50	GJB2_cell	Cell cycle / oncogenic	Cell cycle
GOBP_MULTICELLULAR_ORGANISM_GROWTH	GO:0035264	0.0159095	147	combined	Other	Other
GOBP_CELL_CELL_SIGNALING_BY_WNT	GO:0198738	0.0161251	459	combined	Intracellular signal response	WNT signaling
GOBP_CELLULAR_RESPONSE_TO_ABIOTIC_STIMULUS	GO:0071214	0.0164567	337	combined	Other	Other
GOBP_CELL_SUBSTRATE_JUNCTION_ORGANIZATION	GO:0007044	0.0165632	101	combined	Cytoskeleton / extra-cellular matrix development	Cell adhesion and ECM organization
GOBP_RESPONSE_TO_BMP	GO:0071772	0.0167539	178	GJB2_tcga	Intracellular signal response	Kinase signaling
GOBP_EMBRYONIC_APPENDAGE_MORPHOGENESIS	GO:0035113	0.0168209	118	combined	Cell cycle / oncogenic	Appendage morphogenesis
GOBP_ENDOCHONDRAL_BONE_MORPHOGENESIS	GO:0060350	0.0168473	58	GJB2_tcga|SCN9A_cell	Cytoskeleton / extra-cellular matrix development	Ossification
GOBP_POSITIVE_REGULATION_OF_EXOCYTOSIS	GO:0045921	0.0169726	86	SCN9A_tcga	Neural / brain	Synapse activity
GOBP_AMIDE_TRANSPORT	GO:0042886	0.0179059	299	SCN9A_tcga	Neural / brain	Synapse activity
GOBP_EPITHELIAL_CELL_PROLIFERATION	GO:0050673	0.0188323	492	GJB2_tcga	Other	Other
GOBP_HEART_VALVE_MORPHOGENESIS	GO:0003179	0.0188348	55	combined	Other	Other
REACTOME_HEPARAN_SULFATE_HEPARIN_HS_GAG_METABOLISM	REAC:R-HSA-1638091	0.0193062	55	combined	Intracellular signal response	Peptide metabolism
GOBP_NEGATIVE_REGULATION_OF_PHOSPHORYLATION	GO:0042326	0.0199817	382	GJB2_cell	Other	Other
GOBP_NEGATIVE_REGULATION_OF_NUCLEAR_DIVISION	GO:0051784	0.0200042	63	GJB2_cell	Cell cycle / oncogenic	Cell cycle
GOBP_MESENCHYMAL_CELL_MIGRATION	GO:0090497	0.0214753	62	GJB2_cell	Cell cycle / oncogenic	Stem cell differentiation
GOBP_REGULATION_OF_BMP_SIGNALING_PATHWAY	GO:0030510	0.0215257	111	GJB2_tcga	Intracellular signal response	Kinase signaling
REACTOME_MITOTIC_METAPHASE_AND_ANAPHASE	REAC:R-HSA-2555396	0.0218883	236	GJB2_cell	Cell cycle / oncogenic	Cell cycle
GOBP_REGULATION_OF_ESTABLISHMENT_OF_PLANAR_POLARITY	GO:0090175	0.0221508	57	combined	Intracellular signal response	WNT signaling
GOBP_CARDIAC_MUSCLE_CELL_ACTION_POTENTIAL_INVOLVED_IN_CONTRACTION	GO:0086002	0.0225984	54	SCN9A_tcga	Neural / brain	Synapse activity
GOBP_VASCULAR_PROCESS_IN_CIRCULATORY_SYSTEM	GO:0003018	0.0228852	270	GJB2_tcga|SCN9A_tcga	Other	Other
REACTOME_NEUROTRANSMITTER_RELEASE_CYCLE	REAC:R-HSA-112310	0.0239191	51	SCN9A_tcga	Other	Other
REACTOME_SEPARATION_OF_SISTER_CHROMATIDS	REAC:R-HSA-2467813	0.0244067	191	GJB2_cell	Cell cycle / oncogenic	Cell cycle
GOBP_NEGATIVE_REGULATION_OF_NEURON_DEATH	GO:1901215	0.0244394	218	combined	Cell cycle / oncogenic	Neuron apoptosis
GOBP_LEUKOCYTE_HOMEOSTASIS	GO:0001776	0.0244812	100	combined	Other	Other
GOBP_RETINA_DEVELOPMENT_IN_CAMERA_TYPE_EYE	GO:0060041	0.0246727	159	combined	Neural / brain	Neural development
GOBP_REGULATION_OF_EXTRINSIC_APOPTOTIC_SIGNALING_PATHWAY_VIA_DEATH_DOMAIN_RECEPTORS	GO:1902041	0.025153	50	combined	Cell cycle / oncogenic	Neuron apoptosis
GOBP_ORGANIC_ACID_TRANSPORT	GO:0015849	0.0252498	326	SCN9A_tcga	Other	Other
GOBP_MAMMARY_GLAND_DEVELOPMENT	GO:0030879	0.0254165	138	combined	Other	Other
GOBP_SKIN_DEVELOPMENT	GO:0043588	0.0255236	302	GJB2_tcga	Other	Other
GOBP_REGULATION_OF_ACTIN_FILAMENT_BASED_PROCESS	GO:0032970	0.0257688	406	combined	Cytoskeleton / extra-cellular matrix development	Cytoskeleton organization
GOBP_RESPONSE_TO_NUTRIENT	GO:0007584	0.0259713	154	GJB2_tcga	Other	Other
GOBP_REGULATION_OF_POSTSYNAPTIC_MEMBRANE_POTENTIAL	GO:0060078	0.0262128	145	SCN9A_tcga	Neural / brain	Synapse activity
GOBP_STRESS_ACTIVATED_PROTEIN_KINASE_SIGNALING_CASCADE	GO:0031098	0.0264186	248	combined	Intracellular signal response	Kinase signaling
GOBP_REGULATION_OF_LIPID_LOCALIZATION	GO:1905952	0.0268124	185	combined	Intracellular signal response	Lipid localization
GOBP_REGULATION_OF_HORMONE_SECRETION	GO:0046883	0.0271559	237	SCN9A_tcga	Neural / brain	Synapse activity
GOBP_POSITIVE_REGULATION_OF_ENDOCYTOSIS	GO:0045807	0.0274154	97	SCN9A_cell	Other	Other
GOBP_RESPONSE_TO_PEPTIDE_HORMONE	GO:0043434	0.027501	423	GJB2_tcga	Intracellular signal response	Peptide metabolism
GOBP_MICROTUBULE_POLYMERIZATION_OR_DEPOLYMERIZATION	GO:0031109	0.027868	126	combined	Other	Other
GOBP_DIGESTIVE_TRACT_MORPHOGENESIS	GO:0048546	0.0279218	49	combined	Other	Other
GOBP_PROTEIN_LOCALIZATION_TO_SYNAPSE	GO:0035418	0.0280297	69	SCN9A_tcga	Other	Other
GOBP_APPENDAGE_DEVELOPMENT	GO:0048736	0.0280363	178	combined	Cell cycle / oncogenic	Appendage morphogenesis
GOBP_OVULATION_CYCLE_PROCESS	GO:0022602	0.0283997	51	combined	Cell cycle / oncogenic	Appendage morphogenesis
GOBP_COLLAGEN_METABOLIC_PROCESS	GO:0032963	0.0288832	107	GJB2_tcga	Other	Other
REACTOME_SELENOAMINO_ACID_METABOLISM	REAC:R-HSA-2408522	0.0292948	118	SCN9A_cell	Other	Other
GOBP_POSITIVE_REGULATION_OF_CALCIUM_ION_TRANSMEMBRANE_TRANSPORT	GO:1904427	0.0298788	93	SCN9A_tcga	Neural / brain	Synapse activity
GOBP_POSITIVE_REGULATION_OF_CALCIUM_ION_TRANSPORT	GO:0051928	0.0300943	129	SCN9A_tcga	Neural / brain	Synapse activity
GOBP_DNA_TEMPLATED_DNA_REPLICATION_MAINTENANCE_OF_FIDELITY	GO:0045005	0.0304527	57	GJB2_cell	Cell cycle / oncogenic	DNA replication
REACTOME_O_LINKED_GLYCOSYLATION	REAC:R-HSA-5173105	0.0306035	111	GJB2_tcga	Other	Other
GOBP_NEGATIVE_REGULATION_OF_NEURON_APOPTOTIC_PROCESS	GO:0043524	0.0307331	154	combined	Cell cycle / oncogenic	Neuron apoptosis
GOBP_REGULATION_OF_METAL_ION_TRANSPORT	GO:0010959	0.0316388	423	SCN9A_tcga	Neural / brain	Synapse activity
REACTOME_REGULATION_OF_TP53_ACTIVITY_THROUGH_PHOSPHORYLATION	REAC:R-HSA-6804756	0.0319284	92	GJB2_cell	Cell cycle / oncogenic	TP53 activity
GOBP_INTRINSIC_APOPTOTIC_SIGNALING_PATHWAY_IN_RESPONSE_TO_DNA_DAMAGE	GO:0008630	0.0328311	102	GJB2_cell	Cell cycle / oncogenic	Neuron apoptosis
GOBP_NEGATIVE_REGULATION_OF_CELL_ADHESION	GO:0007162	0.0338245	308	GJB2_tcga	Other	Other
GOBP_STRESS_FIBER_ASSEMBLY	GO:0043149	0.0341679	111	combined	Cytoskeleton / extra-cellular matrix development	Cytoskeleton organization
GOBP_RESPONSE_TO_RADIATION	GO:0009314	0.0348862	453	GJB2_cell	Other	Other
GOBP_DEVELOPMENT_OF_PRIMARY_FEMALE_SEXUAL_CHARACTERISTICS	GO:0046545	0.0348898	109	GJB2_cell	Cell cycle / oncogenic	Appendage morphogenesis
GOBP_NEGATIVE_REGULATION_OF_PHOSPHORUS_METABOLIC_PROCESS	GO:0010563	0.035472	442	combined	Other	Other
GOBP_REGULATION_OF_TRANSMEMBRANE_RECEPTOR_PROTEIN_SERINE_THREONINE_KINASE_SIGNALING_PATHWAY		0.0361753	292	GJB2_tcga	Other	Other
GOBP_RESPONSE_TO_ALKALOID		0.0369429	98	SCN9A_cell	Other	Other
REACTOME_POTASSIUM_CHANNELS		0.0380026	103	SCN9A_tcga	Neural / brain	Synapse activity
GOBP_RESPONSE_TO_FIBROBLAST_GROWTH_FACTOR		0.0396365	120	combined	Other	Other
GOBP_NERVE_DEVELOPMENT		0.0399218	84	combined	Neural / brain	Neural development
REACTOME_HOMOLOGY_DIRECTED_REPAIR		0.0420951	138	GJB2_cell	Cell cycle / oncogenic	DNA replication
GOBP_REGENERATION		0.0422887	192	combined	Other	Other
GOBP_CARBOHYDRATE_DERIVATIVE_CATABOLIC_PROCESS		0.0426751	177	GJB2_cell	Other	Other
GOBP_FOCAL_ADHESION_ASSEMBLY		0.0426751	85	GJB2_cell	Cytoskeleton / extra-cellular matrix development	Cell adhesion and ECM organization
GOBP_POSITIVE_REGULATION_OF_GROWTH		0.0431597	261	combined	Neural / brain	Neural projections
GOBP_CENTRAL_NERVOUS_SYSTEM_NEURON_DEVELOPMENT		0.0432503	85	combined	Neural / brain	Neural development
GOBP_RECEPTOR_MEDIATED_ENDOCYTOSIS		0.0439442	262	combined	Other	Other
GOBP_REGULATION_OF_BLOOD_CIRCULATION		0.0439442	264	SCN9A_tcga	Neural / brain	Synapse activity
GOBP_MESONEPHROS_DEVELOPMENT		0.0447195	102	combined	Cytoskeleton / extra-cellular matrix development	Epithelial development
GOBP_PLACENTA_DEVELOPMENT		0.0449182	151	GJB2_tcga	Other	Other
GOBP_ANION_TRANSMEMBRANE_TRANSPORT		0.046897	268	SCN9A_tcga	Other	Other
REACTOME_EUKARYOTIC_TRANSLATION_ELONGATION		0.0474229	94	SCN9A_cell	Other	Other
GOBP_DNA_INTEGRITY_CHECKPOINT_SIGNALING		0.0478038	129	GJB2_cell	Other	Other
GOBP_EXTRINSIC_APOPTOTIC_SIGNALING_PATHWAY_VIA_DEATH_DOMAIN_RECEPTORS		0.0480682	85	combined	Other	Other
REACTOME_CELLULAR_SENESCENCE		0.0482946	198	GJB2_cell	Other	Other
REACTOME_NEGATIVE_REGULATION_OF_THE_PI3K_AKT_NETWORK		0.0486491	113	combined	Other	Other
GOBP_ACTIN_FILAMENT_BASED_MOVEMENT		0.0492307	134	SCN9A_tcga	Neural / brain	Synapse activity
