# Supplementary material for: Pan-cancer ion transport signature reveals functional regulators of glioblastoma aggression
Source: EMBO J. 2024 Jan 2;43(2):196–224. doi: 10.1038/s44318-023-00016-x (PMC10897389; doi:10.1038/s44318-023-00016-x)
Supplement: Supplementary file 5 — Table EV4 [file 44318_2023_16_MOESM5_ESM.xlsx]

## Sheet: Table_EV4_legend
Table EV4. Neuron projection pathways enriched in the differentially expressed genes from the transcriptomes of cell lines and TCGA patient GBMs with respect to GJB2 or SCN9A knockdown or lower expression.

## Sheet: Table_EV4
term_name	term_id	adjusted_p_val	term_size	evidence
GOBP_REGULATION_OF_NEURON_PROJECTION_DEVELOPMENT	GO:0010975	1.51e-10	446	GJB2_cell|SCN9A_cell|SCN9A_tcga
GOBP_NEURON_PROJECTION_GUIDANCE	GO:0097485	6.88e-08	237	GJB2_cell|SCN9A_tcga
GOBP_NEURON_PROJECTION_EXTENSION	GO:1990138	1.26e-05	172	GJB2_cell|SCN9A_tcga
GOBP_NEGATIVE_REGULATION_OF_NEURON_PROJECTION_DEVELOPMENT	GO:0010977	0.00134612	142	SCN9A_tcga
GOBP_POSITIVE_REGULATION_OF_CELL_PROJECTION_ORGANIZATION	GO:0031346	0.00888378	352	combined
GOBP_NEGATIVE_REGULATION_OF_CELL_PROJECTION_ORGANIZATION	GO:0031345	0.0139343	193	combined
