# Supplementary material for: Pan-cancer ion transport signature reveals functional regulators of glioblastoma aggression
Source: EMBO J. 2024 Jan 2;43(2):196–224. doi: 10.1038/s44318-023-00016-x (PMC10897389; doi:10.1038/s44318-023-00016-x)
Supplement: Supplementary file 6 — Table EV5 [file 44318_2023_16_MOESM6_ESM.xlsx]

## Sheet: Table_EV5_legend
Table EV5. Protein-protein interactions of differentially expressed neuron projection genes from BioGRID.

## Sheet: Table_EV5
protein_a	protein_B
HAP1	HTT
HAP1	BDNF
HTT	ULK1
HTT	PACSIN1
BMPR2	TGFBR1
BMPR2	BMPR1B
BMPR2	LIMK1
LIMK1	CFL1
PACSIN1	MAPT
TGFBR1	PIK3R1
TGFBR1	OCLN
TGFBR1	NEDD4
PIK3R1	AKT1
PIK3R1	CRKL
PIK3R1	RAC1
PIK3R1	MAPT
SYNGAP1	ULK1
ULK1	MBP
ULK1	NEDD4
LRRC4C	VLDLR
LRRC4C	NTNG1
NDN	NGFR
NDN	NEFL
NGFR	NTRK1
CFL1	YAP1
CFL1	PRKCZ
CFL1	ANLN
DCC	NTN1
PLXNB1	RND2
KDM1A	NR2E1
KDM1A	RREB1
KDM1A	EZH2
KDM1A	GATA3
DAB1	CRKL
DAB1	VLDLR
VLDLR	SYT1
KIF5B	SNAP25
KIF5B	YWHAH
SNAP25	SYT1
AURKA	CDC20
AURKA	AKT1
AURKA	PTPRD
AURKA	PLA2G10
CDC20	ID1
RAC1	ARHGEF7
RAC1	PAK3
RAC1	CORO1C
RAC1	NEDD4
RAC1	TIAM1
RAC1	ENAH
TIAM1	YWHAH
AKT1	NEDD4
AKT1	PRKCQ
AKT1	CCDC88A
AKT1	TSC1
AKT1	MAPT
AKT1	PRKCZ
AKT1	EZH2
AKT1	HSPA5
TSC1	NEFL
TSC1	YWHAH
NEFL	MAP2
PTPRD	PTPRS
YWHAH	CRTC1
YWHAH	CENPJ
YWHAH	NEDD4
YWHAH	ARHGEF7
YWHAH	CCDC88A
YWHAH	KIF5A
YWHAH	KIF5C
YWHAH	KANK1
YWHAH	YAP1
PRKCZ	MBP
PAK3	ARHGEF7
MAP2	MAPT
MAP2	DAG1
ARPC2	CTTN
ARPC2	NFE2L2
ARPC2	ANLN
CTTN	DBN1
APOE	MAPT
MAPT	TUBB3
DAG1	LAMA2
PPFIA2	PTPRF
NEDD4	NTRK1
NEDD4	CAMK1D
NEDD4	OCLN
NEDD4	TNIK
NEDD4	RAP2A
CAMK1D	CAMK1
ITSN2	SEMA6A
SEMA6A	PTCH1
EPHB2	EPHA3
ENC1	NFE2L2
NFE2L2	ETV1
HSPA5	YAP1
HSPA5	PTCH1
HSPA5	EPHA7
SDC2	SEMA3C
YAP1	POU3F2
YAP1	ENAH
TUBB3	CENPJ
TUBB3	TMEM108
PTCH1	EXT1
CYFIP1	WASF2
ANLN	DBN1
ANLN	CORO1C
ANLN	NEXN
DPYSL3	DPYSL5
PLA2G10	WNT5A
EPHA3	EPHA7
EPHA7	WNT5A
FN1	VEGFA
FLRT3	UNC5B
