# Supplementary material for: Pan-cancer ion transport signature reveals functional regulators of glioblastoma aggression
Source: EMBO J. 2024 Jan 2;43(2):196–224. doi: 10.1038/s44318-023-00016-x (PMC10897389; doi:10.1038/s44318-023-00016-x)
Supplement: Supplementary file 8 — Data Set EV2 [file 44318_2023_16_MOESM8_ESM.xlsx]

## Sheet: Dataset_EV2_legend
Dataset EV2. IP genes associated with survival outcomes, gene expression values, hazard ratios, and P-values.

## Sheet: Dataset_EV2
cancer	cancer_abbreviation	gene	identification_frequency	iteration_average_HR	HR_standard_deviation	outlier_fc	multifactorial_HR	wald_p_val	HR_upper_95_ci	HR_lower_95_ci	univariate_HR	wald_p_val_univariate	HR_upper_95_ci_univariate	HR_lower_95_ci_univariate
adrenocortical_carcinoma	ACC	CHRNA6	0.878	0.7282	0.300967	inf	0.358726	0.00208449	0.689099	0.186743	0.631976	0.0077555	0.885952	0.450807
adrenocortical_carcinoma	ACC	GABRG1	0.981	1.4096	0.269711	inf	1.30965	0.0207097	1.64595	1.04206	1.31197	0.0068365	1.59726	1.07763
adrenocortical_carcinoma	ACC	GABRQ	0.695	1.3397	0.332377	inf	1.57195	0.0145378	2.25941	1.09367	1.58884	0.00843233	2.24228	1.12582
adrenocortical_carcinoma	ACC	GRIN2D	0.919	1.6179	0.414615	1.34096	1.59886	0.0214782	2.38521	1.07175	1.755	0.00295824	2.54313	1.21111
adrenocortical_carcinoma	ACC	ITPR3	0.59	1.1948	0.20004	1.41038	1.4134	0.0751838	2.06911	0.965487	1.44352	0.0265635	1.99667	1.04361
adrenocortical_carcinoma	ACC	KCNC1	0.808	0.7849	0.251867	3.28745	0.594318	0.00893131	0.877839	0.402368	0.713153	0.0179096	0.94347	0.53906
adrenocortical_carcinoma	ACC	KCND3	0.535	0.8116	0.274419	3.34561	0.718266	0.139024	1.11347	0.463331	0.67337	0.0246839	0.950838	0.476871
adrenocortical_carcinoma	ACC	KCNK1	0.696	0.8232	0.185002	1.43141	0.715751	0.0283053	0.965083	0.530835	0.773971	0.0295067	0.974816	0.614508
adrenocortical_carcinoma	ACC	KCNN2	0.52	0.9349	0.172711	1.69385	0.871193	0.249469	1.10162	0.688963	0.787707	0.0202167	0.963452	0.64402
adrenocortical_carcinoma	ACC	P2RX6	0.577	0.8724	0.190402	3.26055	0.726647	0.0260613	0.962642	0.548507	0.752236	0.0197931	0.955768	0.592047
adrenocortical_carcinoma	ACC	SCN8A	0.501	0.7603	0.307463	1.54491	0.314955	0.000643131	0.611517	0.162214	0.676365	0.0251055	0.952324	0.480372
adrenocortical_carcinoma	ACC	TRPC7	0.535	0.5159	0.674143	inf	0.0936032	0.0411697	0.909412	0.0096343	0.206289	0.0503341	1.0023	0.0424572
bladder_urothelial_carcinoma	BLCA	ACCN1	0.666	1.3478	0.149214	inf	1.29167	0.0453028	1.65951	1.00537	1.28338	0.0393256	1.62708	1.01228
bladder_urothelial_carcinoma	BLCA	ACCN3	0.583	0.9346	0.0712198	1.85642	0.836637	0.0105137	0.959134	0.729785	0.870384	0.0377682	0.992186	0.763534
bladder_urothelial_carcinoma	BLCA	CATSPER1	0.669	1.1438	0.0637193	2.50555	1.11443	0.0482332	1.2409	1.00084	1.12057	0.0330474	1.24423	1.0092
bladder_urothelial_carcinoma	BLCA	CNGB1	0.648	1.041	0.0477961	2.6886	1.09589	0.0517107	1.20179	0.999321	1.10807	0.0295074	1.21534	1.01027
bladder_urothelial_carcinoma	BLCA	GJA1	0.669	1.1694	0.0868635	1.21485	1.15399	0.0625317	1.34171	0.992534	1.16528	0.0384532	1.34687	1.00816
bladder_urothelial_carcinoma	BLCA	GJC3	0.751	0.7918	0.124125	4.26852	0.792123	0.0141692	0.954245	0.657545	0.813538	0.0269438	0.976735	0.677609
bladder_urothelial_carcinoma	BLCA	GRIK5	0.93	0.8768	0.0862831	1.82019	0.80395	0.00056793	0.910173	0.710124	0.827766	0.00170072	0.931495	0.735587
bladder_urothelial_carcinoma	BLCA	GRIN2D	0.999	1.173	0.0540791	1.66156	1.20191	0.000953244	1.34046	1.07768	1.20367	0.000629931	1.33864	1.0823
bladder_urothelial_carcinoma	BLCA	HTR3A	0.747	0.9227	0.0529202	inf	0.871534	0.0242367	0.982256	0.773292	0.877976	0.0309284	0.988129	0.780103
bladder_urothelial_carcinoma	BLCA	HVCN1	0.738	0.8432	0.132712	1.21488	0.809073	0.0465937	0.99681	0.656693	0.789241	0.0193762	0.962436	0.647213
bladder_urothelial_carcinoma	BLCA	KCND3	0.83	0.918	0.0764705	3.02387	0.846971	0.00637667	0.954326	0.751692	0.85388	0.00674474	0.957255	0.761668
bladder_urothelial_carcinoma	BLCA	KCNH4	0.551	0.9865	0.0844079	2.992	0.843847	0.0169911	0.970088	0.734034	0.832098	0.00834587	0.953868	0.725873
bladder_urothelial_carcinoma	BLCA	KCNJ11	0.687	0.9127	0.0831858	1.94146	0.823954	0.00807484	0.950883	0.713967	0.862194	0.0309375	0.986493	0.753558
bladder_urothelial_carcinoma	BLCA	KCNK2	0.616	0.931	0.0698834	4.01812	0.852968	0.0119669	0.965601	0.753474	0.878496	0.0338915	0.990192	0.779399
bladder_urothelial_carcinoma	BLCA	KCNN4	0.575	0.8749	0.0985531	1.31295	0.873757	0.0242532	0.982596	0.776973	0.89008	0.0506161	1.00031	0.791995
bladder_urothelial_carcinoma	BLCA	KCNQ4	0.94	0.8766	0.0870209	2.71397	0.806716	0.0028798	0.929106	0.700449	0.817854	0.0050724	0.941346	0.710562
bladder_urothelial_carcinoma	BLCA	KCNS3	0.931	0.8541	0.0801217	1.26563	0.835015	0.0190477	0.970854	0.718181	0.826794	0.0122278	0.959432	0.712492
bladder_urothelial_carcinoma	BLCA	NALCN	0.838	0.9215	0.0624134	2.53587	0.857656	0.0109738	0.965384	0.76195	0.870017	0.0182298	0.97663	0.775042
bladder_urothelial_carcinoma	BLCA	RYR3	0.571	0.8531	0.132994	1.57372	0.806812	0.0275462	0.976538	0.666584	0.82672	0.0398463	0.991209	0.689528
bladder_urothelial_carcinoma	BLCA	TRPC3	0.829	0.8417	0.134106	1.91192	0.778116	0.00269655	0.916682	0.660496	0.82052	0.0106151	0.954968	0.705
bladder_urothelial_carcinoma	BLCA	ZACN	0.558	0.8666	0.120391	inf	0.776154	0.0495222	0.999471	0.602735	0.759982	0.0315523	0.976028	0.591758
brain_lower_grade_glioma	LGG	AQP7	0.549	0.9247	0.0579814	2.10293	0.864759	0.0843575	1.0199	0.73322	0.773972	0.001663	0.907988	0.659737
brain_lower_grade_glioma	LGG	CHRNA1	0.858	1.027	0.0172784	2.7052	1.04843	0.188629	1.12502	0.977052	1.16257	1.63e-06	1.23641	1.09314
brain_lower_grade_glioma	LGG	CHRNA2	0.787	0.9439	0.0348032	3.6742	0.941688	0.0329562	0.995148	0.8911	0.936577	0.0195719	0.989544	0.886446
brain_lower_grade_glioma	LGG	CHRNA9	0.735	1.0347	0.0224029	4.50995	1.09269	0.0320783	1.18495	1.00762	1.18643	5.46e-06	1.27717	1.10213
brain_lower_grade_glioma	LGG	CNGA3	0.876	1.0354	0.0208835	1.54808	1.05766	0.0853048	1.1274	0.992235	1.1386	6.32e-05	1.21335	1.06845
brain_lower_grade_glioma	LGG	GJB2	0.572	1.0213	0.0171402	2.03185	1.04158	0.229216	1.1131	0.974657	1.09738	0.00363548	1.16831	1.03076
brain_lower_grade_glioma	LGG	GLRA3	0.761	0.9767	0.0163762	2.2783	0.923387	0.0138155	0.983878	0.866616	0.853904	8.1e-08	0.904623	0.806029
brain_lower_grade_glioma	LGG	GRIN3A	0.775	0.9656	0.0280975	1.67774	0.931639	0.0347364	0.994934	0.872372	0.885474	8.53e-05	0.940865	0.833343
brain_lower_grade_glioma	LGG	KCNA6	0.565	0.9414	0.0446587	1.13007	0.878559	0.0600274	1.00548	0.76766	0.824032	0.00427496	0.941035	0.721576
brain_lower_grade_glioma	LGG	KCNH1	0.675	0.9567	0.0349169	1.24354	0.894853	0.0235593	0.985181	0.812807	0.794525	1.3e-06	0.872097	0.723854
brain_lower_grade_glioma	LGG	KCNJ2	0.607	1.052	0.0425541	1.24647	1.16892	0.0124713	1.32118	1.03422	1.22005	0.000895604	1.37198	1.08494
brain_lower_grade_glioma	LGG	KCNK5	0.971	1.054	0.0247592	2.86836	1.12516	0.00616988	1.22424	1.0341	1.23785	1.14e-08	1.33195	1.1504
brain_lower_grade_glioma	LGG	KCNQ5	0.528	0.9667	0.0279217	1.22869	0.914277	0.0383775	0.995215	0.839922	0.834433	8.8e-06	0.903764	0.770422
brain_lower_grade_glioma	LGG	P2RX1	0.661	1.0336	0.0234828	1.80952	1.14474	0.00533474	1.25895	1.0409	1.21707	4.35e-05	1.33727	1.10767
brain_lower_grade_glioma	LGG	P2RX2	0.766	1.0965	0.0353271	inf	1.06264	0.132274	1.15013	0.98181	1.09639	0.0238135	1.18748	1.0123
brain_lower_grade_glioma	LGG	RYR3	0.935	1.0496	0.0264214	1.50641	1.10217	0.0209224	1.19704	1.01483	1.21825	2.27e-07	1.31281	1.13049
brain_lower_grade_glioma	LGG	SCNN1B	0.945	1.043	0.0210091	4.56269	1.09066	0.0351695	1.18239	1.00605	1.21143	3.96e-07	1.30464	1.12487
brain_lower_grade_glioma	LGG	SCNN1D	0.621	1.1098	0.0416467	1.2041	1.21312	0.00139424	1.36571	1.07757	1.12312	0.042283	1.2563	1.00405
brain_lower_grade_glioma	LGG	TRPM8	0.931	1.045	0.0255135	3.72872	1.08031	0.0334912	1.16005	1.00606	1.1862	3.04e-09	1.25508	1.1211
brain_lower_grade_glioma	LGG	TRPV3	0.784	1.0693	0.0418467	1.55082	1.10852	0.0400199	1.22306	1.00471	1.1332	0.0147162	1.25298	1.02488
breast_invasive_carcinoma_her2	HER2	ACCN3	0.879	0.8459	0.121267	1.68444	0.72995	0.00702815	0.91769	0.580618	0.72491	0.00382407	0.901492	0.582917
breast_invasive_carcinoma_her2	HER2	CACNA1I	0.632	0.9167	0.0944052	1.87665	0.817063	0.0436436	0.994255	0.67145	0.819335	0.0334283	0.984482	0.681891
breast_invasive_carcinoma_her2	HER2	CHRNA4	0.524	1.1921	0.0927028	inf	1.13259	0.147585	1.34049	0.956945	1.15293	0.0516592	1.33061	0.998977
breast_invasive_carcinoma_her2	HER2	CNGA4	0.654	0.735	0.172657	2.82453	0.679171	0.0201525	0.941264	0.490057	0.713358	0.0346163	0.97586	0.521467
breast_invasive_carcinoma_her2	HER2	HTR3A	0.778	0.8611	0.0838127	7.56329	0.83002	0.0220794	0.973575	0.707632	0.845719	0.0250563	0.979235	0.730408
breast_invasive_carcinoma_her2	HER2	KCNK5	0.594	0.7908	0.148969	1.25777	0.790297	0.138921	1.07935	0.578653	0.756217	0.0349743	0.980489	0.583244
breast_invasive_carcinoma_her2	HER2	KCNT1	0.643	0.8985	0.0983087	6.22177	0.811703	0.022152	0.970551	0.678853	0.838548	0.0293889	0.982511	0.715679
breast_invasive_carcinoma_her2	HER2	MCOLN2	0.611	0.7963	0.161755	1.35519	0.832123	0.30051	1.17836	0.587621	0.707629	0.030236	0.967501	0.517559
breast_invasive_carcinoma_her2	HER2	SCN4A	0.718	0.8469	0.132533	1.77964	0.782445	0.0192405	0.960869	0.637152	0.81391	0.0324957	0.982977	0.673922
breast_invasive_carcinoma_basal	BASAL	ACCN1	0.778	1.2152	0.120912	inf	1.24096	0.0145806	1.47568	1.04358	1.22946	0.0240179	1.47104	1.02755
breast_invasive_carcinoma_basal	BASAL	ACCN2	0.575	1.1181	0.100412	1.32061	1.16087	0.0555034	1.35236	0.996497	1.18748	0.0372385	1.39585	1.01021
breast_invasive_carcinoma_basal	BASAL	CATSPER2	0.531	0.795	0.122405	1.34217	0.796817	0.0199715	0.964818	0.65807	0.830113	0.0532724	1.00263	0.687281
breast_invasive_carcinoma_basal	BASAL	CHRNA10	0.685	1.2917	0.1664	1.40103	1.3328	0.0168784	1.68697	1.05298	1.28632	0.0367793	1.62924	1.01558
breast_invasive_carcinoma_basal	BASAL	FAM38A	0.552	1.2311	0.15552	1.08818	1.35962	0.0435524	1.8322	1.00893	1.37682	0.0424942	1.87523	1.01089
breast_invasive_carcinoma_basal	BASAL	FAM38B	0.55	1.2138	0.0950778	1.55362	1.09493	0.125349	1.22958	0.975035	1.12472	0.0542452	1.26771	0.99786
breast_invasive_carcinoma_basal	BASAL	GABRP	0.805	0.9849	0.0463867	1.18082	0.942058	0.102618	1.01205	0.876902	0.917735	0.0145535	0.983161	0.856664
breast_invasive_carcinoma_basal	BASAL	GRIA3	0.942	1.127	0.0756493	1.92981	1.22011	0.00495622	1.40173	1.06202	1.21781	0.00626543	1.40261	1.05735
breast_invasive_carcinoma_basal	BASAL	GRIK2	0.839	1.1433	0.0599704	2.69786	1.14074	0.0221047	1.27692	1.01909	1.14644	0.0193055	1.2855	1.02242
breast_invasive_carcinoma_basal	BASAL	GRIK4	0.842	1.103	0.0826963	2.70482	1.1415	0.0957468	1.33382	0.976904	1.23553	0.00852598	1.44642	1.05539
breast_invasive_carcinoma_basal	BASAL	GRIN1	0.596	1.1154	0.0709991	2.16683	1.09657	0.231921	1.2755	0.942745	1.17342	0.0444431	1.37145	1.00398
breast_invasive_carcinoma_basal	BASAL	HCN4	0.583	0.8461	0.0708644	3.71483	0.907628	0.147064	1.03468	0.79618	0.87543	0.0496066	0.999771	0.766554
breast_invasive_carcinoma_basal	BASAL	ITPR3	0.779	0.8636	0.0982396	1.1344	0.824885	0.0428936	0.99386	0.684639	0.798354	0.0223988	0.968593	0.658037
breast_invasive_carcinoma_basal	BASAL	KCNB1	0.618	0.7848	0.0679965	3.00185	0.906908	0.0525724	1.00109	0.821589	0.90582	0.0466412	0.99853	0.821717
breast_invasive_carcinoma_basal	BASAL	KCNB2	0.736	0.9264	0.0456404	4.28401	0.900432	0.0316047	0.9908	0.818306	0.898782	0.0330002	0.991422	0.814798
breast_invasive_carcinoma_basal	BASAL	KCNJ10	0.812	0.9541	0.0773445	1.87839	0.841476	0.00224996	0.940006	0.753275	0.854369	0.00553754	0.954864	0.764451
breast_invasive_carcinoma_basal	BASAL	KCNJ11	0.613	1.1554	0.0869797	1.43771	1.14889	0.0631254	1.33002	0.992436	1.16986	0.049266	1.36789	1.0005
breast_invasive_carcinoma_basal	BASAL	KCNK4	0.817	1.1658	0.0952116	inf	1.19403	0.132976	1.50482	0.947434	1.31714	0.0145263	1.64274	1.05607
breast_invasive_carcinoma_basal	BASAL	KCNK7	0.511	1.1139	0.0935673	1.75701	1.09346	0.216422	1.25988	0.949023	1.15024	0.0552099	1.32719	0.996884
breast_invasive_carcinoma_basal	BASAL	ORAI3	0.621	1.1844	0.151911	1.10967	1.37629	0.0206116	1.80363	1.05021	1.39405	0.0231076	1.85678	1.04664
breast_invasive_carcinoma_basal	BASAL	TRPV3	0.968	1.2034	0.0659306	2.30599	1.15882	0.00958044	1.29553	1.03654	1.18155	0.00355568	1.3218	1.05618
breast_invasive_carcinoma_luma	LUMA	AQP9	0.596	1.0312	0.0238259	2.31283	1.08387	0.00633768	1.1484	1.02297	1.05907	0.0426944	1.11952	1.00189
breast_invasive_carcinoma_luma	LUMA	CACNA1H	0.868	1.0372	0.0256852	1.41902	1.07441	0.0252713	1.14414	1.00894	1.0817	0.0114128	1.14955	1.01785
breast_invasive_carcinoma_luma	LUMA	CLCN2	0.88	1.1441	0.0798543	1.12247	1.32455	0.00766709	1.62853	1.07731	1.31506	0.00807957	1.6105	1.07382
breast_invasive_carcinoma_luma	LUMA	CLCNKA	0.896	1.063	0.0368648	1.96047	1.06928	0.126925	1.16534	0.981149	1.1178	0.00966665	1.21618	1.02738
breast_invasive_carcinoma_luma	LUMA	FAM38A	0.809	1.0986	0.0695983	1.08577	1.36376	0.000355065	1.6169	1.15026	1.30095	0.00153577	1.53092	1.10552
breast_invasive_carcinoma_luma	LUMA	GABRD	0.677	1.0405	0.0453681	1.23115	1.123	0.0672982	1.27158	0.991774	1.17098	0.0114759	1.32341	1.0361
breast_invasive_carcinoma_luma	LUMA	GABRG3	0.726	1.1366	0.0415522	inf	1.14621	0.0516276	1.31507	0.999037	1.16407	0.0297601	1.335	1.01502
breast_invasive_carcinoma_luma	LUMA	GABRR2	0.87	1.093	0.055907	3.37722	1.27579	0.00304156	1.49878	1.08598	1.23263	0.00907778	1.44233	1.05341
breast_invasive_carcinoma_luma	LUMA	GLRA2	0.987	1.1873	0.067538	inf	1.25957	0.001275	1.44942	1.09458	1.23476	0.00332372	1.4214	1.07262
breast_invasive_carcinoma_luma	LUMA	GRIA4	0.761	0.9758	0.0390297	3.73558	0.929399	0.0164344	0.986687	0.875436	0.932985	0.0119752	0.984853	0.883848
breast_invasive_carcinoma_luma	LUMA	GRIK2	0.578	0.9953	0.0374898	1.7642	1.10311	0.0408227	1.21188	1.0041	1.11329	0.0197311	1.2184	1.01725
breast_invasive_carcinoma_luma	LUMA	GRIK5	0.512	1.0971	0.04193	1.54888	1.08249	0.0712862	1.17986	0.993154	1.08361	0.0617961	1.17886	0.996044
breast_invasive_carcinoma_luma	LUMA	HCN2	0.798	1.0341	0.0323115	1.67362	1.10323	0.00748807	1.1856	1.02659	1.09739	0.011054	1.17894	1.02148
breast_invasive_carcinoma_luma	LUMA	KCNA1	0.591	0.9174	0.0396351	2.56986	0.948576	0.171114	1.02307	0.879504	0.932302	0.0466208	0.998952	0.8701
breast_invasive_carcinoma_luma	LUMA	KCND2	0.805	1.0579	0.0345947	1.34415	1.10631	0.0115512	1.19654	1.02288	1.09644	0.020312	1.1851	1.01441
breast_invasive_carcinoma_luma	LUMA	KCNH2	0.799	1.0204	0.0273482	1.61142	1.08172	0.0201074	1.15579	1.01239	1.08939	0.00894097	1.16162	1.02166
breast_invasive_carcinoma_luma	LUMA	KCNJ5	0.998	1.1742	0.0656825	1.31303	1.2594	4.75e-05	1.40743	1.12693	1.24522	6.37e-05	1.38654	1.11831
breast_invasive_carcinoma_luma	LUMA	KCNK15	0.545	1.0574	0.0298857	1.323	1.08663	0.0369782	1.17485	1.00503	1.07793	0.0554697	1.16397	0.998247
breast_invasive_carcinoma_luma	LUMA	KCNK17	0.708	0.9583	0.0224945	1.96136	0.926308	0.0287197	0.992075	0.864901	0.929434	0.0355824	0.995078	0.86812
breast_invasive_carcinoma_luma	LUMA	KCNMA1	0.853	1.1059	0.0348484	1.23546	1.12329	0.0118447	1.22973	1.02605	1.11319	0.0185136	1.2171	1.01816
breast_invasive_carcinoma_luma	LUMA	PANX1	0.944	0.7943	0.141504	1.07961	0.752399	0.0221182	0.959999	0.589693	0.672764	0.00101591	0.852183	0.53112
breast_invasive_carcinoma_luma	LUMA	PKD2L1	0.887	1.0718	0.0436577	2.10985	1.23539	0.000908353	1.39971	1.09035	1.20246	0.00322383	1.3594	1.06363
breast_invasive_carcinoma_luma	LUMA	TRPM2	0.999	1.1645	0.0476022	1.18416	1.22077	0.000356265	1.36203	1.09415	1.22968	0.000171746	1.36971	1.10396
breast_invasive_carcinoma_luma	LUMA	TRPV3	0.836	1.0759	0.0410491	3.63044	1.16118	0.00604379	1.29191	1.04368	1.13257	0.0166865	1.25411	1.02281
breast_invasive_carcinoma_lumb	LUMB	ACCN2	0.951	1.1509	0.0758473	1.35433	1.17014	0.0201159	1.33592	1.02493	1.20953	0.00577024	1.38444	1.05672
breast_invasive_carcinoma_lumb	LUMB	AQP5	0.914	1.0794	0.0381667	6.12791	1.12833	0.00321223	1.22269	1.04126	1.1156	0.00998793	1.21241	1.02651
breast_invasive_carcinoma_lumb	LUMB	GABRR2	0.731	0.8662	0.106079	3.07025	0.760604	0.0299033	0.97371	0.594139	0.724774	0.0114631	0.930201	0.564714
breast_invasive_carcinoma_lumb	LUMB	GJB1	0.796	1.0717	0.0348531	3.57318	1.07562	0.0612536	1.16095	0.996567	1.09409	0.0216467	1.18137	1.01327
breast_invasive_carcinoma_lumb	LUMB	GRIA4	0.568	0.9141	0.0488464	5.6017	0.898478	0.103948	1.02223	0.789707	0.882565	0.0558061	1.0031	0.776512
breast_invasive_carcinoma_lumb	LUMB	GRIK3	0.962	0.9211	0.0356682	1.6405	0.917126	0.042369	0.997025	0.843631	0.891331	0.00712368	0.969231	0.819692
breast_invasive_carcinoma_lumb	LUMB	GRIN2D	0.632	1.1059	0.0652048	1.40985	1.14353	0.0568795	1.31281	0.996082	1.15479	0.0467051	1.33074	1.0021
breast_invasive_carcinoma_lumb	LUMB	GRIN3B	0.641	1.1279	0.0844371	inf	1.24649	0.0418104	1.5411	1.0082	1.2848	0.0265988	1.60338	1.02952
breast_invasive_carcinoma_lumb	LUMB	KCNA1	0.872	0.907	0.0659358	3.634	0.863885	0.0637572	1.00841	0.740075	0.797825	0.00512543	0.934533	0.681115
breast_invasive_carcinoma_lumb	LUMB	KCNJ13	0.721	0.913	0.0573961	2.62864	0.849171	0.034171	0.987871	0.729944	0.84148	0.0336001	0.986697	0.717635
breast_invasive_carcinoma_lumb	LUMB	KCNQ1	0.786	1.2255	0.0976294	1.23672	1.21713	0.0336727	1.4591	1.01529	1.23798	0.0230542	1.48824	1.0298
breast_invasive_carcinoma_lumb	LUMB	SCN11A	0.941	0.8805	0.0768272	1.84708	0.762615	0.00367489	0.915625	0.635174	0.736	0.00150383	0.889371	0.609078
breast_invasive_carcinoma_lumb	LUMB	SCN3A	0.949	0.9075	0.0594858	2.46564	0.840517	0.016006	0.968147	0.729712	0.80134	0.00193218	0.921763	0.69665
breast_invasive_carcinoma_n_like	NORM	ACCN2	0.752	1.1209	0.0997082	1.31345	1.13069	0.227456	1.38029	0.926228	1.22367	0.02745	1.46414	1.02269
breast_invasive_carcinoma_n_like	NORM	GABRA4	0.752	0.7755	0.134584	inf	0.667483	0.00369967	0.876965	0.508041	0.757497	0.0242789	0.964553	0.594888
breast_invasive_carcinoma_n_like	NORM	GJA9	0.925	0.7193	0.17362	1.39503	0.678784	0.0295305	0.962212	0.478841	0.631362	0.00630751	0.878202	0.453902
breast_invasive_carcinoma_n_like	NORM	GRIN2A	0.954	0.8215	0.106106	1.62458	0.806991	0.00746048	0.94426	0.689677	0.822809	0.0069514	0.94799	0.714159
breast_invasive_carcinoma_n_like	NORM	KCNA2	0.759	0.7217	0.230762	9.88214	0.648621	0.00221888	0.855938	0.491518	0.726568	0.0134176	0.935931	0.564038
breast_invasive_carcinoma_n_like	NORM	KCNJ16	0.612	0.8953	0.0821466	4.38841	0.800325	0.000400238	0.905368	0.70747	0.89312	0.0424078	0.996135	0.800759
breast_invasive_carcinoma_n_like	NORM	KCNJ4	0.694	1.3483	0.152415	inf	1.57312	0.00198293	2.09631	1.18051	1.35694	0.0294498	1.78601	1.03095
breast_invasive_carcinoma_n_like	NORM	KCNQ2	0.663	1.1939	0.144796	inf	1.44394	0.00127969	1.80572	1.15465	1.3158	0.0155317	1.64335	1.05353
breast_invasive_carcinoma_n_like	NORM	MIP	0.559	0.7458	0.173879	2.72095	0.651302	0.0330617	0.966111	0.439074	0.694845	0.0542968	1.00674	0.479578
breast_invasive_carcinoma_n_like	NORM	TRPC4	0.792	1.4726	0.261442	1.52922	1.44518	0.00766881	1.89442	1.10247	1.38633	0.0153141	1.80524	1.06463
breast_invasive_carcinoma_n_like	NORM	TRPM8	0.735	0.9422	0.0864782	3.4528	0.886484	0.0756331	1.01251	0.776141	0.876553	0.0278068	0.985727	0.77947
cervical_squamous_cell_carcinoma_and_endocervical_adenocarcinoma	CESC	ANO1	0.538	0.8641	0.196981	1.40386	0.816172	0.0257807	0.975742	0.682697	0.805986	0.0149956	0.958967	0.677409
cervical_squamous_cell_carcinoma_and_endocervical_adenocarcinoma	CESC	GABRP	0.97	0.9075	0.094541	2.61235	0.834724	0.000204606	0.918237	0.758807	0.83211	0.000104147	0.913048	0.758347
cervical_squamous_cell_carcinoma_and_endocervical_adenocarcinoma	CESC	GJB3	0.718	0.7559	0.423754	1.10539	0.641914	0.00252679	0.855891	0.481432	0.668013	0.00375393	0.877567	0.508498
cervical_squamous_cell_carcinoma_and_endocervical_adenocarcinoma	CESC	GRIN2C	0.508	0.9093	0.322397	2.05032	0.743039	0.00339718	0.906392	0.609126	0.758246	0.00486761	0.919334	0.625384
cervical_squamous_cell_carcinoma_and_endocervical_adenocarcinoma	CESC	MCOLN2	0.831	0.7053	0.335358	1.45805	0.670077	0.00200402	0.863825	0.519786	0.7115	0.00502162	0.90249	0.560929
colon_adenocarcinoma	COAD	AQP7	0.559	1.3588	0.572512	1.7098	1.09355	0.576863	1.49713	0.798758	1.27698	0.0534411	1.63659	0.996383
colon_adenocarcinoma	COAD	CACNA1A	0.626	1.6821	1.3593	1.75501	1.83767	0.00231044	2.71801	1.24247	1.65248	0.00690989	2.37911	1.14777
colon_adenocarcinoma	COAD	CACNA1D	0.862	0.5503	0.748093	1.2451	0.469831	2.56e-05	0.667857	0.330522	0.684383	0.0105009	0.915063	0.511856
colon_adenocarcinoma	COAD	CACNA1I	0.656	1.2318	0.57898	2.79559	1.33795	0.0673547	1.82773	0.979419	1.32088	0.0221573	1.67655	1.04067
colon_adenocarcinoma	COAD	CHRNA4	0.6	2.3269	1.99701	inf	3.03669	0.0208087	7.78841	1.184	2.92268	0.0196902	7.19816	1.1867
colon_adenocarcinoma	COAD	CHRND	0.742	3.8695	3.02103	inf	3.58754	0.00263889	8.24935	1.56017	3.97717	0.00232977	9.67273	1.63531
colon_adenocarcinoma	COAD	GJA3	0.919	1.5072	0.725399	2.59375	1.67056	0.000224038	2.19396	1.27203	1.3436	0.00644083	1.66167	1.08641
colon_adenocarcinoma	COAD	GJB6	0.854	1.1936	0.447186	6.11775	1.51055	0.0031511	1.98631	1.14874	1.3526	0.00541945	1.67346	1.09326
colon_adenocarcinoma	COAD	HCN1	0.639	0.7519	0.397168	3.39115	0.71759	0.0088442	0.91997	0.55973	0.807649	0.0430059	0.993299	0.656697
colon_adenocarcinoma	COAD	KCNG2	0.612	1.8163	1.22752	2.7087	2.21005	0.00913097	4.01159	1.21756	2.0109	0.011591	3.45899	1.16905
colon_adenocarcinoma	COAD	KCNJ14	0.811	2.0902	1.83438	1.19305	1.8745	0.0163737	3.13107	1.12222	1.55408	0.024613	2.28273	1.05801
colon_adenocarcinoma	COAD	KCNJ3	0.521	1.1484	0.161869	4.98169	1.18842	0.0484203	1.41064	1.0012	1.14824	0.0529872	1.32081	0.99822
colon_adenocarcinoma	COAD	KCNJ6	0.535	1.4396	1.0039	inf	1.8183	0.0191243	2.99827	1.10271	1.58995	0.0199833	2.34977	1.07582
colon_adenocarcinoma	COAD	KCNK15	0.608	1.1256	0.444302	2.61516	1.18023	0.146523	1.47609	0.943666	1.20449	0.0335342	1.42991	1.01461
colon_adenocarcinoma	COAD	KCNS3	0.738	1.3991	0.888513	1.27441	1.7342	0.00168176	2.44501	1.23004	1.55632	0.00416481	2.10618	1.15001
colon_adenocarcinoma	COAD	PANX2	0.511	0.7151	0.800327	2.02468	1.37452	0.0535704	1.89855	0.995122	1.32871	0.0157324	1.6734	1.05502
colon_adenocarcinoma	COAD	TRPV3	0.517	1.1849	0.663403	2.86932	1.29372	0.101194	1.76024	0.950837	1.31569	0.0349254	1.69776	1.0196
colon_adenocarcinoma	COAD	TRPV4	0.546	1.7813	1.41742	1.46472	1.75014	0.00265002	2.52104	1.21498	1.43251	0.0154723	1.91631	1.07086
esophageal_carcinoma	ESCA	AQP5	0.808	0.9099	0.10228	3.20564	0.849207	0.00754551	0.957388	0.753249	0.891527	0.017475	0.980074	0.810979
esophageal_carcinoma	ESCA	CHRNA3	0.757	1.3311	0.238268	1.46837	1.59024	0.00596653	2.21344	1.1425	1.48549	0.00793222	1.98954	1.10915
esophageal_carcinoma	ESCA	CHRNA5	0.671	1.364	0.241731	1.23021	1.33164	0.13263	1.93423	0.916789	1.4347	0.030888	1.99114	1.03376
esophageal_carcinoma	ESCA	ITPR3	0.707	0.6217	0.410059	1.07143	0.459552	0.00810818	0.817161	0.258441	0.543597	0.0106281	0.867706	0.34055
glioblastoma_multiforme	GBM	AQP9	0.719	1.058	0.0546875	1.47667	1.15328	0.0279803	1.30971	1.01554	1.12602	0.0581352	1.27311	0.995919
glioblastoma_multiforme	GBM	GJB2	0.687	1.0359	0.0481756	1.47299	1.15542	0.0391078	1.3254	1.00724	1.13897	0.0623941	1.30601	0.993286
glioblastoma_multiforme	GBM	GJD3	0.655	1.091	0.0679553	1.47724	1.15524	0.0814256	1.35884	0.982149	1.18268	0.037436	1.38514	1.0098
glioblastoma_multiforme	GBM	KCNN4	0.565	1.0743	0.0712618	1.38768	1.19468	0.0406622	1.41652	1.00759	1.22952	0.0144472	1.45091	1.04191
glioblastoma_multiforme	GBM	SCN9A	0.673	1.0755	0.0441711	2.05963	1.16129	0.0194407	1.31645	1.02442	1.14874	0.0291269	1.30114	1.0142
head_and_neck_squamous_cell_carcinoma	HNSC	AQP1	0.687	0.8352	0.137463	1.15774	0.708666	0.00104233	0.870646	0.576822	0.782914	0.0138238	0.951335	0.644311
head_and_neck_squamous_cell_carcinoma	HNSC	CACNA1A	0.657	0.9189	0.0531006	1.63795	0.850499	0.0415372	0.993809	0.727854	0.854004	0.0314288	0.986042	0.739647
head_and_neck_squamous_cell_carcinoma	HNSC	CHRNA2	0.791	1.2155	0.0964567	inf	1.22672	0.134454	1.60306	0.938722	1.33089	0.0136123	1.67015	1.06054
head_and_neck_squamous_cell_carcinoma	HNSC	CHRNA5	0.937	1.2335	0.0820482	1.22326	1.21637	0.0383307	1.46406	1.01058	1.26756	0.00772886	1.50916	1.06464
head_and_neck_squamous_cell_carcinoma	HNSC	CHRNB1	0.528	1.0967	0.0717476	1.22103	1.15058	0.154673	1.39575	0.948476	1.18895	0.0520232	1.41575	0.998485
head_and_neck_squamous_cell_carcinoma	HNSC	CLCN1	0.545	0.856	0.0571964	2.11333	0.902652	0.146141	1.03635	0.786201	0.877703	0.0593355	1.00515	0.766416
head_and_neck_squamous_cell_carcinoma	HNSC	GABRR1	0.772	0.9511	0.0337051	2.55937	0.894283	0.0160845	0.979463	0.816511	0.900612	0.0234138	0.985938	0.822671
head_and_neck_squamous_cell_carcinoma	HNSC	GRIN3A	0.528	0.9587	0.0850613	1.49584	0.750088	0.00739128	0.925745	0.607761	0.775879	0.0111341	0.943811	0.637827
head_and_neck_squamous_cell_carcinoma	HNSC	HTR3A	0.813	0.961	0.0409188	6.12926	0.934817	0.152616	1.02527	0.852344	0.901857	0.0168758	0.981606	0.828586
head_and_neck_squamous_cell_carcinoma	HNSC	KCNA3	0.713	0.9699	0.0734711	2.32242	0.849904	0.00428	0.950228	0.760172	0.880809	0.0158643	0.976495	0.7945
head_and_neck_squamous_cell_carcinoma	HNSC	KCNG3	0.656	0.9458	0.0493487	3.47177	0.837439	0.00175867	0.935893	0.749342	0.893898	0.0285873	0.988327	0.808491
head_and_neck_squamous_cell_carcinoma	HNSC	KCNH8	0.984	0.8538	0.0651138	6.37292	0.804193	0.000102588	0.897663	0.720457	0.854684	0.0023639	0.945733	0.7724
head_and_neck_squamous_cell_carcinoma	HNSC	KCNK1	0.967	0.8028	0.115981	1.1221	0.73772	0.0088873	0.926524	0.58739	0.712641	0.00261607	0.888561	0.571549
head_and_neck_squamous_cell_carcinoma	HNSC	P2RX6	0.583	1.1096	0.0683461	1.65075	1.114	0.0961756	1.26507	0.980959	1.13226	0.0497692	1.28185	1.00013
head_and_neck_squamous_cell_carcinoma	HNSC	SCN8A	0.764	0.8989	0.0626596	1.62103	0.817984	0.00364555	0.93663	0.714367	0.85994	0.021122	0.977623	0.756424
head_and_neck_squamous_cell_carcinoma	HNSC	SCNN1A	0.517	0.9514	0.0630516	1.30906	0.863533	0.0152854	0.97223	0.76699	0.893369	0.0447627	0.997368	0.800214
head_and_neck_squamous_cell_carcinoma	HNSC	TRPC4	0.647	1.3438	0.0939647	1.48793	1.15337	0.186169	1.42507	0.933461	1.23007	0.0381625	1.49608	1.01137
kidney_renal_clear_cell_carcinoma	KIRC	CACNA1B	0.505	1.0489	0.0629534	inf	1.09285	0.208773	1.25512	0.951554	1.15166	0.0376033	1.31562	1.00813
kidney_renal_clear_cell_carcinoma	KIRC	CLCN5	0.64	0.8333	0.16255	1.16924	0.861822	0.146464	1.05338	0.7051	0.789199	0.0168664	0.958329	0.649919
kidney_renal_clear_cell_carcinoma	KIRC	FAM38A	0.684	1.325	0.271482	1.06653	1.40456	0.0574481	1.9941	0.989315	1.61032	0.0125552	2.34088	1.10776
kidney_renal_clear_cell_carcinoma	KIRC	GABRA3	0.924	1.2548	0.132736	inf	1.2278	0.0212385	1.46203	1.0311	1.30465	0.0037389	1.56159	1.08999
kidney_renal_clear_cell_carcinoma	KIRC	GABRD	0.851	0.8272	0.162543	1.20134	0.838659	0.0719958	1.01585	0.692373	0.773046	0.00856318	0.93659	0.638059
kidney_renal_clear_cell_carcinoma	KIRC	GRIA1	0.765	1.1371	0.0654027	5.24816	1.09711	0.0833199	1.21844	0.98786	1.12409	0.0283828	1.24803	1.01246
kidney_renal_clear_cell_carcinoma	KIRC	GRIA3	0.861	1.0807	0.0549959	2.29866	1.09736	0.0804014	1.21781	0.988819	1.14196	0.0130215	1.26811	1.02837
kidney_renal_clear_cell_carcinoma	KIRC	GRIN2B	0.98	1.2478	0.123211	inf	1.22326	0.0113867	1.4299	1.04649	1.25411	0.00383997	1.46219	1.07565
kidney_renal_clear_cell_carcinoma	KIRC	KCNH2	0.75	1.0567	0.0726938	1.70641	1.09661	0.174322	1.25269	0.959985	1.18135	0.00914042	1.33905	1.04222
kidney_renal_clear_cell_carcinoma	KIRC	KCNH3	0.863	1.0861	0.0774351	2.16002	1.196	0.015862	1.38322	1.03412	1.29138	0.000349493	1.4857	1.12248
kidney_renal_clear_cell_carcinoma	KIRC	KCNJ3	0.538	0.9608	0.0938124	1.52501	0.908001	0.108033	1.02142	0.807179	0.860176	0.00883779	0.962839	0.76846
kidney_renal_clear_cell_carcinoma	KIRC	KCNK15	0.587	1.0731	0.0758105	2.86445	1.14808	0.0367407	1.30693	1.00854	1.15722	0.0282094	1.31843	1.01572
kidney_renal_clear_cell_carcinoma	KIRC	P2RX6	0.526	1.0736	0.0956111	2.10101	1.18502	0.0522584	1.4066	0.998343	1.26642	0.00469476	1.49173	1.07515
kidney_renal_clear_cell_carcinoma	KIRC	TPCN1	0.555	1.1374	0.190474	1.07481	1.29913	0.130091	1.82308	0.925758	1.60788	0.00750206	2.27745	1.13516
kidney_renal_clear_cell_carcinoma	KIRC	TRPM1	0.639	1.2165	0.120109	3.88948	1.15603	0.207394	1.4483	0.922738	1.22865	0.0488642	1.50803	1.00103
kidney_renal_papillary_cell_carcinoma	KIRP	ACCN1	0.578	0.8789	0.137254	3.35884	0.876952	0.262137	1.10318	0.697118	0.832173	0.0397263	0.991406	0.698515
kidney_renal_papillary_cell_carcinoma	KIRP	AQP1	0.625	0.7768	0.253561	1.33181	0.71245	0.0140102	0.933712	0.543621	0.701291	0.00131126	0.870738	0.56482
kidney_renal_papillary_cell_carcinoma	KIRP	CHRNA5	0.534	1.1714	0.167438	1.71904	1.17499	0.417258	1.73482	0.795826	1.81713	0.000212232	2.49253	1.32475
kidney_renal_papillary_cell_carcinoma	KIRP	CLCNKB	0.71	0.894	0.101194	4.08989	0.86298	0.18757	1.07445	0.69313	0.725644	0.000585505	0.8712	0.604407
kidney_renal_papillary_cell_carcinoma	KIRP	GABRD	0.608	1.26	0.249841	2.12805	1.07811	0.693832	1.56777	0.741383	1.47855	0.00230788	1.90138	1.14976
kidney_renal_papillary_cell_carcinoma	KIRP	KCNJ15	0.672	0.8215	0.181056	1.13013	0.725014	0.0197787	0.950156	0.553219	0.739505	0.00718354	0.921501	0.593454
kidney_renal_papillary_cell_carcinoma	KIRP	P2RX6	0.621	1.32	0.252899	2.13045	1.15095	0.393392	1.58952	0.833384	1.39545	0.0112676	1.80564	1.07844
kidney_renal_papillary_cell_carcinoma	KIRP	PKD2L1	0.825	0.8327	0.162184	2.10996	0.908254	0.516178	1.21443	0.679272	0.778549	0.0103221	0.942674	0.643
kidney_renal_papillary_cell_carcinoma	KIRP	SCN9A	0.884	1.3819	0.257517	2.63585	1.40675	0.0299539	1.91444	1.03369	1.36983	0.00208816	1.67381	1.12105
kidney_renal_papillary_cell_carcinoma	KIRP	SCNN1A	0.752	0.7061	0.291942	1.2539	0.761798	0.0721548	1.02479	0.5663	0.720103	0.00656486	0.912478	0.568286
liver_hepatocellular_carcinoma	LIHC	ACCN2	0.827	1.0757	0.0847809	1.96187	1.15185	0.0383727	1.31675	1.0076	1.20999	0.000898826	1.35409	1.08123
liver_hepatocellular_carcinoma	LIHC	AQP10	0.808	1.0731	0.0656775	inf	1.1941	0.0013651	1.33106	1.07123	1.12902	0.0152773	1.24533	1.02357
liver_hepatocellular_carcinoma	LIHC	AQP6	0.895	1.1207	0.091909	5.14669	1.11731	0.0552622	1.25151	0.997506	1.15602	0.00595216	1.28184	1.04255
liver_hepatocellular_carcinoma	LIHC	CACNA1E	0.828	1.1803	0.111024	inf	1.20612	0.0139717	1.40052	1.0387	1.17402	0.0174644	1.34008	1.02853
liver_hepatocellular_carcinoma	LIHC	CACNA1G	0.785	1.1813	0.163545	inf	1.28638	0.0160912	1.57918	1.04787	1.29354	0.00463226	1.5458	1.08245
liver_hepatocellular_carcinoma	LIHC	CHRNB2	0.561	1.0905	0.118331	2.96502	1.30267	0.0102757	1.59416	1.06447	1.272	0.0064462	1.5124	1.06982
liver_hepatocellular_carcinoma	LIHC	GABRR2	0.744	1.3573	0.296263	inf	1.85392	0.00107166	2.68367	1.28071	1.52594	0.00824219	2.08782	1.11527
liver_hepatocellular_carcinoma	LIHC	GABRR3	0.523	1.0934	0.0892748	inf	1.09598	0.399584	1.35649	0.885505	1.21492	0.0299092	1.44832	1.01913
liver_hepatocellular_carcinoma	LIHC	GRIA2	0.786	1.149	0.141671	inf	1.4915	0.000174738	1.83779	1.21046	1.39228	0.00023948	1.66118	1.16691
liver_hepatocellular_carcinoma	LIHC	HTR3A	0.997	1.2035	0.0839495	inf	1.29149	0.000347339	1.48579	1.12259	1.29485	6.53e-05	1.46995	1.1406
liver_hepatocellular_carcinoma	LIHC	KCNJ11	0.517	1.0797	0.0826501	1.35151	1.15962	0.0774285	1.3668	0.983848	1.16289	0.0465802	1.34922	1.00229
liver_hepatocellular_carcinoma	LIHC	KCNK12	0.797	0.8161	0.185761	inf	0.78463	0.0212219	0.96443	0.63835	0.824681	0.0427271	0.993703	0.684408
liver_hepatocellular_carcinoma	LIHC	KCNK15	0.641	0.8611	0.113302	inf	0.834878	0.0264224	0.979087	0.71191	0.870794	0.0478148	0.998669	0.759293
liver_hepatocellular_carcinoma	LIHC	KCNK6	0.871	0.8331	0.167764	1.29781	0.632612	0.000234992	0.807433	0.495642	0.644423	0.000121439	0.806288	0.515053
liver_hepatocellular_carcinoma	LIHC	KCNQ3	0.675	1.1065	0.132107	inf	1.366	0.00482186	1.69682	1.09968	1.30919	0.0068948	1.59176	1.07678
liver_hepatocellular_carcinoma	LIHC	P2RX1	0.655	0.9123	0.12971	1.82861	0.730885	0.00122788	0.883906	0.604355	0.756082	0.00209035	0.903473	0.632737
liver_hepatocellular_carcinoma	LIHC	P2RX2	0.726	0.9063	0.070646	inf	0.845824	0.061097	1.00782	0.709864	0.848327	0.0359603	0.989281	0.727456
liver_hepatocellular_carcinoma	LIHC	P2RX6	0.774	0.8543	0.0848356	2.25941	0.823569	0.0133347	0.96043	0.70621	0.860552	0.026465	0.982603	0.753662
liver_hepatocellular_carcinoma	LIHC	TRPV3	0.89	1.138	0.0905973	inf	1.30844	0.00222699	1.55446	1.10135	1.24168	0.0103878	1.46525	1.05223
lung_adenocarcinoma	LUAD	ACCN2	0.573	1.0572	0.0575352	1.35949	1.17302	0.0660369	1.3906	0.989483	1.22269	0.0182999	1.44493	1.03463
lung_adenocarcinoma	LUAD	ANO1	0.538	1.207	0.105858	1.26641	1.14003	0.0629474	1.30889	0.992949	1.15006	0.0576975	1.32869	0.995445
lung_adenocarcinoma	LUAD	AQP4	0.535	0.998	0.0410385	1.65247	0.940615	0.0531064	1.00082	0.88403	0.930302	0.0247939	0.99088	0.873428
lung_adenocarcinoma	LUAD	CHRNA9	0.702	1.0115	0.043127	6.35297	1.07354	0.0826106	1.16311	0.990875	1.12134	0.00479717	1.21424	1.03556
lung_adenocarcinoma	LUAD	CLCNKB	0.908	0.9257	0.0593911	2.47165	0.855901	0.00955936	0.962796	0.760874	0.830087	0.00137704	0.930398	0.740592
lung_adenocarcinoma	LUAD	GABRA2	0.957	1.0856	0.0524622	inf	1.20566	0.00231659	1.35982	1.06897	1.27462	7.27e-05	1.43697	1.13062
lung_adenocarcinoma	LUAD	GRIN2D	0.52	1.0412	0.0505329	1.60133	1.11485	0.0498163	1.24279	1.00009	1.12615	0.0374016	1.25946	1.00695
lung_adenocarcinoma	LUAD	HCN2	0.835	1.0637	0.050478	1.79862	1.12999	0.0526285	1.27865	0.998613	1.20403	0.0026859	1.35923	1.06655
lung_adenocarcinoma	LUAD	HVCN1	0.57	0.8321	0.168439	1.15663	0.705111	0.00682137	0.908213	0.547429	0.772102	0.0344646	0.981265	0.607524
lung_adenocarcinoma	LUAD	ITPR2	0.509	0.861	0.129739	1.13995	0.798677	0.0565709	1.00631	0.633885	0.797493	0.0405041	0.99026	0.642251
lung_adenocarcinoma	LUAD	KCNF1	0.845	1.056	0.0511407	2.23642	1.13486	0.0272245	1.26972	1.01433	1.21811	0.000819008	1.36733	1.08517
lung_adenocarcinoma	LUAD	KCNJ14	0.986	1.3491	0.146428	1.31436	1.42388	0.00107241	1.7597	1.15215	1.42329	0.000939273	1.75435	1.15471
lung_adenocarcinoma	LUAD	KCNK17	0.601	0.9322	0.0556963	1.95517	0.857502	0.0169898	0.972876	0.75581	0.869869	0.0285036	0.985447	0.767847
lung_adenocarcinoma	LUAD	KCNK9	0.553	1.0536	0.0554518	6.80337	1.07495	0.236452	1.21158	0.953728	1.13939	0.0298727	1.2818	1.01281
lung_adenocarcinoma	LUAD	KCNV1	0.513	1.0044	0.0564272	inf	1.09025	0.0888344	1.20435	0.986964	1.14341	0.00973444	1.26569	1.03294
lung_adenocarcinoma	LUAD	MCOLN2	0.846	0.8602	0.0814301	1.31054	0.822142	0.0208731	0.970741	0.69629	0.808472	0.0145208	0.958759	0.681742
lung_adenocarcinoma	LUAD	RYR1	0.787	0.8828	0.0579388	1.48968	0.895149	0.0396933	0.994792	0.805486	0.882237	0.0261104	0.985207	0.790029
lung_adenocarcinoma	LUAD	SCN3A	0.535	1.0459	0.0486446	1.87365	1.0649	0.27165	1.19124	0.95196	1.12659	0.0339445	1.25778	1.00908
lung_adenocarcinoma	LUAD	TRPA1	0.745	1.0506	0.0554941	2.73365	1.16195	0.00541134	1.29157	1.04533	1.19631	0.000958591	1.33059	1.07558
lung_squamous_cell_carcinoma	LUSC	GABRR2	0.738	1.0831	0.0842805	2.37403	1.25974	0.0116298	1.50722	1.05289	1.30746	0.00258577	1.55654	1.09823
lung_squamous_cell_carcinoma	LUSC	GJA9	0.537	1.1015	0.084877	1.46802	1.23635	0.0311864	1.49953	1.01936	1.24672	0.0200343	1.50132	1.03529
lung_squamous_cell_carcinoma	LUSC	GJC1	0.517	0.8504	0.0953	1.29075	0.83706	0.0322433	0.985045	0.711307	0.849844	0.0582667	1.00571	0.718134
lung_squamous_cell_carcinoma	LUSC	GRIN2D	0.989	1.1329	0.0515971	1.5715	1.19203	0.00244142	1.33544	1.06402	1.19746	0.00235018	1.34489	1.0662
lung_squamous_cell_carcinoma	LUSC	KCNA3	0.746	1.0967	0.0779321	1.62007	1.1375	0.033883	1.28128	1.00986	1.148	0.018292	1.28746	1.02365
lung_squamous_cell_carcinoma	LUSC	KCNK3	0.579	1.0173	0.0478874	1.55399	1.14811	0.0101448	1.27561	1.03337	1.1436	0.0131795	1.27159	1.02849
lung_squamous_cell_carcinoma	LUSC	KCNQ4	0.819	1.1584	0.100595	2.12306	1.22742	0.00658929	1.42295	1.05875	1.19304	0.0179503	1.38082	1.03079
lung_squamous_cell_carcinoma	LUSC	P2RX6	0.567	1.0538	0.0521802	1.99731	1.17256	0.026393	1.34946	1.01885	1.16189	0.0363769	1.33721	1.00956
lung_squamous_cell_carcinoma	LUSC	SCNN1D	0.755	1.0455	0.0516821	1.44168	1.15608	0.0251751	1.31261	1.01822	1.17802	0.00940543	1.33307	1.04101
lung_squamous_cell_carcinoma	LUSC	TRPA1	0.512	0.9234	0.0481358	1.76006	0.928745	0.139028	1.0243	0.842102	0.907868	0.0582961	1.0034	0.821432
lung_squamous_cell_carcinoma	LUSC	TRPV3	0.651	1.0505	0.0354954	2.01284	1.10306	0.0706014	1.22682	0.991791	1.11428	0.0347318	1.23201	1.00779
mesothelioma	MESO	AQP3	0.693	0.9181	0.195996	1.31837	0.767621	0.0110225	0.941245	0.626024	0.736628	0.00422157	0.908214	0.59746
mesothelioma	MESO	CFTR	0.612	0.8949	0.176255	inf	0.843915	0.0374142	0.990162	0.719269	0.839418	0.0442494	0.995507	0.707803
mesothelioma	MESO	CLCNKB	0.609	0.8871	0.235975	1.90594	0.729645	0.00280578	0.897212	0.593373	0.687384	0.000510954	0.849226	0.556385
mesothelioma	MESO	CNGA3	0.678	1.1989	0.194319	inf	1.4126	0.0103703	1.83964	1.0847	1.4827	0.00176444	1.89784	1.15837
mesothelioma	MESO	GABRB3	0.63	0.8655	0.180174	2.13809	0.899055	0.144236	1.03709	0.77939	0.857439	0.0298969	0.985132	0.746297
mesothelioma	MESO	KCNA1	0.946	0.8754	0.199697	4.30273	0.802876	0.00427991	0.933399	0.690605	0.820696	0.00854515	0.950918	0.708307
mesothelioma	MESO	KCNQ5	0.784	1.0707	0.225386	1.96853	1.36072	0.00167841	1.64898	1.12285	1.39769	0.000677527	1.6954	1.15226
mesothelioma	MESO	MCOLN2	0.726	0.8084	0.324943	1.4979	0.725071	0.0137027	0.936259	0.561519	0.691286	0.00503868	0.894773	0.534075
ovarian_serous_cystadenocarcinoma	OV	AQP2	0.954	0.8777	0.0716688	2.32131	0.828052	0.0108678	0.957449	0.716142	0.815691	0.00341499	0.934879	0.711698
ovarian_serous_cystadenocarcinoma	OV	CNGA4	0.572	0.8877	0.0618722	1.97881	0.878621	0.0663199	1.00876	0.765275	0.873828	0.0550991	1.00295	0.761331
ovarian_serous_cystadenocarcinoma	OV	GJA9	0.746	1.1989	0.10809	1.35862	1.31421	0.0347451	1.69365	1.01978	1.34654	0.0240384	1.74364	1.03988
ovarian_serous_cystadenocarcinoma	OV	GJB1	0.685	0.9667	0.0611066	1.27452	0.887054	0.0311324	0.989193	0.795462	0.867866	0.00796843	0.963641	0.781611
ovarian_serous_cystadenocarcinoma	OV	GJB7	0.898	0.9252	0.0480015	3.12234	0.809137	0.00111034	0.918976	0.712426	0.841742	0.00603622	0.951889	0.744341
ovarian_serous_cystadenocarcinoma	OV	GLRA2	0.609	0.8598	0.0529739	inf	0.883853	0.0739152	1.01201	0.771924	0.882124	0.0515964	1.00087	0.777468
ovarian_serous_cystadenocarcinoma	OV	GRIN2D	0.553	1.0817	0.0511206	1.42425	1.18377	0.0244056	1.3711	1.02203	1.1614	0.0419934	1.34155	1.00543
ovarian_serous_cystadenocarcinoma	OV	HTR3C	0.866	1.1377	0.0760521	inf	1.22582	0.0237313	1.46239	1.02752	1.22848	0.0168987	1.45441	1.03764
ovarian_serous_cystadenocarcinoma	OV	KCNA6	0.799	1.0764	0.0502931	2.08651	1.17768	0.00570462	1.32247	1.04874	1.15327	0.00865938	1.28282	1.0368
ovarian_serous_cystadenocarcinoma	OV	KCNC3	0.61	1.1494	0.0996707	1.19182	1.28836	0.00874798	1.55703	1.06604	1.20641	0.0397657	1.4427	1.00882
ovarian_serous_cystadenocarcinoma	OV	KCNH3	0.745	0.9107	0.0567727	1.45792	0.850058	0.00723585	0.957048	0.755029	0.874065	0.0254591	0.983606	0.776724
ovarian_serous_cystadenocarcinoma	OV	KCNJ5	0.614	1.0697	0.0573245	1.33041	1.17431	0.0468577	1.37593	1.00224	1.19446	0.0240292	1.39379	1.02364
ovarian_serous_cystadenocarcinoma	OV	KCNT1	0.903	1.126	0.0408119	1.68895	1.13751	0.0068511	1.24887	1.03609	1.12458	0.0115489	1.23185	1.02664
ovarian_serous_cystadenocarcinoma	OV	P2RX5	0.716	1.1486	0.0901828	1.25777	1.32453	0.0144471	1.65909	1.05743	1.30558	0.0174841	1.62674	1.04783
ovarian_serous_cystadenocarcinoma	OV	PKD2L2	0.635	0.7325	0.179854	2.90001	0.699002	0.0278617	0.961789	0.508015	0.736654	0.0428873	0.99026	0.547997
ovarian_serous_cystadenocarcinoma	OV	TRPC7	0.711	0.8728	0.08012	inf	0.778987	0.0225567	0.965471	0.628523	0.814201	0.0377274	0.98841	0.670697
pancreatic_adenocarcinoma	PAAD	AQP6	0.661	1.1947	0.18426	1.97342	1.18938	0.0495272	1.41412	1.00036	1.19448	0.0402991	1.41561	1.00789
pancreatic_adenocarcinoma	PAAD	CHRNA1	0.606	0.8153	0.15187	1.76286	0.775563	0.0116412	0.944871	0.636594	0.838859	0.0501667	1.00013	0.703594
pancreatic_adenocarcinoma	PAAD	CNGB1	0.609	1.2006	0.218286	3.18169	1.25443	0.116234	1.66451	0.945384	1.28013	0.0462726	1.63206	1.00409
pancreatic_adenocarcinoma	PAAD	GABRA1	0.507	0.7293	0.424932	inf	0.64265	0.0229888	0.940826	0.438975	0.665873	0.0401589	0.981905	0.451557
pancreatic_adenocarcinoma	PAAD	GABRA5	0.866	0.8011	0.127175	3.65097	0.774703	0.0275786	0.972208	0.617322	0.751999	0.0124766	0.940426	0.601326
pancreatic_adenocarcinoma	PAAD	HCN1	0.791	0.8306	0.14469	2.92088	0.811607	0.0778603	1.02356	0.643542	0.763771	0.0223157	0.962396	0.606139
pancreatic_adenocarcinoma	PAAD	KCNA7	0.617	1.1231	0.114159	3.59383	1.22254	0.0410855	1.48248	1.00817	1.22861	0.0410311	1.49686	1.00842
pancreatic_adenocarcinoma	PAAD	TRPM6	0.56	0.9781	0.191617	1.82378	0.825637	0.138822	1.06407	0.640629	0.749721	0.0226595	0.960464	0.585218
pheochromocytoma_and_paraganglioma	PCPG	GABRA2	0.997	1.1508	0.050953	inf	1.29557	2.36e-05	1.46084	1.149	1.26396	7.61e-05	1.41948	1.12548
pheochromocytoma_and_paraganglioma	PCPG	GABRG3	0.511	1.0233	0.0322509	inf	1.08762	0.0472326	1.1817	1.00103	1.08708	0.0469486	1.18042	1.00113
pheochromocytoma_and_paraganglioma	PCPG	HCN4	0.687	0.9537	0.040239	1.50006	0.89119	0.0141564	0.977102	0.812832	0.897713	0.021893	0.984481	0.818592
pheochromocytoma_and_paraganglioma	PCPG	KCNA3	0.648	1.0482	0.0499392	1.76628	1.12306	0.0255243	1.24348	1.01431	1.12627	0.0185745	1.24349	1.0201
pheochromocytoma_and_paraganglioma	PCPG	KCNJ14	0.53	1.1753	0.154226	1.19036	1.61108	0.00230399	2.18928	1.18558	1.60057	0.00281351	2.17919	1.17559
pheochromocytoma_and_paraganglioma	PCPG	P2RX2	0.584	1.118	0.0796825	inf	1.3068	0.0192851	1.63511	1.04441	1.30328	0.0188076	1.62559	1.04488
pheochromocytoma_and_paraganglioma	PCPG	TRPC3	0.648	1.055	0.0417768	2.88358	1.1134	0.0318665	1.22817	1.00936	1.11533	0.0295947	1.23057	1.01087
prostate_adenocarcinoma	PRAD	CACNA1F	0.587	1.0818	0.0602824	inf	1.18922	0.0273482	1.38713	1.01955	1.21303	0.0128255	1.41231	1.04188
prostate_adenocarcinoma	PRAD	CATSPER2	0.922	1.1426	0.078933	1.24488	1.30676	0.00108309	1.5342	1.11303	1.32611	0.000558686	1.55669	1.12969
prostate_adenocarcinoma	PRAD	CHRNA1	0.845	0.941	0.0312905	3.03345	0.915155	0.0182465	0.985066	0.850207	0.919087	0.0228774	0.988369	0.854662
prostate_adenocarcinoma	PRAD	CHRNA2	0.513	0.9562	0.0428859	1.1972	0.925568	0.0419745	0.997197	0.859084	0.925938	0.0436346	0.997805	0.859247
prostate_adenocarcinoma	PRAD	CHRNA4	0.887	0.9094	0.0449756	2.42701	0.861674	0.0177225	0.974502	0.761909	0.859937	0.0149333	0.97104	0.761546
prostate_adenocarcinoma	PRAD	CLCN4	0.64	0.9004	0.0470779	1.17157	0.897384	0.0749607	1.01096	0.796568	0.884807	0.043487	0.996428	0.78569
prostate_adenocarcinoma	PRAD	CLCN7	0.638	0.6394	0.29055	1.03955	0.697607	0.0174621	0.938796	0.518383	0.725793	0.0336674	0.975548	0.53998
prostate_adenocarcinoma	PRAD	CNGB3	0.885	0.8665	0.049534	inf	0.844241	0.0261637	0.980114	0.727204	0.835399	0.0168398	0.968147	0.720854
prostate_adenocarcinoma	PRAD	GABRD	0.564	1.0634	0.028232	1.77932	1.07396	0.102355	1.16996	0.985843	1.08649	0.0553843	1.18272	0.998092
prostate_adenocarcinoma	PRAD	GABRE	0.613	0.9988	0.0469738	1.42987	1.12583	0.00338065	1.21869	1.04004	1.13106	0.00228781	1.22421	1.045
prostate_adenocarcinoma	PRAD	GABRG2	0.527	0.8385	0.0629478	inf	0.847457	0.0386947	0.991434	0.724388	0.865925	0.0667297	1.00998	0.742417
prostate_adenocarcinoma	PRAD	GJB1	0.569	1.0274	0.067191	1.12833	0.850953	0.00235922	0.944245	0.766878	0.842234	0.00118136	0.934316	0.759227
prostate_adenocarcinoma	PRAD	GRIA4	1	1.1661	0.0358396	3.76678	1.23299	1.3e-05	1.3547	1.12222	1.24159	5.57e-06	1.3631	1.1309
prostate_adenocarcinoma	PRAD	GRIN2C	0.704	1.0667	0.0451155	1.48737	1.17443	0.0252195	1.35201	1.02018	1.18749	0.0163674	1.36634	1.03205
prostate_adenocarcinoma	PRAD	KCNC3	0.884	1.0853	0.0584147	1.19673	1.3053	0.000138544	1.497	1.13814	1.32527	5.96e-05	1.52061	1.15503
prostate_adenocarcinoma	PRAD	KCND2	0.649	1.0476	0.0246834	2.73313	1.08207	0.0555428	1.17307	0.998133	1.08905	0.0385967	1.18072	1.00448
prostate_adenocarcinoma	PRAD	KCNH1	0.546	1.1444	0.0593933	1.71901	1.10017	0.0525526	1.21166	0.998947	1.09725	0.05927	1.20834	0.996376
prostate_adenocarcinoma	PRAD	KCNJ11	0.867	0.8941	0.0763857	1.126	0.781425	0.00224139	0.915332	0.667107	0.785213	0.00287241	0.920513	0.669799
prostate_adenocarcinoma	PRAD	KCNK12	0.569	1.0501	0.0333931	2.14797	1.09867	0.0646395	1.21398	0.994301	1.10821	0.0435605	1.22448	1.00297
prostate_adenocarcinoma	PRAD	MCOLN2	0.561	0.9291	0.0316851	1.3567	0.93794	0.123719	1.01766	0.864465	0.922183	0.0482245	0.999368	0.85096
prostate_adenocarcinoma	PRAD	SCN8A	0.525	0.9402	0.0527114	1.47908	1.14523	0.0072871	1.26447	1.03724	1.14756	0.00649946	1.26713	1.03926
prostate_adenocarcinoma	PRAD	TPCN2	0.69	1.2488	0.162142	1.06778	1.6173	0.00208294	2.19652	1.19082	1.68885	0.000675741	2.28464	1.24843
prostate_adenocarcinoma	PRAD	TRPM4	0.868	0.911	0.0792835	1.09194	0.796486	0.00136512	0.915522	0.692927	0.804355	0.00236235	0.925548	0.69903
rectum_adenocarcinoma	READ	GJB7	0.684	0.8139	0.112126	inf	0.831064	0.0937543	1.03186	0.669342	0.805867	0.0376213	0.987722	0.657494
rectum_adenocarcinoma	READ	KCNA6	0.828	1.136	0.154685	1.64748	1.15901	0.124227	1.39893	0.960237	1.24391	0.00668437	1.45642	1.0624
rectum_adenocarcinoma	READ	KCNQ3	0.819	1.1589	0.146017	2.00332	1.37409	0.0553208	1.90183	0.992793	1.47124	0.00822758	1.95908	1.10488
rectum_adenocarcinoma	READ	P2RX5	0.836	0.7927	0.143943	1.49435	0.722999	0.0195027	0.949152	0.55073	0.760024	0.0157756	0.949692	0.608236
rectum_adenocarcinoma	READ	SCN2A	0.856	1.2	0.125178	2.40034	1.34586	0.0118268	1.69606	1.06797	1.26166	0.0126053	1.51443	1.05109
rectum_adenocarcinoma	READ	SCN3A	0.655	1.0818	0.193179	1.58903	1.68728	0.00176319	2.34187	1.21565	1.51374	0.00276835	1.98602	1.15377
sarcoma	SARC	ACCN2	0.517	1.2048	0.442154	1.34955	1.18518	0.0469324	1.40142	1.00231	1.19292	0.0399271	1.41154	1.00815
sarcoma	SARC	AQP4	0.532	1.0937	0.229588	inf	1.1167	0.0341689	1.23678	1.00827	1.10736	0.0496931	1.22607	1.00014
sarcoma	SARC	AQP7	0.515	0.8995	0.279302	3.11676	0.815301	0.0156691	0.962154	0.690861	0.814391	0.0162344	0.962814	0.688849
sarcoma	SARC	GRIA3	0.549	0.8503	0.177764	1.96668	0.887783	0.0518969	1.00098	0.787387	0.892644	0.0460879	0.998031	0.798385
sarcoma	SARC	KCNA5	0.701	0.8962	0.331331	2.51125	0.853139	0.0169781	0.971975	0.748832	0.853767	0.0146913	0.96938	0.751943
sarcoma	SARC	KCNB2	0.679	0.8847	0.197598	6.4814	0.8918	0.0304021	0.989223	0.803972	0.888576	0.0225384	0.983503	0.802812
sarcoma	SARC	KCNC2	0.728	1.2991	0.391533	inf	1.28588	0.00796183	1.54829	1.06794	1.2979	0.00457979	1.55426	1.08382
sarcoma	SARC	KCND3	0.673	0.9268	0.243258	4.83068	0.821978	0.0098311	0.953885	0.708311	0.829271	0.00723879	0.950673	0.723373
sarcoma	SARC	KCNJ10	0.541	0.864	0.20604	2.85265	0.843571	0.0517799	1.00131	0.710678	0.84417	0.0393441	0.991763	0.718542
sarcoma	SARC	KCNK17	0.702	1.4017	0.329113	2.78612	1.18404	0.0186868	1.36305	1.02854	1.17099	0.030022	1.35044	1.01538
sarcoma	SARC	P2RX1	0.871	0.8768	0.265456	2.13733	0.841168	0.00298704	0.942909	0.750405	0.844089	0.0022058	0.940852	0.757277
sarcoma	SARC	PANX3	0.737	1.4391	0.385313	inf	1.62993	0.00282097	2.24598	1.18286	1.66116	0.00146368	2.27083	1.21518
sarcoma	SARC	TRPA1	0.814	1.1421	0.257904	2.13484	1.30411	0.00115562	1.5306	1.11113	1.29823	0.00112325	1.51896	1.10957
skin_cutaneous_melanoma	SKCM	AQP3	0.801	1.0772	0.063101	1.59905	1.10646	0.0275768	1.21065	1.01123	1.15483	0.00122299	1.26012	1.05833
skin_cutaneous_melanoma	SKCM	AQP5	0.511	1.0321	0.0451517	6.48132	1.14509	0.000808463	1.23956	1.05783	1.12311	0.00204589	1.20913	1.04321
skin_cutaneous_melanoma	SKCM	CACNA1B	0.839	1.0859	0.0450854	7.62908	1.15458	0.0101526	1.28831	1.03473	1.1266	0.0153358	1.24058	1.0231
skin_cutaneous_melanoma	SKCM	CHRNA1	0.846	1.0753	0.0404834	2.6235	0.998312	0.968227	1.08483	0.918698	1.09695	0.0153858	1.1822	1.01785
skin_cutaneous_melanoma	SKCM	CHRNA4	0.837	1.1382	0.0593197	inf	1.20601	0.00435513	1.37174	1.0603	1.17276	0.0124769	1.32894	1.03494
skin_cutaneous_melanoma	SKCM	CHRNB2	0.891	1.0586	0.0370549	2.22135	1.12549	0.00650491	1.22552	1.03362	1.12945	0.00252504	1.22229	1.04366
skin_cutaneous_melanoma	SKCM	CHRNE	0.947	1.1275	0.0491323	1.71544	1.12422	0.0675898	1.27461	0.991565	1.2046	0.00196497	1.35529	1.07067
skin_cutaneous_melanoma	SKCM	CNGB1	0.512	1.0937	0.0844251	inf	1.2468	0.00458785	1.45222	1.07043	1.33687	9.89e-05	1.54727	1.15508
skin_cutaneous_melanoma	SKCM	GABRA2	0.556	0.9439	0.0302837	inf	0.948347	0.252274	1.03848	0.866034	0.922655	0.0516498	1.00058	0.850803
skin_cutaneous_melanoma	SKCM	GABRA5	0.822	1.0342	0.0289516	inf	1.13336	0.00218721	1.22787	1.04613	1.12886	0.00301221	1.22299	1.04198
skin_cutaneous_melanoma	SKCM	GJB6	0.991	1.0777	0.0309242	11.8294	1.10574	0.000296468	1.16762	1.04715	1.09543	0.000498975	1.1531	1.04063
skin_cutaneous_melanoma	SKCM	HTR3A	0.693	1.0785	0.0564404	inf	1.17572	0.0250228	1.35453	1.02051	1.19129	0.0112979	1.36405	1.04041
skin_cutaneous_melanoma	SKCM	KCNA2	0.541	0.9626	0.034108	4.09252	0.935122	0.191005	1.03403	0.845674	0.900653	0.0224313	0.985304	0.823275
skin_cutaneous_melanoma	SKCM	KCNA3	0.683	0.914	0.0587448	2.27773	0.923684	0.179032	1.03708	0.82269	0.887634	0.0246629	0.984905	0.79997
skin_cutaneous_melanoma	SKCM	KCNA7	0.68	1.0645	0.0519478	inf	1.20022	0.0105992	1.38053	1.04346	1.26021	0.000360812	1.43097	1.10983
skin_cutaneous_melanoma	SKCM	KCNG3	0.812	1.0982	0.0544376	1.9845	1.14509	0.0120639	1.27285	1.03015	1.13692	0.0139398	1.25937	1.02638
skin_cutaneous_melanoma	SKCM	KCNS1	0.885	1.077	0.0314197	3.22052	1.148	0.000273291	1.23659	1.06576	1.08988	0.0125787	1.1661	1.01864
skin_cutaneous_melanoma	SKCM	RYR2	0.966	0.9372	0.0365259	2.86231	0.902376	0.0146203	0.979939	0.830952	0.897331	0.00340332	0.9648	0.834579
skin_cutaneous_melanoma	SKCM	SCNN1A	0.527	0.9092	0.0717127	2.33615	1.07399	0.125202	1.17661	0.980332	1.10783	0.0181614	1.20608	1.01759
skin_cutaneous_melanoma	SKCM	TRPM1	0.841	1.0295	0.0258583	1.99695	1.05887	0.0230212	1.1124	1.00791	1.06862	0.0058328	1.12024	1.01937
skin_cutaneous_melanoma	SKCM	TRPV2	0.577	1.0545	0.0495671	1.1946	1.05871	0.407427	1.21169	0.925039	1.18077	0.011086	1.3423	1.03867
stomach_adenocarcinoma	STAD	AQP5	0.545	0.9307	0.0246141	3.04884	0.925675	0.0298968	0.992506	0.863344	0.934539	0.0638784	1.00391	0.869957
stomach_adenocarcinoma	STAD	CHRNA7	0.704	1.1017	0.0454444	1.83042	1.10074	0.138418	1.24976	0.969494	1.14471	0.0338003	1.29686	1.0104
stomach_adenocarcinoma	STAD	CNGA1	0.983	1.1721	0.0635194	1.48861	1.25466	0.00728728	1.48077	1.06307	1.3002	0.00122734	1.52454	1.10887
stomach_adenocarcinoma	STAD	CNGB3	0.646	1.1358	0.0628485	8.67938	1.14556	0.0617446	1.32111	0.993342	1.14657	0.0430293	1.309	1.0043
stomach_adenocarcinoma	STAD	GABRB3	0.737	1.0559	0.0329025	2.23506	1.08264	0.0676349	1.17888	0.994258	1.09673	0.0298583	1.19203	1.00905
stomach_adenocarcinoma	STAD	GJB1	0.603	0.9398	0.0434857	1.19125	0.947483	0.386215	1.07045	0.838645	0.895005	0.0388853	0.994353	0.805583
stomach_adenocarcinoma	STAD	GRID2	0.801	1.0975	0.0734554	inf	1.19979	0.0544405	1.44451	0.996535	1.26747	0.0055769	1.49874	1.07188
stomach_adenocarcinoma	STAD	SCN5A	0.526	0.8652	0.077298	2.10165	0.924133	0.2594	1.05994	0.805724	0.895868	0.0725762	1.01012	0.794536
stomach_adenocarcinoma	STAD	TRPM6	0.774	1.0543	0.0438693	2.13888	1.09631	0.131591	1.23549	0.972807	1.14633	0.0149674	1.27963	1.02691
testicular_germ_cell_tumors	TGCT	CACNA1H	0.979	0.5905	0.36077	1.17226	0.705534	0.0113292	0.924186	0.538613	0.67333	0.00225381	0.867851	0.522409
testicular_germ_cell_tumors	TGCT	CHRNA10	0.873	1.3008	0.208388	1.38828	1.43451	0.00766822	1.87023	1.10031	1.3941	0.00531069	1.76095	1.10367
testicular_germ_cell_tumors	TGCT	CHRNA9	0.949	0.7372	0.205604	inf	0.824516	0.126769	1.05624	0.643629	0.729203	0.00741588	0.918846	0.578701
testicular_germ_cell_tumors	TGCT	CLCN4	0.683	0.7385	0.273395	1.46182	0.85314	0.140446	1.05374	0.690727	0.824637	0.0207667	0.971055	0.700297
testicular_germ_cell_tumors	TGCT	GJA3	0.795	1.2249	0.153286	1.64643	1.15499	0.0953818	1.36811	0.975061	1.21022	0.0188818	1.41919	1.03203
testicular_germ_cell_tumors	TGCT	GRIN2C	0.669	1.6191	0.203139	1.43937	1.35739	0.0544846	1.85338	0.994138	1.35066	0.0401101	1.79969	1.01366
testicular_germ_cell_tumors	TGCT	GRIN3A	0.567	1.1087	0.196182	1.40246	1.18179	0.0932031	1.43627	0.972406	1.23267	0.024768	1.47964	1.02691
testicular_germ_cell_tumors	TGCT	HCN1	0.526	1.1827	0.131245	4.56229	1.15331	0.0427938	1.32399	1.00464	1.13492	0.0543981	1.29112	0.997614
testicular_germ_cell_tumors	TGCT	KCNC1	0.695	0.916	0.185193	2.04407	1.10047	0.205221	1.27615	0.948967	1.1675	0.0116506	1.31679	1.03514
testicular_germ_cell_tumors	TGCT	KCNH3	0.968	1.5713	0.317048	1.28378	1.50789	0.00565222	2.01698	1.1273	1.50956	0.000874315	1.92388	1.18447
testicular_germ_cell_tumors	TGCT	KCNK10	0.672	0.6866	0.282648	1.68959	1.13614	0.190754	1.37554	0.938409	1.18661	0.0207897	1.37186	1.02638
testicular_germ_cell_tumors	TGCT	KCNQ2	0.526	0.9878	0.140389	1.56896	0.907303	0.246207	1.06945	0.769742	0.864096	0.0488804	0.999283	0.747198
testicular_germ_cell_tumors	TGCT	NALCN	0.634	1.0844	0.154207	2.55293	1.1063	0.15768	1.27272	0.961642	1.16598	0.0262966	1.33513	1.01826
testicular_germ_cell_tumors	TGCT	SCN8A	0.538	1.2988	0.305429	1.21502	1.31833	0.0645387	1.76721	0.983464	1.3159	0.0316069	1.69021	1.02448
testicular_germ_cell_tumors	TGCT	TRPM6	0.511	0.9274	0.182901	1.43013	1.09583	0.261603	1.28569	0.934016	1.159	0.0379605	1.33231	1.00823
thymoma	THYM	GABRG2	0.721	1.1144	0.0702886	inf	1.11438	0.0453315	1.23906	1.00225	1.13202	0.0209233	1.25766	1.01894
thymoma	THYM	KCNJ4	0.536	0.957	0.0596828	2.21178	0.903181	0.0715412	1.00896	0.808489	0.882822	0.0206493	0.981097	0.79439
thyroid_carcinoma	THCA	AQP4	0.787	1.0306	0.0206877	1.48723	1.09425	0.0030882	1.16152	1.03087	1.08362	0.00742683	1.14923	1.02174
thyroid_carcinoma	THCA	GABRB1	0.717	1.1024	0.058927	inf	1.24881	0.00448024	1.45558	1.0714	1.25652	0.00280181	1.4595	1.08177
thyroid_carcinoma	THCA	GABRB3	0.586	1.0124	0.0210627	1.59226	1.10787	0.00111258	1.17824	1.04171	1.09208	0.00416879	1.15991	1.02822
thyroid_carcinoma	THCA	GABRR2	0.659	1.0915	0.0593043	2.78134	1.36657	0.000118605	1.60212	1.16564	1.31034	0.000608429	1.52934	1.12271
thyroid_carcinoma	THCA	GJA1	0.787	0.8844	0.0624272	1.09942	0.829983	0.0107595	0.957775	0.719242	0.798324	0.00147918	0.917264	0.694808
thyroid_carcinoma	THCA	GJB3	0.672	0.9608	0.0379444	1.31423	0.899474	0.000311894	0.952802	0.84913	0.912908	0.00106361	0.964103	0.864432
thyroid_carcinoma	THCA	GRIN2C	0.613	1.0099	0.0242867	1.95699	1.08151	0.00235865	1.13753	1.02824	1.08197	0.0018306	1.13693	1.02967
thyroid_carcinoma	THCA	KCNC1	0.641	1.0666	0.0494716	2.59421	1.19551	0.00200116	1.33889	1.06749	1.17785	0.00390939	1.31638	1.0539
thyroid_carcinoma	THCA	KCNK13	0.78	0.9146	0.0394535	1.21869	0.877066	0.0264934	0.984809	0.781111	0.854562	0.00575042	0.9554	0.764367
thyroid_carcinoma	THCA	KCNK15	0.637	0.963	0.030826	1.28569	0.86691	0.00228197	0.950214	0.790909	0.868027	0.00203888	0.949709	0.79337
uterine_carcinosarcoma	UCS	FAM38A	0.581	1.7633	1.1149	1.16007	1.79002	0.0102022	2.79111	1.14799	1.60076	0.0317055	2.45898	1.04207
uterine_carcinosarcoma	UCS	GJB5	0.694	1.3716	0.780307	1.99604	1.5294	0.0171233	2.16879	1.07851	1.52201	0.0263763	2.20506	1.05054
uterine_carcinosarcoma	UCS	GRIN2A	0.695	1.1294	0.531348	3.01082	1.38211	0.0263396	1.83891	1.03879	1.4129	0.0109525	1.84396	1.08261
uterine_carcinosarcoma	UCS	ITPR2	0.525	1.844	1.41794	1.20528	1.42482	0.112524	2.20629	0.92015	1.53226	0.0417179	2.31054	1.01613
uterine_carcinosarcoma	UCS	KCNG1	0.775	2.4532	1.96071	1.13727	2.29102	0.0135355	4.42372	1.1865	2.25703	0.0154102	4.36076	1.16819
uterine_carcinosarcoma	UCS	KCNJ10	0.642	1.49	0.908541	1.63716	1.62246	0.0337962	2.5366	1.03775	1.72002	0.00828573	2.57267	1.14996
uterine_carcinosarcoma	UCS	KCNK6	0.72	1.7219	1.37176	1.25637	4.15512	0.000784839	9.54164	1.80944	2.5163	0.00648788	4.89017	1.29479
uterine_corpus_endometrial_carcinoma	UCEC	AQP6	0.626	0.7511	1.23124	1.86934	0.710344	0.0141103	0.933419	0.540581	0.736718	0.0231168	0.95896	0.565981
uterine_corpus_endometrial_carcinoma	UCEC	AQP7	0.951	0.5561	0.86322	2.74971	0.66351	0.00775715	0.897417	0.490571	0.65265	0.00939495	0.900582	0.472974
uterine_corpus_endometrial_carcinoma	UCEC	AQP9	0.653	1.4061	1.01413	1.74837	1.46418	0.020663	2.02231	1.06008	1.52874	0.00789364	2.09088	1.11773
uterine_corpus_endometrial_carcinoma	UCEC	CHRNB4	0.767	1.7993	1.19327	2.40288	1.82505	0.0129305	2.93285	1.13569	2.00304	0.00659947	3.30649	1.21342
uterine_corpus_endometrial_carcinoma	UCEC	CNGA4	0.704	1.0309	0.661851	2.85744	0.736395	0.0194808	0.951916	0.569669	0.72153	0.0211852	0.952356	0.54665
uterine_corpus_endometrial_carcinoma	UCEC	GJB2	0.785	1.1989	0.663567	1.55045	1.30939	0.0359114	1.68438	1.01789	1.34802	0.0168641	1.72216	1.05517
uterine_corpus_endometrial_carcinoma	UCEC	KCNK13	0.784	1.3413	1.21199	1.3008	1.77208	0.00526668	2.64865	1.18561	1.77999	0.00534074	2.67058	1.1864
uterine_corpus_endometrial_carcinoma	UCEC	P2RX6	0.537	0.4727	0.926533	2.10875	0.6351	0.0741367	1.04528	0.385879	0.57996	0.0482983	0.995933	0.337727
uterine_corpus_endometrial_carcinoma	UCEC	PKD2L1	0.518	1.7519	0.681915	2.8672	1.50641	0.0719797	2.35386	0.964063	1.52879	0.0553826	2.36014	0.990277
uveal_melanoma	UVM	CHRNB2	0.571	0.7822	0.200101	1.41776	0.39011	0.0488737	0.995362	0.152895	0.297585	0.0110703	0.758085	0.116816
uveal_melanoma	UVM	GRIN2B	0.685	1.6561	0.421131	3.49087	3.41297	0.0136016	9.0487	1.2873	3.67036	0.00690458	9.42809	1.42887
