# Supplementary material for: Pan-cancer ion transport signature reveals functional regulators of glioblastoma aggression
Source: EMBO J. 2024 Jan 2;43(2):196–224. doi: 10.1038/s44318-023-00016-x (PMC10897389; doi:10.1038/s44318-023-00016-x)
Supplement: Supplementary file 9 — Source Data Fig. 1 [file 44318_2023_16_MOESM9_ESM.zip]

Archive with 32 entries (25 files):
- Figure 1/
- __MACOSX/._Figure 1
- Figure 1/1F/
- __MACOSX/Figure 1/._1F
- Figure 1/1A/
- __MACOSX/Figure 1/._1A
- Figure 1/1B/
- __MACOSX/Figure 1/._1B
- Figure 1/1E/
- __MACOSX/Figure 1/._1E
- Figure 1/1D/
- __MACOSX/Figure 1/._1D
- Figure 1/1C/
- __MACOSX/Figure 1/._1C
- Figure 1/1F/outlier_foldchange_trend_figure_data.csv
- __MACOSX/Figure 1/1F/._outlier_foldchange_trend_figure_data.csv
- Figure 1/1A/umap.csv
- __MACOSX/Figure 1/1A/._umap.csv
- Figure 1/1B/outlier_foldchange_trend_figure_data.csv
- __MACOSX/Figure 1/1B/._outlier_foldchange_trend_figure_data.csv
- Figure 1/1B/outlier_foldchange_trend_figure_data_stats.csv
- __MACOSX/Figure 1/1B/._outlier_foldchange_trend_figure_data_stats.csv
- Figure 1/1E/outlier_foldchange_trend_figure_data.csv
- __MACOSX/Figure 1/1E/._outlier_foldchange_trend_figure_data.csv
- Figure 1/1E/outlier_foldchange_trend_figure_data_stats.csv
- __MACOSX/Figure 1/1E/._outlier_foldchange_trend_figure_data_stats.csv
- Figure 1/1D/outlier_foldchange_pancancer.csv
- __MACOSX/Figure 1/1D/._outlier_foldchange_pancancer.csv
- Figure 1/1C/outlier_frequency_counts_per_samples.csv
- __MACOSX/Figure 1/1C/._outlier_frequency_counts_per_samples.csv
- Figure 1/1C/outlier_frequency_counts_per_samples.tsv
- __MACOSX/Figure 1/1C/._outlier_frequency_counts_per_samples.tsv
