# Supplementary material for: Pan-cancer ion transport signature reveals functional regulators of glioblastoma aggression
Source: EMBO J. 2024 Jan 2;43(2):196–224. doi: 10.1038/s44318-023-00016-x (PMC10897389; doi:10.1038/s44318-023-00016-x)
Supplement: Supplementary file 9 — Source Data Fig. 1 [file 44318_2023_16_MOESM9_ESM.zip › Figure 1/1F/outlier_foldchange_trend_figure_data.csv]

index	gene	outlier_rate	fold_change	inlier_tpm	outlier_tpm	inlier_mean_tpm	outlier_mean_tpm	inlier_min	inlier_max	outlier_min	outlier_max	binary_expression	median_tpm	mean_tpm	median_z_score	cancer_name	gene_class	cancer_abbreviation
164	ACCN1	0.1025641025641025	23.87180041819886	0.69345	16.5539	1.9058914285714288	18.9857625	0.0	10.0921	0.0	41.4753	False	1.1942	3.6576730769230776	-0.2157219863701451	adrenocortical_carcinoma	ion_channels	ACC
165	ACCN2	0.141025641025641	18.89323616669653	10.0446	189.775	16.330431343283585	275.06531818181816	0.0	68.2607	0.0	999.586	False	12.49495	52.81868461538461	-0.2127106495149565	adrenocortical_carcinoma	ion_channels	ACC
166	ACCN3	0.0384615384615384	10.488624603372486	29.2781	307.087	47.23500533333333	316.7543333333333	0.0	160.108	0.0	438.42	False	33.69435	57.60113333333333	-0.2070615966177695	adrenocortical_carcinoma	ion_channels	ACC
747	ANO1	0.0256410256410256	4.510697596976947	138.13850000000002	623.1010000000001	156.59573157894735	623.1010000000001	0.0	460.207	0.0	725.613	False	144.267	168.55740512820512	-0.1775970481479005	adrenocortical_carcinoma	ion_channels	ACC
881	AQP10	0.1923076923076923	inf	0.0	4.4821	0.2190619047619047	18.286113333333333	0.0	1.6197	0.0	104.123	True	0.0	3.693494871794872	-0.2160402075919637	adrenocortical_carcinoma	ion_channels	ACC
882	AQP11	0.0512820512820512	5.999044436308304	192.5565	1155.155	256.8351702702703	1165.30775	0.0	830.21	0.0	1416.35	False	202.478	303.4235076923077	-0.162085429036126	adrenocortical_carcinoma	ion_channels	ACC
885	AQP1	0.0384615384615384	6.267482924738395	751.2330000000002	4708.34	969.3790906666668	5123.07	0.0	2988.6	0.0	6319.15	False	759.2279999999998	1129.1364333333336	-0.0137269754709849	adrenocortical_carcinoma	ion_channels	ACC
886	AQP2	0.2051282051282051	1613.434280578027	0.72315	1166.755	14.13735322580645	2767.91575	0.0	182.459	0.0	20666.8	False	1.613	579.0149730769231	-0.2156103877704988	adrenocortical_carcinoma	ion_channels	ACC
887	AQP3	0.0897435897435897	16.741036110756667	15.674	262.399	25.63503098591549	1224.0121428571426	0.0	104.227	0.0	5518.71	False	18.06235	133.18169487179492	-0.2112270916265352	adrenocortical_carcinoma	ion_channels	ACC
888	AQP4	0.0512820512820512	48.72039582918244	0.75285	36.67915	2.840760810810811	51.05255	0.0	14.366	0.0	111.664	False	1.0065499999999998	5.313160256410256	-0.2157719898974222	adrenocortical_carcinoma	ion_channels	ACC
889	AQP5	0.1923076923076923	107.98970108013062	0.3981	42.9907	1.1141936507936507	1036.9243266666667	0.0	9.4828	0.0	14558.3	False	0.7057	200.30845	-0.2158521580891691	adrenocortical_carcinoma	ion_channels	ACC
890	AQP6	0.0897435897435897	18.528189419653945	1.2079	22.3802	2.596083098591549	42.46537142857143	0.0	12.494000000000002	0.0	163.46200000000005	False	1.39185	6.174096153846155	-0.2156693181198584	adrenocortical_carcinoma	ion_channels	ACC
893	AQP7	0.0641025641025641	15.79065537226928	5.6075	88.5461	8.588657534246575	118.99184	0.0	30.1134	0.0	240.426	False	7.101749999999999	15.665784615384617	-0.2141477879285488	adrenocortical_carcinoma	ion_channels	ACC
894	AQP8	0.1153846153846153	12.9987925278784	14.079	183.01	22.564407246376817	281.07629999999995	0.0	87.4098	0.0	751.6619999999998	False	17.25855	52.39270256410256	-0.211441282062055	adrenocortical_carcinoma	ion_channels	ACC
895	AQP9	0.1538461538461538	36.54526424777167	2.2214	81.18164999999999	3.979337878787879	351.0621416666667	0.0	22.2917	0.0	2199.22	False	2.991	57.3766923076923	-0.2152431889397619	adrenocortical_carcinoma	ion_channels	ACC
2858	CACNA1A	0.1025641025641025	9.70605257310576	9.67605	93.91625	14.16011	145.67999999999998	0.0	59.2623	0.0	380.325	False	11.52265	27.64932948717949	-0.2129697405331898	adrenocortical_carcinoma	ion_channels	ACC
2859	CACNA1B	0.1153846153846153	114.23352989833766	3.7477	428.11300000000006	22.302985507246376	481.1555555555556	0.0	129.74200000000002	0.0	1190.55	False	6.29955	75.24751282051282	-0.2143615520083871	adrenocortical_carcinoma	ion_channels	ACC
2860	CACNA1C	0.141025641025641	12.278238860921553	61.0037	749.018	93.59660447761192	845.9155454545454	0.0	437.033	0.0	1774.69	False	76.03675	199.69286538461537	-0.1957785198611703	adrenocortical_carcinoma	ion_channels	ACC
2861	CACNA1D	0.0512820512820512	10.184141539174952	267.403	2723.27	423.5119418918919	2818.19	0.0	1609.55	0.0	3919.44	False	284.4435	546.3159448717948	-0.1402438936509557	adrenocortical_carcinoma	ion_channels	ACC
2862	CACNA1E	0.141025641025641	57.6407251419154	0.5461	31.4776	1.4971895522388057	454.2701636363636	0.0	8.6405	0.0	4336.32	False	1.03665	65.34978846153847	-0.215763969081163	adrenocortical_carcinoma	ion_channels	ACC
2863	CACNA1F	0.0769230769230769	9.852903772785078	0.4718	4.6486	0.7088527777777779	7.583949999999999	0.0	3.3898	0.0	17.3544	False	0.52475	1.23770641025641	-0.2159003762520296	adrenocortical_carcinoma	ion_channels	ACC
2864	CACNA1G	0.1153846153846153	12.908299694730651	64.4349	831.745	110.26266376811591	1215.176333333333	0.0	508.82	0.0	4506.36	False	77.4297	237.7527025641025	-0.1954073372695339	adrenocortical_carcinoma	ion_channels	ACC
2865	CACNA1H	0.0256410256410256	4.376621803609847	4871.12	21319.05	5675.134065789473	21319.05	0.0	19000.5	0.0	22845.8	False	5035.445	6076.260115384614	1.1257664079667644	adrenocortical_carcinoma	ion_channels	ACC
2866	CACNA1I	0.0769230769230769	10.20848290228005	141.3785	1443.26	242.2056083333333	1661.6166666666668	0.0	940.652	0.0	3110.77	False	156.514	351.3910743589744	-0.1743335618779188	adrenocortical_carcinoma	ion_channels	ACC
2867	CACNA1S	0.1282051282051282	inf	0.0	4.017049999999999	0.2220264705882352	11.18988	0.0	1.6562	0.0	47.1078	True	0.0	1.6281615384615384	-0.2160402075919637	adrenocortical_carcinoma	ion_channels	ACC
3011	CATSPER1	0.1794871794871795	68.35173040056502	0.9911	67.7434	1.9082796875	78.37288571428572	0.0	10.7466	0.0	206.196	False	1.4247	15.632696153846156	-0.2156605645047715	adrenocortical_carcinoma	ion_channels	ACC
3013	CATSPER2	0.0128205128205128	2.9493587750660657	25.732	75.8929	27.18201428571429	75.8929	0.0	65.3862	0.0	75.8929	False	25.9501	27.806512820512825	-0.2091252247345577	adrenocortical_carcinoma	ion_channels	ACC
3014	CATSPER3	0.0384615384615384	4.752780592206372	17.5682	83.4978	21.027472	78.05296666666668	0.0	56.731	0.0	87.0479	False	18.9791	23.22076025641025	-0.2109828031446208	adrenocortical_carcinoma	ion_channels	ACC
3015	CATSPER4	0.0769230769230769	inf	0.0	0.5764	0.0	0.6582	0.0	0.0	0.0	1.0801	True	0.0	0.0506307692307692	-0.2160402075919637	adrenocortical_carcinoma	ion_channels	ACC
3645	CFTR	0.2307692307692307	inf	0.0	0.968	0.0	3.609733333333333	0.0	0.0	0.0	22.3261	True	0.0	0.8330153846153848	-0.2160402075919637	adrenocortical_carcinoma	ion_channels	ACC
3735	CHRNA10	0.0384615384615384	4.544668518294891	8.281	37.6344	10.015966666666667	38.6333	0.0	28.2227	0.0	45.701	False	9.2436	11.116633333333334	-0.2135770442307158	adrenocortical_carcinoma	ion_channels	ACC
3736	CHRNA1	0.0897435897435897	inf	0.0	4.8373	0.3942492957746479	80.12358571428571	0.0	2.1597	0.0	534.604	True	0.0	7.549446153846154	-0.2160402075919637	adrenocortical_carcinoma	ion_channels	ACC
3737	CHRNA2	0.1666666666666666	144.26220735785952	1.495	215.672	7.2102076923076925	277.3955076923077	0.0	46.9457	0.0	782.2280000000002	False	3.5732	52.24109102564104	-0.2150880487661371	adrenocortical_carcinoma	ion_channels	ACC
3738	CHRNA3	0.141025641025641	30.62364950450786	4.0263	123.3	12.500416417910449	145.1335272727273	0.0	72.5055	0.0	232.558	False	6.2838	31.2050858974359	-0.2143657489471273	adrenocortical_carcinoma	ion_channels	ACC
3739	CHRNA4	0.1794871794871795	203.3251746788837	4.7802	971.935	19.94413125	1296.837	0.0	177.382	0.0	3346.56	False	6.991949999999999	249.1300307692308	-0.2141770465871953	adrenocortical_carcinoma	ion_channels	ACC
3740	CHRNA5	0.141025641025641	9.167440323519692	25.4204	233.04	34.04921194029851	282.6534545454545	0.0	131.752	0.0	617.107	False	28.6008	69.10878461538461	-0.2084188866063761	adrenocortical_carcinoma	ion_channels	ACC
3741	CHRNA6	0.2179487179487179	128.5285958173282	0.4686	60.2285	2.127477049180328	170.40640000000002	0.0	20.202	0.0	1069.53	False	1.68355	38.80365256410256	-0.2155915881496654	adrenocortical_carcinoma	ion_channels	ACC
3742	CHRNA7	0.1923076923076923	180.56677890011227	1.6038	289.593	6.91941111111111	376.98433333333327	0.0	52.015	0.0	866.855	False	1.9289	78.08574230769231	-0.2155262091706223	adrenocortical_carcinoma	ion_channels	ACC
3743	CHRNA9	0.2051282051282051	inf	0.0	0.9543	0.0	34.01398125	0.0	0.0	0.0	524.451	True	0.0	6.977226923076923	-0.2160402075919637	adrenocortical_carcinoma	ion_channels	ACC
3744	CHRNB1	0.0512820512820512	3.129156127319133	524.226	1640.385	582.3819000000001	1656.3674999999998	0.0	1242.15	0.0	1868.21	False	542.1465000000001	637.4580846153847	-0.0715731822740404	adrenocortical_carcinoma	ion_channels	ACC
3745	CHRNB2	0.1025641025641025	36.54484908601388	3.5285	128.9485	4.807585714285715	219.9748375	0.0	18.1516	0.0	774.299	False	4.1408000000000005	26.8760217948718	-0.2149367990881064	adrenocortical_carcinoma	ion_channels	ACC
3746	CHRNB3	0.1923076923076923	inf	0.0	0.8019	0.0	7.872106666666668	0.0	0.0	0.0	103.251	True	0.0	1.5138666666666671	-0.2160402075919637	adrenocortical_carcinoma	ion_channels	ACC
3747	CHRNB4	0.1538461538461538	19.5250609744569	5.2891	103.27	10.76861515151515	101.96673333333332	0.0	60.6658	0.0	136.364	False	6.54185	24.79909487179487	-0.214296985769862	adrenocortical_carcinoma	ion_channels	ACC
3748	CHRND	0.1282051282051282	inf	0.0	4.1066	0.4730014705882354	9.66078	0.0	2.7786	0.0	50.2701	True	0.0	1.6509217948717947	-0.2160402075919637	adrenocortical_carcinoma	ion_channels	ACC
3749	CHRNE	0.1282051282051282	6.366914157851911	6.8824000000000005	43.81965	7.982508823529412	78.38514	0.0	24.6774	0.0	288.481	False	7.4668	17.00848717948718	-0.2140505122150796	adrenocortical_carcinoma	ion_channels	ACC
3750	CHRNG	0.0897435897435897	inf	0.0	1.8182	0.2244971830985915	1.9218142857142857	0.0	1.1971	0.0	2.3238	True	0.0	0.3768205128205128	-0.2160402075919637	adrenocortical_carcinoma	ion_channels	ACC
3819	CLCN1	0.2435897435897435	inf	0.0	0.615	0.0	1.185342105263158	0.0	0.0	0.0	5.8019	True	0.0	0.2887371794871795	-0.2160402075919637	adrenocortical_carcinoma	ion_channels	ACC
3820	CLCN2	0.0256410256410256	6.48703175456918	238.9105	1549.8200000000002	361.6806526315789	1549.8200000000002	0.0	1280.41	0.0	1573.18	False	241.439	392.1457641025641	-0.1517034017180273	adrenocortical_carcinoma	ion_channels	ACC
3821	CLCN3	0.0512820512820512	3.563724378260751	802.3459999999999	2859.34	930.6276351351352	2918.8100000000004	0.0	2002.19	0.0	3365.26	False	898.0609999999999	1032.585705128205	0.0232681734896063	adrenocortical_carcinoma	ion_channels	ACC
3822	CLCN4	0.0256410256410256	3.808620602809677	605.5145	2306.175	660.4815394736842	2306.175	0.0	1749.88	0.0	2525.64	False	624.0225	702.6788076923075	-0.049755496159807	adrenocortical_carcinoma	ion_channels	ACC
3823	CLCN5	0.0384615384615384	3.286571974461662	735.365	2416.83	740.3594106666666	2418.2533333333336	0.0	1920.73	0.0	2721.21	False	746.9659999999999	804.8937923076924	-0.0169944588254811	adrenocortical_carcinoma	ion_channels	ACC
3824	CLCN6	0.0769230769230769	2.204457026442169	509.0165	1122.105	508.9864444444445	1146.1133333333332	0.0	998.118	0.0	1300.67	False	516.6265	557.9962051282052	-0.0783735553947991	adrenocortical_carcinoma	ion_channels	ACC
3825	CLCN7	0.0769230769230769	2.686000972752789	3947.56	10603.15	4271.1225	10720.046666666669	0.0	9309.18	0.0	11964.5	False	4089.415	4767.19358974359	0.8736756170799563	adrenocortical_carcinoma	ion_channels	ACC
3826	CLCNKA	0.0897435897435897	11.721317967157171	44.1923	517.992	65.08942535211268	556.7887142857144	0.0	272.962	0.0	1080.65	False	48.12295	109.21628461538464	-0.2032167743759913	adrenocortical_carcinoma	ion_channels	ACC
3827	CLCNKB	0.0897435897435897	19.115655576574945	27.0121	516.354	59.8262042253521	629.6622857142858	0.0	261.925	0.0	1579.66	False	29.1893	110.96533974358977	-0.2082620676572552	adrenocortical_carcinoma	ion_channels	ACC
3960	CNGA1	0.0769230769230769	11.457331900695584	2.65245	30.39	4.316340277777778	42.023316666666666	0.0	18.1918	0.0	107.476	False	3.1001	7.216876923076922	-0.2152141168117261	adrenocortical_carcinoma	ion_channels	ACC
3961	CNGA2	0.1282051282051282	inf	0.0	0.8241	0.0	1.0598999999999998	0.0	0.0	0.0	3.9593	True	0.0	0.1358846153846153	-0.2160402075919637	adrenocortical_carcinoma	ion_channels	ACC
3962	CNGA3	0.0641025641025641	75.43254146122815	0.4462	33.658	1.1424068493150683	47.45533999999999	0.0	5.5866	0.0	148.52	False	0.5456000000000001	4.111184615384615	-0.2158948203045544	adrenocortical_carcinoma	ion_channels	ACC
3963	CNGA4	0.0512820512820512	5.0202649541752615	2.35135	11.8044	2.3301756756756755	13.231675	0.0	7.4006	0.0	21.5054	False	2.5275	2.889226923076923	-0.2153666988512616	adrenocortical_carcinoma	ion_channels	ACC
3964	CNGB1	0.0897435897435897	13.128831435163145	2.7307	35.8509	5.138618309859156	43.35595714285714	0.0	22.7577	0.0	62.0957	False	3.3956	8.568379487179486	-0.2151353742467894	adrenocortical_carcinoma	ion_channels	ACC
3965	CNGB3	0.1923076923076923	inf	0.0	0.7093	0.0	0.8277933333333333	0.0	0.0	0.0	1.7945	True	0.0	0.1591910256410256	-0.2160402075919637	adrenocortical_carcinoma	ion_channels	ACC
6067	FAM38A	0.0641025641025641	3.428152542229658	1183.41	4056.91	1284.392794520548	4074.916	0.0	3039.49	0.0	4477.19	False	1233.26	1463.2724871794871	0.1125894223025057	adrenocortical_carcinoma	ion_channels	ACC
6068	FAM38B	0.141025641025641	36.800070347921945	23.3127	857.909	78.11241343283581	949.5267272727272	0.0	408.602	0.0	2208.85	False	48.5804	201.00417564102565	-0.2030948766219125	adrenocortical_carcinoma	ion_channels	ACC
6776	GABRA1	0.2051282051282051	inf	0.0	0.84365	0.0	1.7558812500000005	0.0	0.0	0.0	13.6054	True	0.0	0.3601807692307692	-0.2160402075919637	adrenocortical_carcinoma	ion_channels	ACC
6777	GABRA2	0.1153846153846153	inf	0.0	3.6345	0.273327536231884	14.410399999999996	0.0	1.5256	0.0	68.0272	True	0.0	1.9045282051282049	-0.2160402075919637	adrenocortical_carcinoma	ion_channels	ACC
6778	GABRA3	0.1794871794871795	inf	0.0	17.2135	0.4824624999999999	33.29115	0.0	4.3187	0.0	169.608	True	0.39605	6.371201282051283	-0.2159346712371645	adrenocortical_carcinoma	ion_channels	ACC
6779	GABRA4	0.1794871794871795	inf	0.0	0.8832	0.0	14.206592857142857	0.0	0.0	0.0	142.857	True	0.0	2.549901282051282	-0.2160402075919637	adrenocortical_carcinoma	ion_channels	ACC
6780	GABRA5	0.1794871794871795	inf	0.0	96.60375	0.9404203125	103.12005	0.0	7.9663	0.0	253.965	True	0.4628	19.280353846153844	-0.2159168842110747	adrenocortical_carcinoma	ion_channels	ACC
6781	GABRA6	0.0769230769230769	inf	0.0	0.85845	0.0	0.90775	0.0	0.0	0.0	1.5256	True	0.0	0.069826923076923	-0.2160402075919637	adrenocortical_carcinoma	ion_channels	ACC
6782	GABRB1	0.1666666666666666	inf	0.0	1.0571	0.0	1.9946923076923075	0.0	0.0	0.0	6.449	True	0.0	0.3324487179487179	-0.2160402075919637	adrenocortical_carcinoma	ion_channels	ACC
6783	GABRB2	0.1153846153846153	23.271622235320265	10.3493	240.845	22.45397391304348	542.9288888888889	0.0	107.157	0.0	2071.43	False	14.32165	82.50877179487178	-0.2122238845627743	adrenocortical_carcinoma	ion_channels	ACC
6784	GABRB3	0.141025641025641	80.40468643875934	3.5336	284.118	21.99293880597015	348.0201818181818	0.0	137.266	0.0	792.823	False	6.34465	67.97113974358975	-0.2143495341076133	adrenocortical_carcinoma	ion_channels	ACC
6785	GABRD	0.1025641025641025	4.643177933945505	87.56255	406.5685	105.45370428571432	460.396875	0.0	307.273	0.0	811.03	False	94.8604	141.85813205128204	-0.1907625385330132	adrenocortical_carcinoma	ion_channels	ACC
6786	GABRE	0.1923076923076923	31.71386270190241	22.4242	711.158	39.71790952380953	1247.0624	0.0	180.688	0.0	8253.92	False	33.581	271.8995423076923	-0.2070918012530845	adrenocortical_carcinoma	ion_channels	ACC
6787	GABRG1	0.1282051282051282	480.4038766392852	1.3878	666.7044999999999	9.653885294117648	908.3898	0.0	58.1068	0.0	3208.39	False	2.16795	124.87643846153846	-0.2154625089670754	adrenocortical_carcinoma	ion_channels	ACC
6788	GABRG2	0.2179487179487179	inf	0.0	5.102	0.1052590163934426	24.218941176470587	0.0	0.8815	0.0	110.28	True	0.0	5.360805128205128	-0.2160402075919637	adrenocortical_carcinoma	ion_channels	ACC
6789	GABRG3	0.141025641025641	inf	0.0	0.9634	0.0	1.8486090909090904	0.0	0.0	0.0	7.9808	True	0.0	0.260701282051282	-0.2160402075919637	adrenocortical_carcinoma	ion_channels	ACC
6790	GABRP	0.0769230769230769	6.850081085951109	0.8324499999999999	5.70235	0.9617541666666666	5.6931	0.0	3.7619	0.0	7.7071	False	0.9317	1.3257038461538462	-0.2157919353491498	adrenocortical_carcinoma	ion_channels	ACC
6791	GABRQ	0.1153846153846153	inf	0.0	16.0449	0.5046521739130434	28.359011111111112	0.0	3.2402	0.0	89.0136	True	0.0	3.718616666666666	-0.2160402075919637	adrenocortical_carcinoma	ion_channels	ACC
6792	GABRR1	0.0641025641025641	inf	0.0	6.068	0.4861657534246575	16.438979999999997	0.0	2.2883	0.0	63.4065	True	0.0	1.5087820512820511	-0.2160402075919637	adrenocortical_carcinoma	ion_channels	ACC
6793	GABRR2	0.0897435897435897	9.909911180036657	0.7093	7.0291	1.2730577464788733	6.546128571428572	0.0	4.8373	0.0	7.7459	False	1.16835	1.746282051282051	-0.2157288746791252	adrenocortical_carcinoma	ion_channels	ACC
6794	GABRR3	0.0	1.0	0.0	0.0	0.0	0.0	0.0	0.0	0.0	0.0	True	0.0	0.0	-0.2160402075919637	adrenocortical_carcinoma	ion_channels	ACC
7033	GJA10	0.141025641025641	inf	0.0	0.5034	0.0	0.620481818181818	0.0	0.0	0.0	1.3367	True	0.0	0.0875038461538461	-0.2160402075919637	adrenocortical_carcinoma	ion_channels	ACC
7034	GJA1	0.0256410256410256	4.848124219844658	6016.43	29168.4	7211.810249999999	29168.4	0.0	23162.6	0.0	29278.9	False	6148.505	7774.799730769232	1.42236606728462	adrenocortical_carcinoma	ion_channels	ACC
7035	GJA3	0.141025641025641	19.61015987134613	1.0571	20.7299	2.221243283582089	44.65733636363637	0.0	9.627	0.0	287.194	False	1.47565	8.205820512820512	-0.2156469877410371	adrenocortical_carcinoma	ion_channels	ACC
7036	GJA4	0.0512820512820512	4.911861858940056	205.558	1009.6725	253.50938648648648	1317.52375	0.0	799.096	0.0	2361.05	False	211.808	308.07422564102563	-0.1595992424680743	adrenocortical_carcinoma	ion_channels	ACC
7037	GJA5	0.1153846153846153	9.575156997369843	59.7303	571.927	98.0665768115942	642.5074444444443	0.0	375.867	0.0	1062.23	False	73.8797	160.88667692307695	-0.196353313937978	adrenocortical_carcinoma	ion_channels	ACC
7038	GJA8	0.0769230769230769	inf	0.0	0.5362	0.0	0.8888833333333332	0.0	0.0	0.0	2.7137	True	0.0	0.068375641025641	-0.2160402075919637	adrenocortical_carcinoma	ion_channels	ACC
7039	GJA9	0.0384615384615384	4.162581094614011	2.2967	9.5602	2.3145706666666666	11.950533333333333	0.0	6.0395	0.0	18.2689	False	2.31535	2.685184615384615	-0.2154232309499124	adrenocortical_carcinoma	ion_channels	ACC
7040	GJB1	0.1282051282051282	inf	0.0	2.36895	0.1628941176470588	482.3695	0.0	1.185	0.0	4345.11	True	0.0	61.98425384615384	-0.2160402075919637	adrenocortical_carcinoma	ion_channels	ACC
7041	GJB2	0.1025641025641025	47.01542566497124	2.99825	140.964	10.235828571428572	1199.3243875	0.0	59.6064	0.0	6722.75	False	3.9317	132.1936294871795	-0.2149925184462393	adrenocortical_carcinoma	ion_channels	ACC
7042	GJB3	0.0641025641025641	8.79025179025179	3.0303	26.6371	5.544517808219179	70.06564	0.0	21.6606	0.0	242.843	False	3.4658	9.68048717948718	-0.2151166678912613	adrenocortical_carcinoma	ion_channels	ACC
7043	GJB4	0.0641025641025641	inf	0.0	3.4895	0.539754794520548	3.57086	0.0	2.7933	0.0	4.0657	True	0.0	0.7340564102564101	-0.2160402075919637	adrenocortical_carcinoma	ion_channels	ACC
7044	GJB5	0.0897435897435897	9.989582875478	2.2751	22.7273	3.0461661971830982	35.22101428571429	0.0	10.6651	0.0	63.7097	False	2.3997	5.933652564102563	-0.2154007540113256	adrenocortical_carcinoma	ion_channels	ACC
7045	GJB6	0.2435897435897435	inf	0.0	3.1712	0.0	7.653315789473685	0.0	0.0	0.0	58.2744	True	0.0	1.864269230769231	-0.2160402075919637	adrenocortical_carcinoma	ion_channels	ACC
7046	GJB7	0.0641025641025641	inf	0.0	1.2723	0.1674506849315068	1.74224	0.0	1.0571	0.0	3.6902	True	0.0	0.2683987179487179	-0.2160402075919637	adrenocortical_carcinoma	ion_channels	ACC
7047	GJC1	0.0128205128205128	4.572963543360634	169.105	773.311	197.26322857142856	773.311	0.0	505.411	0.0	773.311	False	169.30200000000002	204.6484564102564	-0.1709259140931123	adrenocortical_carcinoma	ion_channels	ACC
7048	GJC2	0.0897435897435897	6.668233311325016	11.5108	76.7567	15.550069014084505	84.2884857142857	0.0	59.3907	0.0	139.579	False	12.16225	21.71890128205128	-0.2127993048494893	adrenocortical_carcinoma	ion_channels	ACC
7049	GJC3	0.0897435897435897	11.81006093608194	0.7713	9.1091	1.2237126760563382	9.921185714285713	0.0	5.5127	0.0	22.6918	False	0.907	2.0042551282051275	-0.2157985172149837	adrenocortical_carcinoma	ion_channels	ACC
7050	GJD2	0.0	1.0	0.0	0.0	0.0	0.0	0.0	0.0	0.0	0.0	True	0.0	0.0	-0.2160402075919637	adrenocortical_carcinoma	ion_channels	ACC
7051	GJD3	0.1025641025641025	5.548730643538348	28.07525	155.78199999999998	35.30814571428571	157.60225	0.0	109.714	0.0	248.885	False	32.5949	47.85113076923077	-0.2073545695890712	adrenocortical_carcinoma	ion_channels	ACC
7052	GJD4	0.1025641025641025	inf	0.0	2.5581500000000004	0.3014542857142857	2.5909875	0.0	1.5856	0.0	4.1475	True	0.0	0.5362782051282051	-0.2160402075919637	adrenocortical_carcinoma	ion_channels	ACC
7088	GLRA1	0.1794871794871795	inf	0.0	0.61895	0.0	12.916635714285714	0.0	0.0	0.0	108.121	True	0.0	2.3183705128205125	-0.2160402075919637	adrenocortical_carcinoma	ion_channels	ACC
7089	GLRA2	0.0897435897435897	inf	0.0	3.5103	0.2341394366197182	5.618628571428571	0.0	1.495	0.0	12.3007	True	0.0	0.7173628205128206	-0.2160402075919637	adrenocortical_carcinoma	ion_channels	ACC
7090	GLRA3	0.1794871794871795	inf	0.0	4.8201	0.08723125	6.547657142857143	0.0	0.8776	0.0	16.6147	True	0.0	1.2467948717948718	-0.2160402075919637	adrenocortical_carcinoma	ion_channels	ACC
7092	GLRB	0.0384615384615384	9.013441278737869	84.7836	764.192	140.45293733333332	844.4146666666666	0.0	583.4540000000002	0.0	1059.1	False	89.07730000000001	167.52838846153844	-0.1923035744967537	adrenocortical_carcinoma	ion_channels	ACC
7424	GRIA1	0.1538461538461538	28.70047179957839	6.9733	200.137	10.60160303030303	388.5349416666667	0.0	51.4641	0.0	1943.33	False	10.1878	68.74519358974358	-0.2133254410841398	adrenocortical_carcinoma	ion_channels	ACC
7425	GRIA2	0.1794871794871795	inf	0.0	26.56985	0.395090625	51.58917142857143	0.0	3.3638	0.0	222.522	True	0.0	9.583771794871794	-0.2160402075919637	adrenocortical_carcinoma	ion_channels	ACC
7426	GRIA3	0.0256410256410256	8.052409457930352	331.8485	2672.1800000000003	427.966875	2672.1800000000003	0.0	1591.4	0.0	2846.09	False	380.5395	485.5108012820514	-0.1146369714169264	adrenocortical_carcinoma	ion_channels	ACC
7427	GRIA4	0.0769230769230769	6.799688594783962	0.64225	4.3671	0.8175402777777777	42.5258	0.0	3.1712	0.0	120.748	False	0.7408	4.0258679487179485	-0.215842804911405	adrenocortical_carcinoma	ion_channels	ACC
7428	GRID1	0.1025641025641025	11.89822231254782	66.91839999999999	796.21	134.46556428571435	994.1686249999998	0.0	569.878	0.0	1879.86	False	96.0012	222.6402371794872	-0.1904585469320664	adrenocortical_carcinoma	ion_channels	ACC
7430	GRID2	0.1025641025641025	102.3520795721634	1.46785	150.2375	12.44318142857143	188.0473375	0.0	82.9428	0.0	339.921	False	1.90235	30.4538641025641	-0.2155332840102131	adrenocortical_carcinoma	ion_channels	ACC
7431	GRIK1	0.1794871794871795	21.242215145081385	0.5652	12.0061	0.9552546875	91.48449285714288	0.0	4.7569	0.0	648.809	False	0.8785499999999999	17.20409230769231	-0.2158060983519464	adrenocortical_carcinoma	ion_channels	ACC
7432	GRIK2	0.2051282051282051	51.51422199348086	1.4572500000000002	75.06909999999999	3.509625806451613	164.3083	0.0	28.5412	0.0	1183.64	False	2.9289	36.49396923076923	-0.2152597368696522	adrenocortical_carcinoma	ion_channels	ACC
7433	GRIK3	0.1025641025641025	13.737252329219151	20.4253	280.5875	34.869867142857146	452.0845000000001	0.0	156.069	0.0	955.092	False	23.367600000000003	77.66111153846154	-0.2098133894518132	adrenocortical_carcinoma	ion_channels	ACC
7434	GRIK4	0.0256410256410256	4.947967261883781	141.853	701.884	151.98635921052633	701.884	0.0	528.12	0.0	838.175	False	146.46400000000003	166.08629871794875	-0.177011608502669	adrenocortical_carcinoma	ion_channels	ACC
7435	GRIK5	0.1538461538461538	20.50706193972546	5.79515	118.8415	12.951128787878789	163.90156666666667	0.0	61.0803	0.0	478.851	False	9.5087	36.17427307692308	-0.2135064024237287	adrenocortical_carcinoma	ion_channels	ACC
7436	GRIN1	0.1282051282051282	19.30288270377733	1.006	19.4187	1.5788470588235295	81.8692	0.0	8.1262	0.0	658.697	False	1.5716	11.872482051282052	-0.215621419723759	adrenocortical_carcinoma	ion_channels	ACC
7437	GRIN2A	0.1153846153846153	20.99269099445156	1.8744	39.3487	3.9774333333333343	155.55598888888886	0.0	20.7211	0.0	657.313	False	2.374	21.46726666666666	-0.2154076023494605	adrenocortical_carcinoma	ion_channels	ACC
7438	GRIN2B	0.0769230769230769	inf	0.0	0.5238499999999999	0.0	0.6681333333333334	0.0	0.0	0.0	1.2937	True	0.0	0.0513948717948717	-0.2160402075919637	adrenocortical_carcinoma	ion_channels	ACC
7439	GRIN2C	0.0384615384615384	4.669990878686531	328.9	1535.96	434.1120053333333	1595.3566666666666	0.0	1293.46	0.0	1748.17	False	347.4145	478.7752615384616	-0.1234638663865632	adrenocortical_carcinoma	ion_channels	ACC
7440	GRIN2D	0.1282051282051282	16.059890113580643	29.776200000000003	478.2025	40.98641323529412	973.8446	0.0	130.543	0.0	3442.29	False	35.68585	160.58361666666667	-0.2065309170303874	adrenocortical_carcinoma	ion_channels	ACC
7441	GRIN3A	0.0641025641025641	4.632041944038948	13.0841	60.6061	16.213136986301368	62.47854	0.0	45.4006	0.0	72.6257	False	13.6768	19.17886794871795	-0.2123957192260549	adrenocortical_carcinoma	ion_channels	ACC
7442	GRIN3B	0.1538461538461538	15.709438241451505	0.5732	9.004650000000002	0.7369787878787879	55.78263333333333	0.0	3.5335	0.0	453.116	False	0.8428500000000001	9.205541025641024	-0.215815611413091	adrenocortical_carcinoma	ion_channels	ACC
7687	HCN1	0.141025641025641	inf	0.0	37.2881	0.3640582089552239	90.09510909090908	0.0	2.0136	0.0	564.516	True	0.0	13.01843717948718	-0.2160402075919637	adrenocortical_carcinoma	ion_channels	ACC
7688	HCN2	0.0256410256410256	5.784416265211305	793.571	4590.345	1028.0497328947367	4590.345	0.0	3707.01	0.0	5058.05	False	799.4640000000002	1119.390637179487	-0.0030051959691492	adrenocortical_carcinoma	ion_channels	ACC
7689	HCN3	0.0641025641025641	4.669636828467384	173.27900000000002	809.15	232.7821424657534	801.6220000000001	0.0	685.3789999999998	0.0	903.489	False	182.9535	269.24623589743595	-0.1672881674764181	adrenocortical_carcinoma	ion_channels	ACC
7690	HCN4	0.1538461538461538	42.179754114614326	0.5043	21.27125	0.8739378787878788	33.41544166666667	0.0	4.1679	0.0	122.733	False	0.64815	5.880323076923078	-0.2158674935700899	adrenocortical_carcinoma	ion_channels	ACC
8178	HTR3A	0.1666666666666666	inf	0.0	2.5873	0.110616923076923	3.980307692307692	0.0	1.0923	0.0	16.9492	True	0.0	0.7555653846153847	-0.2160402075919637	adrenocortical_carcinoma	ion_channels	ACC
8179	HTR3B	0.0512820512820512	inf	0.0	0.4433	0.0	0.5457000000000001	0.0	0.0	0.0	0.9262	True	0.0	0.0279846153846153	-0.2160402075919637	adrenocortical_carcinoma	ion_channels	ACC
8180	HTR3C	0.1153846153846153	inf	0.0	0.6979	0.0	0.8166	0.0	0.0	0.0	1.3367	True	0.0	0.0942230769230769	-0.2160402075919637	adrenocortical_carcinoma	ion_channels	ACC
8181	HTR3D	0.0641025641025641	inf	0.0	0.54	0.0	0.5274599999999999	0.0	0.0	0.0	0.6246	True	0.0	0.0338115384615384	-0.2160402075919637	adrenocortical_carcinoma	ion_channels	ACC
8182	HTR3E	0.1025641025641025	inf	0.0	0.73645	0.0	0.8111875	0.0	0.0	0.0	1.3434	True	0.0	0.0831987179487179	-0.2160402075919637	adrenocortical_carcinoma	ion_channels	ACC
8198	HVCN1	0.0897435897435897	5.017133671415856	48.6469	244.068	61.22273661971831	340.28214285714284	0.0	165.31799999999996	0.0	800.283	False	57.6715	86.26652948717948	-0.2006723502865627	adrenocortical_carcinoma	ion_channels	ACC
8671	ITPR1	0.0641025641025641	5.823260935029737	1062.64	6188.03	1101.9388534246575	5526.842	0.0	2543.17	0.0	7330.01	False	1080.05	1385.586491025641	0.0717632010708663	adrenocortical_carcinoma	ion_channels	ACC
8672	ITPR2	0.0512820512820512	2.4207788087360225	1544.41	3738.675	1581.0539594594595	4493.5425000000005	0.0	3130.32	0.0	6828.21	False	1590.065	1730.412346153846	0.2076680716501666	adrenocortical_carcinoma	ion_channels	ACC
8673	ITPR3	0.0256410256410256	6.788523943725255	845.7435	5741.35	1215.3622184210526	5741.35	0.0	4538.06	0.0	5768.6	False	883.5954999999999	1331.4131871794873	0.0194135184199224	adrenocortical_carcinoma	ion_channels	ACC
8753	KCNA10	0.0128205128205128	inf	0.0	0.4738	0.0	0.4738	0.0	0.0	0.0	0.4738	True	0.0	0.0060743589743589	-0.2160402075919637	adrenocortical_carcinoma	ion_channels	ACC
8754	KCNA1	0.1538461538461538	inf	0.0	9.5837	0.3661287878787879	14.252758333333333	0.0	2.9625	0.0	63.1068	True	0.0	2.502533333333333	-0.2160402075919637	adrenocortical_carcinoma	ion_channels	ACC
8755	KCNA2	0.1025641025641025	inf	0.0	3.7585	0.1637414285714285	6.6413125	0.0	1.1312	0.0	26.9374	True	0.0	0.8281076923076923	-0.2160402075919637	adrenocortical_carcinoma	ion_channels	ACC
8756	KCNA3	0.0769230769230769	20.61957465277778	0.4608	9.5015	1.3579611111111112	9.277366666666667	0.0	7.466	0.0	10.6334	False	0.5211	1.9671461538461537	-0.2159013488759281	adrenocortical_carcinoma	ion_channels	ACC
8757	KCNA4	0.0769230769230769	5.8967577015226285	152.762	900.8004999999998	174.18766666666667	933.3423333333334	0.0	660.7139999999998	0.0	1183.08	False	163.64249999999998	232.58417948717943	-0.172434014080453	adrenocortical_carcinoma	ion_channels	ACC
8758	KCNA5	0.0641025641025641	8.660172947477031	4.0706	35.2521	6.767505479452056	35.72708	0.0	25.011	0.0	43.4571	False	4.4267	8.62388846153846	-0.214860614657259	adrenocortical_carcinoma	ion_channels	ACC
8759	KCNA6	0.1025641025641025	15.2497296920233	1.43355	21.86125	2.4634285714285715	23.2605625	0.0	11.611	0.0	37.6176	False	2.02315	4.596467948717949	-0.2155010941562559	adrenocortical_carcinoma	ion_channels	ACC
8760	KCNA7	0.1538461538461538	inf	0.0	6.62445	0.5383151515151515	14.335950000000002	0.0	3.1348	0.0	55.9198	True	0.45425	2.661028205128205	-0.215919162549248	adrenocortical_carcinoma	ion_channels	ACC
8764	KCNB1	0.0769230769230769	22.64767911567729	7.562849999999999	171.281	18.29651666666667	203.95255	0.0	79.1897	0.0	485.824	False	10.10355	32.57775000000001	-0.2133478913754966	adrenocortical_carcinoma	ion_channels	ACC
8765	KCNB2	0.1794871794871795	inf	0.0	0.89415	0.0	1.7535500000000002	0.0	0.0	0.0	11.2676	True	0.0	0.3147397435897435	-0.2160402075919637	adrenocortical_carcinoma	ion_channels	ACC
8766	KCNC1	0.1794871794871795	27.466655912243912	1.54975	42.56645	3.0050765625	279.8402928571428	0.0	19.3237	0.0	1427.75	False	2.3005500000000003	52.69344871794872	-0.2154271747399668	adrenocortical_carcinoma	ion_channels	ACC
8767	KCNC2	0.1923076923076923	inf	0.0	92.4947	0.3788079365079365	297.03428	0.0	3.9845	0.0	1898.71	True	0.0	57.42793717948718	-0.2160402075919637	adrenocortical_carcinoma	ion_channels	ACC
8768	KCNC3	0.0897435897435897	7.975163611972227	110.322	879.836	147.70206056338026	1043.679	0.0	513.605	0.0	2446.9	False	124.9505	228.11024743589743	-0.1827443603495907	adrenocortical_carcinoma	ion_channels	ACC
8769	KCNC4	0.0641025641025641	6.900763967139008	90.3442	623.444	99.93247534246576	622.3706	0.0	272.764	0.0	1151.18	False	92.86075	133.4220987179487	-0.1912953898696482	adrenocortical_carcinoma	ion_channels	ACC
8770	KCND1	0.141025641025641	7.68116806431988	33.5324	257.568	43.303701492537314	310.4695454545454	0.0	142.879	0.0	560.031	False	38.06235	80.98093589743591	-0.2058976456071318	adrenocortical_carcinoma	ion_channels	ACC
8771	KCND2	0.1153846153846153	29.48571056571837	21.5054	634.102	81.63300434782609	1287.9817777777778	0.0	455.758	0.0	3814.89	False	39.179	220.8270935897436	-0.2056000893122535	adrenocortical_carcinoma	ion_channels	ACC
8772	KCND3	0.0512820512820512	23.773782490795654	4.5359	107.8355	17.69294054054054	157.9231	0.0	86.6753	0.0	318.276	False	6.2449	24.88423076923077	-0.2143761147196351	adrenocortical_carcinoma	ion_channels	ACC
8778	KCNF1	0.1153846153846153	16.339672040788205	1.4514	23.7154	2.2721681159420286	48.76752222222222	0.0	11.0681	0.0	175.62099999999995	False	1.72695	7.637016666666668	-0.2155800232518033	adrenocortical_carcinoma	ion_channels	ACC
8779	KCNG1	0.1153846153846153	17.85154952304115	37.9278	677.07	80.95158260869566	1077.1732222222222	0.0	359.1790000000001	0.0	2902.61	False	63.35255	195.9002333333333	-0.1991585078211361	adrenocortical_carcinoma	ion_channels	ACC
8780	KCNG2	0.1153846153846153	25.8223058637084	0.5048	13.0351	1.0631246376811598	22.71234444444444	0.0	5.6561	0.0	81.5417	False	0.68775	3.561111538461539	-0.2158569412669715	adrenocortical_carcinoma	ion_channels	ACC
8781	KCNG3	0.141025641025641	17.240663451765673	9.2486	159.452	14.419432835820896	246.7636727272728	0.0	68.9655	0.0	666.855	False	10.06585	47.18592820512821	-0.2133579373812431	adrenocortical_carcinoma	ion_channels	ACC
8782	KCNG4	0.1538461538461538	inf	0.0	0.6463	0.0	0.9109250000000002	0.0	0.0	0.0	2.1601	True	0.0	0.1401423076923076	-0.2160402075919637	adrenocortical_carcinoma	ion_channels	ACC
8783	KCNH1	0.0769230769230769	8.33728493286922	2.51375	20.95785	4.062388888888888	26.5532	0.0	16.3233	0.0	52.7931	False	2.66485	5.792451282051282	-0.2153300988807233	adrenocortical_carcinoma	ion_channels	ACC
8784	KCNH2	0.0512820512820512	12.14148613977893	1036.78	12588.05	2443.585425675676	12789.35	0.0	10102.3	0.0	15333.3	False	1513.695	2974.137455128205	0.1873175820250748	adrenocortical_carcinoma	ion_channels	ACC
8785	KCNH3	0.0512820512820512	9.692953042964415	257.2245	2493.2650000000003	444.91905135135136	2455.255	0.0	1722.89	0.0	2774.76	False	304.0185	548.0132025641025	-0.1350276983594646	adrenocortical_carcinoma	ion_channels	ACC
8786	KCNH4	0.1282051282051282	5.8742925396351415	7.20005	42.2952	8.121645588235294	58.53152	0.0	26.9556	0.0	175.514	False	8.3247	14.584450000000002	-0.2138219056280773	adrenocortical_carcinoma	ion_channels	ACC
8787	KCNH5	0.1025641025641025	inf	0.0	0.97775	0.0	8.2971	0.0	0.0	0.0	46.2098	True	0.0	0.8509846153846155	-0.2160402075919637	adrenocortical_carcinoma	ion_channels	ACC
8788	KCNH6	0.1153846153846153	126.21760236386662	0.4738	59.8019	1.4572956521739129	78.4171	0.0	7.7459	0.0	167.93900000000005	False	0.7214	10.33727307692308	-0.2158479744740438	adrenocortical_carcinoma	ion_channels	ACC
8789	KCNH7	0.2051282051282051	inf	0.0	12.192799999999998	0.2469112903225806	11.9246125	0.0	2.0768	0.0	31.9537	True	0.0	2.64233717948718	-0.2160402075919637	adrenocortical_carcinoma	ion_channels	ACC
8790	KCNH8	0.1282051282051282	74.5234080319503	1.12675	83.96924999999999	2.9489382352941176	113.8529	0.0	15.2522	0.0	435.484	False	1.9289	17.167394871794876	-0.2155262091706223	adrenocortical_carcinoma	ion_channels	ACC
8795	KCNJ10	0.0641025641025641	7.338103310729957	2.0056	14.7173	2.5246547945205475	14.65386	0.0	9.5246	0.0	17.3777	False	2.23685	3.3021679487179485	-0.2154441490255386	adrenocortical_carcinoma	ion_channels	ACC
8796	KCNJ11	0.141025641025641	14.884764131361024	4.5767	68.1231	7.411073134328358	79.82561818181819	0.0	32.4971	0.0	169.903	False	6.6838	17.623380769230767	-0.2142591600267393	adrenocortical_carcinoma	ion_channels	ACC
8797	KCNJ12	0.1666666666666666	19.047308755837363	11.9703	228.002	13.369987692307692	303.20585384615384	0.0	44.715	0.0	827.3760000000002	False	13.1029	61.67596538461539	-0.2125486476795817	adrenocortical_carcinoma	ion_channels	ACC
8798	KCNJ13	0.0384615384615384	8.526218097447796	0.431	3.6748	0.581928	5.502300000000001	0.0	2.4984	0.0	9.6231	False	0.4542	0.7711730769230769	-0.215919175872863	adrenocortical_carcinoma	ion_channels	ACC
8799	KCNJ14	0.0384615384615384	6.08810158332027	22.3265	135.92600000000002	28.135489333333336	130.7666	0.0	84.9469	0.0	166.625	False	24.57455	32.082839743589744	-0.2094917707081572	adrenocortical_carcinoma	ion_channels	ACC
8800	KCNJ15	0.1282051282051282	15.8094737680121	6.2805	99.2914	9.976844117647062	106.76386000000002	0.0	49.1323	0.0	211.864	False	7.59025	22.38543589743589	-0.2140176162095249	adrenocortical_carcinoma	ion_channels	ACC
8801	KCNJ16	0.1794871794871795	137.75416377515614	1.7292	238.2045	4.552309375	418.2644	0.0	36.0777	0.0	2717.96	False	2.6035	78.80832564102563	-0.2153464469563878	adrenocortical_carcinoma	ion_channels	ACC
8802	KCNJ1	0.1025641025641025	13.4142776203966	0.44125	5.91905	0.6179671428571427	21.5098	0.0	2.7943	0.0	125.36	False	0.5159	2.7607192307692308	-0.2159027345318932	adrenocortical_carcinoma	ion_channels	ACC
8803	KCNJ2	0.0769230769230769	5.95351287208024	93.8776	558.9014999999999	114.04511111111113	649.4456666666666	0.0	308.907	0.0	1066.61	False	99.4141	155.22976923076925	-0.1895491036160853	adrenocortical_carcinoma	ion_channels	ACC
8804	KCNJ3	0.2307692307692307	inf	0.0	1.3325	0.0	2.5337722222222223	0.0	0.0	0.0	12.9803	True	0.0	0.5847166666666668	-0.2160402075919637	adrenocortical_carcinoma	ion_channels	ACC
8805	KCNJ4	0.1666666666666666	50.70723995351729	3.7003	187.632	10.082755384615384	286.38925384615385	0.0	61.6822	0.0	1059.47	False	6.71375	56.13383846153848	-0.2142511791813252	adrenocortical_carcinoma	ion_channels	ACC
8806	KCNJ5	0.1153846153846153	86.49691229588696	24.0308	2078.59	190.6572898550725	2303.062222222222	0.0	1253.46	0.0	5295.69	False	28.33375	434.3963205128204	-0.2084900480343502	adrenocortical_carcinoma	ion_channels	ACC
8807	KCNJ6	0.1538461538461538	inf	0.0	65.6069	0.630339393939394	105.821825	0.0	3.8139	0.0	316.486	True	0.37	16.813644871794875	-0.2159416128406047	adrenocortical_carcinoma	ion_channels	ACC
8808	KCNJ8	0.0769230769230769	7.655236884252686	225.7115	1727.875	339.6134638888889	1813.11	0.0	1169.4	0.0	2598.99	False	242.892	452.9593512820512	-0.1513162174647176	adrenocortical_carcinoma	ion_channels	ACC
8809	KCNJ9	0.0384615384615384	inf	0.0	2.3927	0.3823173333333334	3.161566666666667	0.0	1.8204	0.0	4.7019	True	0.0	0.4892115384615383	-0.2160402075919637	adrenocortical_carcinoma	ion_channels	ACC
8810	KCNK10	0.0769230769230769	15.845211680127807	0.56335	8.926400000000001	1.196804166666667	17.773600000000002	0.0	6.5623	0.0	61.0234	False	0.7838	2.4719423076923075	-0.2158313466024633	adrenocortical_carcinoma	ion_channels	ACC
8811	KCNK12	0.1025641025641025	30.1226755395236	6.4316	193.737	11.388127142857144	245.8324875	0.0	51.2685	0.0	534.884	False	7.7181	35.43370256410255	-0.2139835477258458	adrenocortical_carcinoma	ion_channels	ACC
8812	KCNK13	0.0384615384615384	14.173124157493858	24.1838	342.76	48.852141333333336	368.7216666666666	0.0	202.677	0.0	474.051	False	25.2765	61.1548153846154	-0.2093047204764912	adrenocortical_carcinoma	ion_channels	ACC
8813	KCNK15	0.1282051282051282	11.827582994762	34.88925	412.6555	57.211045588235294	538.7	0.0	236.948	0.0	1091.53	False	50.04535	118.94039871794874	-0.2027045080246063	adrenocortical_carcinoma	ion_channels	ACC
8814	KCNK16	0.0	1.0	0.0	0.0	0.0	0.0	0.0	0.0	0.0	0.0	True	0.0	0.0	-0.2160402075919637	adrenocortical_carcinoma	ion_channels	ACC
8815	KCNK17	0.141025641025641	inf	0.0	17.7336	0.5920417910447761	25.549718181818186	0.0	4.749	0.0	100.193	True	0.0	4.111714102564103	-0.2160402075919637	adrenocortical_carcinoma	ion_channels	ACC
8816	KCNK18	0.1282051282051282	inf	0.0	0.77485	0.0	0.82772	0.0	0.0	0.0	1.5144	True	0.0	0.1061179487179487	-0.2160402075919637	adrenocortical_carcinoma	ion_channels	ACC
8817	KCNK1	0.0384615384615384	4.9258721485613846	314.052	1546.98	365.2873573333334	1569.9033333333334	0.0	1155.38	0.0	1650.24	False	331.55850000000004	411.618741025641	-0.1276890511907462	adrenocortical_carcinoma	ion_channels	ACC
8818	KCNK2	0.0641025641025641	31.3125703564728	59.9625	1877.58	170.43700410958903	1818.688	0.0	778.2239999999998	0.0	2590.98	False	86.0866	276.09411923076925	-0.1931005132072652	adrenocortical_carcinoma	ion_channels	ACC
8819	KCNK3	0.0384615384615384	4.789954550297021	6664.51	31922.7	8167.348232	31496.9	0.0	20818.7	0.0	34901.2	False	7169.21	9064.638684615384	1.6943556772463753	adrenocortical_carcinoma	ion_channels	ACC
8820	KCNK4	0.0641025641025641	12.934694793536805	0.8912	11.5274	1.23986301369863	18.32088	0.0	4.9085	0.0	55.2757	False	0.96225	2.3348000000000004	-0.2157837946203551	adrenocortical_carcinoma	ion_channels	ACC
8821	KCNK5	0.0769230769230769	15.757605272556084	35.42115	558.1524999999999	50.9224375	539.8706666666666	0.0	197.915	0.0	987.525	False	37.825	88.53383974358975	-0.2059608928077671	adrenocortical_carcinoma	ion_channels	ACC
8822	KCNK6	0.0769230769230769	5.312414966711734	23.4467	124.5586	27.320352777777785	140.3276	0.0	65.538	0.0	246.201	False	24.92185	36.013217948717944	-0.2093992248780303	adrenocortical_carcinoma	ion_channels	ACC
8823	KCNK7	0.0512820512820512	5.69266822515585	4.3632	24.83825	5.1204635135135135	25.3917	0.0	15.748	0.0	35.2782	False	4.5107	6.160014102564102	-0.2148382309839775	adrenocortical_carcinoma	ion_channels	ACC
8824	KCNK9	0.1538461538461538	47.99249282402297	6.7935	326.03700000000003	22.564704545454543	294.2955	0.0	154.737	0.0	400.513	False	11.4707	64.36944230769232	-0.2129835837692252	adrenocortical_carcinoma	ion_channels	ACC
8825	KCNMA1	0.0512820512820512	5.985369318181819	422.4	2528.2200000000003	553.4124891891892	2722.315	0.0	1991.84	0.0	3599.44	False	472.8105000000001	664.638258974359	-0.090049305734108	adrenocortical_carcinoma	ion_channels	ACC
8830	KCNN1	0.1282051282051282	57.97302407664187	4.36315	252.945	17.50300735294118	446.5133	0.0	106.058	0.0	1715.77	False	5.179600000000001	72.50432692307692	-0.2146599876618586	adrenocortical_carcinoma	ion_channels	ACC
8831	KCNN2	0.1153846153846153	13.589473350052378	157.505	2140.41	298.52334202898555	2752.378888888889	0.0	1292.28	0.0	4539.91	False	294.587	581.6605205128205	-0.1375409318660648	adrenocortical_carcinoma	ion_channels	ACC
8832	KCNN3	0.0897435897435897	4.985746812971944	7.7737	38.7577	10.261550704225352	40.28902857142857	0.0	31.0559	0.0	49.1209	False	9.1062	12.956324358974358	-0.2136136575248692	adrenocortical_carcinoma	ion_channels	ACC
8833	KCNN4	0.1025641025641025	15.274608765402196	12.59155	192.331	21.88155714285714	682.7674999999999	0.0	95.83	0.0	3144.03	False	16.041	89.66473076923079	-0.2117657254121012	adrenocortical_carcinoma	ion_channels	ACC
8836	KCNQ1	0.0897435897435897	11.34231666234776	656.03	7440.9	1106.1475352112673	7700.595714285715	0.0	4614.41	0.0	10706.1	False	842.8139999999999	1697.956987179487	0.0085463782779074	adrenocortical_carcinoma	ion_channels	ACC
8837	KCNQ2	0.1538461538461538	inf	0.0	41.9717	0.7882954545454546	311.64800833333334	0.0	6.8707	0.0	3197.84	True	0.0	48.61286666666667	-0.2160402075919637	adrenocortical_carcinoma	ion_channels	ACC
8838	KCNQ3	0.0512820512820512	4.595878372840608	5.49055	25.2339	5.976490540540541	41.2249	0.0	17.4891	0.0	95.5348	False	5.7052	7.784101282051282	-0.2145199298204687	adrenocortical_carcinoma	ion_channels	ACC
8839	KCNQ4	0.1025641025641025	15.187505051321429	0.6186499999999999	9.39575	1.0112914285714285	12.750925	0.0	4.6476	0.0	21.9823	False	0.8284499999999999	2.2153564102564105	-0.215819448614225	adrenocortical_carcinoma	ion_channels	ACC
8840	KCNQ5	0.0641025641025641	14.871333964049196	0.5285	7.8595	0.956372602739726	8.928239999999999	0.0	4.0706	0.0	18.019	False	0.5803	1.4673897435897436	-0.2158855737157107	adrenocortical_carcinoma	ion_channels	ACC
8842	KCNS1	0.1666666666666666	104.0107398135046	2.7561	286.664	9.256650769230768	360.1953	0.0	72.5264	0.0	1155.51	False	4.5547	67.74642564102562	-0.2148265062027349	adrenocortical_carcinoma	ion_channels	ACC
8843	KCNS2	0.1282051282051282	inf	0.0	4.7159	0.2629176470588235	8.511009999999999	0.0	1.6949	0.0	25.0482	True	0.0	1.3203653846153849	-0.2160402075919637	adrenocortical_carcinoma	ion_channels	ACC
8844	KCNS3	0.0641025641025641	9.95304924855845	39.2113	390.272	57.60344657534245	511.0456	0.0	206.667	0.0	1131.52	False	41.09715	86.67025128205127	-0.2050889554681476	adrenocortical_carcinoma	ion_channels	ACC
8845	KCNT1	0.141025641025641	51.78628092194806	38.1323	1974.73	173.4091805970149	2341.4572727272725	0.0	1077.55	0.0	5107.07	False	96.69875	479.1595525641025	-0.1902726691785247	adrenocortical_carcinoma	ion_channels	ACC
8846	KCNT2	0.0897435897435897	7.1781630606104025	3.4895	25.0482	4.580385915492958	28.85792857142857	0.0	16.6512	0.0	43.0108	False	3.81915	6.759139743589744	-0.2150225099037135	adrenocortical_carcinoma	ion_channels	ACC
8847	KCNU1	0.0897435897435897	inf	0.0	2.2311	0.1292183098591549	9.037642857142858	0.0	0.8854	0.0	38.9236	True	0.0	0.9286923076923076	-0.2160402075919637	adrenocortical_carcinoma	ion_channels	ACC
8848	KCNV1	0.141025641025641	inf	0.0	2.6563	0.1138835820895522	6.776754545454546	0.0	1.0923	0.0	25.0855	True	0.0	1.0535192307692307	-0.2160402075919637	adrenocortical_carcinoma	ion_channels	ACC
8849	KCNV2	0.0512820512820512	13.006691908074316	0.56785	7.38585	0.8501837837837837	6.708924999999999	0.0	3.8139	0.0	8.0544	False	0.6234	1.1506320512820514	-0.2158740887595389	adrenocortical_carcinoma	ion_channels	ACC
10725	MCOLN1	0.0641025641025641	4.970976660735032	1359.94	6760.23	1596.6795342465753	6362.032	0.0	3830.97	0.0	7545.52	False	1461.385	1902.1508461538465	0.1733784159613254	adrenocortical_carcinoma	ion_channels	ACC
10726	MCOLN2	0.0769230769230769	15.337244569160674	66.5689	1020.9835	116.06042361111112	1087.4295	0.0	572.85	0.0	1609.25	False	82.43674999999999	190.78112179487167	-0.1940730971349612	adrenocortical_carcinoma	ion_channels	ACC
10727	MCOLN3	0.0769230769230769	8.555452152589153	594.7604999999999	5088.445	932.241936111111	6189.494999999999	0.0	3758.58	0.0	11862.4	False	715.6945000000001	1336.646017948718	-0.0253274473852697	adrenocortical_carcinoma	ion_channels	ACC
10953	MIP	0.0256410256410256	5.80429905343903	4.6801	27.164700000000003	6.796419736842103	27.164700000000003	0.0	20.0846	0.0	30.343000000000004	False	4.91105	7.318683333333332	-0.2147315487982841	adrenocortical_carcinoma	ion_channels	ACC
11531	NALCN	0.141025641025641	21.53752998439647	17.1756	369.92	42.08332537313432	415.1913636363636	0.0	227.891	0.0	828.928	False	32.5259	94.70112564102568	-0.2073729561778381	adrenocortical_carcinoma	ion_channels	ACC
12735	ORAI1	0.0512820512820512	3.096867649391947	362.4275	1122.39	381.81890540540536	1237.878	0.0	809.8889999999999	0.0	1736.57	False	367.248	425.7193717948719	-0.1181787880052714	adrenocortical_carcinoma	ion_channels	ACC
12736	ORAI2	0.0897435897435897	3.655051461241828	932.255	3407.44	1050.9947323943663	3451.2699999999995	0.0	2641.05	0.0	3838.6	False	1000.3355	1266.4040512820511	0.0505214948351798	adrenocortical_carcinoma	ion_channels	ACC
12737	ORAI3	0.0384615384615384	2.8470056229869165	2198.12	6258.06	2287.46768	6268.196666666667	0.0	5254.34	0.0	6527.1	False	2297.5950000000003	2440.5726410256416	0.3962052187555898	adrenocortical_carcinoma	ion_channels	ACC
12820	P2RX1	0.1794871794871795	17.232003570378033	4.92945	84.9443	8.8582625	193.6336142857144	0.0	53.3981	0.0	1252.69	False	7.0844000000000005	42.02306923076924	-0.2141524112229706	adrenocortical_carcinoma	ion_channels	ACC
12821	P2RX2	0.0897435897435897	inf	0.0	0.8637	0.0905197183098591	30.31177142857144	0.0	0.615	0.0	206.71	True	0.0	2.802683333333334	-0.2160402075919637	adrenocortical_carcinoma	ion_channels	ACC
12822	P2RX3	0.0897435897435897	inf	0.0	6.4834	0.5135014084507041	7.9195	0.0	2.7030000000000003	0.0	19.3789	True	0.39415	1.178142307692308	-0.2159351775345363	adrenocortical_carcinoma	ion_channels	ACC
12823	P2RX4	0.0641025641025641	2.182867808234043	599.001	1307.54	586.5829178082191	1278.906	0.0	1078.21	0.0	1394.35	False	604.5510000000002	630.9626025641027	-0.0549441115681475	adrenocortical_carcinoma	ion_channels	ACC
12824	P2RX5	0.0769230769230769	5.580453095522121	28.54365	159.2865	34.91323333333334	193.0448333333333	0.0	93.5127	0.0	320.495	False	30.59745	47.07720256410256	-0.207886834686644	adrenocortical_carcinoma	ion_channels	ACC
12826	P2RX6	0.0256410256410256	19.64519550685266	26.2088	514.877	89.66743684210529	514.877	0.0	414.935	0.0	521.259	False	27.04095	100.57024615384616	-0.2088345434250444	adrenocortical_carcinoma	ion_channels	ACC
12827	P2RX7	0.0128205128205128	4.913767100291511	93.8215	461.017	106.16096753246754	461.017	0.0	338.539	0.0	461.017	False	95.32285	110.71040384615384	-0.1906393084174295	adrenocortical_carcinoma	ion_channels	ACC
12910	PANX1	0.1025641025641025	2.365048694628599	270.153	638.925	278.9514571428572	656.13425	0.0	521.46	0.0	822.123	False	290.5235	317.6368717948718	-0.1386237420610571	adrenocortical_carcinoma	ion_channels	ACC
12911	PANX2	0.1538461538461538	8.536020316962956	23.99965	204.8615	30.95729545454545	325.05075000000005	0.0	135.214	0.0	900.045	False	30.60805	76.2024423076923	-0.2078840100802537	adrenocortical_carcinoma	ion_channels	ACC
12912	PANX3	0.1282051282051282	inf	0.0	1.7327	0.1323867647058823	2.24481	0.0	1.1099	0.0	6.244	True	0.0	0.4032102564102564	-0.2160402075919637	adrenocortical_carcinoma	ion_channels	ACC
13487	PKD2L1	0.1282051282051282	17.49908344624213	0.62735	10.97805	0.9174382352941176	17.317610000000002	0.0	3.3076	0.0	57.8134	False	0.8649	3.0200243589743585	-0.2158097356988546	adrenocortical_carcinoma	ion_channels	ACC
13488	PKD2L2	0.0256410256410256	4.421480253850196	1.23695	5.46915	1.3190026315789474	5.46915	0.0	4.5204	0.0	5.718	False	1.34215	1.4254166666666668	-0.2156825617932166	adrenocortical_carcinoma	ion_channels	ACC
13489	PKD2	0.0128205128205128	5.234370178117854	631.885	3307.52	709.0153246753247	3307.52	0.0	1888.07	0.0	3307.52	False	635.5955	742.3294871794872	-0.0466716122206792	adrenocortical_carcinoma	ion_channels	ACC
15430	RYR1	0.1282051282051282	10.763660106733454	83.92869999999999	903.38	111.99960147058825	941.3015	0.0	504.648	0.0	1966.37	False	95.5492	218.3203576923077	-0.1905789924121049	adrenocortical_carcinoma	ion_channels	ACC
15431	RYR2	0.0512820512820512	10.59560673681325	68.57544999999999	726.5985000000001	125.1642189189189	909.35975	0.0	570.085	0.0	1543.89	False	73.7623	165.37937435897433	-0.1963845977861119	adrenocortical_carcinoma	ion_channels	ACC
15432	RYR3	0.1153846153846153	8.494227013693	17.5126	148.756	24.28657391304348	199.4688555555556	0.0	83.8347	0.0	614.693	False	20.4446	44.49991410256411	-0.210592287987549	adrenocortical_carcinoma	ion_channels	ACC
15602	SCN10A	0.0897435897435897	inf	0.0	0.5603	0.0	0.8653000000000001	0.0	0.0	0.0	1.6949	True	0.0	0.0776551282051282	-0.2160402075919637	adrenocortical_carcinoma	ion_channels	ACC
15603	SCN11A	0.1025641025641025	8.519114625490317	3.2122	27.3651	4.826052857142857	29.335325	0.0	18.3571	0.0	41.6185	False	3.79935	7.339824358974358	-0.2150277860552727	adrenocortical_carcinoma	ion_channels	ACC
15604	SCN1A	0.1282051282051282	inf	0.0	9.77655	0.5672808823529412	19.19465	0.0	3.5467	0.0	59.7947	True	0.20055	2.955405128205128	-0.2159867665720041	adrenocortical_carcinoma	ion_channels	ACC
15606	SCN2A	0.141025641025641	32.86530637124179	6.5623	215.672	13.896671641791045	231.76651818181816	0.0	72.1221	0.0	425.341	False	8.8448	44.621906410256415	-0.2136833133843428	adrenocortical_carcinoma	ion_channels	ACC
15608	SCN3A	0.141025641025641	11.973193555195946	1.4213	17.0175	2.2588283582089552	49.8624181818182	0.0	10.5402	0.0	280.725	False	1.82125	8.972155128205133	-0.2155548949138218	adrenocortical_carcinoma	ion_channels	ACC
15610	SCN4A	0.0641025641025641	4.369203838257724	62.1532	271.56	67.52408082191782	364.6666	0.0	190.848	0.0	798.047	False	64.0058	86.57167820512821	-0.1989844347905273	adrenocortical_carcinoma	ion_channels	ACC
15612	SCN5A	0.1923076923076923	39.98745998745999	3.0303	121.174	6.243239682539683	154.30684666666667	0.0	32.636	0.0	380.209	False	5.02885	34.717010256410255	-0.2147001583612299	adrenocortical_carcinoma	ion_channels	ACC
15614	SCN8A	0.0512820512820512	5.863197264934025	32.364850000000004	189.7615	41.73325405405406	288.9122499999999	0.0	148.722	0.0	613.6469999999998	False	34.2545	54.4091	-0.2069123321583811	adrenocortical_carcinoma	ion_channels	ACC
15615	SCN9A	0.1282051282051282	35.44493901896199	2.80825	99.53825	6.821860294117648	156.93740999999997	0.0	41.8964	0.0	689.175	False	3.49705	26.067443589743583	-0.215108340631856	adrenocortical_carcinoma	ion_channels	ACC
15617	SCNN1A	0.141025641025641	41.24286256327679	10.8057	445.658	20.65731791044776	727.8304545454546	0.0	94.7096	0.0	2962.24	False	16.9612	120.38686282051285	-0.2115205176007485	adrenocortical_carcinoma	ion_channels	ACC
15618	SCNN1B	0.141025641025641	15.636472849591543	3.3296	52.0632	5.091280597014925	125.70725454545456	0.0	24.5536	0.0	384.393	False	4.1092	22.101225641025643	-0.2149452196128171	adrenocortical_carcinoma	ion_channels	ACC
15619	SCNN1D	0.0384615384615384	2.8798859306321747	123.083	354.465	125.5799746666667	519.2416666666666	0.0	337.57199999999995	0.0	860.573	False	126.772	140.720808974359	-0.1822589810533735	adrenocortical_carcinoma	ion_channels	ACC
15620	SCNN1G	0.1282051282051282	15.8559947154024	1.36245	21.603	2.5974191176470587	24.91243	0.0	13.2073	0.0	51.1232	False	1.7668	5.458317948717949	-0.2155694043306096	adrenocortical_carcinoma	ion_channels	ACC
18533	TPCN1	0.0384615384615384	2.5848647145585995	3308.56	8552.18	3441.9731600000005	8720.286666666667	0.0	7040.74	0.0	9572.84	False	3410.85	3644.9852179487166	0.6928568401721342	adrenocortical_carcinoma	ion_channels	ACC
18534	TPCN2	0.0769230769230769	2.599424354093425	147.48650000000004	383.38000000000005	160.8273888888889	907.4838333333332	0.0	281.158	0.0	2286.88	False	152.805	218.2625	-0.1753219076422172	adrenocortical_carcinoma	ion_channels	ACC
18729	TRPA1	0.141025641025641	inf	0.0	12.8537	0.6877522388059701	18.96537272727273	0.0	3.7383	0.0	56.275	True	0.46585	3.2653653846153845	-0.2159160714705567	adrenocortical_carcinoma	ion_channels	ACC
18730	TRPC1	0.0128205128205128	4.5612019326229385	151.09	689.1519999999998	178.04325324675324	689.1519999999998	0.0	433.898	0.0	689.1519999999998	False	151.69550000000004	184.5959294871795	-0.1756175586601435	adrenocortical_carcinoma	ion_channels	ACC
18732	TRPC3	0.1282051282051282	42.67559016792407	3.08175	131.5155	10.166511764705884	170.535	0.0	62.5477	0.0	392.244	False	3.887	30.72657435897436	-0.2150044297580927	adrenocortical_carcinoma	ion_channels	ACC
18734	TRPC4	0.0256410256410256	4.100585977199737	8.60955	35.304199999999994	9.10861842105263	35.304199999999994	0.0	25.7683	0.0	35.8505	False	8.824	9.7803	-0.2136888560082029	adrenocortical_carcinoma	ion_channels	ACC
18735	TRPC5	0.0897435897435897	inf	0.0	3.3898	0.2700859154929577	9.053057142857142	0.0	1.6808	0.0	41.4993	True	0.0	1.058301282051282	-0.2160402075919637	adrenocortical_carcinoma	ion_channels	ACC
18736	TRPC6	0.0897435897435897	13.77622120628574	13.6054	187.431	19.846130985915497	222.04944285714285	0.0	72.7252	0.0	458.891	False	15.52355	37.99258205128206	-0.2119036115042382	adrenocortical_carcinoma	ion_channels	ACC
18737	TRPC7	0.1282051282051282	inf	0.0	1.84375	0.0	9.96064	0.0	0.0	0.0	70.6391	True	0.0	1.2770051282051282	-0.2160402075919637	adrenocortical_carcinoma	ion_channels	ACC
18738	TRPM1	0.1923076923076923	inf	0.0	1.2972	0.0	1.7824933333333337	0.0	0.0	0.0	5.2834	True	0.0	0.3427871794871795	-0.2160402075919637	adrenocortical_carcinoma	ion_channels	ACC
18739	TRPM2	0.0384615384615384	11.311306048279231	108.411	1226.27	165.9110346666667	1403.3143333333337	0.0	611.581	0.0	2090.63	False	110.5835	213.50346923076924	-0.1865727678976291	adrenocortical_carcinoma	ion_channels	ACC
18740	TRPM3	0.0641025641025641	11.451157957244655	7.4096	84.8485	12.366310958904108	89.98443999999999	0.0	50.2793	0.0	144.07399999999996	False	8.7241	17.341832051282047	-0.2137154765910698	adrenocortical_carcinoma	ion_channels	ACC
18741	TRPM4	0.0256410256410256	3.4865499880124675	312.825	1090.68	368.9269315789474	1090.68	0.0	883.6189999999998	0.0	1119.39	False	316.2655	387.4334205128205	-0.131764212089483	adrenocortical_carcinoma	ion_channels	ACC
18742	TRPM5	0.141025641025641	28.0378861003861	0.4144	11.6189	0.8509208955223881	15.39769090909091	0.0	5.421	0.0	46.133	False	0.5238499999999999	2.9023884615384614	-0.2159006160771005	adrenocortical_carcinoma	ion_channels	ACC
18743	TRPM6	0.0897435897435897	10.32456339305965	7.4953	77.3857	9.919008450704224	159.5505285714286	0.0	34.3947	0.0	345.98800000000006	False	7.9571	23.34747820512821	-0.213919860845914	adrenocortical_carcinoma	ion_channels	ACC
18744	TRPM7	0.0384615384615384	2.407998546414329	522.845	1259.01	563.4005466666667	1289.746666666667	0.0	1103.82	0.0	1354.01	False	536.0165	591.336935897436	-0.0732066574789876	adrenocortical_carcinoma	ion_channels	ACC
18745	TRPM8	0.1153846153846153	8.2555824339412	1.0748	8.8731	1.4119202898550725	17.539800000000003	0.0	6.0575	0.0	67.1363	False	1.35605	3.272829487179487	-0.2156788578282331	adrenocortical_carcinoma	ion_channels	ACC
18748	TRPV1	0.1153846153846153	3.228360961564672	93.9136	303.187	104.000484057971	443.9963333333333	0.0	256.647	0.0	1031.21	False	97.63095	143.2307743589744	-0.1900242636995603	adrenocortical_carcinoma	ion_channels	ACC
18749	TRPV2	0.0	1.0	839.8915	0.0	860.264146153846	0.0	0.0	2386.93	0.0	0.0	False	839.8915	860.264146153846	0.0077676129783222	adrenocortical_carcinoma	ion_channels	ACC
18750	TRPV3	0.0769230769230769	34.992147270854794	0.3883999999999999	13.59095	0.9885777777777778	21.261366666666664	0.0	4.6476	0.0	47.9176	False	0.6892	2.548023076923076	-0.2158565548821351	adrenocortical_carcinoma	ion_channels	ACC
18751	TRPV4	0.141025641025641	8.06882246843597	7.762	62.6302	10.342997014925375	182.4958	0.0	36.3798	0.0	678.178	False	9.50275	34.62095641025641	-0.2135079879339194	adrenocortical_carcinoma	ion_channels	ACC
18752	TRPV5	0.1538461538461538	inf	0.0	0.45465	0.0	0.5567749999999999	0.0	0.0	0.0	1.1561	True	0.0	0.0856576923076922	-0.2160402075919637	adrenocortical_carcinoma	ion_channels	ACC
18753	TRPV6	0.0897435897435897	inf	0.0	2.37	0.2650084507042254	4.356557142857144	0.0	1.2972	0.0	15.2542	True	0.0	0.632198717948718	-0.2160402075919637	adrenocortical_carcinoma	ion_channels	ACC
19743	ZACN	0.0384615384615384	6.6715283483977	0.4868	3.2477	0.6467653333333334	3.322633333333333	0.0	2.9826	0.0	3.5278	False	0.5245500000000001	0.7496833333333334	-0.2159004295464898	adrenocortical_carcinoma	ion_channels	ACC
164	ACCN1	0.0955882352941176	13.259861407249469	0.3752	4.9751	0.5386395663956639	45.92175128205129	0.0	2.8818	0.0	1328.39	False	0.4371	4.876731127450981	-0.3158069801395632	bladder_urothelial_carcinoma	ion_channels	BLCA
165	ACCN2	0.0906862745098039	7.681636553618029	38.0898	292.592	54.34823342318059	390.2366486486486	0.0	217.114	0.0	1212.19	False	45.30415	84.80870245098038	-0.2976315998962869	bladder_urothelial_carcinoma	ion_channels	BLCA
166	ACCN3	0.1078431372549019	10.976851273942772	7.2099	79.142	10.591127747252749	112.62287045454546	0.0	41.5557	0.0	550.331	False	8.45275	21.59455098039216	-0.3125598870802465	bladder_urothelial_carcinoma	ion_channels	BLCA
747	ANO1	0.0857843137254902	6.520560684973402	879.567	5735.27	1121.6620364611258	8402.810285714286	0.0	4487.25	0.0	33231.1	False	964.1775	1746.2703421568629	0.0745986343549757	bladder_urothelial_carcinoma	ion_channels	BLCA
881	AQP10	0.1102941176470588	33.02615028136379	0.6042	19.9544	1.2277691460055096	29.14674	0.0	6.4592	0.0	122.336	False	0.8239000000000001	4.307067401960785	-0.3156502897157868	bladder_urothelial_carcinoma	ion_channels	BLCA
882	AQP11	0.0563725490196078	5.377659948030058	14.239	76.5725	16.383841038961037	84.06114347826087	0.0	43.187	0.0	225.496	False	14.76555	20.19898308823529	-0.3100026086231214	bladder_urothelial_carcinoma	ion_channels	BLCA
885	AQP1	0.071078431372549	5.290281506481552	1303.7	6896.94	1571.87864116095	8132.558620689654	0.0	4846.01	0.0	15389.4	False	1406.92	2038.2014828431368	0.2539510385660563	bladder_urothelial_carcinoma	ion_channels	BLCA
886	AQP2	0.2426470588235294	inf	0.0	0.882	0.0	2.094137373737374	0.0	0.0	0.0	23.6317	True	0.0	0.5081362745098039	-0.3159840467999373	bladder_urothelial_carcinoma	ion_channels	BLCA
887	AQP3	0.0980392156862745	15.99594424952522	3883.375	62118.25	7534.800030978261	69692.2775	0.0	37664.6	0.0	166753.0	False	4739.855	13628.670371078431	1.6041035658912115	bladder_urothelial_carcinoma	ion_channels	BLCA
888	AQP4	0.1691176470588235	inf	0.0	8.9267	0.236393215339233	68.81876521739132	0.0	2.2262	0.0	2614.3	True	0.0	11.834882598039217	-0.3159840467999373	bladder_urothelial_carcinoma	ion_channels	BLCA
889	AQP5	0.1495098039215686	49.33861179594159	1.0546	52.0325	2.023080115273775	163.11734590163934	0.0	13.1772	0.0	2920.52	False	1.46595	26.108252205882355	-0.3153901990058962	bladder_urothelial_carcinoma	ion_channels	BLCA
890	AQP6	0.0906862745098039	15.555894491297323	0.5573	8.6693	0.9503053908355794	25.73832432432432	0.0	4.7096	0.0	231.606	False	0.6595	3.198238480392157	-0.3157168871968335	bladder_urothelial_carcinoma	ion_channels	BLCA
893	AQP7	0.142156862745098	28.39121505989732	4.3825	124.4245	10.390535714285717	241.17929310344832	0.0	64.9439	0.0	1996.03	False	5.93735	43.19874142156862	-0.3135788609477938	bladder_urothelial_carcinoma	ion_channels	BLCA
894	AQP8	0.0784313725490196	11.991940407864208	0.40945	4.9101	0.5906797872340426	6.459415625	0.0	2.7701	0.0	38.6792	False	0.4800999999999999	1.050972794117647	-0.3157895610903844	bladder_urothelial_carcinoma	ion_channels	BLCA
895	AQP9	0.1176470588235294	14.602592912705273	27.47875	401.261	49.67400611111112	515.5255208333334	0.0	244.657	0.0	1465.64	False	36.4659	104.48006666666669	-0.3012119234173372	bladder_urothelial_carcinoma	ion_channels	BLCA
2858	CACNA1A	0.0931372549019607	12.67599609943031	11.6906	148.19	19.125603243243244	320.48264473684213	0.0	81.0735	0.0	2444.39	False	13.72	47.19317083333333	-0.3104261548293765	bladder_urothelial_carcinoma	ion_channels	BLCA
2859	CACNA1B	0.159313725490196	81.28935562805873	0.4904	39.8643	1.160772886297376	117.18704307692308	0.0	7.855	0.0	982.67	False	0.7951999999999999	19.64535024509804	-0.3156619159183783	bladder_urothelial_carcinoma	ion_channels	BLCA
2860	CACNA1C	0.1029411764705882	8.56583662267956	79.14439999999999	677.9380000000001	119.63138961748636	956.731023809524	0.0	468.254	0.0	3817.51	False	90.4098	205.8034107843137	-0.2793595641847762	bladder_urothelial_carcinoma	ion_channels	BLCA
2861	CACNA1D	0.1004901960784313	20.87542861628784	35.6671	744.566	84.55744713896458	1025.7862682926827	0.0	449.742	0.0	4445.03	False	47.19015	179.14171593137254	-0.2968675922974183	bladder_urothelial_carcinoma	ion_channels	BLCA
2862	CACNA1E	0.0931372549019607	19.05173861918361	0.89295	17.01225	1.590971891891892	128.22704210526314	0.0	7.5188	0.0	1636.03	False	1.16195	13.385507843137257	-0.3155133476326492	bladder_urothelial_carcinoma	ion_channels	BLCA
2863	CACNA1F	0.1053921568627451	9.6435110190243	2.6545	25.5987	3.854498904109589	42.6465465116279	0.0	16.2789	0.0	174.868	False	2.9160500000000003	7.942876470588235	-0.3148027719544013	bladder_urothelial_carcinoma	ion_channels	BLCA
2864	CACNA1G	0.088235294117647	12.148256825981004	3.01605	36.63975	4.485283333333333	108.65779444444443	0.0	18.3016	0.0	1902.79	False	3.4226	13.676975490196078	-0.3145975715041326	bladder_urothelial_carcinoma	ion_channels	BLCA
2865	CACNA1H	0.125	9.399597236051116	133.577	1255.57	196.14757843137247	1747.59868627451	0.0	820.355	0.0	4947.16	False	162.35000000000002	390.0789669117647	-0.2502170087955241	bladder_urothelial_carcinoma	ion_channels	BLCA
2866	CACNA1I	0.1299019607843137	48.24280508065813	7.4636	360.065	27.094298873239435	421.5940566037736	0.0	171.107	0.0	2076.92	False	10.2623	78.34059093137256	-0.3118268489304412	bladder_urothelial_carcinoma	ion_channels	BLCA
2867	CACNA1S	0.1176470588235294	inf	0.0	3.47105	0.2043861111111111	24.6585625	0.0	1.4001	0.0	341.1880000000001	True	0.0	3.0813480392156865	-0.3159840467999373	bladder_urothelial_carcinoma	ion_channels	BLCA
3011	CATSPER1	0.1274509803921568	26.39748040212493	8.31085	219.3855	18.61924213483146	284.03582692307697	0.0	104.303	0.0	1328.56	False	12.1483	52.44684607843136	-0.3110628413315726	bladder_urothelial_carcinoma	ion_channels	BLCA
3013	CATSPER2	0.0612745098039215	4.774146856703222	30.6748	146.446	40.251036553524806	188.9008	0.0	121.564	0.0	433.927	False	34.0006	49.35947794117647	-0.3022106020671203	bladder_urothelial_carcinoma	ion_channels	BLCA
3014	CATSPER3	0.0637254901960784	5.110512190684133	4.396800000000001	22.469900000000003	5.37827172774869	28.17339230769231	0.0	17.340999999999998	0.0	73.9857	False	4.74505	6.830901960784313	-0.3140618547230488	bladder_urothelial_carcinoma	ion_channels	BLCA
3015	CATSPER4	0.1004901960784313	inf	0.0	1.1442	0.0848098092643051	1.3077170731707315	0.0	0.7283	0.0	3.1471	True	0.0	0.2077	-0.3159840467999373	bladder_urothelial_carcinoma	ion_channels	BLCA
3645	CFTR	0.1568627450980392	97.37117651908648	0.6064499999999999	59.05075	2.1772194767441864	236.31934375	0.0	15.9537	0.0	8146.24	False	1.0409	38.90539583333332	-0.3155623842815586	bladder_urothelial_carcinoma	ion_channels	BLCA
3735	CHRNA10	0.0759803921568627	4.779669385578576	10.1266	48.4018	11.82676604774536	61.06290967741936	0.0	33.701	0.0	279.027	False	11.3184	15.567747549019607	-0.3113990289807248	bladder_urothelial_carcinoma	ion_channels	BLCA
3736	CHRNA1	0.125	17.39492913312765	4.3109	74.9878	6.797595238095238	125.99725098039218	0.0	32.0913	0.0	1013.82	False	5.22445	21.69755220588236	-0.3138676525794128	bladder_urothelial_carcinoma	ion_channels	BLCA
3737	CHRNA2	0.1004901960784313	inf	0.0	1.514	0.1125247956403269	11.430119512195123	0.0	0.9167	0.0	217.921	True	0.0	1.2498321078431371	-0.3159840467999373	bladder_urothelial_carcinoma	ion_channels	BLCA
3738	CHRNA3	0.1176470588235294	7.79697364853524	7.7453	60.3899	9.34615611111111	87.72934791666667	0.0	31.339	0.0	339.6230000000001	False	8.74785	18.567708088235296	-0.3124403437915794	bladder_urothelial_carcinoma	ion_channels	BLCA
3739	CHRNA4	0.1568627450980392	inf	0.0	4.97645	0.1636491279069767	11.3799703125	0.0	1.3953	0.0	77.76	True	0.0	1.9230720588235293	-0.3159840467999373	bladder_urothelial_carcinoma	ion_channels	BLCA
3740	CHRNA5	0.0294117647058823	3.1095983215397425	167.5345	520.965	178.16340555555556	571.372	0.0	452.997	0.0	766.206	False	169.11100000000002	189.7283642156863	-0.2474781671327718	bladder_urothelial_carcinoma	ion_channels	BLCA
3741	CHRNA6	0.0857843137254902	12.365546218487395	0.5236	6.4746	0.9172670241286864	51.55670285714287	0.0	4.2924	0.0	1423.91	False	0.66605	5.2613362745098025	-0.3157142338300399	bladder_urothelial_carcinoma	ion_channels	BLCA
3742	CHRNA7	0.1176470588235294	33.119589977220954	0.8341000000000001	27.62505	2.2829175	40.94391666666667	0.0	13.1436	0.0	183.058	False	1.1263	6.831270343137256	-0.315527789239701	bladder_urothelial_carcinoma	ion_channels	BLCA
3743	CHRNA9	0.1200980392156862	inf	0.0	6.1983	0.4110139275766016	68.15999795918367	0.0	2.5359	0.0	1484.43	True	0.0	8.547534068627453	-0.3159840467999373	bladder_urothelial_carcinoma	ion_channels	BLCA
3744	CHRNB1	0.0784313725490196	4.981283782202776	170.94799999999998	851.5405	213.09673803191487	917.9166875	0.0	639.043	0.0	1871.84	False	185.238	268.37673406862746	-0.2409452135023611	bladder_urothelial_carcinoma	ion_channels	BLCA
3745	CHRNB2	0.1127450980392156	9.070695720148525	2.0468	18.5659	2.6153950276243094	142.14198043478262	0.0	10.005	0.0	2398.77	False	2.4018	18.346333578431373	-0.3150110916297556	bladder_urothelial_carcinoma	ion_channels	BLCA
3746	CHRNB3	0.1029411764705882	inf	0.0	0.5512	0.0	1.6212666666666666	0.0	0.0	0.0	30.868	True	0.0	0.1668950980392156	-0.3159840467999373	bladder_urothelial_carcinoma	ion_channels	BLCA
3747	CHRNB4	0.1078431372549019	12.685035994805654	3.96585	50.30695	6.558578571428573	62.857454545454544	0.0	31.7184	0.0	219.829	False	4.88585	12.630025980392158	-0.3140048174643422	bladder_urothelial_carcinoma	ion_channels	BLCA
3748	CHRND	0.0759803921568627	inf	0.0	0.5872	0.0	34.69086451612903	0.0	0.0	0.0	1014.03	True	0.0	2.6358254901960785	-0.3159840467999373	bladder_urothelial_carcinoma	ion_channels	BLCA
3749	CHRNE	0.0808823529411764	5.283972143516933	9.6351	50.9116	11.570141866666669	71.70634545454546	0.0	36.2227	0.0	269.874	False	10.4729	16.43409950980392	-0.3117415360988815	bladder_urothelial_carcinoma	ion_channels	BLCA
3750	CHRNG	0.0612745098039215	10.15778944736184	0.3999	4.0621	0.5291796344647519	10.791196	0.0	2.5773	0.0	44.0252	False	0.4287	1.157979656862745	-0.3158103829305656	bladder_urothelial_carcinoma	ion_channels	BLCA
3819	CLCN1	0.1176470588235294	14.106712214938604	2.70775	38.19745	4.738243055555556	54.54265208333334	0.0	23.6786	0.0	156.876	False	3.2457000000000003	10.597585294117648	-0.3146692326622661	bladder_urothelial_carcinoma	ion_channels	BLCA
3820	CLCN2	0.0367647058823529	2.913923471555077	153.015	445.874	166.3559302798982	493.1541333333334	0.0	387.71	0.0	836.193	False	157.332	178.3705700980392	-0.2522497713252817	bladder_urothelial_carcinoma	ion_channels	BLCA
3821	CLCN3	0.0465686274509803	3.315855002229065	865.834	2870.98	965.3174293059126	3014.354210526316	0.0	2476.59	0.0	4776.55	False	891.492	1060.7382598039217	0.0451541622830953	bladder_urothelial_carcinoma	ion_channels	BLCA
3822	CLCN4	0.0490196078431372	6.680977163402341	60.911	406.945	84.04806340206186	418.22355	0.0	289.883	0.0	586.081	False	66.7581	100.42921470588234	-0.2889407298932393	bladder_urothelial_carcinoma	ion_channels	BLCA
3823	CLCN5	0.0416666666666666	3.4120822519818024	226.183	771.755	258.18901023017906	826.6548823529412	0.0	673.669	0.0	1086.4	False	231.208	281.8750882352941	-0.2223230346476467	bladder_urothelial_carcinoma	ion_channels	BLCA
3824	CLCN6	0.0441176470588235	2.4724327658399123	295.0695	729.5395000000001	314.5392	759.6765555555555	0.0	614.419	0.0	1314.44	False	298.3465	334.17761274509803	-0.1951256199198408	bladder_urothelial_carcinoma	ion_channels	BLCA
3825	CLCN7	0.034313725490196	2.387770774773586	1666.745	3979.805	1753.606771573604	4123.697142857142	0.0	3265.97	0.0	6400.0	False	1682.5	1834.9334019607843	0.3655868890942743	bladder_urothelial_carcinoma	ion_channels	BLCA
3826	CLCNKA	0.1274509803921568	10.072101499106038	1.4542	14.64685	2.1410682584269662	35.9976326923077	0.0	9.9514	0.0	409.872	False	1.8395	6.456120588235295	-0.3152388760798318	bladder_urothelial_carcinoma	ion_channels	BLCA
3827	CLCNKB	0.1176470588235294	11.872076862650312	1.6549	19.6471	2.668550555555555	86.85472291666667	0.0	11.9626	0.0	1774.73	False	2.1142000000000003	12.57280612745098	-0.3151275967121706	bladder_urothelial_carcinoma	ion_channels	BLCA
3960	CNGA1	0.0931372549019607	11.824459425982942	113.028	1336.495	164.3794497297297	1468.8991578947368	0.0	713.127	0.0	4508.23	False	134.252	285.87883431372546	-0.2615993446984991	bladder_urothelial_carcinoma	ion_channels	BLCA
3961	CNGA2	0.0465686274509803	inf	0.0	0.7849	0.0	3.595473684210526	0.0	0.0	0.0	38.9169	True	0.0	0.1674362745098039	-0.3159840467999373	bladder_urothelial_carcinoma	ion_channels	BLCA
3962	CNGA3	0.0735294117647058	19.08175545571245	0.6232	11.89175	1.025168783068783	19.583559999999995	0.0	4.6512	0.0	124.131	False	0.7262	2.38975637254902	-0.3156898674158979	bladder_urothelial_carcinoma	ion_channels	BLCA
3963	CNGA4	0.0759803921568627	6.636044202271223	1.9637	13.0312	2.450968169761273	25.56607741935484	0.0	8.6308	0.0	266.137	False	2.2364	4.207263235294118	-0.3150780942049692	bladder_urothelial_carcinoma	ion_channels	BLCA
3964	CNGB1	0.1078431372549019	17.830308979285988	11.41015	203.4465	23.78461923076923	264.33725	0.0	120.844	0.0	1334.98	False	15.11195	49.72656960784314	-0.3098622840036897	bladder_urothelial_carcinoma	ion_channels	BLCA
3965	CNGB3	0.0588235294117647	5.099348599288654	13.76265	70.18055	16.468138541666665	77.92332499999999	0.0	55.6469	0.0	189.689	False	14.80255	20.08314950980392	-0.3099876201389442	bladder_urothelial_carcinoma	ion_channels	BLCA
6067	FAM38A	0.0220588235294117	3.075207015568756	3375.35	10379.9	3554.630162155389	10712.863333333336	0.0	8113.43	0.0	14751.0	False	3438.1850000000004	3712.5323644607847	1.0768046415967585	bladder_urothelial_carcinoma	ion_channels	BLCA
6068	FAM38B	0.1176470588235294	10.03362912388888	19.67045	197.366	28.536068333333333	282.27225	0.0	117.008	0.0	1327.67	False	23.80075	58.3873838235294	-0.3063425018058903	bladder_urothelial_carcinoma	ion_channels	BLCA
6776	GABRA1	0.1495098039215686	inf	0.0	0.6357	0.0	4.875440983606556	0.0	0.0	0.0	127.33	True	0.0	0.7289262254901959	-0.3159840467999373	bladder_urothelial_carcinoma	ion_channels	BLCA
6777	GABRA2	0.1323529411764706	inf	0.0	2.8391	0.1483658192090395	8.82215	0.0	1.2338	0.0	134.304	True	0.0	1.296366666666667	-0.3159840467999373	bladder_urothelial_carcinoma	ion_channels	BLCA
6778	GABRA3	0.0735294117647058	8.672728599446328	33.57565	291.19250000000005	43.6942283068783	373.95853333333326	0.0	191.865	0.0	1055.13	False	39.4055	67.97836838235294	-0.3000211086041695	bladder_urothelial_carcinoma	ion_channels	BLCA
6779	GABRA4	0.1666666666666666	inf	0.0	0.63645	0.0	3.622104411764706	0.0	0.0	0.0	84.7503	True	0.0	0.6036840686274509	-0.3159840467999373	bladder_urothelial_carcinoma	ion_channels	BLCA
6780	GABRA5	0.1372549019607843	inf	0.0	2.9537	0.1098698863636363	13.419141071428571	0.0	1.061	0.0	205.611	True	0.0	1.936632598039216	-0.3159840467999373	bladder_urothelial_carcinoma	ion_channels	BLCA
6781	GABRA6	0.0490196078431372	inf	0.0	0.4670499999999999	0.0	0.8493250000000001	0.0	0.0	0.0	3.5263	True	0.0	0.0416335784313725	-0.3159840467999373	bladder_urothelial_carcinoma	ion_channels	BLCA
6782	GABRB1	0.1740196078431372	inf	0.0	0.622	0.0	2.143966197183099	0.0	0.0	0.0	59.9491	True	0.0	0.3730921568627451	-0.3159840467999373	bladder_urothelial_carcinoma	ion_channels	BLCA
6783	GABRB2	0.1348039215686274	21.384960422163587	1.137	24.3147	2.435298866855524	63.59594545454545	0.0	13.6342	0.0	355.897	False	1.5858	10.67999387254902	-0.3153416484699872	bladder_urothelial_carcinoma	ion_channels	BLCA
6784	GABRB3	0.0612745098039215	50.89848649158377	10.6045	539.753	68.75489425587467	892.5019200000002	0.0	393.713	0.0	3410.2	False	12.67875	119.22958946078433	-0.3108479591307137	bladder_urothelial_carcinoma	ion_channels	BLCA
6785	GABRD	0.1029411764705882	7.144079934031277	20.7371	148.14749999999998	27.18694863387978	192.8863095238095	0.0	104.871	0.0	865.8760000000002	False	23.65315	44.24423578431372	-0.3064022937049322	bladder_urothelial_carcinoma	ion_channels	BLCA
6786	GABRE	0.1078431372549019	11.957295509720336	261.565	3127.61	431.3287505494505	4415.456136363637	0.0	2037.3	0.0	19078.1	False	331.4465	860.9895470588235	-0.1817170029937793	bladder_urothelial_carcinoma	ion_channels	BLCA
6787	GABRG1	0.1936274509803921	inf	0.0	0.6394	0.0	2.01593417721519	0.0	0.0	0.0	29.3522	True	0.0	0.3903401960784313	-0.3159840467999373	bladder_urothelial_carcinoma	ion_channels	BLCA
6788	GABRG2	0.2107843137254902	inf	0.0	49.836	0.6639527950310559	69.05218953488372	0.0	10.2322	0.0	430.796	True	0.0	15.079120343137255	-0.3159840467999373	bladder_urothelial_carcinoma	ion_channels	BLCA
6789	GABRG3	0.142156862745098	inf	0.0	6.8209	0.2607757142857143	17.51535	0.0	2.1462	0.0	89.4582	True	0.0	2.713631862745097	-0.3159840467999373	bladder_urothelial_carcinoma	ion_channels	BLCA
6790	GABRP	0.1911764705882352	310.0948588827732	4.2695	1323.95	23.55791060606061	3525.403	0.0	282.531	0.0	47010.1	False	8.146550000000001	693.0282953431372	-0.3126839269141667	bladder_urothelial_carcinoma	ion_channels	BLCA
6791	GABRQ	0.1397058823529411	99.92432802602296	0.5841	58.3658	3.0558253561253563	134.62743157894738	0.0	22.9489	0.0	2155.89	False	0.9364	21.43715269607843	-0.3156047166220049	bladder_urothelial_carcinoma	ion_channels	BLCA
6792	GABRR1	0.1176470588235294	55.08629524196828	1.2295	67.7286	7.398432777777779	119.92381666666668	0.0	46.2596	0.0	1511.18	False	2.3087	20.63671323529412	-0.3150488058966987	bladder_urothelial_carcinoma	ion_channels	BLCA
6793	GABRR2	0.0441176470588235	8.221916219741992	0.6899	5.6723	1.0031576923076924	6.64885	0.0	4.1889	0.0	13.3676	False	0.7524500000000001	1.2522323529411763	-0.3156792336940154	bladder_urothelial_carcinoma	ion_channels	BLCA
6794	GABRR3	0.2034313725490196	inf	0.0	0.9063	0.0	2.001078313253012	0.0	0.0	0.0	20.4201	True	0.0	0.4070821078431372	-0.3159840467999373	bladder_urothelial_carcinoma	ion_channels	BLCA
7033	GJA10	0.0661764705882353	inf	0.0	0.4651	0.0	0.8584	0.0	0.0	0.0	3.1571	True	0.0	0.0568058823529411	-0.3159840467999373	bladder_urothelial_carcinoma	ion_channels	BLCA
7034	GJA1	0.0906862745098039	7.240431057783837	1701.86	12322.2	2289.6075229110515	13644.533243243246	0.0	8381.77	0.0	31697.4	False	1955.55	3319.343433823529	0.4761978513801075	bladder_urothelial_carcinoma	ion_channels	BLCA
7035	GJA3	0.1372549019607843	30.04560551735345	4.92265	147.904	9.864967045454543	184.5605267857143	0.0	52.7183	0.0	572.37	False	7.17745	33.84278897058824	-0.3130765036713585	bladder_urothelial_carcinoma	ion_channels	BLCA
7036	GJA4	0.0833333333333333	5.189800391885987	141.878	736.3185	170.2809695187166	837.573794117647	0.0	546.311	0.0	1595.59	False	153.7885	225.8887049019608	-0.2536852225058708	bladder_urothelial_carcinoma	ion_channels	BLCA
7037	GJA5	0.0931372549019607	7.316725560436355	123.386	902.7815	162.7027508108108	1599.7544736842106	0.0	582.146	0.0	13125.1	False	143.49	296.5458034313726	-0.2578570847842105	bladder_urothelial_carcinoma	ion_channels	BLCA
7038	GJA8	0.0514705882352941	inf	0.0	0.4869	0.0	9.146128571428571	0.0	0.0	0.0	178.865	True	0.0	0.4707566176470588	-0.3159840467999373	bladder_urothelial_carcinoma	ion_channels	BLCA
7039	GJA9	0.0539215686274509	4.598582259397243	13.796600000000002	63.4448	15.948290932642486	79.7008909090909	0.0	46.4227	0.0	261.868	False	14.874	19.38593112745098	-0.3099586761607156	bladder_urothelial_carcinoma	ion_channels	BLCA
7040	GJB1	0.1495098039215686	101.93375920011113	1.4402	146.805	4.284793083573487	316.2573098360656	0.0	29.7534	0.0	2527.68	False	2.53595	50.92774289215686	-0.3149567482472592	bladder_urothelial_carcinoma	ion_channels	BLCA
7041	GJB2	0.1299019607843137	19.09675959108227	1325.45	25311.8	2430.300790704225	31222.43396226415	0.0	12136.5	0.0	125763.0	False	1709.765	6170.455344852941	0.3766317815561796	bladder_urothelial_carcinoma	ion_channels	BLCA
7042	GJB3	0.0294117647058823	4.451765888517867	1004.735	4472.844999999999	1209.5431103535352	4593.784166666667	0.0	3750.76	0.0	5771.4	False	1051.38	1309.079612009804	0.1099238584484765	bladder_urothelial_carcinoma	ion_channels	BLCA
7043	GJB4	0.0612745098039215	8.479806699866344	210.243	1782.82	315.6744229765013	2015.7116	0.0	1279.82	0.0	3555.5	False	250.741	419.8433676470588	-0.2144103302846027	bladder_urothelial_carcinoma	ion_channels	BLCA
7044	GJB5	0.0318627450980392	5.194847643644031	434.442	2256.86	535.2596000000001	2239.441538461539	0.0	1862.52	0.0	2780.37	False	471.0075	589.5595147058824	-0.125181655960001	bladder_urothelial_carcinoma	ion_channels	BLCA
7045	GJB6	0.0955882352941176	12.380325935073328	868.087	10747.2	1233.0156246612466	13720.232051282052	0.0	5047.31	0.0	54056.0	False	999.797	2426.646606617647	0.0890278860346689	bladder_urothelial_carcinoma	ion_channels	BLCA
7046	GJB7	0.0269607843137254	4.777199816029078	49.1382	234.743	57.35004206549119	243.5603636363637	0.0	195.731	0.0	285.1740000000001	False	53.1152	62.37041838235294	-0.2944673891035283	bladder_urothelial_carcinoma	ion_channels	BLCA
7047	GJC1	0.0318627450980392	5.410604780518961	247.379	1338.47	317.5065402531646	1360.750769230769	0.0	1058.92	0.0	1732.63	False	253.219	350.7471651960784	-0.2134065069388994	bladder_urothelial_carcinoma	ion_channels	BLCA
7048	GJC2	0.0661764705882353	5.500758001925993	20.9762	115.385	26.47616692913386	136.08556296296297	0.0	83.0097	0.0	256.025	False	22.51025	33.72972990196079	-0.3068652758283399	bladder_urothelial_carcinoma	ion_channels	BLCA
7049	GJC3	0.1078431372549019	12.879468261035491	0.7861	10.12455	1.2722293956043955	12.402170454545455	0.0	5.814	0.0	40.8163	False	0.99395	2.4725171568627453	-0.3155814034526968	bladder_urothelial_carcinoma	ion_channels	BLCA
7050	GJD2	0.0367647058823529	inf	0.0	0.6169	0.0	3.076993333333333	0.0	0.0	0.0	33.206	True	0.0	0.1131247549019607	-0.3159840467999373	bladder_urothelial_carcinoma	ion_channels	BLCA
7051	GJD3	0.1127450980392156	5.779048026335417	100.549	581.0774999999999	122.36999944751383	969.1326086956524	0.0	390.173	0.0	6465.35	False	113.559	217.83833284313724	-0.2699819582952058	bladder_urothelial_carcinoma	ion_channels	BLCA
7052	GJD4	0.0686274509803921	inf	0.0	1.6734	0.1726497368421052	2.810232142857143	0.0	1.0893	0.0	9.9912	True	0.0	0.3536602941176471	-0.3159840467999373	bladder_urothelial_carcinoma	ion_channels	BLCA
7088	GLRA1	0.1029411764705882	inf	0.0	0.50985	0.0	0.576754761904762	0.0	0.0	0.0	1.0384	True	0.0	0.0593718137254902	-0.3159840467999373	bladder_urothelial_carcinoma	ion_channels	BLCA
7089	GLRA2	0.1225490196078431	inf	0.0	2.4546	0.1049675977653631	15.473669999999997	0.0	0.9728	0.0	192.183	True	0.0	1.9883870098039216	-0.3159840467999373	bladder_urothelial_carcinoma	ion_channels	BLCA
7090	GLRA3	0.1274509803921568	21.505885548714232	0.5522	11.87555	1.1450289325842695	24.643361538461537	0.0	6.2629	0.0	205.005	False	0.83255	4.139914460784314	-0.3156467856512427	bladder_urothelial_carcinoma	ion_channels	BLCA
7092	GLRB	0.0784313725490196	11.192841246578425	19.34415	216.516	32.77376170212766	278.08565625000006	0.0	149.856	0.0	758.311	False	22.8175	52.01391029411765	-0.3067408106455443	bladder_urothelial_carcinoma	ion_channels	BLCA
7424	GRIA1	0.1200980392156862	inf	0.0	4.7728	0.3123796657381615	42.32991632653062	0.0	2.0655	0.0	789.12	True	0.0	5.358603431372549	-0.3159840467999373	bladder_urothelial_carcinoma	ion_channels	BLCA
7425	GRIA2	0.125	inf	0.0	4.9982	0.3446759103641457	14.846980392156864	0.0	2.229	0.0	196.161	True	0.0	2.1574639705882355	-0.3159840467999373	bladder_urothelial_carcinoma	ion_channels	BLCA
7426	GRIA3	0.088235294117647	17.680990582490413	2.15025	38.018550000000005	3.9925120967741936	88.49769166666667	0.0	19.8374	0.0	634.909	False	2.5057	11.448851470588236	-0.3149690023458094	bladder_urothelial_carcinoma	ion_channels	BLCA
7427	GRIA4	0.0833333333333333	12.31191203420892	0.40925	5.0386500000000005	0.5920529411764706	17.97453823529412	0.0	2.8783	0.0	352.042	False	0.4693	2.0405933823529416	-0.3157939361073875	bladder_urothelial_carcinoma	ion_channels	BLCA
7428	GRID1	0.1176470588235294	10.871006430539962	5.8782	63.90195	7.8476613888888895	140.50193541666667	0.0	32.9825	0.0	1658.69	False	7.03065	23.45404656862745	-0.3131359714950668	bladder_urothelial_carcinoma	ion_channels	BLCA
7430	GRID2	0.2181372549019608	inf	0.0	0.7614	0.0	5.369882022471911	0.0	0.0	0.0	178.666	True	0.0	1.1713713235294116	-0.3159840467999373	bladder_urothelial_carcinoma	ion_channels	BLCA
7431	GRIK1	0.034313725490196	11.350223072020396	0.6275999999999999	7.1234	0.8539611675126902	40.37569285714287	0.0	3.5939	0.0	180.93400000000003	False	0.6533	2.2100990196078434	-0.3157193987806686	bladder_urothelial_carcinoma	ion_channels	BLCA
7432	GRIK2	0.125	14.09290285236518	3.1097	43.8247	4.800139775910364	59.7226137254902	0.0	21.9013	0.0	277.837	False	3.95095	11.665449019607845	-0.3143835400010242	bladder_urothelial_carcinoma	ion_channels	BLCA
7433	GRIK3	0.1176470588235294	19.9607548831252	2.4984	49.86995	4.392833333333334	112.4364375	0.0	20.9102	0.0	809.038	False	3.34975	17.103845588235295	-0.3146270826141949	bladder_urothelial_carcinoma	ion_channels	BLCA
7434	GRIK4	0.1274509803921568	20.170797013060422	1.68065	33.90005	2.7726682584269664	47.04957115384615	0.0	13.9073	0.0	139.214	False	2.11625	8.415802941176471	-0.3151267662691283	bladder_urothelial_carcinoma	ion_channels	BLCA
7435	GRIK5	0.1053921568627451	12.657076163074752	9.2105	116.578	13.202341095890413	241.0954139534884	0.0	53.9313	0.0	2283.98	False	10.58895	37.22048357843138	-0.3116945249208069	bladder_urothelial_carcinoma	ion_channels	BLCA
7436	GRIN1	0.1029411764705882	9.719982444040378	4.7847	46.5072	7.121560109289617	71.18318095238095	0.0	30.9278	0.0	250.554	False	5.69315	13.716138725490197	-0.3136777849433631	bladder_urothelial_carcinoma	ion_channels	BLCA
7437	GRIN2A	0.1397058823529411	28.226673514809114	1.1682	32.9744	2.2993384615384618	104.24012456140348	0.0	13.7858	0.0	1273.58	False	1.4661499999999998	16.54106593137255	-0.3153901179870629	bladder_urothelial_carcinoma	ion_channels	BLCA
7438	GRIN2B	0.1176470588235294	inf	0.0	3.49955	0.1850797222222222	6.642125	0.0	1.3847	0.0	27.1132	True	0.0	0.9447321078431372	-0.3159840467999373	bladder_urothelial_carcinoma	ion_channels	BLCA
7439	GRIN2C	0.0784313725490196	7.728172200624561	6.276400000000001	48.5051	7.66688909574468	144.15035625	0.0	25.9172	0.0	1669.76	False	6.70885	18.37147475490196	-0.3132663307979915	bladder_urothelial_carcinoma	ion_channels	BLCA
7440	GRIN2D	0.0367647058823529	10.38224629210044	235.241	2442.33	473.6558679389313	2655.179333333333	0.0	2088.21	0.0	3993.26	False	275.6015	553.8589365196078	-0.2043394867471298	bladder_urothelial_carcinoma	ion_channels	BLCA
7441	GRIN3A	0.1078431372549019	4.505102509386564	9.25525	41.69585	10.596687362637365	100.63510909090913	0.0	30.8351	0.0	1487.22	False	10.48505	20.30671323529412	-0.311736614204753	bladder_urothelial_carcinoma	ion_channels	BLCA
7442	GRIN3B	0.1274509803921568	15.883447401774395	1.9725	31.3301	3.1933098314606747	57.032807692307706	0.0	16.4357	0.0	652.311	False	2.4939	10.055206617647055	-0.3149737824569795	bladder_urothelial_carcinoma	ion_channels	BLCA
7687	HCN1	0.2230392156862745	inf	0.0	0.7622	0.0	8.84992197802198	0.0	0.0	0.0	566.015	True	0.0	1.973879656862745	-0.3159840467999373	bladder_urothelial_carcinoma	ion_channels	BLCA
7688	HCN2	0.0980392156862745	8.57450811740673	7.4408	63.8012	9.373300815217393	92.5828625	0.0	33.195	0.0	338.807	False	8.3691	17.531100980392157	-0.3125937732073119	bladder_urothelial_carcinoma	ion_channels	BLCA
7689	HCN3	0.0637254901960784	3.9565040826312585	150.2095	594.3045	167.17677539267015	691.2452307692308	0.0	461.888	0.0	1948.58	False	158.566	200.5732946078432	-0.2517498851232648	bladder_urothelial_carcinoma	ion_channels	BLCA
7690	HCN4	0.1568627450980392	33.69660797771809	0.50265	16.9376	1.0007776162790698	31.7188984375	0.0	6.8547	0.0	179.25400000000005	False	0.6913	5.819306372549019	-0.3157040052023245	bladder_urothelial_carcinoma	ion_channels	BLCA
8178	HTR3A	0.1470588235294117	inf	0.0	20.08485	0.6569905172413794	210.11519	0.0	4.7084	0.0	8596.64	True	0.40465	31.459666911764707	-0.3158201254452808	bladder_urothelial_carcinoma	ion_channels	BLCA
8179	HTR3B	0.0955882352941176	inf	0.0	0.7199	0.0	3.681064102564103	0.0	0.0	0.0	46.2511	True	0.0	0.3518664215686274	-0.3159840467999373	bladder_urothelial_carcinoma	ion_channels	BLCA
8180	HTR3C	0.1299019607843137	inf	0.0	4.0235	0.2173357746478873	38.41511509433963	0.0	1.5511	0.0	1423.69	True	0.0	5.179302205882353	-0.3159840467999373	bladder_urothelial_carcinoma	ion_channels	BLCA
8181	HTR3D	0.0490196078431372	inf	0.0	0.46355	0.0	0.4961349999999999	0.0	0.0	0.0	0.757	True	0.0	0.0243203431372549	-0.3159840467999373	bladder_urothelial_carcinoma	ion_channels	BLCA
8182	HTR3E	0.1053921568627451	inf	0.0	6.0803	0.4679120547945204	69.50695348837209	0.0	2.8608	0.0	1151.7	True	0.2978	7.744085539215686	-0.3158634097570195	bladder_urothelial_carcinoma	ion_channels	BLCA
8198	HVCN1	0.0784313725490196	5.073189221932645	82.70685	419.5875	96.12565718085104	655.9913750000001	0.0	282.072	0.0	5326.97	False	88.37015	140.036693872549	-0.2801858145023969	bladder_urothelial_carcinoma	ion_channels	BLCA
8671	ITPR1	0.0980392156862745	5.601200358327991	247.2595	1384.9499999999998	296.76201929347826	1570.79315	0.0	939.336	0.0	5463.87	False	276.7045	421.6670321078431	-0.2038926678809834	bladder_urothelial_carcinoma	ion_channels	BLCA
8672	ITPR2	0.034313725490196	3.227106731895541	449.9030000000001	1451.885	494.8234421319797	1588.287857142857	0.0	1326.45	0.0	2186.4	False	472.349	532.3442799019608	-0.1246382221350369	bladder_urothelial_carcinoma	ion_channels	BLCA
8673	ITPR3	0.0441176470588235	3.623301187495352	2016.85	7307.655000000001	2265.9427717948715	7971.131666666666	0.0	6092.6	0.0	13929.1	False	2088.27	2517.642281862745	0.5299619492177776	bladder_urothelial_carcinoma	ion_channels	BLCA
8753	KCNA10	0.2058823529411764	inf	0.0	0.56155	0.0	0.9652119047619048	0.0	0.0	0.0	10.2799	True	0.0	0.1987200980392156	-0.3159840467999373	bladder_urothelial_carcinoma	ion_channels	BLCA
8754	KCNA1	0.1568627450980392	inf	0.0	6.7995	0.2894883720930232	63.077696875	0.0	2.3743	0.0	3243.89	True	0.0	10.13861911764706	-0.3159840467999373	bladder_urothelial_carcinoma	ion_channels	BLCA
8755	KCNA2	0.0955882352941176	inf	0.0	3.0659	0.2884314363143631	5.7389256410256415	0.0	1.6531	0.0	62.2055	True	0.0	0.8094345588235294	-0.3159840467999373	bladder_urothelial_carcinoma	ion_channels	BLCA
8756	KCNA3	0.0980392156862745	10.59976012919774	4.2106	44.63135	5.992680434782608	53.5627975	0.0	25.1261	0.0	144.209	False	4.9921500000000005	10.656417401960786	-0.3139617559543954	bladder_urothelial_carcinoma	ion_channels	BLCA
8757	KCNA4	0.125	inf	0.0	0.5948	0.0	12.125939215686277	0.0	0.0	0.0	240.787	True	0.0	1.5157424019607844	-0.3159840467999373	bladder_urothelial_carcinoma	ion_channels	BLCA
8758	KCNA5	0.0931372549019607	10.830250751625242	3.17645	34.40175	4.747832162162162	54.83511578947369	0.0	19.9456	0.0	538.941	False	3.61935	9.412824264705884	-0.314517869226785	bladder_urothelial_carcinoma	ion_channels	BLCA
8759	KCNA6	0.1200980392156862	17.43228074920549	1.4789	25.7806	2.280615598885794	76.43156938775509	0.0	10.791	0.0	699.0889999999998	False	1.7837	11.18599975490196	-0.3152614803343477	bladder_urothelial_carcinoma	ion_channels	BLCA
8760	KCNA7	0.088235294117647	11.05036850345591	1.3093500000000002	14.4688	2.2942489247311824	19.132544444444445	0.0	10.5501	0.0	74.2783	False	1.5966	3.779980882352941	-0.3153372734529842	bladder_urothelial_carcinoma	ion_channels	BLCA
8764	KCNB1	0.1372549019607843	30.64658539472127	0.42245	12.94665	0.8650670454545455	18.338482142857146	0.0	5.3953	0.0	94.1548	False	0.56235	3.263378921568627	-0.3157562420951527	bladder_urothelial_carcinoma	ion_channels	BLCA
8765	KCNB2	0.1470588235294117	inf	0.0	7.2479	0.3373491379310344	52.10985333333334	0.0	2.5602	0.0	844.242	True	0.0	7.950952696078431	-0.3159840467999373	bladder_urothelial_carcinoma	ion_channels	BLCA
8766	KCNC1	0.0808823529411764	16.858140617724665	0.6443	10.8617	0.8545005333333333	81.7900303030303	0.0	3.3714	0.0	1078.17	False	0.7574	7.400756617647059	-0.315677228477889	bladder_urothelial_carcinoma	ion_channels	BLCA
8767	KCNC2	0.1225490196078431	inf	0.0	0.6315	0.0	8.500318	0.0	0.0	0.0	203.056	True	0.0	1.041705637254902	-0.3159840467999373	bladder_urothelial_carcinoma	ion_channels	BLCA
8768	KCNC3	0.0784313725490196	7.949361726254215	93.4787	743.096	135.60460425531917	1010.93225	0.0	510.723	0.0	3246.3	False	107.646	204.2577529411765	-0.2723772801043841	bladder_urothelial_carcinoma	ion_channels	BLCA
8769	KCNC4	0.0588235294117647	4.448171777087208	74.07740000000001	329.509	90.86601015625	422.346875	0.0	283.24	0.0	1995.07	False	78.68244999999999	110.36488455882352	-0.2841102452635631	bladder_urothelial_carcinoma	ion_channels	BLCA
8770	KCND1	0.0441176470588235	4.97960454593083	67.28215	335.0385	83.02302923076924	379.7028333333333	0.0	240.299	0.0	664.732	False	69.95415	96.11184411764708	-0.2876460286809572	bladder_urothelial_carcinoma	ion_channels	BLCA
8771	KCND2	0.0588235294117647	8.099600376556255	40.10025	324.796	53.00584531249999	382.08875000000006	0.0	202.874	0.0	775.0889999999998	False	44.43055	72.36366323529411	-0.2979854901605349	bladder_urothelial_carcinoma	ion_channels	BLCA
8772	KCND3	0.1176470588235294	16.223952989459935	3.2163000000000004	52.1811	6.739861111111111	72.25583958333333	0.0	34.5141	0.0	487.727	False	4.4531	14.447623284313726	-0.3141801219650901	bladder_urothelial_carcinoma	ion_channels	BLCA
8778	KCNF1	0.1642156862745098	27.10564972683909	6.0587	164.225	10.833583870967743	356.2715358208956	0.0	62.3364	0.0	3336.49	False	8.723749999999999	67.55991421568628	-0.3124501065610029	bladder_urothelial_carcinoma	ion_channels	BLCA
8779	KCNG1	0.1274509803921568	17.689597330942764	216.406	3828.135	445.4593671348315	4844.008269230769	0.0	2410.12	0.0	17287.1	False	318.977	1006.058737009804	-0.1867683247085685	bladder_urothelial_carcinoma	ion_channels	BLCA
8780	KCNG2	0.088235294117647	7.710398358388723	1.12085	8.642199999999999	1.4611040322580646	14.33348888888889	0.0	5.9103	0.0	87.3694	False	1.2576	2.5969026960784314	-0.3154746003755804	bladder_urothelial_carcinoma	ion_channels	BLCA
8781	KCNG3	0.1299019607843137	29.75382517800333	0.6601	19.6405	1.66314985915493	26.26791132075472	0.0	10.3842	0.0	123.138	False	0.8911	4.859356617647059	-0.3156230673877677	bladder_urothelial_carcinoma	ion_channels	BLCA
8782	KCNG4	0.0980392156862745	inf	0.0	0.55255	0.0	3.3649975	0.0	0.0	0.0	103.067	True	0.0	0.3299017156862744	-0.3159840467999373	bladder_urothelial_carcinoma	ion_channels	BLCA
8783	KCNH1	0.071078431372549	6.850108973307399	4.2671	29.2301	5.061045118733509	42.92155172413792	0.0	16.4738	0.0	193.062	False	4.6099	7.752110539215686	-0.3141166031997122	bladder_urothelial_carcinoma	ion_channels	BLCA
8784	KCNH2	0.1397058823529411	16.86758569802909	19.2449	324.615	34.70226524216524	894.8290000000001	0.0	190.825	0.0	24925.1	False	24.3787	154.8670296568627	-0.3061083776321012	bladder_urothelial_carcinoma	ion_channels	BLCA
8785	KCNH3	0.1053921568627451	14.276378018087785	3.6157	51.6191	4.976043561643836	172.7316069767442	0.0	20.3332	0.0	1734.11	False	4.152900000000001	22.656164215686275	-0.3143017312340086	bladder_urothelial_carcinoma	ion_channels	BLCA
8786	KCNH4	0.1078431372549019	22.687743076783	3.84395	87.21055	9.917899725274724	116.8917	0.0	48.0699	0.0	405.979	False	5.3704	21.45428995098039	-0.3138085290857463	bladder_urothelial_carcinoma	ion_channels	BLCA
8787	KCNH5	0.1862745098039215	inf	0.0	7.12205	0.1813165662650602	19.57554605263158	0.0	2.1598	0.0	265.587	True	0.0	3.793967156862745	-0.3159840467999373	bladder_urothelial_carcinoma	ion_channels	BLCA
8788	KCNH6	0.1151960784313725	inf	0.0	2.8907	0.2203238227146814	468.5137361702128	0.0	1.4709	0.0	21424.9	True	0.0	54.16588848039216	-0.3159840467999373	bladder_urothelial_carcinoma	ion_channels	BLCA
8789	KCNH7	0.1127450980392156	inf	0.0	4.8309	0.3008063535911602	12.60486739130435	0.0	1.8357	0.0	146.933	True	0.0	1.6880289215686273	-0.3159840467999373	bladder_urothelial_carcinoma	ion_channels	BLCA
8790	KCNH8	0.1323529411764706	32.52730317168729	3.07565	100.0426	8.283498305084747	159.45198518518518	0.0	45.0363	0.0	803.922	False	4.88495	28.291092156862742	-0.3140051820490925	bladder_urothelial_carcinoma	ion_channels	BLCA
8795	KCNJ10	0.1102941176470588	11.847346974543225	6.8469	81.1176	9.658244903581268	127.68370222222222	0.0	38.9648	0.0	1209.96	False	8.248249999999999	22.67575857843137	-0.3126427288373879	bladder_urothelial_carcinoma	ion_channels	BLCA
8796	KCNJ11	0.0808823529411764	9.778289060865928	12.9087	126.225	21.005724533333336	179.49673939393938	0.0	89.6154	0.0	546.87	False	14.4107	33.82485073529412	-0.3101463562882638	bladder_urothelial_carcinoma	ion_channels	BLCA
8797	KCNJ12	0.0931372549019607	16.06665712902232	9.0868	145.99450000000002	14.801185945945946	293.71512631578946	0.0	65.8864	0.0	3431.33	False	10.44595	40.77846470588236	-0.3117524533866808	bladder_urothelial_carcinoma	ion_channels	BLCA
8798	KCNJ13	0.0955882352941176	20.17472083172892	1.0388	20.9575	1.4961138211382117	52.54612564102563	0.0	6.4548	0.0	381.068	False	1.2232500000000002	6.375894362745098	-0.3154885153602151	bladder_urothelial_carcinoma	ion_channels	BLCA
8799	KCNJ14	0.0612745098039215	4.244171807760038	34.2988	145.57	39.62782767624021	156.91228000000004	0.0	107.595	0.0	270.757	False	35.96045	46.814375	-0.3014166782640223	bladder_urothelial_carcinoma	ion_channels	BLCA
8800	KCNJ15	0.0416666666666666	5.591569924152575	825.4730000000002	4615.69	1020.5811879795395	4962.367647058823	0.0	3584.86	0.0	7386.16	False	886.4345000000001	1184.8222904411766	0.0431053985337432	bladder_urothelial_carcinoma	ion_channels	BLCA
8801	KCNJ16	0.159313725490196	26.231554160125587	0.2548	6.6838	0.4664775510204081	71.56423230769231	0.0	3.0215	0.0	2503.57	False	0.4751999999999999	11.793325735294118	-0.3157915460518025	bladder_urothelial_carcinoma	ion_channels	BLCA
8802	KCNJ1	0.0637254901960784	8.774759628014502	0.95165	8.3505	1.2461442408376964	17.752650000000003	0.0	4.8544	0.0	212.443	False	1.02985	2.298029411764705	-0.3155668605721033	bladder_urothelial_carcinoma	ion_channels	BLCA
8803	KCNJ2	0.1029411764705882	6.446173800259404	46.83825	301.9275	55.74464918032787	367.1460238095239	0.0	176.333	0.0	1073.09	False	52.9557	87.80067303921568	-0.2945320016231569	bladder_urothelial_carcinoma	ion_channels	BLCA
8804	KCNJ3	0.142156862745098	inf	0.0	4.177	0.2127782857142857	14.153493103448277	0.0	1.5169	0.0	178.105	True	0.0	2.194546568627451	-0.3159840467999373	bladder_urothelial_carcinoma	ion_channels	BLCA
8805	KCNJ4	0.1127450980392156	inf	0.0	4.2888	0.2745704419889502	15.768321739130435	0.0	1.8009	0.0	168.675	True	0.0	2.0214149509803923	-0.3159840467999373	bladder_urothelial_carcinoma	ion_channels	BLCA
8806	KCNJ5	0.0784313725490196	10.475075653131476	11.5329	120.808	17.226227925531916	161.103884375	0.0	69.72800000000001	0.0	701.1160000000001	False	12.8453	28.51075	-0.3107804906972081	bladder_urothelial_carcinoma	ion_channels	BLCA
8807	KCNJ6	0.088235294117647	18.48820299747737	0.3369499999999999	6.2296	0.5203991935483872	11.380288888888888	0.0	2.7393	0.0	83.5334	False	0.44705	1.4786247549019609	-0.3158029494526021	bladder_urothelial_carcinoma	ion_channels	BLCA
8808	KCNJ8	0.0735294117647058	6.733407321556981	79.33695	534.2080000000001	107.09019417989416	604.5437000000001	0.0	401.515	0.0	1270.88	False	90.61305	143.66765784313725	-0.2792772287953435	bladder_urothelial_carcinoma	ion_channels	BLCA
8809	KCNJ9	0.0661764705882353	inf	0.0	3.075	0.4027832020997375	18.86748518518519	0.0	2.1311	0.0	272.672	True	0.32065	1.6247120098039216	-0.3158541533553046	bladder_urothelial_carcinoma	ion_channels	BLCA
8810	KCNK10	0.1470588235294117	38.049055657696805	0.5983	22.76475	1.6147905172413792	41.85947166666666	0.0	10.5103	0.0	304.198	False	0.9711	7.533125980392158	-0.3155906598544117	bladder_urothelial_carcinoma	ion_channels	BLCA
8811	KCNK12	0.0955882352941176	13.587739779334342	2.1843	29.6797	3.3696528455284547	140.28053333333335	0.0	14.8236	0.0	3252.82	False	2.4684500000000003	16.45672230392157	-0.3149840921035284	bladder_urothelial_carcinoma	ion_channels	BLCA
8812	KCNK13	0.1299019607843137	15.129270875634012	12.5589	190.007	20.02245661971831	322.13479433962254	0.0	86.5034	0.0	3422.32	False	15.52375	59.26744166666667	-0.3096954662257395	bladder_urothelial_carcinoma	ion_channels	BLCA
8813	KCNK15	0.0955882352941176	15.9521340936582	10.4166	166.167	20.32837317073171	195.59991025641023	0.0	95.1456	0.0	522.493	False	12.30705	37.08227009803922	-0.3109985326325692	bladder_urothelial_carcinoma	ion_channels	BLCA
8814	KCNK16	0.0416666666666666	inf	0.0	0.5464	0.0	26.753094117647063	0.0	0.0	0.0	410.919	True	0.0	1.1147122549019608	-0.3159840467999373	bladder_urothelial_carcinoma	ion_channels	BLCA
8815	KCNK17	0.0808823529411764	9.767767279449522	3.8948	38.0435	5.059789866666666	104.99282424242423	0.0	18.165	0.0	1494.09	False	4.4421	13.142608823529413	-0.3141845780009265	bladder_urothelial_carcinoma	ion_channels	BLCA
8816	KCNK18	0.0318627450980392	inf	0.0	0.5291	0.0	0.6992999999999999	0.0	0.0	0.0	1.6447	True	0.0	0.0222816176470588	-0.3159840467999373	bladder_urothelial_carcinoma	ion_channels	BLCA
8817	KCNK1	0.0416666666666666	3.5620934495331493	453.357	1614.9	494.4997199488492	1635.607058823529	0.0	1345.3	0.0	2210.01	False	472.114	542.0458590686275	-0.1247334192642702	bladder_urothelial_carcinoma	ion_channels	BLCA
8818	KCNK2	0.1323529411764706	20.83283466312057	1.8048	37.5991	3.7657898305084734	69.9916037037037	0.0	20.296	0.0	755.216	False	2.5744	12.530971078431374	-0.31494117237654	bladder_urothelial_carcinoma	ion_channels	BLCA
8819	KCNK3	0.1446078431372549	19.97811855600479	11.1053	221.863	19.274651862464182	355.6046101694915	0.0	92.2091	0.0	2928.26	False	14.74895	67.91060171568628	-0.3100093331862928	bladder_urothelial_carcinoma	ion_channels	BLCA
8820	KCNK4	0.1176470588235294	13.204476519192552	0.47805	6.3124	0.6711133333333333	12.744289583333334	0.0	3.4294	0.0	143.898	False	0.5916	2.091487009803921	-0.3157443930907694	bladder_urothelial_carcinoma	ion_channels	BLCA
8821	KCNK5	0.0833333333333333	6.5819927076173945	214.6075	1412.545	271.6097147058824	1524.125	0.0	994.837	0.0	2983.59	False	237.406	375.98598848039217	-0.2198122610008875	bladder_urothelial_carcinoma	ion_channels	BLCA
8822	KCNK6	0.0588235294117647	4.119276528750096	351.251	1446.9	387.4282567708333	1596.7904166666667	0.0	1019.19	0.0	4066.32	False	374.04	458.5672073529412	-0.1644626245937733	bladder_urothelial_carcinoma	ion_channels	BLCA
8823	KCNK7	0.1053921568627451	9.224960622625776	12.9516	119.478	17.50897397260274	160.5401930232558	0.0	64.7376	0.0	491.453	False	14.83885	32.58334264705882	-0.309972915220684	bladder_urothelial_carcinoma	ion_channels	BLCA
8824	KCNK9	0.125	30.09443769735244	2.0585	61.9494	4.837839215686275	82.27232549019607	0.0	26.7095	0.0	251.18	False	2.74105	14.51715	-0.3148736634336176	bladder_urothelial_carcinoma	ion_channels	BLCA
8825	KCNMA1	0.0808823529411764	13.082087921868805	61.7935	808.388	112.0251416	1005.6265454545454	0.0	501.518	0.0	2588.35	False	68.6837	184.3017257352941	-0.2881606805653594	bladder_urothelial_carcinoma	ion_channels	BLCA
8830	KCNN1	0.1151960784313725	13.034582949472044	2.8222	36.7862	3.907363988919667	99.10804680851064	0.0	17.094	0.0	882.457	False	3.3165	14.874109313725487	-0.314640551995246	bladder_urothelial_carcinoma	ion_channels	BLCA
8831	KCNN2	0.0955882352941176	11.253229571984432	6.425	72.30199999999998	9.711155013550137	105.88963076923076	0.0	39.628	0.0	411.98	False	7.3926	18.904685784313727	-0.312989347661339	bladder_urothelial_carcinoma	ion_channels	BLCA
8832	KCNN3	0.0955882352941176	8.07843768599557	10.2489	82.7951	14.562518699186992	135.06368717948718	0.0	55.5556	0.0	937.443	False	12.0069	26.08101274509804	-0.3111201216467794	bladder_urothelial_carcinoma	ion_channels	BLCA
8833	KCNN4	0.0416666666666666	4.646578330256527	1402.97	6519.01	1652.1493081841434	7069.748235294119	0.0	5528.93	0.0	13245.4	False	1504.4250000000002	1877.8825968137253	0.2934497453145646	bladder_urothelial_carcinoma	ion_channels	BLCA
8836	KCNQ1	0.071078431372549	9.367094153781444	228.233	2137.88	384.68412664907646	2247.943448275862	0.0	1588.56	0.0	4073.5	False	259.2425	517.1216764705883	-0.210966422224273	bladder_urothelial_carcinoma	ion_channels	BLCA
8837	KCNQ2	0.1102941176470588	inf	0.0	2.3743	0.1691143250688705	56.67758666666666	0.0	1.227	0.0	1201.88	True	0.0	6.401666421568628	-0.3159840467999373	bladder_urothelial_carcinoma	ion_channels	BLCA
8838	KCNQ3	0.0955882352941176	9.018	2.1	18.9378	2.8634254742547425	29.294266666666665	0.0	11.4379	0.0	143.063	False	2.38	5.38990294117647	-0.3150199226825951	bladder_urothelial_carcinoma	ion_channels	BLCA
8839	KCNQ4	0.1200980392156862	11.217490914836466	2.5316	28.3982	3.469473816155989	46.375608163265305	0.0	15.3616	0.0	460.92800000000005	False	3.0489	8.622416421568628	-0.3147489551943219	bladder_urothelial_carcinoma	ion_channels	BLCA
8840	KCNQ5	0.1617647058823529	33.97013006654567	1.9836	67.38315	4.528069298245613	135.6480621212121	0.0	30.4326	0.0	846.7539999999998	False	3.1185	25.73865637254902	-0.3147207606403022	bladder_urothelial_carcinoma	ion_channels	BLCA
8842	KCNS1	0.1274509803921568	12.228952230139878	15.156	185.342	25.110326404494383	313.79225	0.0	122.164	0.0	1647.46	False	19.3622	61.9031205882353	-0.3081405325206084	bladder_urothelial_carcinoma	ion_channels	BLCA
8843	KCNS2	0.0955882352941176	10.391751042287076	0.6716	6.9791	1.1012146341463416	13.497792307692306	0.0	5.1392	0.0	88.48100000000002	False	0.80445	2.28618161764706	-0.315658168797334	bladder_urothelial_carcinoma	ion_channels	BLCA
8844	KCNS3	0.0514705882352941	5.147507830095144	304.594	1567.9	379.3123599483205	1711.212380952381	0.0	1304.16	0.0	2416.65	False	315.859	447.8660375	-0.1880314083211202	bladder_urothelial_carcinoma	ion_channels	BLCA
8845	KCNT1	0.0857843137254902	15.050567198615653	1.0402	15.6556	1.5231407506702417	106.95490000000002	0.0	6.5067	0.0	1399.39	False	1.1719	10.567531862745096	-0.315509316945688	bladder_urothelial_carcinoma	ion_channels	BLCA
8846	KCNT2	0.071078431372549	9.38749058945612	4.9147	46.1367	7.22403166226913	95.23271034482757	0.0	27.6243	0.0	513.1419999999998	False	5.4712	13.47955049019608	-0.3137676955937178	bladder_urothelial_carcinoma	ion_channels	BLCA
8847	KCNU1	0.1617647058823529	inf	0.0	0.68405	0.0	13.742553030303029	0.0	0.0	0.0	640.511	True	0.0	2.223060049019608	-0.3159840467999373	bladder_urothelial_carcinoma	ion_channels	BLCA
8848	KCNV1	0.2156862745098039	inf	0.0	2.0363	0.0	7.753665909090909	0.0	0.0	0.0	86.7033	True	0.0	1.6723593137254902	-0.3159840467999373	bladder_urothelial_carcinoma	ion_channels	BLCA
8849	KCNV2	0.0490196078431372	8.094385336563784	0.47465	3.842	0.6675719072164948	4.248060000000001	0.0	3.0052	0.0	8.3481	False	0.51005	0.8430860294117647	-0.3157774285200842	bladder_urothelial_carcinoma	ion_channels	BLCA
10725	MCOLN1	0.0245098039215686	2.65096326313128	589.299	1562.21	614.1420879396985	1650.886	0.0	1197.89	0.0	2530.2	False	593.935	639.5524779411764	-0.0753844427521937	bladder_urothelial_carcinoma	ion_channels	BLCA
10726	MCOLN2	0.1053921568627451	7.097287627883389	21.2987	151.16299999999995	29.18836767123288	198.79425581395344	0.0	118.766	0.0	881.3660000000001	False	24.7452	47.06349803921569	-0.3059599106199139	bladder_urothelial_carcinoma	ion_channels	BLCA
10727	MCOLN3	0.1127450980392156	29.12391706414874	11.3003	329.109	30.74067983425415	384.40134782608703	0.0	174.537	0.0	1193.5	False	14.10685	70.61418651960784	-0.3102694441508917	bladder_urothelial_carcinoma	ion_channels	BLCA
10953	MIP	0.0514705882352941	5.093023255813954	0.9718	4.9494	1.2700343669250644	5.995942857142857	0.0	4.4131	0.0	10.9587	False	1.07605	1.5132796568627451	-0.3155481452215902	bladder_urothelial_carcinoma	ion_channels	BLCA
11531	NALCN	0.1053921568627451	13.43981617767311	6.1146	82.1791	10.106767123287671	126.92699767441862	0.0	46.81399999999999	0.0	662.327	False	7.622350000000001	22.418703186274502	-0.3128962772764822	bladder_urothelial_carcinoma	ion_channels	BLCA
12735	ORAI1	0.0490196078431372	2.948394845084972	482.103	1421.43	513.3315402061857	1636.953	0.0	1115.95	0.0	3969.55	False	502.7935	568.4110235294118	-0.1123053327693125	bladder_urothelial_carcinoma	ion_channels	BLCA
12736	ORAI2	0.0465686274509803	2.9506840034246613	699.6310000000002	2064.39	738.7756694087403	2181.583157894737	0.0	1740.67	0.0	3133.32	False	722.0574999999999	805.9652338235293	-0.0234827653470787	bladder_urothelial_carcinoma	ion_channels	BLCA
12737	ORAI3	0.0490196078431372	3.3357532602122992	560.623	1870.1	584.6789579896907	1899.5615000000005	0.0	1424.34	0.0	4110.66	False	579.6410000000001	649.1339845588236	-0.0811748587745841	bladder_urothelial_carcinoma	ion_channels	BLCA
12820	P2RX1	0.1299019607843137	30.520528818883893	13.7514	419.7	30.505741408450707	725.1378867924528	0.0	159.722	0.0	3867.7	False	19.5569	120.73981911764706	-0.3080616606863031	bladder_urothelial_carcinoma	ion_channels	BLCA
12821	P2RX2	0.1495098039215686	24.72923519736842	0.9728	24.0566	1.8183844380403456	53.75657049180329	0.0	10.2537	0.0	374.082	False	1.2507	9.583652450980392	-0.3154773955253323	bladder_urothelial_carcinoma	ion_channels	BLCA
12822	P2RX3	0.1887254901960784	inf	0.0	0.889	0.0	4.754733766233766	0.0	0.0	0.0	111.244	True	0.0	0.8973394607843136	-0.3159840467999373	bladder_urothelial_carcinoma	ion_channels	BLCA
12823	P2RX4	0.0416666666666666	3.36128143249805	411.477	1383.09	452.3893283887467	1458.2223529411767	0.0	1155.86	0.0	2378.86	False	425.93	494.299037745098	-0.143442288270712	bladder_urothelial_carcinoma	ion_channels	BLCA
12824	P2RX5	0.1176470588235294	8.070915692155417	46.8782	378.35	67.70868527777778	554.0701041666667	0.0	263.634	0.0	4412.26	False	55.22885	124.92767573529412	-0.2936111618175533	bladder_urothelial_carcinoma	ion_channels	BLCA
12826	P2RX6	0.1176470588235294	16.000380191996957	7.3647	117.838	13.411901666666669	165.51128125	0.0	64.8029	0.0	1173.26	False	8.743649999999999	31.30594632352941	-0.3124420451870806	bladder_urothelial_carcinoma	ion_channels	BLCA
12827	P2RX7	0.0808823529411764	9.82442034204388	9.3029	91.3956	14.211776533333332	105.8819	0.0	53.9846	0.0	281.633	False	10.89205	21.626271813725488	-0.3115717408788042	bladder_urothelial_carcinoma	ion_channels	BLCA
12910	PANX1	0.0661764705882353	3.163631360138382	406.98800000000006	1287.56	458.31856824146985	1523.9462962962966	0.0	1118.59	0.0	3111.92	False	430.926	528.838050245098	-0.1414184378126273	bladder_urothelial_carcinoma	ion_channels	BLCA
12911	PANX2	0.0784313725490196	8.465083373844447	126.5085	1070.9050000000002	188.89445638297872	1565.4501249999998	0.0	763.924	0.0	6546.43	False	147.893	296.8596068627451	-0.2560734551671274	bladder_urothelial_carcinoma	ion_channels	BLCA
12912	PANX3	0.1887254901960784	inf	0.0	3.9705	0.0613151057401812	6.226532467532468	0.0	1.022	0.0	28.2427	True	0.0	1.224848774509804	-0.3159840467999373	bladder_urothelial_carcinoma	ion_channels	BLCA
13487	PKD2L1	0.1004901960784313	9.835878161459558	1.2771	12.5614	1.879333242506812	23.654656097560974	0.0	7.3689	0.0	214.629	False	1.62355	4.067539705882353	-0.3153263561651848	bladder_urothelial_carcinoma	ion_channels	BLCA
13488	PKD2L2	0.0465686274509803	7.065503039811728	0.5099	3.6027	0.6456095115681235	4.223936842105263	0.0	2.6422	0.0	10.8044	False	0.56355	0.8122473039215686	-0.3157557559821524	bladder_urothelial_carcinoma	ion_channels	BLCA
13489	PKD2	0.0392156862745098	2.7196866385510776	427.8765	1163.69	444.042918877551	1345.153875	0.0	974.005	0.0	3740.28	False	441.491	479.38060343137255	-0.1371386179387953	bladder_urothelial_carcinoma	ion_channels	BLCA
15430	RYR1	0.1519607843137254	22.80681859918463	21.7816	496.769	47.00631705202312	845.6295322580646	0.0	274.172	0.0	8585.56	False	33.639	168.36572720588234	-0.3023570841178896	bladder_urothelial_carcinoma	ion_channels	BLCA
15431	RYR2	0.1299019607843137	15.31451269977909	9.6419	147.661	16.267834647887323	241.7014679245283	0.0	78.6919	0.0	1504.58	False	11.5838	45.5521056372549	-0.3112915169888162	bladder_urothelial_carcinoma	ion_channels	BLCA
15432	RYR3	0.0857843137254902	6.740770831025272	8.1237	54.76	9.912034584450405	69.78954571428572	0.0	31.3496	0.0	183.447	False	8.9496	15.048585784313726	-0.3123586160433971	bladder_urothelial_carcinoma	ion_channels	BLCA
15602	SCN10A	0.1151960784313725	inf	0.0	0.4869	0.0	2.8021404255319147	0.0	0.0	0.0	91.7521	True	0.0	0.3227955882352941	-0.3159840467999373	bladder_urothelial_carcinoma	ion_channels	BLCA
15603	SCN11A	0.1078431372549019	31.352787972061087	2.5341	79.4511	4.181833791208791	260.64850681818183	0.0	19.5695	0.0	4099.48	False	3.1797	31.840004411764703	-0.3146959688772848	bladder_urothelial_carcinoma	ion_channels	BLCA
15604	SCN1A	0.1151960784313725	inf	0.0	3.4911	0.2551434903047091	18.057651063829788	0.0	1.7773	0.0	382.92800000000005	True	0.0	2.305922549019608	-0.3159840467999373	bladder_urothelial_carcinoma	ion_channels	BLCA
15606	SCN2A	0.1446078431372549	34.25933108571769	3.3517	114.827	8.188792836676217	167.20004237288134	0.0	50.0521	0.0	746.3580000000002	False	4.40275	31.18306666666667	-0.314200518456396	bladder_urothelial_carcinoma	ion_channels	BLCA
15608	SCN3A	0.0980392156862745	11.138936227464349	3.3447	37.2564	4.968228260869565	147.49711000000002	0.0	20.8927	0.0	2495.53	False	3.9435	18.94164803921568	-0.3143865579525681	bladder_urothelial_carcinoma	ion_channels	BLCA
15610	SCN4A	0.1078431372549019	17.36819131769001	1.89005	32.826750000000004	3.569642582417583	73.2198090909091	0.0	16.9184	0.0	554.476	False	2.4739500000000003	11.080935049019608	-0.3149818640856102	bladder_urothelial_carcinoma	ion_channels	BLCA
15612	SCN5A	0.1372549019607843	25.36904882019454	18.33565	465.158	38.886153125	571.7294285714286	0.0	222.357	0.0	2125.56	False	24.9299	112.02150465686276	-0.3058850897272781	bladder_urothelial_carcinoma	ion_channels	BLCA
15614	SCN8A	0.1200980392156862	12.968279153290776	8.1303	105.436	14.848507799442896	135.04600204081632	0.0	71.2732	0.0	457.524	False	11.3581	29.283991176470582	-0.3113829467422969	bladder_urothelial_carcinoma	ion_channels	BLCA
15615	SCN9A	0.1053921568627451	16.578114484238863	10.9954	182.283	20.791325205479453	273.951	0.0	101.204	0.0	996.253	False	12.50385	47.4723693627451	-0.3109188101005133	bladder_urothelial_carcinoma	ion_channels	BLCA
15617	SCNN1A	0.0514705882352941	13.970146076683609	751.66	10500.8	1789.3303744186048	12111.86619047619	0.0	8210.88	0.0	26894.4	False	858.8644999999999	2320.637364950981	0.0319369523509179	bladder_urothelial_carcinoma	ion_channels	BLCA
15618	SCNN1B	0.0857843137254902	17.81024729386098	561.9630000000002	10008.7	1242.3363804289545	12340.906857142856	0.0	6408.16	0.0	36598.1	False	777.563	2194.419632107843	-0.0009978110634078	bladder_urothelial_carcinoma	ion_channels	BLCA
15619	SCNN1D	0.0906862745098039	7.286165094144358	31.4039	228.814	41.01879730458221	287.5207297297298	0.0	139.679	0.0	896.694	False	34.37975	63.37313921568627	-0.302057010613721	bladder_urothelial_carcinoma	ion_channels	BLCA
15620	SCNN1G	0.1102941176470588	17.552360854655763	265.37	4657.87	503.2077884297521	6574.8675555555565	0.0	2530.43	0.0	36150.3	False	348.93550000000005	1172.8761450980392	-0.174632311107982	bladder_urothelial_carcinoma	ion_channels	BLCA
18533	TPCN1	0.071078431372549	3.7990342185741848	850.503	3231.09	960.508073878628	4144.283793103448	0.0	2382.89	0.0	15059.1	False	896.7935	1186.8058578431371	0.0473017690091834	bladder_urothelial_carcinoma	ion_channels	BLCA
18534	TPCN2	0.0906862745098039	2.7527175989472044	353.345	972.659	368.9998490566038	2372.508675675675	0.0	746.7860000000002	0.0	14079.4	False	370.4765	550.6906004901961	-0.1659061776577014	bladder_urothelial_carcinoma	ion_channels	BLCA
18729	TRPA1	0.1151960784313725	17.18288553393334	30.2107	519.107	52.270582548476455	1146.164127659575	0.0	250.436	0.0	18793.0	False	37.4142	178.28282916666663	-0.300827772618818	bladder_urothelial_carcinoma	ion_channels	BLCA
18730	TRPC1	0.0514705882352941	5.151738570015307	58.7293	302.558	72.81332971576228	330.986380952381	0.0	230.937	0.0	729.437	False	62.39175	86.10164852941175	-0.2907095128091037	bladder_urothelial_carcinoma	ion_channels	BLCA
18732	TRPC3	0.1151960784313725	10.654250112436836	3.7799	40.272	4.970503878116344	66.50576808510638	0.0	20.0077	0.0	365.173	False	4.3983	12.059125000000002	-0.314202321125439	bladder_urothelial_carcinoma	ion_channels	BLCA
18734	TRPC4	0.0808823529411764	6.2787326470866	8.4712	53.1884	10.108265866666668	74.43396363636364	0.0	34.0059	0.0	236.581	False	9.35785	15.311079656862743	-0.3121932363497396	bladder_urothelial_carcinoma	ion_channels	BLCA
18735	TRPC5	0.088235294117647	inf	0.0	1.26065	0.0922844086021505	2.7774194444444444	0.0	0.7564	0.0	26.027	True	0.0	0.3292080882352941	-0.3159840467999373	bladder_urothelial_carcinoma	ion_channels	BLCA
18736	TRPC6	0.0637254901960784	6.396027442544718	31.91395	204.1225	38.26545732984293	254.0193461538462	0.0	119.635	0.0	624.885	False	35.24365	52.01447965686275	-0.3017070497628924	bladder_urothelial_carcinoma	ion_channels	BLCA
18737	TRPC7	0.0490196078431372	inf	0.0	0.47655	0.0	0.635055	0.0	0.0	0.0	3.028	True	0.0	0.0311301470588235	-0.3159840467999373	bladder_urothelial_carcinoma	ion_channels	BLCA
18738	TRPM1	0.0833333333333333	inf	0.0	1.85355	0.1520328877005347	9.35285	0.0	1.0461	0.0	210.199	True	0.0	0.9187676470588236	-0.3159840467999373	bladder_urothelial_carcinoma	ion_channels	BLCA
18739	TRPM2	0.0294117647058823	4.649003629139282	380.531	1769.09	439.956728030303	1991.2216666666664	0.0	1430.81	0.0	3151.99	False	390.7765	485.5821674019608	-0.1576827660686063	bladder_urothelial_carcinoma	ion_channels	BLCA
18740	TRPM3	0.1274509803921568	inf	0.0	2.62505	0.2066030898876404	19.48385	0.0	1.4793	0.0	434.467	True	0.0	2.663507107843137	-0.3159840467999373	bladder_urothelial_carcinoma	ion_channels	BLCA
18741	TRPM4	0.0367647058823529	3.220057315396022	1301.57	4191.13	1384.14982086514	4669.842666666666	0.0	3424.83	0.0	8345.6	False	1342.79	1504.9473519607843	0.2279723496395208	bladder_urothelial_carcinoma	ion_channels	BLCA
18742	TRPM5	0.1274509803921568	32.51536519543832	1.72305	56.0256	3.71374691011236	129.01174423076924	0.0	21.9109	0.0	1505.63	False	2.2558	19.68309950980392	-0.3150702353781304	bladder_urothelial_carcinoma	ion_channels	BLCA
18743	TRPM6	0.1200980392156862	10.925622212631277	4.8657	53.1608	6.863228969359333	99.15103469387758	0.0	30.1142	0.0	1002.79	False	5.5808	17.946813480392155	-0.31372329727302	bladder_urothelial_carcinoma	ion_channels	BLCA
18744	TRPM7	0.0196078431372549	2.442116817115465	693.3145	1693.155	719.59726	1938.1975	0.0	1466.85	0.0	3321.45	False	700.5050000000001	743.4913823529412	-0.0322135573802792	bladder_urothelial_carcinoma	ion_channels	BLCA
18745	TRPM8	0.1078431372549019	31.34287440940556	0.9101	28.52515	1.3839206043956045	108.92576136363635	0.0	6.688	0.0	764.755	False	1.0593	12.981570098039215	-0.3155549305488866	bladder_urothelial_carcinoma	ion_channels	BLCA
18748	TRPV1	0.0514705882352941	3.8274692666384063	136.822	523.682	158.1607945736434	595.9937142857143	0.0	431.841	0.0	1022.06	False	141.78300000000002	180.6963125	-0.258548580527195	bladder_urothelial_carcinoma	ion_channels	BLCA
18749	TRPV2	0.0906862745098039	7.262980195740587	143.35299999999995	1041.17	194.19566118598385	1518.6284324324324	0.0	683.699	0.0	7700.66	False	154.6205	314.3035350490196	-0.253348184158968	bladder_urothelial_carcinoma	ion_channels	BLCA
18750	TRPV3	0.125	12.297395410610196	6.7765	83.3333	11.56524537815126	110.7649137254902	0.0	56.2914	0.0	592.784	False	8.6736	23.965203921568623	-0.3124704220334755	bladder_urothelial_carcinoma	ion_channels	BLCA
18751	TRPV4	0.0367647058823529	5.283313581299866	201.667	1065.47	254.5583872773537	1197.8464666666666	0.0	880.2819999999998	0.0	2373.2	False	224.057	289.23809607843134	-0.2252198630355097	bladder_urothelial_carcinoma	ion_channels	BLCA
18752	TRPV5	0.0906862745098039	inf	0.0	1.845	0.2179242587601078	2.624605405405405	0.0	1.3245	0.0	14.3086	True	0.0	0.4361772058823529	-0.3159840467999373	bladder_urothelial_carcinoma	ion_channels	BLCA
18753	TRPV6	0.1053921568627451	17.81412979738542	73.8397	1315.39	159.1973090410959	1518.334441860465	0.0	830.64	0.0	4968.77	False	87.40934999999999	302.43970294117645	-0.2805750289780029	bladder_urothelial_carcinoma	ion_channels	BLCA
19743	ZACN	0.0686274509803921	6.006572268234036	0.93575	5.62065	1.1880728947368422	15.454110714285717	0.0	4.5808	0.0	174.33700000000005	False	1.0633	2.167114705882353	-0.3155533101722189	bladder_urothelial_carcinoma	ion_channels	BLCA
164	ACCN1	0.0760233918128654	9.118025303159865	44.5557	406.26	72.14544535864978	487.98269230769233	0.0	308.467	0.0	1159.46	False	51.3205	103.75880331384016	-0.2266557287047683	brain_lower_grade_glioma	ion_channels	LGG
165	ACCN2	0.0350877192982456	3.719629004807818	2685.21	9987.985	3118.523290909091	10216.829444444444	0.0	8175.15	0.0	14469.6	False	2777.74	3367.5866647173493	0.5812233391178315	brain_lower_grade_glioma	ion_channels	LGG
166	ACCN3	0.0292397660818713	3.940175974671428	135.815	535.135	151.21108534136545	636.8681333333333	0.0	426.334	0.0	1733.94	False	138.484	165.41158382066277	-0.2008278738467191	brain_lower_grade_glioma	ion_channels	LGG
747	ANO1	0.0857699805068226	4.602531989244958	22.8358	105.1025	25.768432835820896	130.86586363636363	0.0	76.9984	0.0	342.338	False	23.9144	34.78263742690059	-0.2347765679669043	brain_lower_grade_glioma	ion_channels	LGG
881	AQP10	0.074074074074074	inf	0.0	1.0656	0.0922322105263158	1.4054131578947366	0.0	0.72	0.0	4.4204	True	0.0	0.1895048732943469	-0.2418627640491787	brain_lower_grade_glioma	ion_channels	LGG
882	AQP11	0.0155945419103313	2.181896720675464	75.0063	163.656	77.31431584158416	182.9545	0.0	144.26	0.0	267.505	False	75.4979	78.9617261208577	-0.2194916017703864	brain_lower_grade_glioma	ion_channels	LGG
885	AQP1	0.1364522417153996	15.116071779283835	3309.59	50028.0	5147.536829119638	62829.14428571429	0.0	22746.3	0.0	163476.0	False	4210.48	13018.321472319689	1.005765730936901	brain_lower_grade_glioma	ion_channels	LGG
886	AQP2	0.0916179337231968	inf	0.0	2.0978	0.2077553648068669	3.240593617021277	0.0	1.1149	0.0	17.5921	True	0.0	0.485617738791423	-0.2418627640491787	brain_lower_grade_glioma	ion_channels	LGG
887	AQP3	0.1033138401559454	9.397310394348002	13.85705	130.219	21.62571717391305	200.09927358490563	0.0	84.3125	0.0	1221.41	False	16.454	40.06450565302144	-0.2369871965945178	brain_lower_grade_glioma	ion_channels	LGG
888	AQP4	0.0350877192982456	4.535003598639963	20146.5	91364.45	23693.48715333333	107540.31666666668	0.0	75129.4	0.0	219978.0	False	20885.8	26635.48117134503	5.946913627378941	brain_lower_grade_glioma	ion_channels	LGG
889	AQP5	0.1793372319688109	97.60819755600816	1.1784	115.0215	3.0039432304038005	144.07814130434784	0.0	23.1774	0.0	564.9780000000002	False	1.8602	28.30379941520468	-0.2413115588359078	brain_lower_grade_glioma	ion_channels	LGG
890	AQP6	0.0662768031189083	5.237711385805768	82.2489	430.7960000000001	104.0291329853862	473.6731176470588	0.0	323.374	0.0	914.244	False	87.1911	128.52795458089668	-0.2160267308963836	brain_lower_grade_glioma	ion_channels	LGG
893	AQP7	0.0448343079922027	5.801203093669436	1.92005	11.1386	2.3615618367346936	11.52173913043478	0.0	7.4363	0.0	20.6287	False	2.0758	2.772252046783626	-0.2412476733160813	brain_lower_grade_glioma	ion_channels	LGG
894	AQP8	0.074074074074074	5.646865306889745	1.0639	6.0077	1.3015084210526315	7.242915789473684	0.0	4.3122	0.0	22.0884	False	1.1812	1.741612670565302	-0.2415127567392574	brain_lower_grade_glioma	ion_channels	LGG
895	AQP9	0.1033138401559454	10.974124880639076	6.44055	70.6794	10.46158	133.33286415094338	0.0	45.789	0.0	966.465	False	7.4616	23.15588421052632	-0.2396517798435328	brain_lower_grade_glioma	ion_channels	LGG
2858	CACNA1A	0.0389863547758284	3.84759469753558	702.8430000000002	2704.255	786.8386409736307	2875.9265000000005	0.0	2167.25	0.0	4388.32	False	720.512	868.2845614035087	-0.0283642312977085	brain_lower_grade_glioma	ion_channels	LGG
2859	CACNA1B	0.0994152046783625	9.192952851293086	129.187	1187.61	181.4524517316017	1412.2445882352945	0.0	754.199	0.0	3579.57	False	152.891	303.81190389863553	-0.1965588632523773	brain_lower_grade_glioma	ion_channels	LGG
2860	CACNA1C	0.037037037037037	3.26805755252017	400.608	1309.21	447.2923759109312	1648.0694736842106	0.0	1118.52	0.0	5860.63	False	412.4	491.7656017543859	-0.1196624469042786	brain_lower_grade_glioma	ion_channels	LGG
2861	CACNA1D	0.0175438596491228	3.1456261059758406	181.966	572.3969999999998	201.01229503968253	615.2902222222223	0.0	526.5419999999998	0.0	793.183	False	184.941	208.28032884990253	-0.1870619666362423	brain_lower_grade_glioma	ion_channels	LGG
2862	CACNA1E	0.0311890838206627	5.736321697172475	273.773	1570.45	367.6272140845071	1672.781875	0.0	1321.76	0.0	2477.01	False	283.47	408.33379220272906	-0.1578663433385462	brain_lower_grade_glioma	ion_channels	LGG
2863	CACNA1F	0.1072124756335282	7.739439399921042	3.16625	24.505	4.055235152838428	28.957040000000003	0.0	14.5074	0.0	75.1024	False	3.6752	6.725019298245615	-0.2407737470618583	brain_lower_grade_glioma	ion_channels	LGG
2864	CACNA1G	0.0565302144249512	7.926026063916076	138.6975	1099.32	213.7856644628099	1387.0889655172414	0.0	842.7719999999998	0.0	7786.66	False	155.994	280.11275165692007	-0.1956393977235203	brain_lower_grade_glioma	ion_channels	LGG
2865	CACNA1H	0.0272904483430799	4.335577124177943	258.194	1119.42	300.89625531062126	2221.547642857143	0.0	905.424	0.0	11475.8	False	262.829	353.31169278752435	-0.1639825818113587	brain_lower_grade_glioma	ion_channels	LGG
2866	CACNA1I	0.0799220272904483	9.873909344886412	86.0492	849.6419999999998	141.07132584745764	991.126512195122	0.0	561.535	0.0	1859.55	False	102.299	209.0094596491228	-0.2115500330996003	brain_lower_grade_glioma	ion_channels	LGG
2867	CACNA1S	0.1130604288499025	11.966090724898695	1.7768	21.26135	2.498137582417582	57.85917068965517	0.0	10.7732	0.0	626.202	False	2.1116	8.757279727095517	-0.2412370652381139	brain_lower_grade_glioma	ion_channels	LGG
3011	CATSPER1	0.0818713450292397	9.89002557544757	0.5865	5.8005	0.7954108280254778	8.347888095238094	0.0	3.1646	0.0	65.3397	False	0.7228	1.413742300194932	-0.2416485875476454	brain_lower_grade_glioma	ion_channels	LGG
3013	CATSPER2	0.0214424951267056	2.703436962407543	34.44175	93.1111	35.91398466135458	106.6947181818182	0.0	81.0647	0.0	146.375	False	34.9474	37.43170019493178	-0.231507324273743	brain_lower_grade_glioma	ion_channels	LGG
3014	CATSPER3	0.0350877192982456	3.254064382408187	7.7195	25.11975	8.19551898989899	26.74173888888889	0.0	19.8216	0.0	42.5287	False	7.8748	8.846263547758285	-0.2395293424743663	brain_lower_grade_glioma	ion_channels	LGG
3015	CATSPER4	0.124756335282651	inf	0.0	0.4182	0.0	0.481925	0.0	0.0	0.0	1.3263	True	0.0	0.0601231968810916	-0.2418627640491787	brain_lower_grade_glioma	ion_channels	LGG
3645	CFTR	0.0916179337231968	7.655571299156813	2.15255	16.479	3.093174678111588	56.595287234042566	0.0	12.9547	0.0	1706.64	False	2.4825	7.994927680311891	-0.2411271619945905	brain_lower_grade_glioma	ion_channels	LGG
3735	CHRNA10	0.0487329434697855	3.1352666666666664	10.5	32.9203	11.019940983606558	33.553915999999994	0.0	24.7459	0.0	46.4839	False	10.6831	12.118087914230015	-0.2386972009839734	brain_lower_grade_glioma	ion_channels	LGG
3736	CHRNA1	0.1442495126705653	31.374958524908752	4.2194	132.3835	7.256882687927107	287.4467716216217	0.0	39.7821	0.0	1882.75	False	5.3789	47.674137621832365	-0.2402689151503167	brain_lower_grade_glioma	ion_channels	LGG
3737	CHRNA2	0.1072124756335282	29.38883297292449	5.01745	147.457	14.42738187772926	173.43397454545453	0.0	81.605	0.0	415.584	False	6.7174	31.474872319688107	-0.2398722974866445	brain_lower_grade_glioma	ion_channels	LGG
3738	CHRNA3	0.1286549707602339	9.939436646910051	5.1797	51.4833	7.725756823266218	85.14637878787879	0.0	31.2981	0.0	702.449	False	6.6257	17.686304678362575	-0.2398994695746226	brain_lower_grade_glioma	ion_channels	LGG
3739	CHRNA4	0.0448343079922027	4.178982525120708	384.2945	1605.96	427.0122814285715	1725.3369565217397	0.0	1328.34	0.0	3318.03	False	399.698	485.2217697855751	-0.1234262403775436	brain_lower_grade_glioma	ion_channels	LGG
3740	CHRNA5	0.0506822612085769	3.72483400701601	16.4766	61.37259999999999	17.997797125256675	81.82349615384615	0.0	51.8113	0.0	265.601	False	17.4008	21.23262787524366	-0.236706645526931	brain_lower_grade_glioma	ion_channels	LGG
3741	CHRNA6	0.1013645224171539	17.786795961742826	0.7528	13.3899	1.351804989154013	20.052546153846155	0.0	6.7759	0.0	175.68900000000005	False	0.9264	3.247396686159844	-0.2415882578081433	brain_lower_grade_glioma	ion_channels	LGG
3742	CHRNA7	0.0389863547758284	6.901625842420787	12.6273	87.1489	17.488697768762677	106.52345499999998	0.0	64.0694	0.0	383.454	False	13.3529	20.95983840155945	-0.2379060991248234	brain_lower_grade_glioma	ion_channels	LGG
3743	CHRNA9	0.1500974658869395	26.938167968598187	1.28655	34.6573	2.0387272935779817	92.64066493506492	0.0	11.2847	0.0	1589.75	False	1.6258	15.637848538011696	-0.2413810150782423	brain_lower_grade_glioma	ion_channels	LGG
3744	CHRNB1	0.0292397660818713	2.289820269663533	293.996	673.198	309.7477281124498	700.3418666666668	0.0	595.9580000000002	0.0	916.794	False	298.488	321.1686093567252	-0.1534162842626924	brain_lower_grade_glioma	ion_channels	LGG
3745	CHRNB2	0.0077972709551656	4.498136579694789	543.624	2445.295	653.0027632612968	2602.945	0.0	2176.65	0.0	3142.47	False	552.485	668.2069912280703	-0.0781531563435527	brain_lower_grade_glioma	ion_channels	LGG
3746	CHRNB3	0.1052631578947368	16.209132770529546	0.3909	6.33615	0.7074679738562092	8.942246296296297	0.0	3.8848	0.0	59.6314	False	0.4513	1.574286744639376	-0.2417290370774826	brain_lower_grade_glioma	ion_channels	LGG
3747	CHRNB4	0.1189083820662768	18.034191983366064	0.4328499999999999	7.8061	0.6982601769911505	11.042819672131149	0.0	3.6326	0.0	76.5184	False	0.5539999999999999	1.9283150097465889	-0.2416986055242072	brain_lower_grade_glioma	ion_channels	LGG
3748	CHRND	0.1033138401559454	inf	0.0	2.0516	0.1983021739130434	3.261322641509434	0.0	1.2156	0.0	15.3931	True	0.0	0.514754580896686	-0.2418627640491787	brain_lower_grade_glioma	ion_channels	LGG
3749	CHRNE	0.0896686159844054	3.888712432205676	10.0119	38.933400000000006	11.056882655246254	45.00005217391305	0.0	29.1192	0.0	107.641	False	10.7686	14.100519688109165	-0.2386718660491628	brain_lower_grade_glioma	ion_channels	LGG
3750	CHRNG	0.0253411306042884	6.19542225730071	0.31675	1.9624	0.3576319999999999	2.1131615384615383	0.0	1.5781	0.0	2.994	False	0.3307	0.4021191033138401	-0.2417647726697418	brain_lower_grade_glioma	ion_channels	LGG
3819	CLCN1	0.0448343079922027	7.943352215928024	0.45015	3.5757	0.6073328571428571	3.990852173913044	0.0	2.52	0.0	6.655	False	0.4919	0.759030604288499	-0.2417170066873854	brain_lower_grade_glioma	ion_channels	LGG
3820	CLCN2	0.0584795321637426	2.7689456121715432	186.402	516.137	201.08574679089028	582.6398666666666	0.0	425.288	0.0	1648.12	False	190.57	223.39885321637425	-0.1853940093491214	brain_lower_grade_glioma	ion_channels	LGG
3821	CLCN3	0.0058479532163742	2.500527386983198	2692.52	6732.72	2741.0471843137257	6451.173333333333	0.0	5532.36	0.0	6733.25	False	2699.65	2762.7438284600385	0.5580840986574891	brain_lower_grade_glioma	ion_channels	LGG
3822	CLCN4	0.0799220272904483	3.9391850735742	811.0179999999998	3194.75	890.8493487288137	3391.226585365853	0.0	2328.78	0.0	5616.05	False	864.191	1090.6845664717348	0.0142100154701433	brain_lower_grade_glioma	ion_channels	LGG
3823	CLCN5	0.0331384015594541	2.304734811652277	221.10700000000003	509.593	226.1731010080645	608.0781176470589	0.0	415.242	0.0	1840.45	False	223.298	238.8288228070176	-0.1756962111446639	brain_lower_grade_glioma	ion_channels	LGG
3824	CLCN6	0.0058479532163742	1.7006540208922525	1702.545	2895.44	1705.894049019608	2927.3300000000004	0.0	2774.24	0.0	3082.59	False	1703.56	1713.0369493177388	0.2629276633886635	brain_lower_grade_glioma	ion_channels	LGG
3825	CLCN7	0.0331384015594541	1.7507449732716054	2206.455	3862.94	2246.3887096774192	3999.367647058824	0.0	3492.79	0.0	5291.67	False	2214.63	2304.47962962963	0.4143653842500704	brain_lower_grade_glioma	ion_channels	LGG
3826	CLCNKA	0.0994152046783625	12.87016300496102	0.7055	9.0799	0.9973859307359308	12.57803725490196	0.0	4.2085	0.0	73.1171	False	0.7985	2.1486787524366475	-0.2416261565000997	brain_lower_grade_glioma	ion_channels	LGG
3827	CLCNKB	0.0623781676413255	11.333063209076176	0.5553	6.2932500000000005	0.8277259875259876	8.830353125	0.0	3.6196	0.0	36.6133	False	0.6367	1.3269152046783623	-0.2416741002714723	brain_lower_grade_glioma	ion_channels	LGG
3960	CNGA1	0.074074074074074	5.742047520124643	3.0808	17.6901	3.8540374736842105	20.53141842105263	0.0	13.3377	0.0	39.604	False	3.3445	5.08939902534113	-0.2408717384412953	brain_lower_grade_glioma	ion_channels	LGG
3961	CNGA2	0.0643274853801169	inf	0.0	0.4002	0.0	0.5517515151515151	0.0	0.0	0.0	2.9621	True	0.0	0.0354927875243664	-0.2418627640491787	brain_lower_grade_glioma	ion_channels	LGG
3962	CNGA3	0.1208576998050682	17.169296174087037	73.7654	1266.5	141.83164922394678	1557.1372580645163	0.0	720.324	0.0	5217.46	False	91.8276	312.88222962962965	-0.2146528662735846	brain_lower_grade_glioma	ion_channels	LGG
3963	CNGA4	0.0428849902534113	3.7778425787784258	11.0595	41.78105	11.807121792260691	57.72088181818182	0.0	31.2754	0.0	340.152	False	11.6086	13.776132943469786	-0.2384229614264622	brain_lower_grade_glioma	ion_channels	LGG
3964	CNGB1	0.1481481481481481	64.16866757617099	1.0995	70.55345	3.71125652173913	109.23210131578946	0.0	26.967	0.0	540.8480000000002	False	1.5298	19.343974269005848	-0.2414094613208367	brain_lower_grade_glioma	ion_channels	LGG
3965	CNGB3	0.0760233918128654	10.586490066225164	0.3775	3.9964	0.5185696202531646	5.550679487179488	0.0	2.4425	0.0	30.1932	False	0.3975	0.9011276803118908	-0.2417449788259365	brain_lower_grade_glioma	ion_channels	LGG
6067	FAM38A	0.0350877192982456	2.890641493360988	1079.98	3121.835	1194.686795959596	3181.4433333333336	0.0	2736.14	0.0	3733.13	False	1111.02	1264.39755165692	0.0873491572755714	brain_lower_grade_glioma	ion_channels	LGG
6068	FAM38B	0.0584795321637426	8.505670594045434	68.0352	578.685	114.99318509316772	687.5233333333333	0.0	439.149	0.0	1428.22	False	79.9515	148.47448031189083	-0.2181719331660301	brain_lower_grade_glioma	ion_channels	LGG
6776	GABRA1	0.124756335282651	27.488545821496555	104.547	2873.8450000000003	262.94645746102447	3381.07640625	0.0	1561.89	0.0	7430.25	False	144.16899999999995	651.9529228070176	-0.1991433229180849	brain_lower_grade_glioma	ion_channels	LGG
6777	GABRA2	0.1072124756335282	17.97815756916848	42.6784	767.279	90.79874082969432	820.3380181818184	0.0	450.666	0.0	1634.94	False	56.792	169.01445282651073	-0.2250344410344038	brain_lower_grade_glioma	ion_channels	LGG
6778	GABRA3	0.0175438596491228	5.484103065352556	294.648	1615.88	384.0718595238095	1855.1822222222224	0.0	1353.64	0.0	3290.46	False	297.659	409.88081325536064	-0.1536619294200957	brain_lower_grade_glioma	ion_channels	LGG
6779	GABRA4	0.1091617933723196	15.719692436824657	59.3309	932.6635	122.90917242888403	1121.90225	0.0	602.663	0.0	2292.29	False	78.0629	231.96104834308	-0.2187315537260686	brain_lower_grade_glioma	ion_channels	LGG
6780	GABRA5	0.1169590643274853	20.463357422515053	57.979	1186.4450000000002	134.21859889624724	1407.9524833333337	0.0	723.3939999999999	0.0	5198.45	False	82.699	283.19332222222226	-0.2173578076292804	brain_lower_grade_glioma	ion_channels	LGG
6781	GABRA6	0.1169590643274853	inf	0.0	4.88525	0.3810532008830022	21.52130333333333	0.0	2.3522	0.0	922.617	True	0.2745	2.853597076023392	-0.2417814255742605	brain_lower_grade_glioma	ion_channels	LGG
6782	GABRB1	0.0292397660818713	4.89991962143509	66.1868	324.31	85.8627248995984	329.31666666666666	0.0	289.041	0.0	423.252	False	70.0855	92.981261208577	-0.2210953772226538	brain_lower_grade_glioma	ion_channels	LGG
6783	GABRB2	0.1306042884990253	26.216621980431867	92.3849	2422.02	223.84863587443948	2948.858208955224	0.0	1311.16	0.0	7625.01	False	130.358	579.7465723196881	-0.2032357297563201	brain_lower_grade_glioma	ion_channels	LGG
6784	GABRB3	0.0077972709551656	4.068979683841602	1375.26	5595.905000000001	1559.7018463654224	5645.9575	0.0	4933.13	0.0	6279.07	False	1403.59	1591.5634888888887	0.1740420447321269	brain_lower_grade_glioma	ion_channels	LGG
6785	GABRD	0.0643274853801169	7.403160866928813	297.6715	2203.71	436.74661624999993	2617.2906060606065	0.0	1701.21	0.0	4740.66	False	327.2270000000001	577.0155278752437	-0.1449004867010355	brain_lower_grade_glioma	ion_channels	LGG
6786	GABRE	0.1091617933723196	7.775071795521026	15.0079	116.6875	20.16741050328228	156.48554821428573	0.0	73.0706	0.0	570.4730000000002	False	17.4332	35.04814288499026	-0.2366970449200554	brain_lower_grade_glioma	ion_channels	LGG
6787	GABRG1	0.0331384015594541	7.487897588760642	519.3180000000001	3888.6	717.199595967742	4402.133529411765	0.0	2625.61	0.0	8544.44	False	552.396	839.312416374269	-0.0781795283809579	brain_lower_grade_glioma	ion_channels	LGG
6788	GABRG2	0.0604288499025341	11.001349218471566	314.256	3457.24	549.5756730290457	3508.3738709677414	0.0	2329.5	0.0	5589.24	False	366.911	728.3724452241715	-0.1331415211685956	brain_lower_grade_glioma	ion_channels	LGG
6789	GABRG3	0.1306042884990253	26.66360351058338	0.9685	25.8237	2.174355605381166	29.17077164179104	0.0	12.968	0.0	72.0824	False	1.3216	5.700203313840156	-0.2414711541094632	brain_lower_grade_glioma	ion_channels	LGG
6790	GABRP	0.0974658869395711	12.422588832487309	0.3546	4.40505	0.4856956803455723	10.254186000000002	0.0	2.4529	0.0	79.2608	False	0.4062	1.4377902534113058	-0.2417424008852014	brain_lower_grade_glioma	ion_channels	LGG
6791	GABRQ	0.0604288499025341	6.591341236554342	21.85185	144.033	29.26097012448133	174.55158064516132	0.0	104.161	0.0	481.703	False	24.5696	38.04071461988304	-0.2345824223611978	brain_lower_grade_glioma	ion_channels	LGG
6792	GABRR1	0.0857699805068226	inf	0.0	1.86325	0.1798247334754797	3.420570454545455	0.0	1.1086	0.0	29.0659	True	0.0	0.4577834307992202	-0.2418627640491787	brain_lower_grade_glioma	ion_channels	LGG
6793	GABRR2	0.0584795321637426	7.456930975470622	1.2271	9.1504	1.6587643892339543	12.57797333333333	0.0	6.5459	0.0	58.9481	False	1.3158	2.297314619883041	-0.2414728727366199	brain_lower_grade_glioma	ion_channels	LGG
6794	GABRR3	0.2124756335282651	inf	0.0	0.4312	0.0	0.7012660550458716	0.0	0.0	0.0	6.9815	True	0.0	0.1490019493177388	-0.2418627640491787	brain_lower_grade_glioma	ion_channels	LGG
7033	GJA10	0.0682261208576998	inf	0.0	0.4365	0.0	0.4881228571428571	0.0	0.0	0.0	1.0087	True	0.0	0.0333027290448343	-0.2418627640491787	brain_lower_grade_glioma	ion_channels	LGG
7034	GJA1	0.0721247563352826	5.263470175646783	7499.995000000001	39476.0	8833.159682773108	45883.49999999999	0.0	30053.8	0.0	109968.0	False	8189.64	11505.406450292396	2.184850633871676	brain_lower_grade_glioma	ion_channels	LGG
7035	GJA3	0.1286549707602339	39.497882352941176	1.4875	58.7531	3.446722147651008	94.02130606060608	0.0	20.6326	0.0	698.8510000000001	False	1.9706	15.099592592592591	-0.2412788456569243	brain_lower_grade_glioma	ion_channels	LGG
7036	GJA4	0.0857699805068226	4.004369864845057	62.0843	248.6085	71.42391940298508	280.23861363636365	0.0	185.121	0.0	710.4730000000002	False	67.1189	89.33395165692008	-0.2219744253818246	brain_lower_grade_glioma	ion_channels	LGG
7037	GJA5	0.0994152046783625	6.8709494652300105	20.1208	138.249	25.465012337662337	261.2910039215687	0.0	84.3882	0.0	2163.06	False	22.674	48.9097015594542	-0.2351441171264255	brain_lower_grade_glioma	ion_channels	LGG
7038	GJA8	0.1481481481481481	inf	0.0	0.38525	0.0	0.6002473684210526	0.0	0.0	0.0	4.9478	True	0.0	0.0889255360623781	-0.2418627640491787	brain_lower_grade_glioma	ion_channels	LGG
7039	GJA9	0.0467836257309941	3.7977925325515214	3.4791	13.2129	3.8536286298568494	13.6046	0.0	10.6535	0.0	22.1694	False	3.6058	4.309814424951267	-0.2407943113247338	brain_lower_grade_glioma	ion_channels	LGG
7040	GJB1	0.0818713450292397	9.238760392162591	205.323	1896.93	329.86171443736737	2127.5685714285714	0.0	1371.74	0.0	4251.88	False	235.357	477.0423927875244	-0.1721229482337756	brain_lower_grade_glioma	ion_channels	LGG
7041	GJB2	0.1169590643274853	15.14953573030151	15.1636	229.7215	24.91042516556292	425.3143666666666	0.0	126.327	0.0	5855.35	False	18.7633	71.7412955165692	-0.2363029163026101	brain_lower_grade_glioma	ion_channels	LGG
7042	GJB3	0.074074074074074	6.201534546576188	2.5936	16.0843	3.1647650526315787	18.714873684210527	0.0	10.8814	0.0	69.2895	False	2.8738	4.316624951267057	-0.2410112139245158	brain_lower_grade_glioma	ion_channels	LGG
7043	GJB4	0.0448343079922027	5.238095238095238	0.73185	3.8335	0.854925918367347	4.535508695652174	0.0	2.9895	0.0	11.2714	False	0.7716	1.019942300194932	-0.2416341273743266	brain_lower_grade_glioma	ion_channels	LGG
7044	GJB5	0.0701754385964912	5.890850326933987	6.6986	39.46045	9.0408035639413	49.71360000000001	0.0	32.0025	0.0	140.667	False	7.8516	11.895034892787525	-0.2395362169829933	brain_lower_grade_glioma	ion_channels	LGG
7045	GJB6	0.1189083820662768	27.88116809126165	30.4531	849.068	89.01136371681416	1134.8106229508198	0.0	516.302	0.0	5789.8	False	48.3116	213.36566159844057	-0.2275473109895824	brain_lower_grade_glioma	ion_channels	LGG
7046	GJB7	0.0467836257309941	inf	0.0	1.4748	0.2183480572597137	1.6384041666666669	0.0	1.1074	0.0	2.6861	True	0.0	0.2847834307992202	-0.2418627640491787	brain_lower_grade_glioma	ion_channels	LGG
7047	GJC1	0.1111111111111111	5.304246683824984	121.224	643.002	152.2900826754386	731.0654912280702	0.0	493.25	0.0	1697.2	False	129.834	216.5984614035088	-0.203390998830481	brain_lower_grade_glioma	ion_channels	LGG
7048	GJC2	0.0896686159844054	8.293157230507909	125.987	1044.83	175.75610471092074	1110.003086956522	0.0	704.163	0.0	2086.7	False	142.415	259.5287385964912	-0.1996630594754858	brain_lower_grade_glioma	ion_channels	LGG
7049	GJC3	0.0545808966861598	3.872531649186981	3.4993	13.55115	3.809834020618557	16.60217142857143	0.0	10.5314	0.0	79.7836	False	3.6269	4.508051267056531	-0.2407880590776636	brain_lower_grade_glioma	ion_channels	LGG
7050	GJD2	0.0955165692007797	22.94235762506491	2.59965	59.6421	6.230129956896551	97.24855918367346	0.0	32.3757	0.0	416.903	False	3.6023	14.92389805068226	-0.2407953484273284	brain_lower_grade_glioma	ion_channels	LGG
7051	GJD3	0.1111111111111111	9.45991833092705	8.06915	76.3335	10.592758114035089	117.35508771929824	0.0	41.7499	0.0	594.898	False	9.2192	22.455239181286547	-0.2391309765520346	brain_lower_grade_glioma	ion_channels	LGG
7052	GJD4	0.0916179337231968	13.487309644670052	0.4728	6.3768	0.8451669527896996	8.243531914893616	0.0	4.0965	0.0	24.0275	False	0.612	1.522989863547758	-0.2416814192526398	brain_lower_grade_glioma	ion_channels	LGG
7088	GLRA1	0.1072124756335282	23.87422934648582	0.52715	12.5853	1.2376358078602618	21.378452727272723	0.0	6.9602	0.0	127.467	False	0.8006	3.3969826510721246	-0.2416255342385429	brain_lower_grade_glioma	ion_channels	LGG
7089	GLRA2	0.0974658869395711	18.111592346326685	9.8358	178.14200000000002	20.93430259179265	261.8674	0.0	105.865	0.0	898.148	False	12.3378	44.41706062378167	-0.238206888508756	brain_lower_grade_glioma	ion_channels	LGG
7090	GLRA3	0.0643274853801169	9.627426848804465	26.935650000000003	259.321	41.469140625	350.8469393939394	0.0	177.951	0.0	1730.51	False	32.0641	61.370636452241726	-0.2323616893911627	brain_lower_grade_glioma	ion_channels	LGG
7092	GLRB	0.037037037037037	3.470231495253806	591.6320000000001	2053.1	661.0829277327936	2097.9394736842105	0.0	1648.14	0.0	2728.23	False	602.294	714.2998368421053	-0.0633940011624898	brain_lower_grade_glioma	ion_channels	LGG
7424	GRIA1	0.0350877192982456	4.228945620518759	2935.85	12415.55	3204.4154290909087	14235.827777777778	0.0	9911.25	0.0	39417.7	False	3026.4	3591.4825290448343	0.6549050337377417	brain_lower_grade_glioma	ion_channels	LGG
7425	GRIA2	0.0136452241715399	2.9680292624502984	3707.14	11002.9	3959.993329051384	12142.557142857144	0.0	10351.3	0.0	19255.8	False	3790.32	4071.646246588693	0.881266009182291	brain_lower_grade_glioma	ion_channels	LGG
7426	GRIA3	0.0253411306042884	2.733242301094218	2457.005	6715.59	2486.6268614	6621.498461538461	0.0	5119.39	0.0	11966.1	False	2488.0	2591.409182651072	0.4953690231877555	brain_lower_grade_glioma	ion_channels	LGG
7427	GRIA4	0.023391812865497	3.088477094441337	3557.87	10988.4	3693.729123752496	11277.659166666666	0.0	9003.69	0.0	13905.8	False	3609.2	3871.130996101365	0.8275974314876151	brain_lower_grade_glioma	ion_channels	LGG
7428	GRID1	0.0116959064327485	2.1941681361612577	1026.43	2252.16	1033.7712321499014	2592.208333333333	0.0	2040.18	0.0	4004.38	False	1036.23	1051.9985666666666	0.0651877564044098	brain_lower_grade_glioma	ion_channels	LGG
7430	GRID2	0.0389863547758284	4.107828453589811	178.937	735.0425	200.7174346855984	763.1221499999999	0.0	621.323	0.0	1024.04	False	189.387	222.6435444444444	-0.1857445500260914	brain_lower_grade_glioma	ion_channels	LGG
7431	GRIK1	0.1267056530214425	15.11810264898535	46.7009	706.029	79.92475803571429	834.1413846153846	0.0	366.3730000000001	0.0	3111.75	False	64.5447	175.48826822612085	-0.2227371995243911	brain_lower_grade_glioma	ion_channels	LGG
7432	GRIK2	0.0409356725146198	3.625610420132619	929.278	3369.2	1082.4234636178862	3788.245238095239	0.0	3003.21	0.0	7384.46	False	954.667	1193.1880976608188	0.0410194138552112	brain_lower_grade_glioma	ion_channels	LGG
7433	GRIK3	0.0409356725146198	3.5342690930667984	2494.23	8815.28	2838.3405658536585	10244.170476190477	0.0	7434.0	0.0	20134.8	False	2583.72	3141.5031937621834	0.5237322975745398	brain_lower_grade_glioma	ion_channels	LGG
7434	GRIK4	0.0175438596491228	2.9678023382858347	559.6835	1661.03	559.5353513888889	1667.6044444444444	0.0	1205.82	0.0	2068.34	False	562.819	578.9751600389865	-0.0750910368542816	brain_lower_grade_glioma	ion_channels	LGG
7435	GRIK5	0.0116959064327485	2.216628323615353	1512.66	3353.005	1563.7839402366862	3319.5350000000003	0.0	3037.96	0.0	3520.79	False	1519.99	1584.3190403508772	0.2085331138777777	brain_lower_grade_glioma	ion_channels	LGG
7436	GRIN1	0.0955165692007797	12.260890189407885	687.247	8426.26	1161.8405459051723	9992.905510204082	0.0	5537.04	0.0	20514.8	False	845.566	2005.3535736842107	0.0086911480918122	brain_lower_grade_glioma	ion_channels	LGG
7437	GRIN2A	0.1169590643274853	11.097284497959595	218.33900000000003	2422.9700000000003	360.60992163355405	3031.6705	0.0	1704.14	0.0	6956.22	False	278.842	673.0146676413257	-0.1592376892836156	brain_lower_grade_glioma	ion_channels	LGG
7438	GRIN2B	0.1091617933723196	17.49789083268334	6.2821	109.9235	12.31155842450766	133.1391392857143	0.0	63.8009	0.0	426.387	False	7.9646	25.501313840155944	-0.2395027333849395	brain_lower_grade_glioma	ion_channels	LGG
7439	GRIN2C	0.0448343079922027	4.7946163804286845	368.0795	1764.8	441.559092244898	1867.059565217391	0.0	1372.06	0.0	3059.97	False	394.869	505.47041949317736	-0.1248571456430449	brain_lower_grade_glioma	ion_channels	LGG
7440	GRIN2D	0.0506822612085769	2.871658661055364	203.399	584.0925	210.9113347022588	629.0366923076924	0.0	506.235	0.0	1030.13	False	211.385	232.1028732943469	-0.1792262120616067	brain_lower_grade_glioma	ion_channels	LGG
7441	GRIN3A	0.0448343079922027	11.424379158696684	122.334	1397.59	267.62673102040816	1610.7426086956525	0.0	1150.6	0.0	4180.91	False	140.374	327.8444019493177	-0.2002678384456428	brain_lower_grade_glioma	ion_channels	LGG
7442	GRIN3B	0.0643274853801169	9.906537856661425	0.4451	4.4094	0.6680287500000001	8.29630909090909	0.0	2.9467	0.0	41.1251	False	0.4727	1.1587368421052633	-0.2417226959359043	brain_lower_grade_glioma	ion_channels	LGG
7687	HCN1	0.1442495126705653	25.849202348901155	24.4029	630.7955	57.69667539863325	747.3086621621621	0.0	343.351	0.0	2049.3	False	34.7233	157.17286842105264	-0.2315737284712992	brain_lower_grade_glioma	ion_channels	LGG
7688	HCN2	0.0409356725146198	3.0268887676364766	956.682	2895.77	1014.2777298780488	3010.65619047619	0.0	2450.96	0.0	3847.19	False	997.669	1096.0008247563353	0.0537615526473183	brain_lower_grade_glioma	ion_channels	LGG
7689	HCN3	0.0253411306042884	2.862131334493143	231.9345	663.827	257.0514208	727.9284615384615	0.0	618.7080000000002	0.0	1015.59	False	235.131	268.9839773879142	-0.1721899154298831	brain_lower_grade_glioma	ion_channels	LGG
7690	HCN4	0.0428849902534113	7.007934331034206	29.8954	209.505	43.974319144602845	271.1226363636364	0.0	177.92	0.0	1068.55	False	31.442	53.715572514619886	-0.2325460269694747	brain_lower_grade_glioma	ion_channels	LGG
8178	HTR3A	0.1306042884990253	29.54804270462634	0.3652999999999999	10.7939	0.7900448430493274	12.503208955223885	0.0	5.0435	0.0	35.503	False	0.4916	2.319834307992203	-0.2417170955818935	brain_lower_grade_glioma	ion_channels	LGG
8179	HTR3B	0.1539961013645224	53.0794777178541	0.3523	18.6999	0.8773557603686636	32.83210632911391	0.0	6.3816	0.0	189.238	False	0.4753	5.798262768031189	-0.241721925516834	brain_lower_grade_glioma	ion_channels	LGG
8180	HTR3C	0.1306042884990253	inf	0.0	0.4419	0.0	0.8029597014925373	0.0	0.0	0.0	8.2965	True	0.0	0.1048699805068226	-0.2418627640491787	brain_lower_grade_glioma	ion_channels	LGG
8181	HTR3D	0.0955165692007797	inf	0.0	0.4319	0.0	0.5444571428571428	0.0	0.0	0.0	3.4536	True	0.0	0.0520046783625731	-0.2418627640491787	brain_lower_grade_glioma	ion_channels	LGG
8182	HTR3E	0.2417153996101364	inf	0.0	0.4296	0.0	0.6210064516129031	0.0	0.0	0.0	7.0281	True	0.0	0.1501068226120858	-0.2418627640491787	brain_lower_grade_glioma	ion_channels	LGG
8198	HVCN1	0.0682261208576998	5.393523999248875	244.966	1321.23	290.4287010460251	1491.0551714285716	0.0	833.293	0.0	3603.45	False	263.088	372.3427877192983	-0.1639058362193594	brain_lower_grade_glioma	ion_channels	LGG
8671	ITPR1	0.1130604288499025	8.63805762254386	323.068	2790.68	446.2539443956044	3572.5139655172416	0.0	1684.21	0.0	10848.4	False	379.42	799.7102430799221	-0.1294349164955463	brain_lower_grade_glioma	ion_channels	LGG
8672	ITPR2	0.0194931773879142	2.942984357547598	1960.69	5770.28	2091.721602385686	6776.892999999999	0.0	4823.15	0.0	13484.1	False	1979.57	2183.0504795321635	0.3447135739976933	brain_lower_grade_glioma	ion_channels	LGG
8673	ITPR3	0.0779727095516569	4.0731349212530965	128.386	522.9335	143.5610911205074	597.49005	0.0	360.507	0.0	1146.61	False	136.435	178.9551619883041	-0.2014350233370923	brain_lower_grade_glioma	ion_channels	LGG
8753	KCNA10	0.2241715399610136	inf	0.0	0.4188	0.0	0.5013478260869565	0.0	0.0	0.0	1.9102	True	0.0	0.1123879142300195	-0.2418627640491787	brain_lower_grade_glioma	ion_channels	LGG
8754	KCNA1	0.0935672514619883	12.856986660835338	64.9366	834.889	119.92289462365592	1008.6028541666666	0.0	535.1709999999998	0.0	2717.63	False	79.7553	203.0742358674464	-0.2182300701743323	brain_lower_grade_glioma	ion_channels	LGG
8755	KCNA2	0.0760233918128654	5.326265433588131	76.6753	408.393	92.40515843881856	453.34523076923085	0.0	279.848	0.0	1067.89	False	83.1378	119.8450469785575	-0.217227784595422	brain_lower_grade_glioma	ion_channels	LGG
8756	KCNA3	0.0818713450292397	7.619491388734565	16.7397	127.548	23.379302123142253	135.6482976190476	0.0	94.4206	0.0	283.1740000000001	False	18.7523	32.57091578947368	-0.2363061757679074	brain_lower_grade_glioma	ion_channels	LGG
8757	KCNA4	0.0955165692007797	9.301399773705144	13.21285	122.898	21.615594612068968	138.98528775510206	0.0	96.6795	0.0	269.913	False	15.9599	32.82634502923977	-0.2371336058493706	brain_lower_grade_glioma	ion_channels	LGG
8758	KCNA5	0.0526315789473684	6.705696872337308	36.8518	247.117	49.45916193415638	416.76570370370376	0.0	178.09400000000005	0.0	2817.03	False	39.5204	68.79108518518518	-0.23015227565516	brain_lower_grade_glioma	ion_channels	LGG
8759	KCNA6	0.0448343079922027	3.827689435875032	906.4215	3469.5	1030.2142591836734	4097.353478260869	0.0	2719.57	0.0	7442.56	False	924.755	1167.727323586745	0.0321560387668546	brain_lower_grade_glioma	ion_channels	LGG
8760	KCNA7	0.0545808966861598	inf	0.0	1.3148	0.2131020618556701	2.138267857142857	0.0	1.0995	0.0	22.4408	True	0.0	0.3181793372319688	-0.2418627640491787	brain_lower_grade_glioma	ion_channels	LGG
8764	KCNB1	0.023391812865497	3.9115858159910406	277.693	1086.22	315.11719441117765	1124.5785833333332	0.0	963.624	0.0	1488.37	False	285.8	334.0519637426901	-0.1571759293255791	brain_lower_grade_glioma	ion_channels	LGG
8765	KCNB2	0.1091617933723196	17.058070025619127	6.4405	109.8625	12.3009829321663	127.55702857142856	0.0	61.1636	0.0	306.885	False	8.1292	24.882539571150097	-0.2394539599314913	brain_lower_grade_glioma	ion_channels	LGG
8766	KCNC1	0.0389863547758284	5.268087281919463	422.49300000000005	2225.73	498.6306026369168	2237.5960000000005	0.0	1514.81	0.0	3416.07	False	456.356	566.4265245614034	-0.10663762357639	brain_lower_grade_glioma	ion_channels	LGG
8767	KCNC2	0.087719298245614	15.4635895973412	68.37675	1057.35	153.03203247863246	1244.228377777778	0.0	767.9680000000002	0.0	2329.14	False	81.3296	248.7510101364523	-0.2177635814272877	brain_lower_grade_glioma	ion_channels	LGG
8768	KCNC3	0.074074074074074	3.649220619098601	258.731	944.1665	279.52172	1188.6149999999998	0.0	690.315	0.0	2731.47	False	265.211	346.861962962963	-0.1632767594169864	brain_lower_grade_glioma	ion_channels	LGG
8769	KCNC4	0.0974658869395711	4.852944043673231	143.612	696.941	170.00942246220302	803.3272600000001	0.0	516.016	0.0	1510.51	False	156.87	231.73630721247565	-0.1953798257598468	brain_lower_grade_glioma	ion_channels	LGG
8770	KCND1	0.0721247563352826	3.9497196565195374	261.7325	1033.77	296.6495021008403	1174.8297567567563	0.0	798.7360000000001	0.0	2942.05	False	277.269	359.98803898635475	-0.1597037928211251	brain_lower_grade_glioma	ion_channels	LGG
8771	KCND2	0.0136452241715399	4.008333264780645	1215.61	4872.57	1441.243478458498	4815.647142857143	0.0	4149.4	0.0	5172.37	False	1243.56	1487.2879729044837	0.1266227509573975	brain_lower_grade_glioma	ion_channels	LGG
8772	KCND3	0.0428849902534113	4.001261025358324	145.12	580.663	163.64996761710793	621.9355	0.0	482.817	0.0	997.118	False	150.319	183.30353820662768	-0.1973209855018843	brain_lower_grade_glioma	ion_channels	LGG
8778	KCNF1	0.0643274853801169	5.274033756288525	465.928	2457.32	598.8130268749999	2663.217575757576	0.0	2000.35	0.0	4415.12	False	486.71	731.6109803118909	-0.0976432772460886	brain_lower_grade_glioma	ion_channels	LGG
8779	KCNG1	0.1072124756335282	10.233432046146168	50.16235	513.3330000000002	74.27992510917032	751.1174909090911	0.0	308.253	0.0	4967.08	False	63.335	146.84535614035087	-0.2230956518125826	brain_lower_grade_glioma	ion_channels	LGG
8780	KCNG2	0.0545808966861598	5.989121712496751	8.8479	52.991150000000005	11.710708453608248	57.70603214285713	0.0	39.9607	0.0	128.894	False	9.3364	14.221174463937622	-0.2390962484308673	brain_lower_grade_glioma	ion_channels	LGG
8781	KCNG3	0.1306042884990253	23.724320158537928	1.36245	32.3232	2.909932062780269	43.668940298507465	0.0	17.3416	0.0	223.486	False	1.7981	8.233233333333333	-0.241329959999086	brain_lower_grade_glioma	ion_channels	LGG
8782	KCNG4	0.087719298245614	10.907371036915306	2.4949000000000003	27.2128	3.7207461538461537	33.09374888888889	0.0	16.3683	0.0	104.973	False	2.9206	6.2973253411306045	-0.240997346381251	brain_lower_grade_glioma	ion_channels	LGG
8783	KCNH1	0.0701754385964912	5.156690544882303	244.016	1258.315	302.3239955974843	1325.1786111111107	0.0	965.96	0.0	2125.84	False	260.893	374.10326686159846	-0.1645562477036782	brain_lower_grade_glioma	ion_channels	LGG
8784	KCNH2	0.0389863547758284	3.2771193982909645	747.205	2448.6800000000003	838.4844567951319	2768.1555	0.0	2021.05	0.0	5371.7	False	769.9910000000001	913.71529668616	-0.0137028600755637	brain_lower_grade_glioma	ion_channels	LGG
8785	KCNH3	0.1306042884990253	10.877608426834437	142.7345	1552.61	210.22680986547087	1848.008686567164	0.0	923.027	0.0	4587.72	False	166.851	424.128146588694	-0.1924223054751154	brain_lower_grade_glioma	ion_channels	LGG
8786	KCNH4	0.0701754385964912	5.89613673418631	14.4748	85.3454	18.125471488469604	108.34335833333334	0.0	59.8899	0.0	227.851	False	15.7343	24.456551267056533	-0.2372004545194673	brain_lower_grade_glioma	ion_channels	LGG
8787	KCNH5	0.1559454191033138	22.80056835481579	1.9706	44.9308	3.632152193995381	83.1776275	0.0	19.9822	0.0	1567.03	False	2.8064	16.03690467836257	-0.2410311855573372	brain_lower_grade_glioma	ion_channels	LGG
8788	KCNH6	0.087719298245614	9.525254930827687	2.30945	21.9981	3.414477136752137	30.38291333333333	0.0	13.9515	0.0	136.114	False	2.6677	5.780129434697856	-0.2410722844515855	brain_lower_grade_glioma	ion_channels	LGG
8789	KCNH7	0.0760233918128654	15.471417279996714	9.7419	150.721	22.575949156118146	175.76769230769236	0.0	107.188	0.0	435.455	False	11.8354	34.222105068226114	-0.2383557571783331	brain_lower_grade_glioma	ion_channels	LGG
8790	KCNH8	0.0545808966861598	4.122407277816655	214.35	883.638	250.0130682474227	962.5566071428568	0.0	738.6410000000002	0.0	1422.37	False	231.30900000000003	288.90433352826506	-0.1733224314631707	brain_lower_grade_glioma	ion_channels	LGG
8795	KCNJ10	0.0292397660818713	2.4281330480209222	6750.495000000001	16391.1	6877.162684538153	18470.92	0.0	14162.9	0.0	27638.6	False	6835.9	7216.161436452242	1.783717129187541	brain_lower_grade_glioma	ion_channels	LGG
8796	KCNJ11	0.0623781676413255	6.778487249560279	349.086	2366.275	496.1596345114345	2582.0659375	0.0	1880.52	0.0	4307.31	False	371.895	626.2746475633528	-0.1316646870739056	brain_lower_grade_glioma	ion_channels	LGG
8797	KCNJ12	0.1091617933723196	7.813659233028049	32.0794	250.6575	41.43905076586434	286.0385892857143	0.0	151.664	0.0	593.14	False	35.7143	68.13997504873294	-0.231280080279518	brain_lower_grade_glioma	ion_channels	LGG
8798	KCNJ13	0.1189083820662768	8.364110717051894	1.22655	10.259	1.5553101769911504	94.89446721311477	0.0	6.0227	0.0	4670.89	False	1.3546	12.654118323586744	-0.2414613757135714	brain_lower_grade_glioma	ion_channels	LGG
8799	KCNJ14	0.0565302144249512	2.863781872123229	41.59395	119.116	44.5446570247934	130.00255172413793	0.0	102.052	0.0	237.436	False	43.205	49.375610136452245	-0.2290604733065856	brain_lower_grade_glioma	ion_channels	LGG
8800	KCNJ15	0.0857699805068226	7.900634867596692	1.1971	9.45785	1.6091886993603413	15.245418181818188	0.0	6.2127	0.0	174.46200000000005	False	1.3158	2.7787678362573103	-0.2414728727366199	brain_lower_grade_glioma	ion_channels	LGG
8801	KCNJ16	0.0662768031189083	6.189425487393043	675.738	4182.43	836.6003254697287	5349.753823529411	0.0	2898.31	0.0	19241.8	False	762.6139999999998	1135.717711306043	-0.0158887760299234	brain_lower_grade_glioma	ion_channels	LGG
8802	KCNJ1	0.0896686159844054	6.69137104506232	2.6075	17.44775	3.1576426124197	23.531782608695654	0.0	10.7949	0.0	122.935	False	2.7911	4.9845635477582855	-0.2410357191772507	brain_lower_grade_glioma	ion_channels	LGG
8803	KCNJ2	0.0467836257309941	4.220036473713932	108.023	455.861	126.92209345603273	543.2258333333333	0.0	363.229	0.0	1100.2	False	112.656	146.39829181286552	-0.2084810983647076	brain_lower_grade_glioma	ion_channels	LGG
8804	KCNJ3	0.1091617933723196	10.865139855147389	40.6206	441.3485	64.41081859956236	527.8956964285715	0.0	281.213	0.0	1239.4	False	49.0941	115.00565906432747	-0.2273154444809357	brain_lower_grade_glioma	ion_channels	LGG
8805	KCNJ4	0.1189083820662768	11.71150515757654	89.8484	1052.26	143.67745818584072	1339.6275409836069	0.0	653.3290000000002	0.0	3588.48	False	103.194	285.8859475633528	-0.2112848311504134	brain_lower_grade_glioma	ion_channels	LGG
8806	KCNJ5	0.0760233918128654	6.114328119517008	43.45825	265.718	58.46194978902954	312.1576923076923	0.0	197.181	0.0	1057.82	False	49.0708	77.74876062378166	-0.2273223486210654	brain_lower_grade_glioma	ion_channels	LGG
8807	KCNJ6	0.1052631578947368	9.685787532190334	4.3103	41.74865	6.435727233115469	49.246996296296295	0.0	27.8407	0.0	228.687	False	5.0596	10.942176608187136	-0.2403635285384456	brain_lower_grade_glioma	ion_channels	LGG
8808	KCNJ8	0.0545808966861598	2.68179088812752	198.181	531.48	207.6271063917526	680.6448214285714	0.0	450.382	0.0	4480.41	False	205.47	233.4448374269006	-0.1809789154464565	brain_lower_grade_glioma	ion_channels	LGG
8809	KCNJ9	0.0506822612085769	5.10375482756108	480.315	2451.41	603.2343527720739	2433.708846153846	0.0	1797.36	0.0	3304.15	False	519.349	696.0069391812865	-0.0879718510790362	brain_lower_grade_glioma	ion_channels	LGG
8810	KCNK10	0.0448343079922027	4.761970741767094	186.204	886.698	220.78021632653065	984.9915652173914	0.0	704.316	0.0	1596.04	False	200.788	255.0431033138401	-0.1823662624029852	brain_lower_grade_glioma	ion_channels	LGG
8811	KCNK12	0.0643274853801169	5.5701301759740245	26.11465	145.46200000000005	33.41825583333333	184.65018181818184	0.0	118.876	0.0	472.281	False	28.2021	43.14662534113061	-0.2335060580255314	brain_lower_grade_glioma	ion_channels	LGG
8812	KCNK13	0.0623781676413255	4.719576373252343	38.194	180.2595	45.69968087318087	195.49428125	0.0	138.24	0.0	352.911	False	40.0584	55.04359356725146	-0.2299928581706209	brain_lower_grade_glioma	ion_channels	LGG
8813	KCNK15	0.0916179337231968	12.34798731397902	1.02475	12.6536	1.443145922746781	25.01054468085107	0.0	5.8881	0.0	345.411	False	1.2082	3.602342300194932	-0.2415047562335278	brain_lower_grade_glioma	ion_channels	LGG
8814	KCNK16	0.2339181286549707	inf	0.0	0.4519999999999999	0.0	0.5572783333333333	0.0	0.0	0.0	2.4	True	0.0	0.1303575048732943	-0.2418627640491787	brain_lower_grade_glioma	ion_channels	LGG
8815	KCNK17	0.0857699805068226	6.768586263865943	1.2711	8.60355	1.6315571428571427	13.520636363636363	0.0	6.2936	0.0	49.9696	False	1.4424	2.6512832358674463	-0.2414353592541986	brain_lower_grade_glioma	ion_channels	LGG
8816	KCNK18	0.074074074074074	inf	0.0	1.129	0.1348570526315789	1.360121052631579	0.0	0.9127	0.0	4.3037	True	0.0	0.2256173489278752	-0.2418627640491787	brain_lower_grade_glioma	ion_channels	LGG
8817	KCNK1	0.0818713450292397	6.913821518728931	200.83900000000003	1388.565	258.8341855626327	1454.399857142857	0.0	936.487	0.0	2621.66	False	227.5	356.71675516569206	-0.174451095401107	brain_lower_grade_glioma	ion_channels	LGG
8818	KCNK2	0.0623781676413255	3.961409962458111	198.445	786.1219999999998	220.0882835758836	855.4401875	0.0	610.248	0.0	1604.58	False	209.38	259.7203711500975	-0.1798203236907908	brain_lower_grade_glioma	ion_channels	LGG
8819	KCNK3	0.0487329434697855	8.235672700134879	219.0835	1804.3	373.4567487704918	1880.4136	0.0	1484.98	0.0	2664.79	False	228.263	446.8951918128655	-0.1742250070354873	brain_lower_grade_glioma	ion_channels	LGG
8820	KCNK4	0.0350877192982456	4.61992398479696	60.9878	281.759	72.95653232323232	301.64344444444447	0.0	244.229	0.0	398.299	False	63.8023	80.98063450292398	-0.2229571838004541	brain_lower_grade_glioma	ion_channels	LGG
8821	KCNK5	0.1267056530214425	19.60332481536604	1.78055	34.9047	2.8709174107142856	108.67703846153849	0.0	13.4155	0.0	1442.8	False	2.262	16.277151072124752	-0.2411924994580494	brain_lower_grade_glioma	ion_channels	LGG
8822	KCNK6	0.0545808966861598	3.4964878473301426	32.174	112.496	35.41202309278351	126.8672464285714	0.0	83.0773	0.0	225.729	False	33.6679	40.40373118908382	-0.2318864593508209	brain_lower_grade_glioma	ion_channels	LGG
8823	KCNK7	0.0623781676413255	5.9915341113532525	29.4594	176.507	34.5653738045738	240.8618125	0.0	103.48	0.0	912.311	False	30.7942	47.43376764132553	-0.2327379798439812	brain_lower_grade_glioma	ion_channels	LGG
8824	KCNK9	0.0974658869395711	15.679890831132152	13.6669	214.2955	27.84419330453564	248.63010000000003	0.0	141.569	0.0	699.377	False	16.0481	49.36328752436648	-0.237107470863987	brain_lower_grade_glioma	ion_channels	LGG
8825	KCNMA1	0.0604288499025341	3.8808496628494575	965.889	3748.47	1088.3513302904564	3883.957741935484	0.0	2852.0	0.0	5948.73	False	1007.87	1257.2866105263158	0.0567842622379952	brain_lower_grade_glioma	ion_channels	LGG
8830	KCNN1	0.0779727095516569	4.878980127683963	225.087	1098.1950000000002	260.7488285412262	1191.1309749999998	0.0	732.785	0.0	2391.86	False	241.218	333.2932454191033	-0.170386245860385	brain_lower_grade_glioma	ion_channels	LGG
8831	KCNN2	0.0175438596491228	2.951786906560776	569.14	1679.98	580.0315819444444	1683.0255555555557	0.0	1450.04	0.0	1918.49	False	578.086	599.382353411306	-0.0705671953366987	brain_lower_grade_glioma	ion_channels	LGG
8832	KCNN3	0.0487329434697855	4.790796990350704	395.262	1893.62	478.1379940573771	1977.6240000000005	0.0	1514.2	0.0	2717.78	False	421.114	551.2123608187136	-0.1170803577587871	brain_lower_grade_glioma	ion_channels	LGG
8833	KCNN4	0.0994152046783625	7.261588263654522	14.518999999999998	105.431	17.18351991341991	162.38386078431373	0.0	62.3854	0.0	704.637	False	15.9129	31.61864152046784	-0.2371475326556407	brain_lower_grade_glioma	ion_channels	LGG
8836	KCNQ1	0.0253411306042884	4.072731141443117	126.892	516.797	151.96067440000002	575.1820769230768	0.0	452.043	0.0	787.0219999999998	False	131.895	162.68558323586743	-0.2027802935597835	brain_lower_grade_glioma	ion_channels	LGG
8837	KCNQ2	0.0136452241715399	2.4009001310317326	1404.24	3371.44	1431.7976282608695	3416.19	0.0	2990.97	0.0	3926.16	False	1413.25	1458.8751070175438	0.1769044478931835	brain_lower_grade_glioma	ion_channels	LGG
8838	KCNQ3	0.0857699805068226	6.5434171558863605	61.0496	399.473	79.7426590618337	436.6062727272728	0.0	286.166	0.0	880.985	False	68.1458	110.35084424951266	-0.2216701394805732	brain_lower_grade_glioma	ion_channels	LGG
8839	KCNQ4	0.0857699805068226	8.696812564366631	9.71	84.44605	13.653347974413649	90.44071818181818	0.0	51.4605	0.0	162.405	False	10.8232	20.239399220272905	-0.2386556872486873	brain_lower_grade_glioma	ion_channels	LGG
8840	KCNQ5	0.0584795321637426	5.41958798003584	337.605	1829.68	412.1211436853002	1952.535333333333	0.0	1278.28	0.0	3167.81	False	361.94	502.203844834308	-0.1346145031679344	brain_lower_grade_glioma	ion_channels	LGG
8842	KCNS1	0.1345029239766081	52.24119493334671	12.95135	676.5939999999998	45.362535360360354	930.4726376811594	0.0	296.675	0.0	3096.08	False	21.7021	164.4124321637427	-0.2354321057011905	brain_lower_grade_glioma	ion_channels	LGG
8843	KCNS2	0.1345029239766081	26.38513572260768	5.7507	151.733	13.993088063063064	186.71867681159424	0.0	83.2031	0.0	567.26	False	7.8039	37.22518479532163	-0.2395503512097823	brain_lower_grade_glioma	ion_channels	LGG
8844	KCNS3	0.0662768031189083	4.027737138905144	60.1504	242.27	67.32507599164927	368.0699705882354	0.0	193.657	0.0	1369.18	False	63.2816	87.25748615984406	-0.2231114750350257	brain_lower_grade_glioma	ion_channels	LGG
8845	KCNT1	0.087719298245614	13.328243828433871	61.5646	820.548	120.40735747863248	1089.8839555555555	0.0	573.79	0.0	2348.59	False	75.0922	205.44916432748536	-0.2196118167768502	brain_lower_grade_glioma	ion_channels	LGG
8846	KCNT2	0.0272904483430799	3.0449833487176696	221.004	672.9534999999998	229.32242865731465	703.4138571428572	0.0	566.908	0.0	868.865	False	224.157	242.2605962962963	-0.1754416765364498	brain_lower_grade_glioma	ion_channels	LGG
8847	KCNU1	0.0896686159844054	inf	0.0	1.3174	0.095606209850107	1.6781369565217397	0.0	0.8346	0.0	6.7708	True	0.0	0.2375095516569201	-0.2418627640491787	brain_lower_grade_glioma	ion_channels	LGG
8848	KCNV1	0.1559454191033138	52.41002058261788	5.3929	282.642	18.951382217090067	373.2093	0.0	138.563	0.0	1179.5	False	9.2054	74.19628167641326	-0.2391350656994075	brain_lower_grade_glioma	ion_channels	LGG
8849	KCNV2	0.0272904483430799	3.7059495798319326	1.4875	5.5126	1.7098579158316634	5.856192857142857	0.0	4.9642	0.0	8.5478	False	1.5221	1.823013255360624	-0.2414117429465448	brain_lower_grade_glioma	ion_channels	LGG
10725	MCOLN1	0.0487329434697855	1.847397820854635	532.2270000000001	983.235	537.6973483606557	1034.91196	0.0	876.0	0.0	1444.67	False	540.059	561.9280799220272	-0.081835166869359	brain_lower_grade_glioma	ion_channels	LGG
10726	MCOLN2	0.087719298245614	10.877573734001112	4.3128	46.9128	7.069629487179488	65.58707333333334	0.0	28.8488	0.0	181.673	False	5.2202	12.202738596491228	-0.2403159403451055	brain_lower_grade_glioma	ion_channels	LGG
10727	MCOLN3	0.1033138401559454	12.074612945346017	1.3402500000000002	16.183	1.8212658695652173	41.96275660377358	0.0	7.5529	0.0	604.354	False	1.5393	5.968437426900585	-0.2414066463280799	brain_lower_grade_glioma	ion_channels	LGG
10953	MIP	0.0409356725146198	4.0393907012801975	2.38635	9.6394	2.649981707317073	11.19757619047619	0.0	7.6482	0.0	21.4318	False	2.4225	2.9998832358674465	-0.2411449408962119	brain_lower_grade_glioma	ion_channels	LGG
11531	NALCN	0.0038986354775828	3.147135694701868	1170.79	3684.635	1142.7592702544032	3684.635	0.0	2457.87	0.0	4318.63	False	1173.49	1152.6691171539962	0.1058599570137914	brain_lower_grade_glioma	ion_channels	LGG
12735	ORAI1	0.0604288499025341	2.618525604819035	169.0795	442.739	180.7975632780083	591.0025806451614	0.0	362.319	0.0	2445.65	False	175.51	205.5857807017544	-0.1898565136561103	brain_lower_grade_glioma	ion_channels	LGG
12736	ORAI2	0.0272904483430799	2.570633915294377	1452.56	3734.0	1565.4757094188378	3658.943571428571	0.0	3024.94	0.0	4552.96	False	1472.22	1622.6073859649125	0.1943781450368177	brain_lower_grade_glioma	ion_channels	LGG
12737	ORAI3	0.023391812865497	2.047845371290041	365.469	748.4240000000001	378.5450263473055	795.1639166666668	0.0	692.0419999999998	0.0	1040.46	False	368.762	388.290497465887	-0.1325930420535733	brain_lower_grade_glioma	ion_channels	LGG
12820	P2RX1	0.1267056530214425	7.436556723978323	4.80705	35.7479	6.067429017857143	54.9508276923077	0.0	21.9245	0.0	336.116	False	5.4439	12.261231968810918	-0.2402496546735601	brain_lower_grade_glioma	ion_channels	LGG
12821	P2RX2	0.1345029239766081	31.331547619047623	0.6719999999999999	21.0548	1.524353153153153	39.59071884057971	0.0	9.058	0.0	343.968	False	0.9903	6.644390643274853	-0.2415693232779164	brain_lower_grade_glioma	ion_channels	LGG
12822	P2RX3	0.0584795321637426	12.046148846278845	0.3077	3.7066	0.3884099378881988	6.04965	0.0	1.8624	0.0	29.3753	False	0.3329	0.7194766081871345	-0.2417641207766823	brain_lower_grade_glioma	ion_channels	LGG
12823	P2RX4	0.0389863547758284	2.68984912959381	258.5	695.3259999999999	275.4298006085194	719.66115	0.0	561.462	0.0	940.332	False	264.413	292.7487615984406	-0.1635132188085519	brain_lower_grade_glioma	ion_channels	LGG
12824	P2RX5	0.0721247563352826	3.439283894370141	91.15415	313.505	103.04762079831931	347.44997297297294	0.0	240.873	0.0	767.477	False	95.3831	120.67508089668615	-0.213599318194999	brain_lower_grade_glioma	ion_channels	LGG
12826	P2RX6	0.0623781676413255	3.760686428223868	203.459	765.1455	224.5627952182952	870.5679687499999	0.0	585.654	0.0	1676.56	False	219.207	264.8594142300195	-0.1769084359202211	brain_lower_grade_glioma	ion_channels	LGG
12827	P2RX7	0.0389863547758284	3.554728455364946	687.677	2444.505	744.805954158215	3168.805	0.0	1950.63	0.0	10613.1	False	715.425	839.3088409356725	-0.0298715858401821	brain_lower_grade_glioma	ion_channels	LGG
12910	PANX1	0.0311890838206627	2.354016390397181	376.806	887.0075	385.6227162977867	936.8151875	0.0	769.048	0.0	1791.86	False	384.64	402.8139044834308	-0.1278881520544784	brain_lower_grade_glioma	ion_channels	LGG
12911	PANX2	0.0721247563352826	5.465518825390884	146.9425	803.117	173.27274621848738	925.7995945945949	0.0	560.385	0.0	1958.32	False	159.386	227.5485617933724	-0.1946342971518532	brain_lower_grade_glioma	ion_channels	LGG
12912	PANX3	0.0565302144249512	inf	0.0	1.4248	0.2430851239669421	1.5615379310344826	0.0	1.1752	0.0	2.4215	True	0.0	0.3176175438596491	-0.2418627640491787	brain_lower_grade_glioma	ion_channels	LGG
13487	PKD2L1	0.1150097465886939	12.635252957948238	3.63005	45.8666	5.4829389867841405	54.97743728813559	0.0	23.4075	0.0	159.65200000000004	False	4.2373	11.175288693957114	-0.2406071883851679	brain_lower_grade_glioma	ion_channels	LGG
13488	PKD2L2	0.0175438596491228	5.526155781528463	0.47695	2.6357	0.5818162698412699	2.9017666666666666	0.0	2.3177	0.0	3.9388	False	0.4897	0.6225171539961014	-0.2417176585804449	brain_lower_grade_glioma	ion_channels	LGG
13489	PKD2	0.0643274853801169	2.303211269489547	508.3815	1170.91	512.6997639583333	1242.9454545454546	0.0	991.081	0.0	1685.93	False	517.703	559.6746329434698	-0.0884595856135185	brain_lower_grade_glioma	ion_channels	LGG
15430	RYR1	0.0409356725146198	4.670094081574129	725.328	3387.35	885.8199028455284	3644.805714285714	0.0	2736.25	0.0	5996.24	False	742.273	998.7608424951268	-0.0219161199946285	brain_lower_grade_glioma	ion_channels	LGG
15431	RYR2	0.124756335282651	24.05059750963973	55.4217	1332.9250000000002	121.35798329621382	1562.86715625	0.0	650.948	0.0	4839.49	False	71.7257	301.19538499025344	-0.2206093613153282	brain_lower_grade_glioma	ion_channels	LGG
15432	RYR3	0.1189083820662768	13.819993161835516	79.69975	1101.45	133.97106592920358	1415.0805573770492	0.0	624.715	0.0	4615.58	False	96.4856	286.3057228070176	-0.2132726308777045	brain_lower_grade_glioma	ion_channels	LGG
15602	SCN10A	0.0584795321637426	inf	0.0	1.1621	0.1046857142857142	1.525423333333333	0.0	0.7838	0.0	6.132999999999999	True	0.0	0.1877697855750487	-0.2418627640491787	brain_lower_grade_glioma	ion_channels	LGG
15603	SCN11A	0.0448343079922027	3.348128874263412	14.3737	48.125	15.940680408163264	63.88176956521741	0.0	41.2976	0.0	241.063	False	15.0263	18.090085964912284	-0.2374102455586006	brain_lower_grade_glioma	ion_channels	LGG
15604	SCN1A	0.0467836257309941	3.280476981157716	706.443	2317.4700000000003	741.731372801636	2435.52125	0.0	1915.0	0.0	3901.76	False	725.285	820.9730044834307	-0.0269499196737206	brain_lower_grade_glioma	ion_channels	LGG
15606	SCN2A	0.0916179337231968	7.783999812753807	512.694	3990.81	696.573571030043	4252.500425531915	0.0	2412.53	0.0	9192.89	False	558.246	1022.3602419103316	-0.0764460854728646	brain_lower_grade_glioma	ion_channels	LGG
15608	SCN3A	0.0584795321637426	4.660657350491182	1392.56	6490.245000000001	1631.6306310559007	7585.292	0.0	4828.99	0.0	17278.5	False	1526.49	1979.7979625730995	0.2104591615534368	brain_lower_grade_glioma	ion_channels	LGG
15610	SCN4A	0.0974658869395711	6.538764740373965	1.5349	10.03635	1.8903215982721384	19.263404	0.0	6.3674	0.0	182.827	False	1.7249	3.583604483430799	-0.2413516502590642	brain_lower_grade_glioma	ion_channels	LGG
15612	SCN5A	0.1150097465886939	7.515561455277197	5.9136500000000005	44.4444	8.069557709251102	76.61755084745764	0.0	30.0571	0.0	612.923	False	6.8995	15.953245029239763	-0.2398183385202233	brain_lower_grade_glioma	ion_channels	LGG
15614	SCN8A	0.1033138401559454	6.867787497359179	163.3015	1121.52	208.28411673913044	1340.3792641509433	0.0	737.086	0.0	3515.73	False	180.801	325.24521384015594	-0.1882887108481237	brain_lower_grade_glioma	ion_channels	LGG
15615	SCN9A	0.1403508771929824	27.65505026937598	9.4292	260.765	16.06116984126984	359.3903027777777	0.0	80.4219	0.0	1471.47	False	13.1191	64.2477148148148	-0.2379753775781418	brain_lower_grade_glioma	ion_channels	LGG
15617	SCNN1A	0.0545808966861598	4.617132685860437	2.8933	13.35875	3.323918556701031	45.5423392857143	0.0	9.5717	0.0	845.4110000000002	False	2.9665	5.628237816764132	-0.2409837455215106	brain_lower_grade_glioma	ion_channels	LGG
15618	SCNN1B	0.1520467836257309	23.913798920377868	0.8892	21.26415	1.3705013793103449	70.62456153846153	0.0	7.5607	0.0	564.485	False	1.1494	11.900358479532162	-0.2415221795571168	brain_lower_grade_glioma	ion_channels	LGG
15619	SCNN1D	0.0331384015594541	3.940476587977338	269.541	1062.12	315.1677252016129	1249.0690588235293	0.0	911.968	0.0	3738.96	False	281.414	346.11572261208573	-0.1584755670341086	brain_lower_grade_glioma	ion_channels	LGG
15620	SCNN1G	0.1052631578947368	11.22080391091798	0.9205	10.32875	1.4871784313725491	17.979644444444446	0.0	6.6773	0.0	89.5645	False	1.1456	3.223227485380117	-0.2415233055542195	brain_lower_grade_glioma	ion_channels	LGG
18533	TPCN1	0.0350877192982456	2.4668698656723067	1571.53	3876.76	1638.892	4213.355	0.0	3359.51	0.0	6073.42	False	1595.75	1729.2240350877191	0.2309819403251531	brain_lower_grade_glioma	ion_channels	LGG
18534	TPCN2	0.0389863547758284	2.720933833456276	287.396	781.9855	310.0666348884381	965.84375	0.0	628.495	0.0	2269.48	False	292.3540000000001	335.6329941520468	-0.1552338806384606	brain_lower_grade_glioma	ion_channels	LGG
18729	TRPA1	0.0935672514619883	14.028312969924812	0.4256	5.97045	0.6620589247311828	17.422827083333335	0.0	3.2485	0.0	397.282	False	0.4954	2.230317933723197	-0.2417159695847908	brain_lower_grade_glioma	ion_channels	LGG
18730	TRPC1	0.0058479532163742	2.2322241570728987	348.57700000000006	778.102	351.7513431372549	836.9990000000001	0.0	661.923	0.0	1039.16	False	348.671	354.58904873294347	-0.1385463072615224	brain_lower_grade_glioma	ion_channels	LGG
18732	TRPC3	0.0565302144249512	5.3581434328852655	45.5809	244.229	61.93961983471074	255.03520689655176	0.0	211.323	0.0	347.598	False	50.3234	72.85535477582846	-0.2269511844182145	brain_lower_grade_glioma	ion_channels	LGG
18734	TRPC4	0.0955165692007797	8.376606503370558	16.74055	140.22899999999998	23.068707327586207	174.93796530612246	0.0	85.0399	0.0	368.788	False	19.3237	37.57473781676413	-0.2361368613614656	brain_lower_grade_glioma	ion_channels	LGG
18735	TRPC5	0.1306042884990253	14.96843659925201	4.1979	62.83600000000001	7.325461434977579	72.57839552238806	0.0	37.6055	0.0	164.79	False	5.0878	15.84777446393762	-0.2403551724546835	brain_lower_grade_glioma	ion_channels	LGG
18736	TRPC6	0.074074074074074	6.15219499030446	20.0092	123.1005	24.76756589473684	154.0294	0.0	77.2306	0.0	558.36	False	21.6592	34.342516569200775	-0.2354448176158499	brain_lower_grade_glioma	ion_channels	LGG
18737	TRPC7	0.0955165692007797	19.837054758107392	0.3762	7.4627	0.5839019396551725	18.10850204081633	0.0	3.0257	0.0	130.202	False	0.4311	2.257791617933723	-0.2417350226410285	brain_lower_grade_glioma	ion_channels	LGG
18738	TRPM1	0.1189083820662768	23.11853141319829	0.31595	7.3043	0.595158407079646	10.61847213114754	0.0	3.7504	0.0	31.1967	False	0.3837	1.787014424951267	-0.2417490679733095	brain_lower_grade_glioma	ion_channels	LGG
18739	TRPM2	0.0467836257309941	3.6946580942538616	328.029	1211.955	353.57019243353784	1262.3481666666669	0.0	958.459	0.0	1853.71	False	339.366	396.0861210526316	-0.1413035185879853	brain_lower_grade_glioma	ion_channels	LGG
18740	TRPM3	0.0935672514619883	15.57919227328063	27.2716	424.8695	53.41416967741936	755.1420208333333	0.0	252.928	0.0	9362.32	False	33.3388	119.07291598440544	-0.2319839766262146	brain_lower_grade_glioma	ion_channels	LGG
18741	TRPM4	0.0506822612085769	3.173483328972995	137.60399999999998	436.684	150.61530759753592	459.6227307692308	0.0	334.30800000000005	0.0	688.316	False	140.554	166.2765025341131	-0.2002145017407784	brain_lower_grade_glioma	ion_channels	LGG
18742	TRPM5	0.037037037037037	7.070550448554657	0.45145	3.192	0.6130746963562753	3.873163157894736	0.0	2.4655	0.0	8.3123	False	0.4753	0.7338187134502924	-0.241721925516834	brain_lower_grade_glioma	ion_channels	LGG
18743	TRPM6	0.0604288499025341	4.696435805271381	31.1038	146.077	38.1398213692946	165.22393548387095	0.0	115.923	0.0	337.835	False	32.9937	45.81936822612085	-0.2320862349420408	brain_lower_grade_glioma	ion_channels	LGG
18744	TRPM7	0.0292397660818713	2.1213204373423045	475.6	1008.9	480.1783112449799	1251.7891333333332	0.0	865.09	0.0	3269.93	False	479.371	502.7400311890838	-0.0998179332294214	brain_lower_grade_glioma	ion_channels	LGG
18745	TRPM8	0.1812865497076023	48.69265082729603	1.58045	76.9563	2.8329469047619047	282.9925430107527	0.0	20.841	0.0	5246.46	False	2.1605	53.6221134502924	-0.2412225754332924	brain_lower_grade_glioma	ion_channels	LGG
18748	TRPV1	0.0272904483430799	2.2418676749861484	236.433	530.0515	241.28757695390777	632.7215714285713	0.0	495.11300000000006	0.0	1843.37	False	237.591	251.96998615984407	-0.1714609804634028	brain_lower_grade_glioma	ion_channels	LGG
18749	TRPV2	0.0487329434697855	3.5703057259761626	106.6805	380.882	121.1939049180328	423.6778000000001	0.0	307.402	0.0	746.404	False	109.03	135.93483547758282	-0.2095555366526985	brain_lower_grade_glioma	ion_channels	LGG
18750	TRPV3	0.037037037037037	4.857203143957377	16.11345	78.2663	19.523934817813764	80.65914736842106	0.0	62.4846	0.0	134.0	False	16.6452	21.78820194931773	-0.2369305411613507	brain_lower_grade_glioma	ion_channels	LGG
18751	TRPV4	0.0604288499025341	6.333385979832341	8.231	52.1301	9.982996680497925	220.0288806451613	0.0	29.5637	0.0	4654.59	False	8.6393	22.675827875243662	-0.2393028096362061	brain_lower_grade_glioma	ion_channels	LGG
18752	TRPV5	0.0760233918128654	11.284443979495762	0.47795	5.3934	0.764515611814346	6.85344358974359	0.0	3.5515	0.0	21.7862	False	0.5349	1.22741656920078	-0.2417042651412234	brain_lower_grade_glioma	ion_channels	LGG
18753	TRPV6	0.074074074074074	8.524471883368046	8.7386	74.49195	12.479349684210526	80.61303421052631	0.0	48.5786	0.0	174.294	False	9.4492	17.526289278752436	-0.2390628240958189	brain_lower_grade_glioma	ion_channels	LGG
19743	ZACN	0.0506822612085769	4.750979367981196	1.1487	5.45745	1.358877207392197	7.395603846153846	0.0	4.3127	0.0	22.7919	False	1.236	1.66483216374269	-0.2414965186757765	brain_lower_grade_glioma	ion_channels	LGG
164	ACCN1	0.1219512195121951	16.942986213879585	0.64195	10.87655	0.672363888888889	55.03701	0.0	2.9994	0.0	254.145	False	0.7222500000000001	7.302198780487805	-0.284954223293492	breast_invasive_carcinoma_her2	ion_channels	HER2
165	ACCN2	0.048780487804878	4.456840823087533	95.80755	426.999	102.11508461538465	427.65925	0.0	289.181	0.0	462.124	False	98.6122	117.99528780487806	-0.2509430100025806	breast_invasive_carcinoma_her2	ion_channels	HER2
166	ACCN3	0.0975609756097561	11.480965434796053	12.12925	139.25549999999998	19.078095945945947	161.16275000000002	0.0	66.2544	0.0	368.679	False	14.89835	32.940013414634144	-0.2800288314556854	breast_invasive_carcinoma_her2	ion_channels	HER2
747	ANO1	0.073170731707317	7.213348193642475	1265.115	9125.715	1660.503138157895	10714.506666666666	0.0	4631.58	0.0	18875.1	False	1448.6799999999998	2322.991201219512	0.2181290847629337	breast_invasive_carcinoma_her2	ion_channels	HER2
881	AQP10	0.0853658536585365	inf	0.0	1.4388	0.1869506666666666	1.7534285714285716	0.0	1.0722	0.0	2.637	True	0.0	0.3206743902439024	-0.2852051642613785	breast_invasive_carcinoma_her2	ion_channels	HER2
882	AQP11	0.0853658536585365	5.90063565291727	20.9391	123.554	25.437538666666665	222.60472857142847	0.0	74.5763	0.0	570.2819999999998	False	22.549950000000003	42.26888414634147	-0.2773703338303752	breast_invasive_carcinoma_her2	ion_channels	HER2
885	AQP1	0.0975609756097561	3.258265690267094	1624.335	5292.515	1713.567418918919	5270.428750000001	0.0	3924.88	0.0	6966.43	False	1692.725	2060.578280487805	0.3029208999347718	breast_invasive_carcinoma_her2	ion_channels	HER2
886	AQP2	0.1463414634146341	35.28257845107436	0.32345	11.41215	0.733587142857143	17.153791666666667	0.0	4.5249	0.0	48.5835	False	0.5205500000000001	3.1365439024390245	-0.2850243026195186	breast_invasive_carcinoma_her2	ion_channels	HER2
887	AQP3	0.0609756097560975	36.95459639229296	663.9119999999998	24534.6	1557.6946532467532	24361.05	0.0	7022.35	0.0	34537.5	False	766.6825	2948.1431500000003	-0.0188264192123805	breast_invasive_carcinoma_her2	ion_channels	HER2
888	AQP4	0.073170731707317	12.290755815357858	2.06995	25.44125	3.830838157894736	63.385133333333336	0.0	16.0094	0.0	254.103	False	2.38855	8.188469512195123	-0.284375278420125	breast_invasive_carcinoma_her2	ion_channels	HER2
889	AQP5	0.2073170731707317	642.8625573508878	5.013	3222.67	51.455936923076926	4446.775470588235	0.0	711.1310000000002	0.0	22026.8	False	11.461	962.6807182926829	-0.2812231158945427	breast_invasive_carcinoma_her2	ion_channels	HER2
890	AQP6	0.1585365853658536	14.792824074074076	1.5552	23.0058	2.0031637681159418	35.11339230769231	0.0	7.9153	0.0	127.651	False	1.8021	7.252346341463413	-0.2845790365795118	breast_invasive_carcinoma_her2	ion_channels	HER2
893	AQP7	0.1219512195121951	21.38432860535753	5.28415	112.998	10.387129166666666	122.56754	0.0	48.8479	0.0	203.25	False	6.2136	24.06766707317073	-0.2830462901899911	breast_invasive_carcinoma_her2	ion_channels	HER2
894	AQP8	0.0975609756097561	7.62305635337229	0.50485	3.848500000000001	0.6382594594594594	5.0062	0.0	2.4305	0.0	10.8755	False	0.6019	1.0643999999999998	-0.2849960381020557	breast_invasive_carcinoma_her2	ion_channels	HER2
895	AQP9	0.0853658536585365	4.8278091170882735	78.5843	379.39	92.21179200000002	498.567	0.0	312.981	0.0	1022.16	False	92.21675	126.9006512195122	-0.2531650666492676	breast_invasive_carcinoma_her2	ion_channels	HER2
2858	CACNA1A	0.048780487804878	6.287162503427277	13.8594	87.1363	16.747810256410254	81.77415	0.0	44.4994	0.0	95.0523	False	14.9064	19.91982682926829	-0.2800260345366249	breast_invasive_carcinoma_her2	ion_channels	HER2
2859	CACNA1B	0.1219512195121951	57.83248167073984	3.37575	195.228	16.815640277777778	390.4381	0.0	96.0825	0.0	1290.38	False	5.4512	62.37935487804878	-0.2833111810088442	breast_invasive_carcinoma_her2	ion_channels	HER2
2860	CACNA1C	0.0975609756097561	3.7447437330597375	163.2575	611.3575000000001	177.8052662162162	773.815875	0.0	402.094	0.0	2177.46	False	171.465	235.9526426829268	-0.2256307882715438	breast_invasive_carcinoma_her2	ion_channels	HER2
2861	CACNA1D	0.073170731707317	5.749467818989789	152.9085	879.1425000000002	206.8892486842105	895.2171666666667	0.0	689.615	0.0	992.878	False	167.5475	257.254706097561	-0.2269918976404539	breast_invasive_carcinoma_her2	ion_channels	HER2
2862	CACNA1E	0.0121951219512195	8.254037503252016	4.9969	41.2446	6.599265432098767	41.2446	0.0	20.225	0.0	41.2446	False	5.03895	7.0217695121951245	-0.2834544145346472	breast_invasive_carcinoma_her2	ion_channels	HER2
2863	CACNA1F	0.0975609756097561	18.090402476780184	2.01875	36.52	3.946635135135136	82.9417	0.0	17.5776	0.0	402.936	False	2.58165	11.653470731707316	-0.2843081871070079	breast_invasive_carcinoma_her2	ion_channels	HER2
2864	CACNA1G	0.1341463414634146	6.504388822875541	5.2178	33.9386	5.828649295774648	69.37021818181819	0.0	15.1954	0.0	382.332	False	6.62355	14.352518292682923	-0.2829038557839197	breast_invasive_carcinoma_her2	ion_channels	HER2
2865	CACNA1H	0.1097560975609756	15.590917334687513	137.845	2149.13	266.88006712328763	2128.496666666667	0.0	1313.83	0.0	3530.63	False	171.6565	471.2038402439025	-0.2255642528678051	breast_invasive_carcinoma_her2	ion_channels	HER2
2866	CACNA1I	0.1463414634146341	10.088747310271009	13.63985	137.60899999999998	18.64775	180.43461666666664	0.0	78.7553	0.0	417.983	False	17.0726	42.32387682926829	-0.2792734027268143	breast_invasive_carcinoma_her2	ion_channels	HER2
2867	CACNA1S	0.073170731707317	inf	0.0	4.40585	0.4276986842105263	5.3139666666666665	0.0	2.4476	0.0	10.9238	True	0.0	0.7852304878048779	-0.2852051642613785	breast_invasive_carcinoma_her2	ion_channels	HER2
3011	CATSPER1	0.0609756097560975	7.006536521166922	2.2795	15.9714	3.27668961038961	15.933599999999998	0.0	10.6952	0.0	19.796	False	2.3888	4.04845243902439	-0.2843751915592847	breast_invasive_carcinoma_her2	ion_channels	HER2
3013	CATSPER2	0.0609756097560975	3.1115948089186243	13.3922	41.6711	15.440428571428573	42.15298	0.0	33.5484	0.0	47.7032	False	14.396	17.06924268292683	-0.280203369628365	breast_invasive_carcinoma_her2	ion_channels	HER2
3014	CATSPER3	0.0609756097560975	4.468642906100069	7.5868	33.9027	9.218946753246753	37.55254000000001	0.0	27.7511	0.0	54.332	False	8.28975	10.94660487804878	-0.2823249456548889	breast_invasive_carcinoma_her2	ion_channels	HER2
3015	CATSPER4	0.1463414634146341	inf	0.0	0.3611499999999999	0.0	0.4962999999999999	0.0	0.0	0.0	1.2153	True	0.0	0.0726292682926829	-0.2852051642613785	breast_invasive_carcinoma_her2	ion_channels	HER2
3645	CFTR	0.1341463414634146	22.859012380548887	2.1243	48.5594	4.047832394366197	317.2164	0.0	17.2207	0.0	2426.55	False	2.8414	46.05825000000001	-0.2842179386938427	breast_invasive_carcinoma_her2	ion_channels	HER2
3735	CHRNA10	0.048780487804878	4.9934249292611055	8.570250000000001	42.7949	10.849546153846154	154.3841	0.0	30.2905	0.0	499.881	False	8.7116	17.851231707317076	-0.282178376672815	breast_invasive_carcinoma_her2	ion_channels	HER2
3736	CHRNA1	0.0121951219512195	8.2497417228317	32.5232	268.308	45.92977530864197	268.308	0.0	139.491	0.0	268.308	False	33.0229	48.64170487804878	-0.2737315768769285	breast_invasive_carcinoma_her2	ion_channels	HER2
3737	CHRNA2	0.1341463414634146	inf	0.0	16.129	0.3482309859154929	92.49833636363635	0.0	2.2637	0.0	388.434	True	0.12935	12.70983048780488	-0.2851602224625607	breast_invasive_carcinoma_her2	ion_channels	HER2
3738	CHRNA3	0.048780487804878	8.726286556336433	4.411	38.49165	6.472902564102564	38.62945	0.0	22.508000000000006	0.0	51.0182	False	4.79385	8.041514634146342	-0.2835395729025655	breast_invasive_carcinoma_her2	ion_channels	HER2
3739	CHRNA4	0.1341463414634146	139.1732667896279	0.9217	128.276	3.790799999999999	121.8821	0.0	34.1423	0.0	337.425	False	1.2124	19.63231585365854	-0.2847839239298235	breast_invasive_carcinoma_her2	ion_channels	HER2
3740	CHRNA5	0.0609756097560975	6.753084982537836	60.13	406.0630000000001	75.6660948051948	395.6364	0.0	249.402	0.0	500.955	False	63.84205	95.17647926829268	-0.2630236678005158	breast_invasive_carcinoma_her2	ion_channels	HER2
3741	CHRNA6	0.0853658536585365	5.461520816607409	5.2314	28.5714	6.253713333333333	30.98117142857143	0.0	19.5197	0.0	39.9013	False	6.3488500000000005	8.364593902439024	-0.2829992984753401	breast_invasive_carcinoma_her2	ion_channels	HER2
3742	CHRNA7	0.0975609756097561	6.882410476552736	0.92015	6.3328500000000005	1.213066216216216	7.224337499999999	0.0	5.2314	0.0	13.4422	False	1.0245000000000002	1.7995317073170731	-0.2848492085374606	breast_invasive_carcinoma_her2	ion_channels	HER2
3743	CHRNA9	0.0853658536585365	18.148048452220728	0.5944	10.7872	0.9263146666666668	34.50751428571429	0.0	3.6034	0.0	93.6065	False	0.6644	3.7930024390243897	-0.2849743228919582	breast_invasive_carcinoma_her2	ion_channels	HER2
3744	CHRNB1	0.0609756097560975	2.5484407293436826	108.865	277.436	116.4412948051948	502.9608	0.0	230.399	0.0	1250.85	False	113.438	140.00955731707316	-0.2457918842127688	breast_invasive_carcinoma_her2	ion_channels	HER2
3745	CHRNB2	0.1219512195121951	26.38232279555428	6.244199999999999	164.7365	11.704890277777778	222.325	0.0	49.1329	0.0	778.7760000000002	False	8.3644	37.39026951219513	-0.2822990090079485	breast_invasive_carcinoma_her2	ion_channels	HER2
3746	CHRNB3	0.1341463414634146	inf	0.0	0.4806	0.0	0.7229454545454547	0.0	0.0	0.0	1.6522	True	0.0	0.096980487804878	-0.2852051642613785	breast_invasive_carcinoma_her2	ion_channels	HER2
3747	CHRNB4	0.0975609756097561	13.63786657520151	1.45775	19.8806	2.80755945945946	27.879825	0.0	12.8617	0.0	77.7597	False	1.58985	5.253634146341462	-0.2846527814330028	breast_invasive_carcinoma_her2	ion_channels	HER2
3748	CHRND	0.0121951219512195	inf	0.0	0.3157	0.0	0.3157	0.0	0.0	0.0	0.3157	True	0.0	0.0038499999999999	-0.2852051642613785	breast_invasive_carcinoma_her2	ion_channels	HER2
3749	CHRNE	0.073170731707317	4.5641157156300105	12.38035	56.50535	15.1133	57.40186666666667	0.0	41.9869	0.0	74.528	False	13.85425	18.207585365853657	-0.2803915970694899	breast_invasive_carcinoma_her2	ion_channels	HER2
3750	CHRNG	0.0609756097560975	inf	0.0	1.2903	0.1999584415584415	1.43526	0.0	1.064	0.0	1.8374	True	0.0	0.2752817073170732	-0.2852051642613785	breast_invasive_carcinoma_her2	ion_channels	HER2
3819	CLCN1	0.0853658536585365	24.88182137217056	1.1398	28.3603	2.0637639999999995	25.07364285714285	0.0	8.5776	0.0	40.317	False	1.2591	4.028021951219512	-0.2847676983248386	breast_invasive_carcinoma_her2	ion_channels	HER2
3820	CLCN2	0.0609756097560975	3.534027244819648	104.24	368.387	117.38995584415588	373.914	0.0	300.163	0.0	411.44	False	108.3085	133.03166585365852	-0.2475740949358892	breast_invasive_carcinoma_her2	ion_channels	HER2
3821	CLCN3	0.0	1.0	1498.86	0.0	1699.4906951219516	0.0	0.0	3896.21	0.0	0.0	False	1498.86	1699.4906951219516	0.2355637926459997	breast_invasive_carcinoma_her2	ion_channels	HER2
3822	CLCN4	0.073170731707317	3.9509678256778025	73.9596	292.212	76.58654605263159	297.1198333333333	0.0	187.13	0.0	396.352	False	76.54159999999999	92.72312804878048	-0.2586112934582202	breast_invasive_carcinoma_her2	ion_channels	HER2
3823	CLCN5	0.0365853658536585	2.597829332976756	224.355	582.836	245.113470886076	602.2366666666666	0.0	542.936	0.0	650.482	False	229.0405	258.1789536585366	-0.205626563008063	breast_invasive_carcinoma_her2	ion_channels	HER2
3824	CLCN6	0.0121951219512195	2.2671186332275366	250.166	567.156	264.58888888888885	567.156	0.0	422.908	0.0	567.156	False	250.999	268.27873170731704	-0.1979972279532543	breast_invasive_carcinoma_her2	ion_channels	HER2
3825	CLCN7	0.024390243902439	2.2649951789576703	1726.805	3911.205	1817.290625	3911.205	0.0	3741.67	0.0	3913.55	False	1731.3000000000002	1868.3617073170733	0.3163235276069375	breast_invasive_carcinoma_her2	ion_channels	HER2
3826	CLCNKA	0.1341463414634146	10.409980192514857	2.8777	29.9568	3.8625380281690136	52.62756363636363	0.0	15.6314	0.0	136.042	False	3.5516	10.404187804878047	-0.283971184418463	breast_invasive_carcinoma_her2	ion_channels	HER2
3827	CLCNKB	0.073170731707317	10.888073751866518	0.77015	8.385449999999999	1.320225	11.392016666666663	0.0	4.9928	0.0	27.3852	False	0.93525	2.0571853658536585	-0.2848802178574798	breast_invasive_carcinoma_her2	ion_channels	HER2
3960	CNGA1	0.0975609756097561	16.33552473556388	11.2409	183.626	22.037747297297297	201.418	0.0	88.1286	0.0	308.398	False	14.4886	39.53825975609755	-0.2801711963730846	breast_invasive_carcinoma_her2	ion_channels	HER2
3961	CNGA2	0.1463414634146341	29.90901097469632	1.53535	45.9208	3.3307414285714287	127.48754166666669	0.0	18.1743	0.0	611.4730000000002	False	1.90075	21.500029268292685	-0.2845447612918939	breast_invasive_carcinoma_her2	ion_channels	HER2
3962	CNGA3	0.1097560975609756	13.07149910233393	2.228	29.1233	3.511443835616438	41.41945555555556	0.0	14.9777	0.0	96.4071	False	2.6839	7.672079268292683	-0.2842726610232884	breast_invasive_carcinoma_her2	ion_channels	HER2
3963	CNGA4	0.1219512195121951	8.077957602005927	1.53545	12.4033	1.9035708333333337	14.28406	0.0	5.4087	0.0	26.7112	False	2.0811	3.4133865853658536	-0.2844820998816366	breast_invasive_carcinoma_her2	ion_channels	HER2
3964	CNGB1	0.1829268292682926	92.1931989166416	0.3323	30.6358	1.0795194029850743	34.253280000000004	0.0	6.7906	0.0	89.9286	False	0.5583	7.147890243902438	-0.2850111866326197	breast_invasive_carcinoma_her2	ion_channels	HER2
3965	CNGB3	0.1707317073170731	inf	0.0	31.165550000000003	0.2100573529411764	24.09372857142857	0.0	1.4648	0.0	45.7179	True	0.0	4.28775731707317	-0.2852051642613785	breast_invasive_carcinoma_her2	ion_channels	HER2
6067	FAM38A	0.024390243902439	3.483475719424461	2624.32	9141.755	2922.0512625	9141.755	0.0	6906.9	0.0	9763.79	False	2719.125	3073.7513536585366	0.6595367662396522	breast_invasive_carcinoma_her2	ion_channels	HER2
6068	FAM38B	0.0853658536585365	3.9385493670128393	80.1912	315.837	80.93760266666666	328.482	0.0	191.923	0.0	504.1230000000001	False	82.30565	102.06944146341463	-0.256608612550022	breast_invasive_carcinoma_her2	ion_channels	HER2
6776	GABRA1	0.1829268292682926	inf	0.0	1.5831	0.035031343283582	9.116926666666666	0.0	0.5184	0.0	113.764	True	0.0	1.6963536585365853	-0.2852051642613785	breast_invasive_carcinoma_her2	ion_channels	HER2
6777	GABRA2	0.1219512195121951	202.4770612768688	0.3117	63.1121	0.6833291666666667	114.29274	0.0	4.1475	0.0	547.288	False	0.36735	14.538135365853655	-0.2850775309425095	breast_invasive_carcinoma_her2	ion_channels	HER2
6778	GABRA3	0.1463414634146341	303.5158121705798	0.4174	126.6875	2.67699	142.24076666666664	0.0	18.6278	0.0	456.979	False	0.8070999999999999	23.10095731707317	-0.2849247427242636	breast_invasive_carcinoma_her2	ion_channels	HER2
6779	GABRA4	0.1951219512195122	inf	0.0	0.4167499999999999	0.0	0.6320125000000001	0.0	0.0	0.0	1.485	True	0.0	0.1233195121951219	-0.2852051642613785	breast_invasive_carcinoma_her2	ion_channels	HER2
6780	GABRA5	0.0365853658536585	13.104010876954453	0.2942	3.8552	0.6546481012658228	3.953533333333333	0.0	3.2961	0.0	4.4097	False	0.3192	0.7753390243902438	-0.2850942603403686	breast_invasive_carcinoma_her2	ion_channels	HER2
6781	GABRA6	0.048780487804878	inf	0.0	0.4479	0.0	0.43625	0.0	0.0	0.0	0.5507	True	0.0	0.021280487804878	-0.2852051642613785	breast_invasive_carcinoma_her2	ion_channels	HER2
6782	GABRB1	0.1707317073170731	inf	0.0	0.64035	0.0	0.8383642857142856	0.0	0.0	0.0	2.673	True	0.0	0.1431353658536585	-0.2852051642613785	breast_invasive_carcinoma_her2	ion_channels	HER2
6783	GABRB2	0.0609756097560975	19.760275371792776	9.7904	193.461	14.015650649350643	172.77419999999998	0.0	47.6931	0.0	234.227	False	10.9675	23.69605	-0.2813945791934724	breast_invasive_carcinoma_her2	ion_channels	HER2
6784	GABRB3	0.1219512195121951	72.55690385211196	9.683	702.5685000000001	53.45152638888889	1032.9385	0.0	347.471	0.0	3184.64	False	11.52135	172.90115731707317	-0.2812021476876726	breast_invasive_carcinoma_her2	ion_channels	HER2
6785	GABRD	0.1097560975609756	5.090680230998678	61.8878	315.051	72.57539863013697	345.5716666666666	0.0	165.825	0.0	546.237	False	80.42345	102.5384036585366	-0.2572625704451497	breast_invasive_carcinoma_her2	ion_channels	HER2
6786	GABRE	0.1219512195121951	26.917660979685056	39.88935	1073.728	112.34133055555556	1407.6757000000002	0.0	624.535	0.0	4429.53	False	48.90405	270.30893658536587	-0.2682137767354947	breast_invasive_carcinoma_her2	ion_channels	HER2
6787	GABRG1	0.073170731707317	inf	0.0	1.65025	0.1802934210526315	1.5920499999999995	0.0	1.0814	0.0	2.1444	True	0.0	0.2835926829268292	-0.2852051642613785	breast_invasive_carcinoma_her2	ion_channels	HER2
6788	GABRG2	0.1951219512195122	inf	0.0	3.61575	0.0895363636363636	18.2843875	0.0	1.2078	0.0	87.8387	True	0.0	3.639751219512196	-0.2852051642613785	breast_invasive_carcinoma_her2	ion_channels	HER2
6789	GABRG3	0.1585365853658536	inf	0.0	10.3627	0.3764695652173913	31.94076923076923	0.0	2.7537	0.0	260.065	True	0.0	5.380565853658537	-0.2852051642613785	breast_invasive_carcinoma_her2	ion_channels	HER2
6790	GABRP	0.1219512195121951	18.123506454053448	51.6807	936.6355	104.87361388888888	2647.5202	0.0	538.278	0.0	15205.2	False	71.0779	414.9524658536586	-0.260509619752774	breast_invasive_carcinoma_her2	ion_channels	HER2
6791	GABRQ	0.1463414634146341	23.42842115105896	2.1389	50.111050000000006	4.480648571428571	245.7872	0.0	27.9242	0.0	1699.27	False	2.524	39.7938024390244	-0.2843282172168018	breast_invasive_carcinoma_her2	ion_channels	HER2
6792	GABRR1	0.048780487804878	inf	0.0	4.571	0.4346141025641026	20.589525	0.0	2.1137	0.0	70.9117	True	0.2939	1.417780487804878	-0.2851030506574161	breast_invasive_carcinoma_her2	ion_channels	HER2
6793	GABRR2	0.0609756097560975	9.638296463107697	1.5098	14.5519	1.8356571428571424	14.61006	0.0	6.3316	0.0	24.3193	False	1.64685	2.614584146341463	-0.2846329771613939	breast_invasive_carcinoma_her2	ion_channels	HER2
6794	GABRR3	0.0609756097560975	inf	0.0	0.7148	0.0	2.06962	0.0	0.0	0.0	4.657	True	0.0	0.1261963414634146	-0.2852051642613785	breast_invasive_carcinoma_her2	ion_channels	HER2
7033	GJA10	0.0609756097560975	inf	0.0	0.5174	0.0	1.35878	0.0	0.0	0.0	3.2373	True	0.0	0.0828524390243902	-0.2852051642613785	breast_invasive_carcinoma_her2	ion_channels	HER2
7034	GJA1	0.0609756097560975	4.0116331801959895	1521.51	6103.74	1661.3215064935066	6248.028	0.0	4056.49	0.0	7976.0	False	1569.1799999999998	1940.998731707317	0.2599960098308781	breast_invasive_carcinoma_her2	ion_channels	HER2
7035	GJA3	0.0975609756097561	6.0469578078139765	2.4341	14.7189	3.226583783783784	17.93045	0.0	9.4974	0.0	39.5531	False	2.9518	4.66110731707317	-0.2841795809467266	breast_invasive_carcinoma_her2	ion_channels	HER2
7036	GJA4	0.073170731707317	3.819966189699933	165.63000000000002	632.701	195.3233381578948	713.1428333333333	0.0	473.11800000000005	0.0	1067.43	False	171.0245	233.2125695121952	-0.2257838370723108	breast_invasive_carcinoma_her2	ion_channels	HER2
7037	GJA5	0.0365853658536585	3.359043078246148	369.769	1242.07	397.8871215189873	1258.38	0.0	1084.32	0.0	1303.53	False	390.4205	429.3685682926829	-0.149556153319558	breast_invasive_carcinoma_her2	ion_channels	HER2
7038	GJA8	0.0609756097560975	inf	0.0	0.7209	0.0	0.68926	0.0	0.0	0.0	1.0274	True	0.0	0.0420280487804878	-0.2852051642613785	breast_invasive_carcinoma_her2	ion_channels	HER2
7039	GJA9	0.048780487804878	4.447224688990703	6.36235	28.2948	7.297026923076928	29.2721	0.0	20.1439	0.0	37.2679	False	6.85435	8.368981707317076	-0.2828236658560717	breast_invasive_carcinoma_her2	ion_channels	HER2
7040	GJB1	0.1341463414634146	85.39471453140519	16.5132	1410.14	147.41569436619713	1682.9027272727274	0.0	939.556	0.0	3001.24	False	47.7609	353.395662195122	-0.2686109566142616	breast_invasive_carcinoma_her2	ion_channels	HER2
7041	GJB2	0.0853658536585365	5.557561410279896	562.243	3124.7	703.6751133333333	3456.431428571429	0.0	2181.83	0.0	4630.47	False	572.9704999999999	938.666506097561	-0.086130367666834	breast_invasive_carcinoma_her2	ion_channels	HER2
7042	GJB3	0.1341463414634146	14.373435632979058	7.9505	114.276	13.100754929577466	181.9484181818182	0.0	61.5967	0.0	429.755	False	10.09495	35.7510512195122	-0.2816977408986013	breast_invasive_carcinoma_her2	ion_channels	HER2
7043	GJB4	0.1585365853658536	33.40945250350959	0.8548	28.5584	1.5804057971014491	32.797784615384614	0.0	9.0722	0.0	57.4899	False	1.29435	6.529502439024389	-0.2847554509463437	breast_invasive_carcinoma_her2	ion_channels	HER2
7044	GJB5	0.1097560975609756	17.881412052366155	9.8155	175.515	22.110754794520552	177.6612222222222	0.0	110.766	0.0	250.664	False	11.2167	39.183367073170736	-0.2813079963077718	breast_invasive_carcinoma_her2	ion_channels	HER2
7045	GJB6	0.1219512195121951	19.20534392489619	1.38475	26.5946	2.1649583333333333	57.87064	0.0	8.935	0.0	190.719	False	1.5580500000000002	8.958334146341464	-0.2846638301319004	breast_invasive_carcinoma_her2	ion_channels	HER2
7046	GJB7	0.1463414634146341	214.0927651411345	0.3649	78.12245	0.6392857142857142	76.28220833333333	0.0	4.0568	0.0	275.569	False	0.40735	11.708981707317072	-0.2850636332080472	breast_invasive_carcinoma_her2	ion_channels	HER2
7047	GJC1	0.048780487804878	2.8767372661407657	205.1715	590.2245	211.72253333333333	597.118	0.0	465.652	0.0	705.346	False	210.036	230.522312195122	-0.2122295503728244	breast_invasive_carcinoma_her2	ion_channels	HER2
7048	GJC2	0.0609756097560975	4.714959038776625	18.31	86.3309	20.63308311688312	86.87346	0.0	51.8219	0.0	108.765	False	19.585	24.67213048780488	-0.2784004860252317	breast_invasive_carcinoma_her2	ion_channels	HER2
7049	GJC3	0.0975609756097561	6.127297242777819	14.12835	86.5686	16.92972837837838	99.2058125	0.0	55.0248	0.0	171.514	False	15.49555	24.956663414634143	-0.279821338280162	breast_invasive_carcinoma_her2	ion_channels	HER2
7050	GJD2	0.0365853658536585	inf	0.0	0.3439	0.0	0.3315666666666667	0.0	0.0	0.0	0.3602	True	0.0	0.012130487804878	-0.2852051642613785	breast_invasive_carcinoma_her2	ion_channels	HER2
7051	GJD3	0.048780487804878	5.174672881808535	36.13755	187.0	43.32113333333332	182.2495	0.0	121.299	0.0	217.763	False	38.4419	50.098126829268296	-0.2718487813006365	breast_invasive_carcinoma_her2	ion_channels	HER2
7052	GJD4	0.0609756097560975	inf	0.0	1.3229	0.1845207792207792	2.1137200000000003	0.0	1.0274	0.0	5.4686	True	0.0	0.3021548780487804	-0.2852051642613785	breast_invasive_carcinoma_her2	ion_channels	HER2
7088	GLRA1	0.1829268292682926	inf	0.0	0.3957	0.0	0.5424399999999999	0.0	0.0	0.0	1.996	True	0.0	0.0992268292682926	-0.2852051642613785	breast_invasive_carcinoma_her2	ion_channels	HER2
7089	GLRA2	0.2195121951219512	inf	0.0	0.35935	0.0	0.5630944444444443	0.0	0.0	0.0	1.6522	True	0.0	0.1236060975609755	-0.2852051642613785	breast_invasive_carcinoma_her2	ion_channels	HER2
7090	GLRA3	0.0975609756097561	17.710812145149344	0.4051	7.17465	0.8048581081081081	11.0341625	0.0	4.2851	0.0	26.9237	False	0.5640000000000001	1.802839024390244	-0.2850092062054588	breast_invasive_carcinoma_her2	ion_channels	HER2
7092	GLRB	0.024390243902439	5.560805469800329	64.2656	357.36850000000004	80.04246875	357.36850000000004	0.0	252.506	0.0	450.55	False	65.05885	86.80651829268292	-0.2626008987181699	breast_invasive_carcinoma_her2	ion_channels	HER2
7424	GRIA1	0.073170731707317	13.169536840449792	0.63585	8.373850000000001	1.0345947368421051	9.202416666666666	0.0	5.0464	0.0	16.1685	False	0.7259	1.6322402439024393	-0.2849529551252223	breast_invasive_carcinoma_her2	ion_channels	HER2
7425	GRIA2	0.1097560975609756	86.28002326257634	0.3439	29.6717	0.7293109589041096	150.0765111111111	0.0	3.9555	0.0	1042.25	False	0.4883499999999999	17.121076829268294	-0.2850354902957608	breast_invasive_carcinoma_her2	ion_channels	HER2
7426	GRIA3	0.0853658536585365	6.048701764452732	11.1536	67.4648	14.092096000000002	84.57207142857143	0.0	40.724	0.0	149.674	False	12.31875	20.108679268292683	-0.2809250963511648	breast_invasive_carcinoma_her2	ion_channels	HER2
7427	GRIA4	0.1219512195121951	7.768244324177133	5.8758	45.64465	7.027213888888888	62.07226999999999	0.0	25.9157	0.0	134.791	False	6.85605	13.7400256097561	-0.2828230752023571	breast_invasive_carcinoma_her2	ion_channels	HER2
7428	GRID1	0.024390243902439	3.9880265274092177	33.48235	133.5285	39.1101875	133.5285	0.0	106.804	0.0	134.202	False	33.62965	41.413073170731714	-0.2735207656173022	breast_invasive_carcinoma_her2	ion_channels	HER2
7430	GRID2	0.2317073170731707	inf	0.0	0.5417	0.0	0.7933947368421052	0.0	0.0	0.0	3.1046	True	0.0	0.1838353658536585	-0.2852051642613785	breast_invasive_carcinoma_her2	ion_channels	HER2
7431	GRIK1	0.0365853658536585	8.503677822728944	0.5438	4.6243	0.8200810126582279	18.458766666666666	0.0	3.2166	0.0	47.2511	False	0.58145	1.4653987804878048	-0.2850031433187996	breast_invasive_carcinoma_her2	ion_channels	HER2
7432	GRIK2	0.0975609756097561	23.405225461515183	4.9565	116.008	6.370613513513513	105.0646375	0.0	21.8956	0.0	219.812	False	5.88435	15.999298780487806	-0.2831606859167846	breast_invasive_carcinoma_her2	ion_channels	HER2
7433	GRIK3	0.1829268292682926	23.0494729400534	22.2081	511.885	29.721762686567168	717.3898	0.0	124.418	0.0	1951.74	False	28.4267	155.51469634146343	-0.2753284960553293	breast_invasive_carcinoma_her2	ion_channels	HER2
7434	GRIK4	0.1463414634146341	14.882944831264687	3.46845	51.62075	4.80305	62.889308333333325	0.0	21.3904	0.0	156.004	False	4.135949999999999	13.30347804878049	-0.2837681558901356	breast_invasive_carcinoma_her2	ion_channels	HER2
7435	GRIK5	0.073170731707317	6.233088015261464	10.6936	66.65414999999999	13.752639473684209	80.59595	0.0	40.3982	0.0	135.4	False	11.4671	18.643613414634142	-0.2812209964900372	breast_invasive_carcinoma_her2	ion_channels	HER2
7436	GRIN1	0.0975609756097561	8.72103637983206	22.62105	197.279	28.144277027027023	278.48799999999994	0.0	101.505	0.0	851.55	False	26.3494	52.568054878048784	-0.2760502401502973	breast_invasive_carcinoma_her2	ion_channels	HER2
7437	GRIN2A	0.1219512195121951	7.296064756992499	7.40615	54.03575	9.110326388888888	104.67806999999998	0.0	31.0063	0.0	403.43	False	8.96155	20.764929268292683	-0.2820915332045931	breast_invasive_carcinoma_her2	ion_channels	HER2
7438	GRIN2B	0.1585365853658536	29.887542087542087	0.297	8.8766	0.6930188405797102	16.86033846153846	0.0	4.6417	0.0	99.5951	False	0.47575	3.256130487804878	-0.2850398680821165	breast_invasive_carcinoma_her2	ion_channels	HER2
7439	GRIN2C	0.073170731707317	15.759310560532608	8.9522	141.0805	11.448918421052632	256.6349	0.0	37.8767	0.0	687.8739999999998	False	9.74655	29.38935609756097	-0.2818187901657688	breast_invasive_carcinoma_her2	ion_channels	HER2
7440	GRIN2D	0.1463414634146341	9.542747967034211	41.97685	400.5745	49.115522857142864	446.65541666666667	0.0	132.529	0.0	973.951	False	50.062650000000005	107.2920926829268	-0.2678112288567916	breast_invasive_carcinoma_her2	ion_channels	HER2
7441	GRIN3A	0.0609756097560975	4.752044794802655	22.2883	105.915	26.704532467532463	138.63272	0.0	71.064	0.0	305.38	False	23.0085	33.52942195121951	-0.277211013676932	breast_invasive_carcinoma_her2	ion_channels	HER2
7442	GRIN3B	0.073170731707317	14.876835739849438	0.40515	6.02735	0.6838026315789473	9.203533333333333	0.0	2.947	0.0	26.0383	False	0.51495	1.3071975609756097	-0.2850262483023433	breast_invasive_carcinoma_her2	ion_channels	HER2
7687	HCN1	0.0975609756097561	25.064298635092914	0.30405	7.6208	0.5703337837837839	28.656012500000003	0.0	2.9296	0.0	170.479	False	0.35155	3.3104000000000005	-0.2850830205476222	breast_invasive_carcinoma_her2	ion_channels	HER2
7688	HCN2	0.1219512195121951	7.385343833750056	13.3582	98.6549	17.053325	161.06381000000002	0.0	59.4796	0.0	517.113	False	15.72425	34.615579268292684	-0.2797418779833733	breast_invasive_carcinoma_her2	ion_channels	HER2
7689	HCN3	0.1219512195121951	4.379098814750044	66.7876	292.46950000000004	72.1724	286.0413	0.0	178.517	0.0	496.372	False	74.78659999999999	98.25397317073173	-0.2592210565577575	breast_invasive_carcinoma_her2	ion_channels	HER2
7690	HCN4	0.1097560975609756	17.11611481014936	2.2228	38.0457	5.936790410958903	56.15293333333333	0.0	28.5919	0.0	113.202	False	2.9023000000000003	11.448318292682924	-0.2841967793931237	breast_invasive_carcinoma_her2	ion_channels	HER2
8178	HTR3A	0.1951219512195122	38.21158810946375	1.3557	51.80345	2.8104893939393945	75.5404625	0.0	17.0728	0.0	242.357	False	2.41345	17.001703658536588	-0.2843666270804222	breast_invasive_carcinoma_her2	ion_channels	HER2
8179	HTR3B	0.073170731707317	inf	0.0	0.4061	0.0	0.6476166666666666	0.0	0.0	0.0	1.4296	True	0.0	0.0473865853658536	-0.2852051642613785	breast_invasive_carcinoma_her2	ion_channels	HER2
8180	HTR3C	0.1829268292682926	inf	0.0	0.5403	0.0	0.7662733333333335	0.0	0.0	0.0	2.4984	True	0.0	0.1401719512195122	-0.2852051642613785	breast_invasive_carcinoma_her2	ion_channels	HER2
8181	HTR3D	0.0609756097560975	inf	0.0	0.3439	0.0	0.3699	0.0	0.0	0.0	0.5137	True	0.0	0.0225548780487804	-0.2852051642613785	breast_invasive_carcinoma_her2	ion_channels	HER2
8182	HTR3E	0.0975609756097561	inf	0.0	1.2591	0.0890756756756756	1.3834875	0.0	0.7236	0.0	2.2371	True	0.0	0.2153597560975609	-0.2852051642613785	breast_invasive_carcinoma_her2	ion_channels	HER2
8198	HVCN1	0.073170731707317	4.050956704016689	98.7505	400.034	115.33855	452.6215	0.0	274.199	0.0	712.934	False	113.903	140.01779024390245	-0.2456303230496435	breast_invasive_carcinoma_her2	ion_channels	HER2
8671	ITPR1	0.1219512195121951	4.245355093855479	793.8534999999999	3370.19	827.776875	4365.892999999999	0.0	2000.0	0.0	7981.48	False	836.752	1259.254451219512	0.0055187634104271	breast_invasive_carcinoma_her2	ion_channels	HER2
8672	ITPR2	0.0365853658536585	3.90033452014744	1115.03	4348.99	1193.629329113924	4552.283333333333	0.0	3090.27	0.0	5423.82	False	1125.085	1316.5069146341464	0.1056981501790213	breast_invasive_carcinoma_her2	ion_channels	HER2
8673	ITPR3	0.0365853658536585	2.697889263309784	2273.14	6132.68	2412.439873417721	6320.106666666667	0.0	5331.53	0.0	7259.97	False	2292.9300000000003	2555.4032926829263	0.5114581427597141	breast_invasive_carcinoma_her2	ion_channels	HER2
8753	KCNA10	0.1951219512195122	inf	0.0	0.3771	0.0	0.5020625	0.0	0.0	0.0	1.0368	True	0.0	0.0979634146341463	-0.2852051642613785	breast_invasive_carcinoma_her2	ion_channels	HER2
8754	KCNA1	0.073170731707317	6.330433700454234	4.01775	25.4341	4.868684210526316	31.5464	0.0	16.6419	0.0	63.2116	False	4.4024	6.820712195121952	-0.283675579606448	breast_invasive_carcinoma_her2	ion_channels	HER2
8755	KCNA2	0.1219512195121951	8.371315372424723	0.9465	7.923450000000001	1.0982166666666666	10.524200000000002	0.0	4.3254	0.0	31.4017	False	1.1097	2.2477268292682933	-0.2848196063630557	breast_invasive_carcinoma_her2	ion_channels	HER2
8756	KCNA3	0.0609756097560975	9.19487467265245	26.73	245.779	39.08968701298701	239.939	0.0	152.602	0.0	325.995	False	28.1267	51.33659634146342	-0.2754327290637972	breast_invasive_carcinoma_her2	ion_channels	HER2
8757	KCNA4	0.0609756097560975	inf	0.0	1.3241	0.0961142857142857	1.83926	0.0	0.6313	0.0	3.1563	True	0.0	0.2024036585365853	-0.2852051642613785	breast_invasive_carcinoma_her2	ion_channels	HER2
8758	KCNA5	0.0609756097560975	7.882814372562265	4.5893	36.1766	6.724628571428571	176.9933	0.0	26.4246	0.0	732.955	False	4.874	17.106864634146344	-0.2835117253171365	breast_invasive_carcinoma_her2	ion_channels	HER2
8759	KCNA6	0.0975609756097561	6.689331784336269	8.30645	55.5646	10.73516891891892	70.0798875	0.0	30.2905	0.0	135.609	False	9.61705	16.52489756097561	-0.2818637840810907	breast_invasive_carcinoma_her2	ion_channels	HER2
8760	KCNA7	0.0609756097560975	11.435078178110128	0.2942	3.3642	0.4509792207792208	5.33362	0.0	2.319	0.0	13.1945	False	0.3018499999999999	0.748701219512195	-0.2851002884826917	breast_invasive_carcinoma_her2	ion_channels	HER2
8764	KCNB1	0.1341463414634146	14.31640817564749	2.6371	37.7538	4.646495774647887	75.5929909090909	0.0	22.8735	0.0	229.872	False	3.16175	14.163708536585368	-0.2841066352129671	breast_invasive_carcinoma_her2	ion_channels	HER2
8765	KCNB2	0.0975609756097561	12.475482047872342	0.6015999999999999	7.50525	1.0160445945945946	7.94725	0.0	4.6343	0.0	12.2555	False	0.7987500000000001	1.692259756097561	-0.2849276438763327	breast_invasive_carcinoma_her2	ion_channels	HER2
8766	KCNC1	0.1097560975609756	13.642070090297944	2.5139	34.2948	3.3646520547945205	32.2757	0.0	14.5943	0.0	51.1918	False	3.12845	6.537815853658537	-0.284118205076907	breast_invasive_carcinoma_her2	ion_channels	HER2
8767	KCNC2	0.1707317073170731	inf	0.0	5.4096	0.0570955882352941	58.09704285714286	0.0	0.6593	0.0	361.14	True	0.0	9.96635487804878	-0.2852051642613785	breast_invasive_carcinoma_her2	ion_channels	HER2
8768	KCNC3	0.0609756097560975	7.221435199536336	99.0371	715.19	138.95067402597402	816.7914	0.0	456.622	0.0	1281.62	False	104.4675	180.2824256097561	-0.2489086248876401	breast_invasive_carcinoma_her2	ion_channels	HER2
8769	KCNC4	0.0609756097560975	3.6739880230442696	105.536	387.73800000000006	118.40608441558442	467.8984	0.0	274.238	0.0	716.186	False	109.6485	139.7165914634146	-0.2471085208313992	breast_invasive_carcinoma_her2	ion_channels	HER2
8770	KCND1	0.0609756097560975	4.224349329320998	46.8555	197.93400000000003	52.36072207792208	207.0846	0.0	128.322	0.0	266.965	False	51.60115	61.79510487804879	-0.267276687245032	breast_invasive_carcinoma_her2	ion_channels	HER2
8771	KCND2	0.024390243902439	5.6655023375284665	71.4002	404.518	84.62755125	404.518	0.0	284.071	0.0	494.301	False	76.56725	92.42975731707315	-0.2586023815359962	breast_invasive_carcinoma_her2	ion_channels	HER2
8772	KCND3	0.1707317073170731	8.35057162836838	9.22365	77.02275	10.022454411764706	111.48750714285713	0.0	29.8658	0.0	332.721	False	10.4481	27.34575609756098	-0.2815750412754665	breast_invasive_carcinoma_her2	ion_channels	HER2
8778	KCNF1	0.1463414634146341	8.980516369443706	9.3925	84.3495	12.761465714285714	128.04753333333332	0.0	55.7066	0.0	361.549	False	11.16265	29.63259756097561	-0.2813267756214641	breast_invasive_carcinoma_her2	ion_channels	HER2
8779	KCNG1	0.1341463414634146	8.766260716349962	39.2741	344.287	49.83718450704225	349.9592727272727	0.0	195.759	0.0	566.927	False	50.60615	90.09746463414632	-0.2676223933897839	breast_invasive_carcinoma_her2	ion_channels	HER2
8780	KCNG2	0.048780487804878	16.53783510669916	1.6823	27.8216	2.205555128205128	55.90785	0.0	8.2271	0.0	157.85	False	1.7872	4.825179268292683	-0.284584213485599	breast_invasive_carcinoma_her2	ion_channels	HER2
8781	KCNG3	0.1097560975609756	17.42935063713735	4.2534	74.134	6.997941095890411	97.28928888888888	0.0	34.477	0.0	207.438	False	4.57635	16.907967073170735	-0.2836151418337047	breast_invasive_carcinoma_her2	ion_channels	HER2
8782	KCNG4	0.024390243902439	inf	0.0	0.43635	0.0	0.43635	0.0	0.0	0.0	0.557	True	0.0	0.0106426829268292	-0.2852051642613785	breast_invasive_carcinoma_her2	ion_channels	HER2
8783	KCNH1	0.1463414634146341	23.198835274542432	10.5776	245.38800000000003	22.198472857142853	553.4542499999999	0.0	126.771	0.0	3667.66	False	12.2178	99.94322073170731	-0.2809601707585143	breast_invasive_carcinoma_her2	ion_channels	HER2
8784	KCNH2	0.0975609756097561	25.60205594313084	12.85055	329.0005	27.62233918918919	323.62975000000006	0.0	149.07	0.0	520.625	False	13.85955	56.50111097560976	-0.2803897556196737	breast_invasive_carcinoma_her2	ion_channels	HER2
8785	KCNH3	0.1097560975609756	12.807119281902589	3.2419	41.5194	5.437005479452054	75.88074444444445	0.0	23.1309	0.0	345.191	False	3.9637	13.16863536585366	-0.2838280030091643	breast_invasive_carcinoma_her2	ion_channels	HER2
8786	KCNH4	0.048780487804878	5.031762190776748	1.47345	7.41405	1.681578205128205	8.1034	0.0	4.6462	0.0	11.5274	False	1.54105	1.994837804878049	-0.2846697366690469	breast_invasive_carcinoma_her2	ion_channels	HER2
8787	KCNH5	0.0853658536585365	inf	0.0	0.5215	0.0	0.8277571428571429	0.0	0.0	0.0	2.3431	True	0.0	0.0706621951219512	-0.2852051642613785	breast_invasive_carcinoma_her2	ion_channels	HER2
8788	KCNH6	0.1829268292682926	inf	0.0	7.6902	0.3093477611940299	18.51793333333333	0.0	1.6495	0.0	121.091	True	0.3649	3.6401865853658535	-0.2850783821787453	breast_invasive_carcinoma_her2	ion_channels	HER2
8789	KCNH7	0.1097560975609756	12.825372757139249	0.3957	5.075	0.5197246575342466	8.651677777777778	0.0	2.0736	0.0	29.2748	False	0.49605	1.4122560975609757	-0.2850328149818768	breast_invasive_carcinoma_her2	ion_channels	HER2
8790	KCNH8	0.0609756097560975	8.602035870092099	1.8567	15.9714	2.740527272727273	15.540360000000002	0.0	10.104	0.0	21.1106	False	2.0387	3.5210048780487804	-0.2844968314801667	breast_invasive_carcinoma_her2	ion_channels	HER2
8795	KCNJ10	0.073170731707317	9.563596640107637	16.2029	154.958	26.823355263157897	155.2345	0.0	109.645	0.0	177.99900000000005	False	19.03105	36.219292682926834	-0.2785929522753677	breast_invasive_carcinoma_her2	ion_channels	HER2
8796	KCNJ11	0.0853658536585365	4.519725023509193	154.195	696.919	169.558504	1038.5217142857143	0.0	452.899	0.0	2218.25	False	176.43	243.7382902439024	-0.2239057319813998	breast_invasive_carcinoma_her2	ion_channels	HER2
8797	KCNJ12	0.1463414634146341	19.89098806420756	22.42415	446.0385	39.92896142857144	545.8998333333334	0.0	189.547	0.0	1025.87	False	24.33845	113.97347926829266	-0.2767489313782257	breast_invasive_carcinoma_her2	ion_channels	HER2
8798	KCNJ13	0.1463414634146341	13.514437346437346	2.54375	34.37735	3.576964285714285	55.48038333333333	0.0	15.0565	0.0	134.621	False	2.94455	11.172586585365854	-0.2841820999110978	breast_invasive_carcinoma_her2	ion_channels	HER2
8799	KCNJ14	0.0365853658536585	2.8021490212418168	24.9602	69.9422	27.658368354430376	71.3433	0.0	55.9072	0.0	85.5429	False	27.0785	29.25659756097561	-0.275796919195384	breast_invasive_carcinoma_her2	ion_channels	HER2
8800	KCNJ15	0.0365853658536585	5.361129237215373	34.9404	187.32	39.07302531645568	191.49633333333333	0.0	106.299	0.0	261.494	False	36.51515	44.64948780487805	-0.2725182177975216	breast_invasive_carcinoma_her2	ion_channels	HER2
8801	KCNJ16	0.0365853658536585	27.778212100611828	0.5884	16.3447	1.1800708860759497	181.50026666666668	0.0	5.2314	0.0	516.672	False	0.62175	7.777151219512195	-0.2849891413513287	breast_invasive_carcinoma_her2	ion_channels	HER2
8802	KCNJ1	0.1219512195121951	38.82983508245877	1.1339	44.02915	1.6363805555555555	62.76785	0.0	7.1596	0.0	199.778	False	1.287	9.09143780487805	-0.2847580046550511	breast_invasive_carcinoma_her2	ion_channels	HER2
8803	KCNJ2	0.0609756097560975	3.49840901722359	94.6899	331.264	99.2657077922078	353.607	0.0	198.278	0.0	449.242	False	97.19125	114.77432317073168	-0.2514367096471889	breast_invasive_carcinoma_her2	ion_channels	HER2
8804	KCNJ3	0.1585365853658536	119.4426074633916	0.8468	101.144	4.5024028985507245	419.3566923076924	0.0	34.5505	0.0	1972.4	False	1.5214	70.27198536585367	-0.2846765639311016	breast_invasive_carcinoma_her2	ion_channels	HER2
8805	KCNJ4	0.1097560975609756	inf	0.0	5.4377	0.4205616438356164	9.066033333333332	0.0	2.5094	0.0	35.9712	True	0.0	1.3694548780487803	-0.2852051642613785	breast_invasive_carcinoma_her2	ion_channels	HER2
8806	KCNJ5	0.0365853658536585	3.771992958928746	60.1613	226.928	62.061737974683545	219.59	0.0	171.967	0.0	249.612	False	60.50785	67.82496707317075	-0.2641821134566282	breast_invasive_carcinoma_her2	ion_channels	HER2
8807	KCNJ6	0.1219512195121951	6.966655430080341	1.7799	12.39995	2.088770833333333	16.871879999999997	0.0	6.4841	0.0	42.9668	False	2.1413	3.891589024390244	-0.2844611837912707	breast_invasive_carcinoma_her2	ion_channels	HER2
8808	KCNJ8	0.0975609756097561	2.7851600801466514	187.656	522.652	189.60910135135137	603.96075	0.0	380.981	0.0	899.5830000000002	False	195.793	230.0336524390244	-0.2171781861715193	breast_invasive_carcinoma_her2	ion_channels	HER2
8809	KCNJ9	0.048780487804878	8.157540725170783	0.47575	3.88095	0.5926538461538462	4.052425	0.0	2.4022	0.0	5.3610000000000015	False	0.5027	0.7614231707317073	-0.2850305044835224	breast_invasive_carcinoma_her2	ion_channels	HER2
8810	KCNK10	0.1463414634146341	11.037789360723592	0.6523	7.19995	0.8892114285714287	9.578325	0.0	3.6034	0.0	41.1136	False	0.86385	2.1607890243902443	-0.2849050253134951	breast_invasive_carcinoma_her2	ion_channels	HER2
8811	KCNK12	0.1219512195121951	9.937262630617314	2.43555	24.2027	3.6483375	88.36693	0.0	14.3885	0.0	626.754	False	3.4674	13.979873170731707	-0.2840004391495064	breast_invasive_carcinoma_her2	ion_channels	HER2
8812	KCNK13	0.024390243902439	2.962836230558097	27.325	80.95949999999999	28.02925625	80.95949999999999	0.0	67.4619	0.0	81.5115	False	27.78195	29.320237804878044	-0.2755525101626949	breast_invasive_carcinoma_her2	ion_channels	HER2
8813	KCNK15	0.0853658536585365	27.271385965686616	15.8597	432.516	30.631904	439.4332857142857	0.0	127.114	0.0	811.898	False	19.46415	65.52958292682929	-0.2784424745554761	breast_invasive_carcinoma_her2	ion_channels	HER2
8814	KCNK16	0.1829268292682926	inf	0.0	0.4036	0.0	2.590433333333333	0.0	0.0	0.0	27.781	True	0.0	0.473859756097561	-0.2852051642613785	breast_invasive_carcinoma_her2	ion_channels	HER2
8815	KCNK17	0.0609756097560975	18.523035590785767	7.5188	139.27100000000002	8.338864935064935	113.01974	0.0	25.6838	0.0	161.30200000000005	False	7.8024	14.721845121951224	-0.282494272177145	breast_invasive_carcinoma_her2	ion_channels	HER2
8816	KCNK18	0.024390243902439	inf	0.0	0.38265	0.0	0.38265	0.0	0.0	0.0	0.4593	True	0.0	0.0093329268292682	-0.2852051642613785	breast_invasive_carcinoma_her2	ion_channels	HER2
8817	KCNK1	0.0121951219512195	3.490579189370432	832.0939999999998	2904.49	920.4723901234566	2904.49	0.0	1943.81	0.0	2904.49	False	849.7839999999999	944.6677268292684	0.0100466452982731	breast_invasive_carcinoma_her2	ion_channels	HER2
8818	KCNK2	0.1097560975609756	17.558954512587917	24.3408	427.399	41.1987301369863	1423.1758888888892	0.0	175.283	0.0	9324.69	False	31.33815	192.87915	-0.2743169320803162	breast_invasive_carcinoma_her2	ion_channels	HER2
8819	KCNK3	0.1219512195121951	16.863473282774315	11.5113	194.1205	18.24505555555556	775.60181	0.0	81.0952	0.0	4496.71	False	12.9576	110.60563536585369	-0.2807031321596325	breast_invasive_carcinoma_her2	ion_channels	HER2
8820	KCNK4	0.048780487804878	14.589939024390246	0.3279999999999999	4.7855	0.5738948717948718	5.24615	0.0	2.7016	0.0	8.3315	False	0.34655	0.8018097560975609	-0.28508475776443	breast_invasive_carcinoma_her2	ion_channels	HER2
8821	KCNK5	0.073170731707317	5.420716573512957	74.75995	405.2525	88.25361578947367	431.308	0.0	258.795	0.0	742.435	False	76.21975	113.355156097561	-0.2587231181041382	breast_invasive_carcinoma_her2	ion_channels	HER2
8822	KCNK6	0.0121951219512195	5.76011302696136	297.982	1716.41	387.8027049382716	1716.41	0.0	1155.33	0.0	1716.41	False	298.256	404.0052329268293	-0.1815780970160273	breast_invasive_carcinoma_her2	ion_channels	HER2
8823	KCNK7	0.0853658536585365	5.414028056112224	1.996	10.8064	2.476144000000001	11.936957142857144	0.0	7.8991	0.0	18.0563	False	2.1043000000000003	3.283774390243903	-0.2844740391956484	breast_invasive_carcinoma_her2	ion_channels	HER2
8824	KCNK9	0.1097560975609756	14.46828939610882	1.1873	17.1782	1.6346164383561643	23.166344444444444	0.0	6.496	0.0	74.9968	False	1.2927	3.99785487804878	-0.2847560242278902	breast_invasive_carcinoma_her2	ion_channels	HER2
8825	KCNMA1	0.0975609756097561	8.552104441985653	643.496	5503.245	885.9308256756757	5821.62875	0.0	3153.56	0.0	8732.47	False	721.7579999999998	1367.4623304878048	-0.0344351385087695	breast_invasive_carcinoma_her2	ion_channels	HER2
8830	KCNN1	0.1097560975609756	5.366143175346096	3.5467	19.0321	4.2804232876712325	25.78472222222222	0.0	12.0307	0.0	50.0689	False	4.0113	6.640651219512194	-0.283811464705154	breast_invasive_carcinoma_her2	ion_channels	HER2
8831	KCNN2	0.024390243902439	4.254376410410712	16.6175	70.6971	17.878018750000003	70.6971	0.0	40.5805	0.0	83.9757	False	16.69885	19.166289024390245	-0.2794032596831972	breast_invasive_carcinoma_her2	ion_channels	HER2
8832	KCNN3	0.1097560975609756	6.153560690662315	29.1025	179.084	37.15589863013698	220.32644444444443	0.0	111.917	0.0	374.75	False	33.2115	57.25998292682928	-0.2736660490589384	breast_invasive_carcinoma_her2	ion_channels	HER2
8833	KCNN4	0.0853658536585365	9.98302182493615	275.648	2751.8	408.849112	3230.901428571429	0.0	1382.93	0.0	5406.48	False	301.67600000000004	649.7560170731708	-0.1803898407194931	breast_invasive_carcinoma_her2	ion_channels	HER2
8836	KCNQ1	0.048780487804878	5.455292598589344	170.77149999999995	931.6085	220.72790641025645	1053.253	0.0	645.524	0.0	1651.12	False	182.6485	261.33888658536586	-0.2217451554375408	breast_invasive_carcinoma_her2	ion_channels	HER2
8837	KCNQ2	0.1585365853658536	inf	0.0	6.9797	0.4698623188405796	85.37434615384615	0.0	3.0595	0.0	992.391	True	0.2278	13.930329268292684	-0.2851260166636152	breast_invasive_carcinoma_her2	ion_channels	HER2
8838	KCNQ3	0.0975609756097561	4.341592247767433	6.57875	28.56225	7.347509459459459	30.41245	0.0	22.0428	0.0	42.3469	False	7.00675	9.59774756097561	-0.28277071548777	breast_invasive_carcinoma_her2	ion_channels	HER2
8839	KCNQ4	0.0975609756097561	8.330301280200214	3.1167	25.963050000000003	3.81444054054054	32.12425	0.0	15.3453	0.0	71.654	False	3.311	6.576373170731707	-0.2840547792912543	breast_invasive_carcinoma_her2	ion_channels	HER2
8840	KCNQ5	0.1097560975609756	5.862555854479108	17.2099	100.894	22.028631506849315	156.08781111111114	0.0	79.9367	0.0	465.3080000000001	False	19.94615	36.74244390243902	-0.2782750068552044	breast_invasive_carcinoma_her2	ion_channels	HER2
8842	KCNS1	0.1585365853658536	51.772248670813504	2.8777	148.985	4.423952173913043	242.25007692307693	0.0	20.5331	0.0	1510.38	False	3.90105	42.12809390243903	-0.2838497703357659	breast_invasive_carcinoma_her2	ion_channels	HER2
8843	KCNS2	0.048780487804878	8.282364538957152	1.42015	11.7622	2.001742307692308	12.65565	0.0	7.581	0.0	18.4531	False	1.5215	2.52144512195122	-0.2846765291867654	breast_invasive_carcinoma_her2	ion_channels	HER2
8844	KCNS3	0.073170731707317	3.726588727040253	697.634	2599.795	826.9825736842106	2623.4166666666665	0.0	2188.16	0.0	2867.28	False	732.3985	958.4289707317072	-0.0307381674200934	breast_invasive_carcinoma_her2	ion_channels	HER2
8845	KCNT1	0.1463414634146341	25.25119097174044	1.0810499999999998	27.2978	1.8280557142857143	117.203375	0.0	10.4745	0.0	408.54	False	1.4126	18.712248780487805	-0.2847143657688392	breast_invasive_carcinoma_her2	ion_channels	HER2
8846	KCNT2	0.0	1.0	5.8558	0.0	6.841219512195121	0.0	0.0	18.7432	0.0	0.0	False	5.8558	6.841219512195121	-0.2831706054247572	breast_invasive_carcinoma_her2	ion_channels	HER2
8847	KCNU1	0.1097560975609756	inf	0.0	18.9113	0.410786301369863	18.33962222222222	0.0	2.994	0.0	39.7919	True	0.0	2.378585365853659	-0.2852051642613785	breast_invasive_carcinoma_her2	ion_channels	HER2
8848	KCNV1	0.1585365853658536	inf	0.0	5.2914	0.1702115942028985	8.652346153846155	0.0	1.2949	0.0	46.3	True	0.0	1.514940243902439	-0.2852051642613785	breast_invasive_carcinoma_her2	ion_channels	HER2
8849	KCNV2	0.024390243902439	7.58006209802617	0.4508999999999999	3.41785	0.5668737500000001	3.41785	0.0	2.3774	0.0	3.4459	False	0.46585	0.636409756097561	-0.2850433077713959	breast_invasive_carcinoma_her2	ion_channels	HER2
10725	MCOLN1	0.0365853658536585	2.3406772923928103	435.233	1018.74	444.360911392405	1092.2913333333331	0.0	773.3439999999998	0.0	1375.4	False	447.5355	468.06568292682914	-0.1297119257240755	breast_invasive_carcinoma_her2	ion_channels	HER2
10726	MCOLN2	0.0	1.0	72.57395	0.0	82.53978536585366	0.0	0.0	245.779	0.0	0.0	False	72.57395	82.53978536585366	-0.2599898271117126	breast_invasive_carcinoma_her2	ion_channels	HER2
10727	MCOLN3	0.1829268292682926	12.407391671340278	17.6523	219.019	21.91155970149253	331.46880666666664	0.0	90.3873	0.0	1966.53	False	22.0519	78.53788536585365	-0.2775433779966	breast_invasive_carcinoma_her2	ion_channels	HER2
10953	MIP	0.073170731707317	8.079992091735864	1.2645	10.21715	1.7897828947368424	11.579766666666666	0.0	6.4332	0.0	18.2069	False	1.46995	2.5061231707317075	-0.2846944398920538	breast_invasive_carcinoma_her2	ion_channels	HER2
11531	NALCN	0.0365853658536585	7.698918051457267	23.1804	178.46400000000003	31.62896202531645	230.243	0.0	104.395	0.0	367.63	False	24.2656	38.89532926829269	-0.2767742426271153	breast_invasive_carcinoma_her2	ion_channels	HER2
12735	ORAI1	0.0365853658536585	2.267947822659332	410.983	932.088	447.8033924050632	969.3953333333332	0.0	859.1489999999999	0.0	1062.59	False	422.731	466.8860243902439	-0.1383300845858831	breast_invasive_carcinoma_her2	ion_channels	HER2
12736	ORAI2	0.024390243902439	3.313845423206989	915.9525	3035.325	969.6488250000002	3035.325	0.0	2089.53	0.0	3150.15	False	932.7235	1020.0311707317072	0.0388634239843542	breast_invasive_carcinoma_her2	ion_channels	HER2
12737	ORAI3	0.0365853658536585	2.925572980660391	516.815	1511.98	557.3067341772153	1510.8433333333332	0.0	1102.81	0.0	1778.8	False	520.371	592.192219512195	-0.1044057147631936	breast_invasive_carcinoma_her2	ion_channels	HER2
12820	P2RX1	0.1219512195121951	15.698618021006078	11.30625	177.49249999999998	20.39260833333333	183.6256	0.0	95.0036	0.0	334.532	False	13.64075	40.299070731707324	-0.2804657762271829	breast_invasive_carcinoma_her2	ion_channels	HER2
12821	P2RX2	0.1951219512195122	72.30769230769229	0.8099000000000001	58.562	2.343177272727273	65.43604375	0.0	15.8461	0.0	133.225	False	1.2388	14.653980487804876	-0.2847747514250783	breast_invasive_carcinoma_her2	ion_channels	HER2
12822	P2RX3	0.073170731707317	inf	0.0	0.4156999999999999	0.0	0.4507666666666667	0.0	0.0	0.0	0.6313	True	0.0	0.0329829268292682	-0.2852051642613785	breast_invasive_carcinoma_her2	ion_channels	HER2
12823	P2RX4	0.0121951219512195	3.8496591817824086	630.248	2426.24	654.7283580246914	2426.24	0.0	1297.7	0.0	2426.24	False	636.09	676.3321585365853	-0.0641999164068662	breast_invasive_carcinoma_her2	ion_channels	HER2
12824	P2RX5	0.073170731707317	5.216592748779458	36.2339	189.0175	48.54820131578948	220.66933333333336	0.0	146.53	0.0	313.176	False	40.1675	61.14243048780487	-0.271249233035929	breast_invasive_carcinoma_her2	ion_channels	HER2
12826	P2RX6	0.1219512195121951	23.50100200400801	1.27245	29.90385	2.363865277777778	53.76546999999999	0.0	10.359000000000002	0.0	124.442	False	1.72385	8.632353658536584	-0.2846062240225538	breast_invasive_carcinoma_her2	ion_channels	HER2
12827	P2RX7	0.0	1.0	61.1402	0.0	82.05888658536585	0.0	0.0	255.202	0.0	0.0	False	61.1402	82.05888658536585	-0.2639624076469458	breast_invasive_carcinoma_her2	ion_channels	HER2
12910	PANX1	0.0365853658536585	2.0600725252171963	606.134	1248.68	602.4204303797468	1280.13	0.0	1060.03	0.0	1455.58	False	622.2194999999999	627.2146829268293	-0.0690191295533801	breast_invasive_carcinoma_her2	ion_channels	HER2
12911	PANX2	0.0853658536585365	6.664029197201245	48.2786	321.73	69.21504400000002	375.37342857142863	0.0	241.498	0.0	558.769	False	56.65305	95.35051585365856	-0.2655214381267685	breast_invasive_carcinoma_her2	ion_channels	HER2
12912	PANX3	0.1829268292682926	inf	0.0	0.8247	0.0	2.19506	0.0	0.0	0.0	10.7872	True	0.0	0.4015353658536585	-0.2852051642613785	breast_invasive_carcinoma_her2	ion_channels	HER2
13487	PKD2L1	0.048780487804878	4.046064200613912	4.80525	19.44235	5.398085897435899	19.984325	0.0	13.6223	0.0	24.5161	False	4.9861	6.109609756097561	-0.2834727769163057	breast_invasive_carcinoma_her2	ion_channels	HER2
13488	PKD2L2	0.024390243902439	9.890633685380768	0.3598	3.55865	0.5080925000000001	3.55865	0.0	2.107	0.0	4.8112	False	0.3726	0.5824963414634148	-0.2850757068648613	breast_invasive_carcinoma_her2	ion_channels	HER2
13489	PKD2	0.0121951219512195	3.537229090533844	445.767	1576.78	462.53371358024697	1576.78	0.0	907.942	0.0	1576.78	False	449.4255	476.1220829268293	-0.1290552577707276	breast_invasive_carcinoma_her2	ion_channels	HER2
15430	RYR1	0.1341463414634146	7.362930160993733	42.6352	313.92	56.69881549295774	461.0138181818183	0.0	215.058	0.0	1566.25	False	48.60125	110.93619390243904	-0.2683189825853749	breast_invasive_carcinoma_her2	ion_channels	HER2
15431	RYR2	0.1219512195121951	12.709458190443728	7.187950000000001	91.35495	8.830747222222222	298.5083	0.0	27.5607	0.0	1475.33	False	8.2929	44.15727804878048	-0.2823238512083	breast_invasive_carcinoma_her2	ion_channels	HER2
15432	RYR3	0.048780487804878	2.758283325275163	7.0322	19.3968	6.896785897435898	18.86235	0.0	15.3453	0.0	20.9958	False	7.201700000000001	7.4804719512195135	-0.282702981404434	breast_invasive_carcinoma_her2	ion_channels	HER2
15602	SCN10A	0.0853658536585365	inf	0.0	2.2371	0.224844	2.113042857142857	0.0	1.1643	0.0	3.8809	True	0.0	0.3860317073170731	-0.2852051642613785	breast_invasive_carcinoma_her2	ion_channels	HER2
15603	SCN11A	0.0853658536585365	15.71268493663774	3.2038	50.3403	3.6764813333333337	64.42805714285716	0.0	10.7219	0.0	131.314	False	3.4175	8.862591463414633	-0.2840177765732482	breast_invasive_carcinoma_her2	ion_channels	HER2
15604	SCN1A	0.1829268292682926	inf	0.0	30.0633	0.5821567164179104	246.6630133333333	0.0	5.6215	0.0	2248.1	True	0.0	45.59694756097562	-0.2852051642613785	breast_invasive_carcinoma_her2	ion_channels	HER2
15606	SCN2A	0.1097560975609756	37.04993347746549	9.6208	356.45	11.831568493150684	472.7801	0.0	43.9299	0.0	1825.07	False	10.8417	62.42348048780487	-0.2814382875683566	breast_invasive_carcinoma_her2	ion_channels	HER2
15608	SCN3A	0.0853658536585365	10.674042472506637	5.274	56.2949	6.413054666666667	89.77644285714284	0.0	19.2893	0.0	255.541	False	5.70185	13.529441463414631	-0.2832240943302693	breast_invasive_carcinoma_her2	ion_channels	HER2
15610	SCN4A	0.0853658536585365	7.716559511911332	13.4074	103.459	17.30699333333333	804.3679857142859	0.0	61.2903	0.0	4684.61	False	14.55835	84.4951268292683	-0.2801469621986158	breast_invasive_carcinoma_her2	ion_channels	HER2
15612	SCN5A	0.048780487804878	7.012942246283334	2.36435	16.58105	2.891875641025641	16.849275	0.0	9.6774	0.0	23.2523	False	2.4119	3.572724390243903	-0.2843671656176326	breast_invasive_carcinoma_her2	ion_channels	HER2
15614	SCN8A	0.048780487804878	11.072643429853352	30.08875	333.16200000000003	51.76172435897436	327.833	0.0	207.882	0.0	389.25	False	33.93285	65.22861585365855	-0.2734154207900773	breast_invasive_carcinoma_her2	ion_channels	HER2
15615	SCN9A	0.0365853658536585	4.015815445601201	9.7879	39.3064	11.29464810126582	39.2527	0.0	31.4472	0.0	43.2452	False	9.97875	12.317503658536584	-0.2817381138172146	breast_invasive_carcinoma_her2	ion_channels	HER2
15617	SCNN1A	0.0365853658536585	4.25215637622959	1700.77	7231.94	2131.773221518987	7812.990000000001	0.0	6577.33	0.0	9412.19	False	1768.275	2339.6226158536583	0.3291702459006075	breast_invasive_carcinoma_her2	ion_channels	HER2
15618	SCNN1B	0.1219512195121951	25.84888366858496	40.695800000000006	1051.941	89.12008333333334	1105.7842999999998	0.0	455.673	0.0	2237.41	False	55.6074	213.103524390244	-0.2658847422777834	breast_invasive_carcinoma_her2	ion_channels	HER2
15619	SCNN1D	0.073170731707317	9.725969163835082	17.054650000000002	165.873	27.03575657894737	180.6265	0.0	97.6982	0.0	269.202	False	18.64855	38.27410365853659	-0.2787258493611643	breast_invasive_carcinoma_her2	ion_channels	HER2
15620	SCNN1G	0.1829268292682926	23.15208661290841	6.2254	144.131	10.553832835820891	368.6592666666666	0.0	55.4755	0.0	1879.45	False	8.8764	76.0609243902439	-0.2821211180068299	breast_invasive_carcinoma_her2	ion_channels	HER2
18533	TPCN1	0.0365853658536585	2.368377969741619	1038.39	2459.3	1101.9511898734174	2376.44	0.0	2039.17	0.0	2484.29	False	1053.29	1148.5788292682928	0.0807534540358423	breast_invasive_carcinoma_her2	ion_channels	HER2
18534	TPCN2	0.0853658536585365	2.4576717079961306	254.298	624.981	262.7054133333333	914.704857142857	0.0	550.7719999999998	0.0	1543.67	False	266.53000000000003	318.3639024390244	-0.1926010851048705	breast_invasive_carcinoma_her2	ion_channels	HER2
18729	TRPA1	0.0975609756097561	29.15423620341653	8.1252	236.884	13.025398648648649	288.733575	0.0	58.108	0.0	708.43	False	9.31525	39.923757317073175	-0.2819686424876094	breast_invasive_carcinoma_her2	ion_channels	HER2
18730	TRPC1	0.0121951219512195	4.805802535293559	55.7963	268.146	59.93763827160494	268.146	0.0	118.47	0.0	268.146	False	56.3206	62.476764634146335	-0.265636945672319	breast_invasive_carcinoma_her2	ion_channels	HER2
18732	TRPC3	0.0365853658536585	3.800191116180143	3.2441	12.3282	3.296630379746836	14.688633333333334	0.0	9.6774	0.0	21.5957	False	3.48415	3.713410975609756	-0.2839946194732002	breast_invasive_carcinoma_her2	ion_channels	HER2
18734	TRPC4	0.048780487804878	4.464907200327895	5.61155	25.05505	6.656928205128206	152.04792499999996	0.0	16.8542	0.0	540.1669999999998	False	6.2496	13.749171951219507	-0.2830337822289749	breast_invasive_carcinoma_her2	ion_channels	HER2
18735	TRPC5	0.0609756097560975	inf	0.0	4.1992	0.0965883116883117	9.93888	0.0	0.7457	0.0	38.5492	True	0.0	0.6967280487804879	-0.2852051642613785	breast_invasive_carcinoma_her2	ion_channels	HER2
18736	TRPC6	0.024390243902439	3.6817085236762375	52.00045	191.4505	56.08151625000001	191.4505	0.0	123.781	0.0	229.068	False	52.8809	59.38319878048782	-0.2668320466030759	breast_invasive_carcinoma_her2	ion_channels	HER2
18737	TRPC7	0.073170731707317	inf	0.0	0.93265	0.0	0.9642166666666666	0.0	0.0	0.0	1.7194	True	0.0	0.0705524390243902	-0.2852051642613785	breast_invasive_carcinoma_her2	ion_channels	HER2
18738	TRPM1	0.0609756097560975	inf	0.0	1.4914	0.228877922077922	1.81712	0.0	1.217	0.0	2.4157	True	0.0	0.3257219512195122	-0.2852051642613785	breast_invasive_carcinoma_her2	ion_channels	HER2
18739	TRPM2	0.0365853658536585	4.106399910646972	429.756	1764.75	489.67682151898737	1728.4366666666667	0.0	1149.15	0.0	1932.47	False	437.706	534.9973036585367	-0.1331271202465266	breast_invasive_carcinoma_her2	ion_channels	HER2
18740	TRPM3	0.0365853658536585	6.252479711451759	0.3327	2.0802	0.3568481012658227	2.0933666666666664	0.0	1.2341	0.0	2.1708	False	0.34425	0.4203792682926829	-0.2850855568841616	breast_invasive_carcinoma_her2	ion_channels	HER2
18741	TRPM4	0.0121951219512195	3.2794180836044444	1140.37	3739.75	1379.7425308641975	3739.75	0.0	3308.42	0.0	3739.75	False	1145.02	1408.5231097560977	0.112624433591714	breast_invasive_carcinoma_her2	ion_channels	HER2
18742	TRPM5	0.1219512195121951	19.03803680981596	0.4075	7.758	0.9456069444444444	10.36546	0.0	4.9674	0.0	32.6855	False	0.76715	2.0943695121951222	-0.284938623086558	breast_invasive_carcinoma_her2	ion_channels	HER2
18743	TRPM6	0.073170731707317	6.812323136347675	2.42065	16.49025	3.08853552631579	15.912333333333336	0.0	10.5991	0.0	20.7291	False	2.87725	4.026862195121951	-0.2842054828493308	breast_invasive_carcinoma_her2	ion_channels	HER2
18744	TRPM7	0.024390243902439	2.417470178855063	870.3975	2104.16	928.9155875	2104.16	0.0	1687.79	0.0	2109.62	False	878.0364999999999	957.5800853658536	0.0198627888707387	breast_invasive_carcinoma_her2	ion_channels	HER2
18745	TRPM8	0.1097560975609756	7.848773660357239	1.5004	11.7763	2.0126	100.90005555555558	0.0	7.6135	0.0	566.9830000000002	False	1.8279	12.866101219512194	-0.2845700725407835	breast_invasive_carcinoma_her2	ion_channels	HER2
18748	TRPV1	0.0609756097560975	2.6926967324585585	136.035	366.301	141.1943714285714	380.68680000000006	0.0	283.586	0.0	418.331	False	142.075	155.7975682926829	-0.2358421486677835	breast_invasive_carcinoma_her2	ion_channels	HER2
18749	TRPV2	0.0609756097560975	3.580249948951739	239.969	859.1489999999999	262.41705584415587	837.4047999999999	0.0	627.469	0.0	943.458	False	264.269	297.47728414634145	-0.193386654545357	breast_invasive_carcinoma_her2	ion_channels	HER2
18750	TRPV3	0.1341463414634146	9.96261931780255	1.4981	14.925	2.269887323943662	22.524618181818184	0.0	9.8312	0.0	40.0867	False	2.04425	4.986985365853658	-0.28449490316951	breast_invasive_carcinoma_her2	ion_channels	HER2
18751	TRPV4	0.0853658536585365	4.473276879882951	70.8076	316.742	82.71467866666667	328.2787142857144	0.0	215.612	0.0	426.136	False	74.5964	103.67746219512198	-0.2592871402851261	breast_invasive_carcinoma_her2	ion_channels	HER2
18752	TRPV5	0.1341463414634146	inf	0.0	2.1751	0.2605901408450704	2.5219454545454543	0.0	1.4418	0.0	3.8809	True	0.2939	0.5639426829268293	-0.2851030506574161	breast_invasive_carcinoma_her2	ion_channels	HER2
18753	TRPV6	0.0365853658536585	5.367095140428331	747.926	4014.19	830.3703493670888	4917.623333333333	0.0	2803.69	0.0	7151.73	False	801.688	979.9039951219512	-0.0066639906193023	breast_invasive_carcinoma_her2	ion_channels	HER2
19743	ZACN	0.048780487804878	7.52470912048042	0.39965	3.00725	0.544946153846154	7.199125	0.0	2.5109	0.0	20.2183	False	0.4116999999999999	0.869540243902439	-0.2850621218294243	breast_invasive_carcinoma_her2	ion_channels	HER2
164	ACCN1	0.0952380952380952	17.676331696259915	0.5294	9.35785	0.6947292397660818	22.772855555555555	0.0	3.2835	0.0	131.421	False	0.6219	2.7974079365079367	-0.3182603670181446	breast_invasive_carcinoma_basal	ion_channels	BASAL
165	ACCN2	0.074074074074074	5.398356427853302	114.385	617.491	135.59974742857145	761.4001428571428	0.0	459.545	0.0	2043.7	False	120.998	181.95533227513224	-0.2698602843749447	breast_invasive_carcinoma_basal	ion_channels	BASAL
166	ACCN3	0.0793650793650793	10.851940292827718	10.5113	114.068	15.830063218390809	130.60678666666666	0.0	60.6654	0.0	304.217	False	11.7361	24.939326984126986	-0.3137916377727791	breast_invasive_carcinoma_basal	ion_channels	BASAL
747	ANO1	0.0582010582010582	4.659291175899275	1132.58	5277.02	1395.021698314607	6349.551818181819	0.0	4330.6	0.0	14763.1	False	1196.88	1683.3805941798942	0.1627237394830401	breast_invasive_carcinoma_basal	ion_channels	BASAL
881	AQP10	0.1375661375661375	inf	0.0	0.5217	0.0	1.5113346153846157	0.0	0.0	0.0	9.5694	True	0.0	0.2079084656084656	-0.3185104167489118	breast_invasive_carcinoma_basal	ion_channels	BASAL
882	AQP11	0.0687830687830687	5.885031646835135	13.75335	80.9389	15.175335795454544	92.0469	0.0	36.3448	0.0	207.609	False	14.7398	20.462797883597887	-0.3125839285328604	breast_invasive_carcinoma_basal	ion_channels	BASAL
885	AQP1	0.0793650793650793	7.727503125739195	1627.615	12577.4	2316.383706896552	14556.138666666666	0.0	8313.15	0.0	31093.6	False	1841.96	3287.7928306878307	0.4220935422219174	breast_invasive_carcinoma_basal	ion_channels	BASAL
886	AQP2	0.0846560846560846	20.16460905349794	0.6075	12.25	1.8267994219653176	52.9520375	0.0	9.8566	0.0	618.285	False	1.0428	6.154861904761904	-0.3180911341323432	breast_invasive_carcinoma_basal	ion_channels	BASAL
887	AQP3	0.1216931216931216	12.691899684902053	317.6790000000001	4031.95	568.8628981927711	6193.318260869565	0.0	2709.42	0.0	19799.9	False	405.556	1253.320429100529	-0.1554469521870464	breast_invasive_carcinoma_basal	ion_channels	BASAL
888	AQP4	0.1216931216931216	42.31791853433245	5.87855	248.768	11.080110240963856	724.7138869565217	0.0	56.1839	0.0	6400.15	False	7.3482	97.92443227513228	-0.3155558976435516	breast_invasive_carcinoma_basal	ion_channels	BASAL
889	AQP5	0.1058201058201058	32.252572109777915	154.34799999999996	4978.120000000001	552.3190544378698	6551.46	0.0	2954.7	0.0	15020.7	False	240.255	1187.148784126984	-0.2219101625834921	breast_invasive_carcinoma_basal	ion_channels	BASAL
890	AQP6	0.0952380952380952	15.707713544517697	4.2017	65.9991	9.412197076023393	119.3191	0.0	45.0122	0.0	471.871	False	5.3577	19.879521164021167	-0.3163562256530259	breast_invasive_carcinoma_basal	ion_channels	BASAL
893	AQP7	0.1587301587301587	44.7082889193442	1.9701	88.0798	4.816138993710692	126.93886666666668	0.0	30.5168	0.0	489.018	False	2.728	24.20069894179894	-0.3174135592709686	breast_invasive_carcinoma_basal	ion_channels	BASAL
894	AQP8	0.0476190476190476	8.526910656620021	0.3716	3.1686	0.4669433333333334	4.1524	0.0	1.8788	0.0	9.9463	False	0.4235	0.6424412698412697	-0.318340138471086	breast_invasive_carcinoma_basal	ion_channels	BASAL
895	AQP9	0.0582010582010582	5.747420300234646	106.117	609.899	136.133947752809	698.467090909091	0.0	469.199	0.0	1479.9	False	124.33	168.86233174603174	-0.2685205742882486	breast_invasive_carcinoma_basal	ion_channels	BASAL
2858	CACNA1A	0.0793650793650793	8.078332227037862	30.7332	248.273	43.20051494252873	327.1553333333334	0.0	159.578	0.0	868.752	False	34.5549	65.73661164021165	-0.3046167948777306	breast_invasive_carcinoma_basal	ion_channels	BASAL
2859	CACNA1B	0.1269841269841269	44.263207969554514	3.5736	158.179	12.358968484848486	245.1978125	0.0	77.9801	0.0	1630.63	False	4.8683	41.92580582010582	-0.3165530005979326	breast_invasive_carcinoma_basal	ion_channels	BASAL
2860	CACNA1C	0.1111111111111111	7.931697952973231	113.042	896.615	148.20564345238094	886.7129047619046	0.0	506.55	0.0	1534.97	False	130.076	230.26200582010583	-0.2662102579142522	breast_invasive_carcinoma_basal	ion_channels	BASAL
2861	CACNA1D	0.0952380952380952	10.303366441675362	40.3423	415.6615	64.47644502923976	438.12944444444446	0.0	271.235	0.0	777.997	False	45.0899	100.06244497354498	-0.3003809468095001	breast_invasive_carcinoma_basal	ion_channels	BASAL
2862	CACNA1E	0.0899470899470899	9.694947635745155	4.29205	41.6112	5.56363488372093	101.59383529411764	0.0	21.2675	0.0	573.388	False	5.0604	14.201271957671956	-0.3164757622102813	breast_invasive_carcinoma_basal	ion_channels	BASAL
2863	CACNA1F	0.0899470899470899	7.896238411208469	2.16265	17.0768	2.88638023255814	20.91368823529412	0.0	10.4864	0.0	79.9791	False	2.3354	4.507884126984127	-0.3175714134666579	breast_invasive_carcinoma_basal	ion_channels	BASAL
2864	CACNA1G	0.1428571428571428	9.049098568861904	3.2282	29.2123	4.182340740740741	128.2837740740741	0.0	17.2946	0.0	1234.29	False	4.0426	21.91111693121693	-0.3168849929804611	breast_invasive_carcinoma_basal	ion_channels	BASAL
2865	CACNA1H	0.1058201058201058	5.147371615593712	38.2231	196.7485	47.58948402366864	279.31695	0.0	159.42	0.0	1049.46	False	43.7796	72.11090899470899	-0.3009077841824287	breast_invasive_carcinoma_basal	ion_channels	BASAL
2866	CACNA1I	0.1111111111111111	11.936433020178336	10.04295	119.877	17.629642857142855	181.55405714285715	0.0	81.7704	0.0	826.556	False	12.8933	35.84346666666667	-0.3133263579071354	breast_invasive_carcinoma_basal	ion_channels	BASAL
2867	CACNA1S	0.0899470899470899	inf	0.0	1.2606	0.1277005813953488	1.5542764705882357	0.0	0.8076	0.0	3.4179	True	0.0	0.2560169312169312	-0.3185104167489118	breast_invasive_carcinoma_basal	ion_channels	BASAL
3011	CATSPER1	0.0582010582010582	5.395240145132525	3.2522	17.5464	4.179829775280899	39.812963636363634	0.0	14.3608	0.0	120.82	False	3.4208	6.2537158730158735	-0.3171350025038428	breast_invasive_carcinoma_basal	ion_channels	BASAL
3013	CATSPER2	0.0529100529100529	3.258021167355563	16.1853	52.73205	17.35526592178771	65.26585	0.0	44.8161	0.0	111.473	False	16.3989	19.89021746031746	-0.3119168477991156	breast_invasive_carcinoma_basal	ion_channels	BASAL
3014	CATSPER3	0.0476190476190476	4.287335598109734	5.2691	22.5904	6.431507222222222	24.606655555555555	0.0	17.9459	0.0	33.1492	False	5.6058	7.296990476190476	-0.3162564711294637	breast_invasive_carcinoma_basal	ion_channels	BASAL
3015	CATSPER4	0.238095238095238	inf	0.0	0.3968	0.0	0.5188533333333335	0.0	0.0	0.0	1.4287	True	0.0	0.1235365079365079	-0.3185104167489118	breast_invasive_carcinoma_basal	ion_channels	BASAL
3645	CFTR	0.1481481481481481	20.92066103056501	2.6141	54.6887	4.274045341614907	213.49374285714288	0.0	20.4305	0.0	1354.25	False	3.7788	35.26955608465608	-0.3169910600635555	breast_invasive_carcinoma_basal	ion_channels	BASAL
3735	CHRNA10	0.0634920634920634	3.584643261608154	8.83	31.6524	10.189450282485875	34.22080833333333	0.0	25.4826	0.0	46.4207	False	9.3906	11.715250793650794	-0.3147347020009741	breast_invasive_carcinoma_basal	ion_channels	BASAL
3736	CHRNA1	0.0793650793650793	11.017140872671348	8.0626	88.8268	12.175188505747125	110.23318666666668	0.0	45.8057	0.0	298.434	False	9.5207	19.957569312169312	-0.3146823921923669	breast_invasive_carcinoma_basal	ion_channels	BASAL
3737	CHRNA2	0.074074074074074	inf	0.0	2.3077500000000004	0.1893725714285714	3.0209642857142853	0.0	1.1223	0.0	8.4034	True	0.0	0.3991201058201059	-0.3185104167489118	breast_invasive_carcinoma_basal	ion_channels	BASAL
3738	CHRNA3	0.0899470899470899	5.648637687571434	5.4246	30.6416	6.568119767441861	59.36077647058824	0.0	22.0761	0.0	241.727	False	5.7426	11.316665608465607	-0.3162014674260243	breast_invasive_carcinoma_basal	ion_channels	BASAL
3739	CHRNA4	0.1693121693121693	inf	0.0	5.77955	0.2878675159235668	16.18329375	0.0	2.2985	0.0	150.065	True	0.0	2.9791566137566137	-0.3185104167489118	breast_invasive_carcinoma_basal	ion_channels	BASAL
3740	CHRNA5	0.0476190476190476	3.6379346578016833	164.16649999999998	597.227	173.63101944444443	631.9773333333334	0.0	479.413	0.0	910.864	False	174.175	195.4570343915344	-0.248479202958306	breast_invasive_carcinoma_basal	ion_channels	BASAL
3741	CHRNA6	0.1058201058201058	8.418042749371333	2.386	20.08545	3.567930769230769	22.53314	0.0	14.3699	0.0	33.5896	False	2.8588	5.574831216931217	-0.3173609680106625	breast_invasive_carcinoma_basal	ion_channels	BASAL
3742	CHRNA7	0.1005291005291005	15.602487740700871	2.09025	32.6131	3.526441176470588	41.4164947368421	0.0	16.2095	0.0	138.889	False	2.6864	7.33549417989418	-0.3174302855433594	breast_invasive_carcinoma_basal	ion_channels	BASAL
3743	CHRNA9	0.0899470899470899	32.71362754607178	0.4124	13.4911	0.7271098837209302	21.44804117647059	0.0	3.5134	0.0	78.0012	False	0.4993	2.590897354497354	-0.3183096612728352	breast_invasive_carcinoma_basal	ion_channels	BASAL
3744	CHRNB1	0.0476190476190476	3.0083294875477224	154.9315	466.085	168.10345111111113	905.991	0.0	356.339	0.0	4065.39	False	160.653	203.24095343915343	-0.2539160456330675	breast_invasive_carcinoma_basal	ion_channels	BASAL
3745	CHRNB2	0.0899470899470899	15.15185456907801	8.92795	135.275	13.204054069767444	253.7063411764706	0.0	53.3391	0.0	952.274	False	9.8847	34.836534920634925	-0.3145360373089463	breast_invasive_carcinoma_basal	ion_channels	BASAL
3746	CHRNB3	0.1111111111111111	inf	0.0	0.33	0.0	0.3736428571428571	0.0	0.0	0.0	0.6918	True	0.0	0.041515873015873	-0.3185104167489118	breast_invasive_carcinoma_basal	ion_channels	BASAL
3747	CHRNB4	0.1428571428571428	12.1755476736908	2.3965	29.1787	3.3033864197530862	45.24836666666668	0.0	15.4301	0.0	191.785	False	2.7418	9.295526455026454	-0.3174080106517619	breast_invasive_carcinoma_basal	ion_channels	BASAL
3748	CHRND	0.2169312169312169	inf	0.0	0.4278	0.0	5.166726829268292	0.0	0.0	0.0	128.002	True	0.0	1.1208243386243386	-0.3185104167489118	breast_invasive_carcinoma_basal	ion_channels	BASAL
3749	CHRNE	0.074074074074074	5.071737890722457	16.8342	85.37865	20.60599771428572	143.3758214285714	0.0	61.9439	0.0	489.168	False	18.1787	29.700058730158734	-0.3112012367510058	breast_invasive_carcinoma_basal	ion_channels	BASAL
3750	CHRNG	0.0476190476190476	8.070824832410375	0.3431	2.7691	0.4500172222222222	3.701533333333333	0.0	1.9075	0.0	7.7281	False	0.3607	0.6048513227513228	-0.3183653887092146	breast_invasive_carcinoma_basal	ion_channels	BASAL
3819	CLCN1	0.1216931216931216	10.17400011125327	0.8988499999999999	9.1449	1.2292180722891568	11.513865217391306	0.0	5.0505	0.0	38.1718	False	1.0862	2.4807888888888887	-0.3180736841270123	breast_invasive_carcinoma_basal	ion_channels	BASAL
3820	CLCN2	0.0687830687830687	3.705985734811166	155.904	577.778	181.33665056818185	679.6583076923076	0.0	492.575	0.0	1229.39	False	168.521	215.6127433862434	-0.2507525285375918	breast_invasive_carcinoma_basal	ion_channels	BASAL
3821	CLCN3	0.0529100529100529	2.9505997442919423	991.756	2926.275	1076.7474804469273	3218.992	0.0	2549.47	0.0	4287.79	False	1020.7	1190.0937513227511	0.0918863676120544	breast_invasive_carcinoma_basal	ion_channels	BASAL
3822	CLCN4	0.0529100529100529	4.651553929344141	308.283	1433.995	354.166207821229	1578.439	0.0	991.686	0.0	2122.56	False	316.817	418.9425460317461	-0.1911265840547918	breast_invasive_carcinoma_basal	ion_channels	BASAL
3823	CLCN5	0.037037037037037	2.848143231503652	362.7135	1033.06	396.2519725274725	1010.094	0.0	851.743	0.0	1135.59	False	374.844	418.9868624338624	-0.1677954444387305	breast_invasive_carcinoma_basal	ion_channels	BASAL
3824	CLCN6	0.0211640211640211	2.553396390057112	244.436	624.142	257.60560162162164	621.0267500000001	0.0	522.475	0.0	649.653	False	248.04	265.29705449735445	-0.2187800176180271	breast_invasive_carcinoma_basal	ion_channels	BASAL
3825	CLCN7	0.0793650793650793	2.3016912165848336	1466.4	3375.2	1505.1497281609195	3949.908	0.0	2893.54	0.0	7932.47	False	1520.54	1699.1781624338623	0.2928589635706959	breast_invasive_carcinoma_basal	ion_channels	BASAL
3826	CLCNKA	0.0952380952380952	8.608785719817238	2.5826	22.23305	3.689871929824562	28.03742777777778	0.0	14.9379	0.0	65.51899999999999	False	3.0888	6.008686772486773	-0.3172684910238857	breast_invasive_carcinoma_basal	ion_channels	BASAL
3827	CLCNKB	0.1111111111111111	18.04160246533128	1.0384	18.7344	2.163673809523809	23.826038095238097	0.0	10.2886	0.0	44.2462	False	1.4541	4.570603174603175	-0.317925761155555	breast_invasive_carcinoma_basal	ion_channels	BASAL
3960	CNGA1	0.0582010582010582	11.666974138011902	31.9813	373.125	54.83096629213483	531.9318181818181	0.0	216.439	0.0	1832.83	False	37.0242	82.59874074074074	-0.3036239539062183	breast_invasive_carcinoma_basal	ion_channels	BASAL
3961	CNGA2	0.2486772486772486	inf	0.0	0.9335	0.0	12.809793617021276	0.0	0.0	0.0	191.956	True	0.0	3.185504232804232	-0.3185104167489118	breast_invasive_carcinoma_basal	ion_channels	BASAL
3962	CNGA3	0.0687830687830687	10.146207126762915	0.59915	6.0791	0.8604954545454546	15.74450769230769	0.0	3.9826	0.0	77.214	False	0.638	1.884263492063492	-0.3182538936290702	breast_invasive_carcinoma_basal	ion_channels	BASAL
3963	CNGA4	0.0476190476190476	4.79500524332932	2.5747	12.3457	2.926784444444445	14.6093	0.0	9.009	0.0	24.5207	False	2.739	3.483094708994709	-0.3174091364585575	breast_invasive_carcinoma_basal	ion_channels	BASAL
3964	CNGB1	0.0899470899470899	17.67866471718881	3.04355	53.8059	5.2450738372093015	60.144635294117656	0.0	23.6136	0.0	195.467	False	3.4179	10.18312962962963	-0.3171361685180239	breast_invasive_carcinoma_basal	ion_channels	BASAL
3965	CNGB3	0.1164021164021164	inf	0.0	4.0553	0.1532197604790419	13.776931818181817	0.0	1.1516	0.0	112.403	True	0.0	1.7390486772486773	-0.3185104167489118	breast_invasive_carcinoma_basal	ion_channels	BASAL
6067	FAM38A	0.0317460317460317	2.743246562723892	2931.1	8040.73	3271.874480874317	9241.12	0.0	7434.48	0.0	12447.3	False	2964.3	3461.374338624338	0.8733571132610934	breast_invasive_carcinoma_basal	ion_channels	BASAL
6068	FAM38B	0.1005291005291005	9.913183384294491	41.51855	411.581	72.15110117647059	551.0462631578948	0.0	327.515	0.0	1241.01	False	50.0481	120.29400105820106	-0.2983873842189068	breast_invasive_carcinoma_basal	ion_channels	BASAL
6776	GABRA1	0.1375661375661375	inf	0.0	3.1855	0.2243177914110429	6.57251153846154	0.0	1.7229	0.0	41.5879	True	0.0	1.0976142857142857	-0.3185104167489118	breast_invasive_carcinoma_basal	ion_channels	BASAL
6777	GABRA2	0.1216931216931216	inf	0.0	3.0396	0.3215048192771084	5.533282608695653	0.0	2.0037	0.0	24.3037	True	0.0	0.955742328042328	-0.3185104167489118	breast_invasive_carcinoma_basal	ion_channels	BASAL
6778	GABRA3	0.1746031746031746	108.12850284693536	0.8956999999999999	96.8507	4.033471794871795	123.87631818181818	0.0	37.042	0.0	403.818	False	1.7295	24.95841322751323	-0.3178150300157363	breast_invasive_carcinoma_basal	ion_channels	BASAL
6779	GABRA4	0.1269841269841269	inf	0.0	1.63665	0.0720933333333333	80.52332083333333	0.0	0.7001	0.0	1811.53	True	0.0	10.288122222222222	-0.3185104167489118	breast_invasive_carcinoma_basal	ion_channels	BASAL
6780	GABRA5	0.1957671957671957	120.44708941788356	0.9998	120.423	5.401015131578947	285.5875351351352	0.0	44.1032	0.0	2070.58	False	2.3354	60.25234444444445	-0.3175714134666579	breast_invasive_carcinoma_basal	ion_channels	BASAL
6781	GABRA6	0.0423280423280423	inf	0.0	0.41845	0.0	0.549725	0.0	0.0	0.0	1.1998	True	0.0	0.023268783068783	-0.3185104167489118	breast_invasive_carcinoma_basal	ion_channels	BASAL
6782	GABRB1	0.1269841269841269	inf	0.0	5.86815	0.2204290909090908	22.429925	0.0	1.5444	0.0	226.946	True	0.0	3.0406825396825394	-0.3185104167489118	breast_invasive_carcinoma_basal	ion_channels	BASAL
6783	GABRB2	0.1216931216931216	11.51661363950754	7.229	83.2536	10.87364156626506	145.29331739130433	0.0	47.2598	0.0	687.552	False	8.388	27.231591534391537	-0.3151378212485495	breast_invasive_carcinoma_basal	ion_channels	BASAL
6784	GABRB3	0.1534391534391534	90.819963695704	5.4539	495.323	24.93681375	608.5652413793104	0.0	176.52599999999995	0.0	1626.89	False	9.1182	114.4882656084656	-0.3148442269192262	breast_invasive_carcinoma_basal	ion_channels	BASAL
6785	GABRD	0.0952380952380952	8.293440541334226	24.1773	200.513	33.984811111111114	226.18166666666667	0.0	130.435	0.0	733.207	False	27.3262	52.28927354497354	-0.3075232661573525	breast_invasive_carcinoma_basal	ion_channels	BASAL
6786	GABRE	0.1269841269841269	7.679876531756808	118.573	910.626	159.54401272727273	1380.177	0.0	612.284	0.0	4557.75	False	144.451	314.545026984127	-0.2604304462407057	breast_invasive_carcinoma_basal	ion_channels	BASAL
6787	GABRG1	0.1481481481481481	inf	0.0	3.11085	0.1692167701863354	5.148475	0.0	1.5068	0.0	31.6627	True	0.0	0.9068846560846562	-0.3185104167489118	breast_invasive_carcinoma_basal	ion_channels	BASAL
6788	GABRG2	0.164021164021164	inf	0.0	2.6459	0.0399455696202531	12.797199999999997	0.0	0.6094	0.0	62.7609	True	0.0	2.132405291005291	-0.3185104167489118	breast_invasive_carcinoma_basal	ion_channels	BASAL
6789	GABRG3	0.1375661375661375	56.27018863272099	0.8111	45.64075	3.0705398773006136	65.07266538461539	0.0	21.4017	0.0	216.03	False	1.5444	11.599932804232804	-0.3178894538863988	breast_invasive_carcinoma_basal	ion_channels	BASAL
6790	GABRP	0.0476190476190476	5.394585549512938	12549.75	67700.7	13807.193966666666	61515.033333333326	0.0	44858.9	0.0	70002.6	False	13846.0	16078.99584126984	5.248604187211056	breast_invasive_carcinoma_basal	ion_channels	BASAL
6791	GABRQ	0.0793650793650793	41.90195227765727	1.26775	53.1212	4.980168390804598	113.02922666666667	0.0	27.6226	0.0	502.762	False	1.7616	13.555490476190474	-0.3178021234449731	breast_invasive_carcinoma_basal	ion_channels	BASAL
6792	GABRR1	0.1111111111111111	20.71100759144237	0.5796	12.0041	0.8554428571428572	35.06608095238096	0.0	4.5856	0.0	285.968	False	0.7717	4.656624867724868	-0.3182001363545831	breast_invasive_carcinoma_basal	ion_channels	BASAL
6793	GABRR2	0.0846560846560846	5.808602240428022	1.1962	6.94825	1.4299768786127165	8.44129375	0.0	5.2528	0.0	17.4627	False	1.3098	2.023527513227513	-0.3179837804129111	breast_invasive_carcinoma_basal	ion_channels	BASAL
6794	GABRR3	0.074074074074074	inf	0.0	0.4762999999999999	0.0	0.5405214285714285	0.0	0.0	0.0	1.4335	True	0.0	0.0400386243386243	-0.3185104167489118	breast_invasive_carcinoma_basal	ion_channels	BASAL
7033	GJA10	0.0687830687830687	inf	0.0	0.3477	0.0	1.4244692307692308	0.0	0.0	0.0	14.0655	True	0.0	0.097979365079365	-0.3185104167489118	breast_invasive_carcinoma_basal	ion_channels	BASAL
7034	GJA1	0.0423280423280423	5.02123422124248	1574.11	7903.974999999999	1840.0928563535915	12483.77375	0.0	5792.13	0.0	40111.5	False	1639.78	2290.619031746032	0.3408022501066042	breast_invasive_carcinoma_basal	ion_channels	BASAL
7035	GJA3	0.1269841269841269	9.948349117799689	3.0832	30.67275	4.121229090909091	46.631258333333335	0.0	15.8194	0.0	107.496	False	3.7923	9.519328042328045	-0.3169856320665056	breast_invasive_carcinoma_basal	ion_channels	BASAL
7036	GJA4	0.0793650793650793	4.445696273973187	140.8605	626.2230000000002	157.65673735632183	761.1542000000001	0.0	401.971	0.0	2050.48	False	147.155	205.5533613756614	-0.2593432385352957	breast_invasive_carcinoma_basal	ion_channels	BASAL
7037	GJA5	0.0899470899470899	6.02259108341323	300.384	1809.09	360.3740075581395	2213.349411764706	0.0	1053.23	0.0	4346.74	False	347.663	527.043752910053	-0.1787242139064639	breast_invasive_carcinoma_basal	ion_channels	BASAL
7038	GJA8	0.1005291005291005	inf	0.0	0.3358	0.0	1.4080473684210524	0.0	0.0	0.0	14.5828	True	0.0	0.1415497354497354	-0.3185104167489118	breast_invasive_carcinoma_basal	ion_channels	BASAL
7039	GJA9	0.0687830687830687	3.721682493969828	8.22945	30.6274	8.941379545454545	35.85673846153846	0.0	21.6487	0.0	69.0748	False	8.7966	10.792700529100529	-0.3149735338711714	breast_invasive_carcinoma_basal	ion_channels	BASAL
7040	GJB1	0.1216931216931216	23.420843032763223	2.5989500000000003	60.8696	4.682551807228916	200.9125347826087	0.0	22.7211	0.0	1176.42	False	3.0867	28.562391005291	-0.3172693353789824	breast_invasive_carcinoma_basal	ion_channels	BASAL
7041	GJB2	0.1058201058201058	14.298697595032248	466.36800000000005	6668.455	711.8944094674557	9378.7925	0.0	2910.52	0.0	34248.2	False	564.145	1629.0264825396823	-0.0916824615090595	breast_invasive_carcinoma_basal	ion_channels	BASAL
7042	GJB3	0.1005291005291005	8.575234230935012	154.2815	1323.0	235.14007176470588	1632.1305263157897	0.0	1010.44	0.0	3421.26	False	172.74900000000005	375.5782656084656	-0.2490525602763219	breast_invasive_carcinoma_basal	ion_channels	BASAL
7043	GJB4	0.1269841269841269	24.041337584233027	2.7602	66.3589	5.577286666666666	95.28839999999998	0.0	32.4799	0.0	398.907	False	3.6343	16.969174074074076	-0.3170491597356826	breast_invasive_carcinoma_basal	ion_channels	BASAL
7044	GJB5	0.0793650793650793	17.98698951541209	46.06285	828.5319999999998	89.23672586206895	940.5460666666668	0.0	411.468	0.0	2355.55	False	59.5391	156.80095925925926	-0.2945713012558718	breast_invasive_carcinoma_basal	ion_channels	BASAL
7045	GJB6	0.1216931216931216	40.18999320805977	11.0425	443.798	37.1456421686747	936.314913043478	0.0	219.294	0.0	7231.57	False	14.3062	146.56835767195767	-0.3127582677566273	breast_invasive_carcinoma_basal	ion_channels	BASAL
7046	GJB7	0.1428571428571428	16.43573825503356	1.192	19.5914	1.756861111111111	41.56240370370371	0.0	8.0532	0.0	196.82	False	1.3577	7.443367195767196	-0.3179645210752301	breast_invasive_carcinoma_basal	ion_channels	BASAL
7047	GJC1	0.0264550264550264	4.915215308691224	330.89700000000005	1626.43	406.2115108695653	1786.0100000000002	0.0	1324.5	0.0	2489.36	False	349.636	442.7141164021164	-0.1779309221894616	breast_invasive_carcinoma_basal	ion_channels	BASAL
7048	GJC2	0.074074074074074	3.805564301335127	23.5034	89.4437	26.98430971428571	130.97719999999998	0.0	79.5739	0.0	617.757	False	26.2394	34.68748677248677	-0.3079602400235653	breast_invasive_carcinoma_basal	ion_channels	BASAL
7049	GJC3	0.074074074074074	6.453590124228455	10.2392	66.0796	12.739610857142855	85.09487857142857	0.0	49.5173	0.0	161.048	False	11.4296	18.09926031746032	-0.3139148734095054	breast_invasive_carcinoma_basal	ion_channels	BASAL
7050	GJD2	0.1322751322751322	inf	0.0	1.4482	0.0	7.494524	0.0	0.0	0.0	94.3231	True	0.0	0.9913391534391536	-0.3185104167489118	breast_invasive_carcinoma_basal	ion_channels	BASAL
7051	GJD3	0.0846560846560846	6.080562296408036	22.8705	139.0655	30.104331791907512	145.83550000000002	0.0	99.039	0.0	208.503	False	25.8436	39.90167936507937	-0.3081193808555925	breast_invasive_carcinoma_basal	ion_channels	BASAL
7052	GJD4	0.0846560846560846	14.660597232337947	0.4119	6.0387	0.6144196531791908	8.7414875	0.0	2.9212	0.0	33.6889	False	0.4733	1.3024253968253967	-0.3183201151930795	breast_invasive_carcinoma_basal	ion_channels	BASAL
7088	GLRA1	0.1851851851851851	inf	0.0	0.3427	0.0	0.4119971428571428	0.0	0.0	0.0	0.7659	True	0.0	0.0762957671957671	-0.3185104167489118	breast_invasive_carcinoma_basal	ion_channels	BASAL
7089	GLRA2	0.0952380952380952	inf	0.0	3.8787	0.4157473684210526	12.500905555555557	0.0	2.3665	0.0	57.971	True	0.2879	1.566714814814815	-0.3183946596858987	breast_invasive_carcinoma_basal	ion_channels	BASAL
7090	GLRA3	0.1111111111111111	48.87181777579276	0.11195	5.4712	0.523710119047619	22.93921428571429	0.0	2.9659	0.0	198.775	False	0.3358	3.0143216931216927	-0.3183754003482178	breast_invasive_carcinoma_basal	ion_channels	BASAL
7092	GLRB	0.037037037037037	5.117723246111694	63.5431	325.196	75.18866593406594	338.3435714285714	0.0	236.436	0.0	474.83	False	65.5788	84.93514391534391	-0.2921428957905	breast_invasive_carcinoma_basal	ion_channels	BASAL
7424	GRIA1	0.1693121693121693	inf	0.0	5.940300000000001	0.335924203821656	9.07406875	0.0	1.8625	0.0	64.0835	True	0.33	1.8153984126984128	-0.31837773237658	breast_invasive_carcinoma_basal	ion_channels	BASAL
7425	GRIA2	0.1798941798941798	49.98087763420345	1.1531	57.63295	2.8844799999999995	181.90749411764708	0.0	20.2242	0.0	1245.79	False	1.8237	35.08967830687831	-0.3177771546585434	breast_invasive_carcinoma_basal	ion_channels	BASAL
7426	GRIA3	0.0846560846560846	10.996094210936208	8.4746	93.1875	12.0806774566474	142.29849375	0.0	48.1941	0.0	758.398	False	9.2504	23.10440793650794	-0.3147910727555223	breast_invasive_carcinoma_basal	ion_channels	BASAL
7427	GRIA4	0.1111111111111111	33.453433497062505	1.0383	34.7347	2.557885714285714	41.61014285714285	0.0	14.0468	0.0	148.392	False	1.3703	6.897025396825396	-0.3179594549446502	breast_invasive_carcinoma_basal	ion_channels	BASAL
7428	GRID1	0.0582010582010582	5.946673048197282	25.9081	154.067	31.14080056179776	235.62336363636368	0.0	99.0598	0.0	987.756	False	27.48	43.04190211640211	-0.3074614271983687	breast_invasive_carcinoma_basal	ion_channels	BASAL
7430	GRID2	0.1534391534391534	inf	0.0	1.8007	0.052119375	9.850637931034482	0.0	0.6679	0.0	133.232	True	0.0	1.5555957671957674	-0.3185104167489118	breast_invasive_carcinoma_basal	ion_channels	BASAL
7431	GRIK1	0.074074074074074	7.942018072289156	0.5312	4.2188	0.6451091428571428	26.065735714285715	0.0	2.6237	0.0	301.731	False	0.6002	2.5281185185185184	-0.3182690920208101	breast_invasive_carcinoma_basal	ion_channels	BASAL
7432	GRIK2	0.1111111111111111	21.72113753534009	3.0065	65.3046	4.904650595238095	89.06116190476189	0.0	22.5564	0.0	267.427	False	3.8588	14.255374074074073	-0.3169588941551114	breast_invasive_carcinoma_basal	ion_channels	BASAL
7433	GRIK3	0.1269841269841269	18.79685436858321	11.1329	209.2635	18.05370181818182	582.610675	0.0	85.5214	0.0	2728.54	False	14.2666	89.74347619047619	-0.3127741898813071	breast_invasive_carcinoma_basal	ion_channels	BASAL
7434	GRIK4	0.1216931216931216	15.866259097525472	1.7175	27.2503	2.469927108433734	32.70378260869565	0.0	9.7862	0.0	74.8745	False	2.0123	6.149179365079365	-0.3177013235293864	breast_invasive_carcinoma_basal	ion_channels	BASAL
7435	GRIK5	0.0529100529100529	20.54171791102979	6.6674	136.95985000000002	9.51445530726257	172.06827	0.0	32.8119	0.0	582.717	False	7.6563	18.115186243386244	-0.3154320186886563	breast_invasive_carcinoma_basal	ion_channels	BASAL
7436	GRIN1	0.1111111111111111	10.091875055226652	4.5268	45.6839	6.546095238095238	80.81555238095238	0.0	25.9865	0.0	414.389	False	5.6017	14.79825714285714	-0.3162581196322714	breast_invasive_carcinoma_basal	ion_channels	BASAL
7437	GRIN2A	0.164021164021164	47.52989627821842	6.556	311.606	19.61479683544304	538.4289032258064	0.0	131.03	0.0	3390.87	False	11.133	104.71129047619046	-0.3140341285150619	breast_invasive_carcinoma_basal	ion_channels	BASAL
7438	GRIN2B	0.1111111111111111	20.04298922324952	0.84905	17.0175	1.4176559523809524	22.596823809523805	0.0	7.1829	0.0	69.6826	False	1.1711	3.770896825396825	-0.318039548056676	breast_invasive_carcinoma_basal	ion_channels	BASAL
7439	GRIN2C	0.1164021164021164	12.601413611430305	9.2246	116.243	13.639958083832337	389.7254045454545	0.0	61.9923	0.0	3325.64	False	10.1376	57.417100000000005	-0.3144343528308774	breast_invasive_carcinoma_basal	ion_channels	BASAL
7440	GRIN2D	0.1005291005291005	11.706171768448288	63.97275	748.8760000000002	89.5043594117647	913.5135263157896	0.0	318.746	0.0	5021.32	False	69.1185	172.3412597883598	-0.2907196749640059	breast_invasive_carcinoma_basal	ion_channels	BASAL
7441	GRIN3A	0.0476190476190476	6.050195090759615	15.3262	92.7265	20.748716111111108	128.79742222222222	0.0	59.1321	0.0	274.356	False	15.9745	25.8938925925926	-0.3120874879434114	breast_invasive_carcinoma_basal	ion_channels	BASAL
7442	GRIN3B	0.1058201058201058	9.313380745423416	0.7593	7.07165	1.181176331360947	9.023504999999998	0.0	4.9464	0.0	23.1959	False	1.0583	2.0110523809523806	-0.3180849019875821	breast_invasive_carcinoma_basal	ion_channels	BASAL
7687	HCN1	0.1058201058201058	21.53717105263157	0.304	6.5473	0.6723786982248521	28.306175	0.0	3.5483	0.0	371.48	False	0.3572	3.596589947089947	-0.318366795967709	breast_invasive_carcinoma_basal	ion_channels	BASAL
7688	HCN2	0.0793650793650793	8.482734281680965	5.525399999999999	46.8705	7.306066666666666	81.54919333333332	0.0	25.9399	0.0	325.79	False	5.9712	13.198378306878304	-0.3161095533426454	breast_invasive_carcinoma_basal	ion_channels	BASAL
7689	HCN3	0.0423280423280423	3.7331941020871806	93.2262	348.03149999999994	105.17422375690606	403.607375	0.0	272.882	0.0	626.2280000000002	False	96.4263	117.8063148148148	-0.2797399225313887	breast_invasive_carcinoma_basal	ion_channels	BASAL
7690	HCN4	0.1005291005291005	25.224420576596945	1.85745	46.8531	3.6136935294117647	77.20115789473684	0.0	17.0744	0.0	535.771	False	2.2292	11.011375132275132	-0.3176141137101174	breast_invasive_carcinoma_basal	ion_channels	BASAL
8178	HTR3A	0.1058201058201058	66.33059538505366	2.1062	139.7055	10.99316272189349	434.08751	0.0	64.2749	0.0	5270.73	False	3.0888	55.76505132275132	-0.3172684910238857	breast_invasive_carcinoma_basal	ion_channels	BASAL
8179	HTR3B	0.201058201058201	inf	0.0	1.0719	0.0	2.9201421052631584	0.0	0.0	0.0	24.8949	True	0.0	0.5871185185185185	-0.3185104167489118	breast_invasive_carcinoma_basal	ion_channels	BASAL
8180	HTR3C	0.1481481481481481	inf	0.0	1.3247	0.0791832298136646	2.612432142857142	0.0	0.7722	0.0	15.3446	True	0.0	0.4544793650793651	-0.3185104167489118	breast_invasive_carcinoma_basal	ion_channels	BASAL
8181	HTR3D	0.0793650793650793	inf	0.0	0.3783	0.0	0.6250066666666666	0.0	0.0	0.0	3.2564	True	0.0	0.0496037037037037	-0.3185104167489118	breast_invasive_carcinoma_basal	ion_channels	BASAL
8182	HTR3E	0.1322751322751322	inf	0.0	3.0992	0.2036189024390244	4.118964	0.0	1.5452	0.0	16.0109	True	0.0	0.721521693121693	-0.3185104167489118	breast_invasive_carcinoma_basal	ion_channels	BASAL
8198	HVCN1	0.0899470899470899	4.184248429487631	106.5735	445.93	123.81282558139536	515.7378823529411	0.0	335.7530000000001	0.0	1042.98	False	118.225	159.06534391534393	-0.2709752351763879	breast_invasive_carcinoma_basal	ion_channels	BASAL
8671	ITPR1	0.0687830687830687	5.226319048985696	331.015	1729.99	386.97921477272735	1685.6884615384613	0.0	1107.12	0.0	2319.08	False	355.8880000000001	476.3084222222222	-0.1754171564445564	breast_invasive_carcinoma_basal	ion_channels	BASAL
8672	ITPR2	0.0264550264550264	4.4275834863220505	1647.725	7295.44	1937.3326956521737	10527.6	0.0	5675.09	0.0	16948.7	False	1676.65	2164.5884444444446	0.3556267131607718	breast_invasive_carcinoma_basal	ion_channels	BASAL
8673	ITPR3	0.0476190476190476	4.076250999168851	2514.59	10250.1	2746.4114833333333	9801.872222222222	0.0	7594.86	0.0	12052.2	False	2582.38	3082.3858042328047	0.7197970663490328	breast_invasive_carcinoma_basal	ion_channels	BASAL
8753	KCNA10	0.1746031746031746	inf	0.0	0.6301	0.0	1.2185181818181818	0.0	0.0	0.0	18.7471	True	0.0	0.2127571428571428	-0.3185104167489118	breast_invasive_carcinoma_basal	ion_channels	BASAL
8754	KCNA1	0.1428571428571428	27.64109130306313	2.0306	56.128	4.048235185185185	111.8179	0.0	24.7205	0.0	759.2180000000002	False	2.5	19.4439015873016	-0.3175052321100342	breast_invasive_carcinoma_basal	ion_channels	BASAL
8755	KCNA2	0.0687830687830687	14.557528684907329	1.41625	20.6171	2.522744318181818	28.05638461538462	0.0	10.8884	0.0	73.2738	False	1.7112	4.279026455026455	-0.3178223879672929	breast_invasive_carcinoma_basal	ion_channels	BASAL
8756	KCNA3	0.1058201058201058	11.258263525198386	16.3066	183.584	24.88697100591716	194.13065	0.0	111.641	0.0	428.277	False	19.0617	42.79635502645503	-0.3108462055365542	breast_invasive_carcinoma_basal	ion_channels	BASAL
8757	KCNA4	0.1005291005291005	inf	0.0	4.6752	0.3120482352941176	8.946757894736843	0.0	2.0126	0.0	27.2053	True	0.0	1.1800878306878309	-0.3185104167489118	breast_invasive_carcinoma_basal	ion_channels	BASAL
8758	KCNA5	0.0793650793650793	6.893674815677144	3.6078	24.871	4.480175862068966	296.88518	0.0	15.0415	0.0	3563.42	False	4.1079	27.68692222222222	-0.3168587375576936	breast_invasive_carcinoma_basal	ion_channels	BASAL
8759	KCNA6	0.1216931216931216	23.311906476053345	5.8338	135.997	11.180647590361447	296.1159391304348	0.0	54.3597	0.0	2373.78	False	8.1411	45.855312698412696	-0.3152370932834851	breast_invasive_carcinoma_basal	ion_channels	BASAL
8760	KCNA7	0.0952380952380952	14.826696622249768	0.6454	9.56915	1.124701754385965	12.299805555555556	0.0	5.5204	0.0	24.7321	False	0.8137	2.1889973544973547	-0.3181832492526499	breast_invasive_carcinoma_basal	ion_channels	BASAL
8764	KCNB1	0.1428571428571428	21.358491956055285	5.429550000000001	115.967	11.780435802469135	191.26635555555555	0.0	61.5294	0.0	909.013	False	8.4753	37.42128148148148	-0.31510272020096	breast_invasive_carcinoma_basal	ion_channels	BASAL
8765	KCNB2	0.1587301587301587	28.469100163330427	2.6327	74.95060000000001	6.432470440251572	138.95157666666668	0.0	37.1771	0.0	683.453	False	3.9989	27.46724920634921	-0.3169025636079487	breast_invasive_carcinoma_basal	ion_channels	BASAL
8766	KCNC1	0.1322751322751322	8.530374760579667	1.38355	11.8022	1.842284756097561	41.623548	0.0	7.4863	0.0	378.191	False	1.7014	7.104356613756613	-0.3178263282910772	breast_invasive_carcinoma_basal	ion_channels	BASAL
8767	KCNC2	0.1269841269841269	inf	0.0	4.2364	0.0793660606060606	7.112362500000001	0.0	0.7593	0.0	46.4819	True	0.0	0.9724449735449736	-0.3185104167489118	breast_invasive_carcinoma_basal	ion_channels	BASAL
8768	KCNC3	0.0634920634920634	8.028159523559745	123.919	994.8415	195.0627514124293	1000.0106666666666	0.0	722.46	0.0	1291.51	False	146.332	246.17055555555555	-0.2596741453184142	breast_invasive_carcinoma_basal	ion_channels	BASAL
8769	KCNC4	0.0687830687830687	3.1436634923082853	194.5275	611.529	204.9701528409091	733.1931538461538	0.0	475.46	0.0	1543.85	False	199.251	241.30295185185187	-0.2383967989565077	breast_invasive_carcinoma_basal	ion_channels	BASAL
8770	KCND1	0.0423280423280423	4.386722110696873	62.76600000000001	275.337	73.32827403314917	304.299625	0.0	214.158	0.0	488.42800000000005	False	65.2174	83.10483915343914	-0.2922882052818962	breast_invasive_carcinoma_basal	ion_channels	BASAL
8771	KCND2	0.0846560846560846	5.698727254706475	34.3038	195.488	41.031738728323695	458.9489375	0.0	122.799	0.0	3828.47	False	35.9904	76.4109724867725	-0.304039617858087	breast_invasive_carcinoma_basal	ion_channels	BASAL
8772	KCND3	0.1058201058201058	16.443241989719013	2.5873	42.5436	4.498376923076923	59.864915	0.0	20.9649	0.0	190.806	False	3.1686	10.357269841269844	-0.3172364055302127	breast_invasive_carcinoma_basal	ion_channels	BASAL
8778	KCNF1	0.0952380952380952	10.04160561636644	12.7627	128.158	21.29811052631579	176.54372222222224	0.0	85.1576	0.0	414.031	False	15.0872	36.08340687830688	-0.3124442480754419	breast_invasive_carcinoma_basal	ion_channels	BASAL
8779	KCNG1	0.1058201058201058	11.825753424657533	182.5	2158.2	257.2993727810651	2810.8215	0.0	1159.39	0.0	8088.75	False	209.294	527.5133544973545	-0.2343587712252084	breast_invasive_carcinoma_basal	ion_channels	BASAL
8780	KCNG2	0.0423280423280423	6.853086085544126	1.847	12.65765	2.5438718232044195	25.0097875	0.0	8.6011	0.0	85.8011	False	1.9838	3.494810052910053	-0.3177127826342696	breast_invasive_carcinoma_basal	ion_channels	BASAL
8781	KCNG3	0.1005291005291005	7.663429217840982	6.188000000000001	47.4213	8.10230882352941	61.02287894736843	0.0	31.7639	0.0	156.062	False	6.9652	13.422366137566138	-0.3157098919302276	breast_invasive_carcinoma_basal	ion_channels	BASAL
8782	KCNG4	0.0899470899470899	inf	0.0	0.4270000000000001	0.0	2.5863	0.0	0.0	0.0	30.5029	True	0.0	0.2326301587301587	-0.3185104167489118	breast_invasive_carcinoma_basal	ion_channels	BASAL
8783	KCNH1	0.0793650793650793	10.97040047790285	4.26865	46.8288	6.15592816091954	80.03932000000002	0.0	22.9985	0.0	389.1830000000001	False	4.9432	12.01968941798942	-0.3165228852661518	breast_invasive_carcinoma_basal	ion_channels	BASAL
8784	KCNH2	0.1058201058201058	17.677147805057995	39.0352	690.031	84.85824615384615	869.3430500000001	0.0	440.068	0.0	2578.63	False	51.7075	167.8725111111111	-0.2977201828630054	breast_invasive_carcinoma_basal	ion_channels	BASAL
8785	KCNH3	0.0634920634920634	11.857500365094324	7.5323	89.31424999999999	12.931181920903954	114.48345833333332	0.0	52.1764	0.0	340.057	False	8.4087	19.3789455026455	-0.3151294983197397	breast_invasive_carcinoma_basal	ion_channels	BASAL
8786	KCNH4	0.0634920634920634	7.558138805220884	1.5936	12.04465	2.1037627118644067	25.680208333333336	0.0	7.3482	0.0	129.53	False	1.7018	3.6006798941798936	-0.317826167461535	breast_invasive_carcinoma_basal	ion_channels	BASAL
8787	KCNH5	0.1428571428571428	inf	0.0	3.9742	0.2216728395061728	8.64937777777778	0.0	1.5936	0.0	42.6083	True	0.0	1.425630687830688	-0.3185104167489118	breast_invasive_carcinoma_basal	ion_channels	BASAL
8788	KCNH6	0.1164021164021164	inf	0.0	1.57125	0.1170682634730539	5.128909090909091	0.0	0.7831	0.0	69.9653	True	0.0	0.7004571428571428	-0.3185104167489118	breast_invasive_carcinoma_basal	ion_channels	BASAL
8789	KCNH7	0.0793650793650793	10.97114063215758	0.4366	4.79	0.5320183908045977	12.36882	0.0	2.1992	0.0	65.8683	False	0.4733	1.4714470899470902	-0.3183201151930795	breast_invasive_carcinoma_basal	ion_channels	BASAL
8790	KCNH8	0.1005291005291005	12.923348956443183	12.9509	167.36900000000003	24.4581	183.34415789473684	0.0	116.388	0.0	281.777	False	16.8673	40.43077248677248	-0.3117285164051754	breast_invasive_carcinoma_basal	ion_channels	BASAL
8795	KCNJ10	0.074074074074074	9.937065209983592	19.0753	189.5525	29.12295657142857	253.229	0.0	118.859	0.0	957.938	False	20.2763	45.72340423280423	-0.3103578466316019	breast_invasive_carcinoma_basal	ion_channels	BASAL
8796	KCNJ11	0.0793650793650793	6.998578871126049	32.75565	229.243	41.12040862068966	301.9555333333332	0.0	132.45	0.0	719.823	False	34.7289	61.821608994709	-0.3045468340268646	breast_invasive_carcinoma_basal	ion_channels	BASAL
8797	KCNJ12	0.1005291005291005	6.4722115077309645	13.61085	88.0923	16.75589411764706	383.2835631578947	0.0	57.6606	0.0	4650.45	False	15.4899	53.602591005291	-0.3122823329338114	breast_invasive_carcinoma_basal	ion_channels	BASAL
8798	KCNJ13	0.0687830687830687	11.00954855472556	0.76975	8.4746	1.0228454545454546	17.635238461538464	0.0	3.6014	0.0	78.2636	False	0.8835	2.1654968253968256	-0.3181551844975325	breast_invasive_carcinoma_basal	ion_channels	BASAL
8799	KCNJ14	0.037037037037037	3.774694098787928	34.6844	130.923	38.919182967032974	133.09657142857142	0.0	98.7103	0.0	152.75	False	36.1143	42.4072343915344	-0.3039898009073842	breast_invasive_carcinoma_basal	ion_channels	BASAL
8800	KCNJ15	0.0952380952380952	7.310606837081224	29.2698	213.98	37.569222807017546	484.57394444444446	0.0	131.835	0.0	3072.59	False	32.8669	80.14110105820106	-0.3052954955459007	breast_invasive_carcinoma_basal	ion_channels	BASAL
8801	KCNJ16	0.1534391534391534	46.41575754549767	2.00285	92.9638	4.897155625	556.3513482758622	0.0	31.401	0.0	8755.67	False	2.7435	89.51182010582012	-0.3174073271262075	breast_invasive_carcinoma_basal	ion_channels	BASAL
8802	KCNJ1	0.0529100529100529	5.023587336119539	1.7467	8.7747	2.1288849162011174	12.68111	0.0	7.1397	0.0	36.734	False	1.7869	2.687203703703704	-0.3177919509764277	breast_invasive_carcinoma_basal	ion_channels	BASAL
8803	KCNJ2	0.1058201058201058	6.234489004374556	99.5987	620.947	127.87956094674556	957.32665	0.0	451.809	0.0	3766.03	False	110.613	215.65173968253964	-0.2740358213648425	breast_invasive_carcinoma_basal	ion_channels	BASAL
8804	KCNJ3	0.1322751322751322	inf	0.0	4.7604	0.3331219512195122	22.709412	0.0	1.8904	0.0	161.184	True	0.2883	3.292948677248677	-0.3183944988563564	breast_invasive_carcinoma_basal	ion_channels	BASAL
8805	KCNJ4	0.1269841269841269	44.718320808499605	0.7718	34.5136	1.4806830303030305	52.36775416666668	0.0	7.6563	0.0	331.3880000000001	False	1.0373	7.942533333333334	-0.3180933455385487	breast_invasive_carcinoma_basal	ion_channels	BASAL
8806	KCNJ5	0.074074074074074	8.771515686528536	33.1909	291.1345	44.54027085714286	302.8478571428572	0.0	160.178	0.0	591.236	False	38.7469	63.67416613756614	-0.3029313012752605	breast_invasive_carcinoma_basal	ion_channels	BASAL
8807	KCNJ6	0.1058201058201058	13.179878998176076	2.2479	29.62705	3.8958603550295856	61.240415000000006	0.0	17.8735	0.0	314.224	False	2.8588	9.964067195767196	-0.3173609680106625	breast_invasive_carcinoma_basal	ion_channels	BASAL
8808	KCNJ8	0.0582010582010582	3.827599675305928	147.21550000000002	563.482	162.6909848314607	712.3992727272727	0.0	406.477	0.0	1558.46	False	153.999	194.6845888888889	-0.2565914450679042	breast_invasive_carcinoma_basal	ion_channels	BASAL
8809	KCNJ9	0.0793650793650793	8.31231813773036	0.87635	7.2845	1.1506609195402298	11.750713333333332	0.0	4.6960000000000015	0.0	26.765	False	0.9329	1.991934920634921	-0.3181353220490682	breast_invasive_carcinoma_basal	ion_channels	BASAL
8810	KCNK10	0.0899470899470899	13.04266199137994	1.3689	17.8541	2.0176837209302327	52.49578235294118	0.0	8.7538	0.0	470.419	False	1.4738	6.558041798941799	-0.3179178403006007	breast_invasive_carcinoma_basal	ion_channels	BASAL
8811	KCNK12	0.1005291005291005	7.542711857194528	4.7001	35.4515	6.215739411764706	42.3614	0.0	21.1554	0.0	158.45600000000005	False	5.5875	9.84943015873016	-0.3162638290810203	breast_invasive_carcinoma_basal	ion_channels	BASAL
8812	KCNK13	0.0582010582010582	4.588944231479012	27.3649	125.576	29.092910112359554	182.9628909090909	0.0	75.3111	0.0	435.269	False	28.6853	38.04830582010583	-0.306976807580273	breast_invasive_carcinoma_basal	ion_channels	BASAL
8813	KCNK15	0.1269841269841269	11.43197662416033	6.2971	71.98830000000001	10.692958181818184	88.82147916666668	0.0	49.4981	0.0	179.602	False	7.4516	20.61404021164021	-0.3155143232068876	breast_invasive_carcinoma_basal	ion_channels	BASAL
8814	KCNK16	0.0793650793650793	inf	0.0	0.4026	0.0	0.7079666666666667	0.0	0.0	0.0	2.2447	True	0.0	0.0561878306878306	-0.3185104167489118	breast_invasive_carcinoma_basal	ion_channels	BASAL
8815	KCNK17	0.1164021164021164	15.492064159254838	5.9477	92.14215	10.292890419161676	165.00919545454548	0.0	45.4684	0.0	916.978	False	6.9418	28.30219576719577	-0.3157193004584475	breast_invasive_carcinoma_basal	ion_channels	BASAL
8816	KCNK18	0.0582010582010582	inf	0.0	0.6459999999999999	0.0	0.9777909090909088	0.0	0.0	0.0	3.725	True	0.0	0.0569084656084656	-0.3185104167489118	breast_invasive_carcinoma_basal	ion_channels	BASAL
8817	KCNK1	0.0264550264550264	3.852686834657082	510.545	1966.97	539.5368744565218	1886.84	0.0	1400.22	0.0	2305.67	False	516.737	575.1798142857143	-0.1107439788530241	breast_invasive_carcinoma_basal	ion_channels	BASAL
8818	KCNK2	0.1058201058201058	13.70967594629193	65.6959	900.6695	102.23291301775149	1052.6221	0.0	431.227	0.0	2282.06	False	75.1202	202.80319735449737	-0.2883065483051452	breast_invasive_carcinoma_basal	ion_channels	BASAL
8819	KCNK3	0.0952380952380952	27.07145497104841	16.234	439.478	37.37398070175439	725.4266666666667	0.0	186.159	0.0	3434.56	False	18.7158	102.90280793650794	-0.3109852828831893	breast_invasive_carcinoma_basal	ion_channels	BASAL
8820	KCNK4	0.1111111111111111	12.606545863183031	0.35595	4.4873	0.5155166666666666	9.365099999999998	0.0	2.5413	0.0	74.3248	False	0.4547	1.498803703703704	-0.3183275937667928	breast_invasive_carcinoma_basal	ion_channels	BASAL
8821	KCNK5	0.0687830687830687	5.531593894723184	870.9515000000001	4817.75	1011.1605642045456	6663.898461538461	0.0	3100.03	0.0	17424.4	False	930.347	1399.9732238095237	0.0555577885414495	breast_invasive_carcinoma_basal	ion_channels	BASAL
8822	KCNK6	0.0634920634920634	6.579316658335189	166.037	1092.41	206.47931581920903	1336.7733333333333	0.0	607.513	0.0	3054.65	False	178.49200000000005	278.2440153439153	-0.2467434501238921	breast_invasive_carcinoma_basal	ion_channels	BASAL
8823	KCNK7	0.1216931216931216	9.374861607236111	4.787100000000001	44.8784	5.646103012048193	63.615404347826086	0.0	19.0752	0.0	346.215	False	5.7177	12.700568253968257	-0.3162114790650275	breast_invasive_carcinoma_basal	ion_channels	BASAL
8824	KCNK9	0.1428571428571428	23.22078046444817	2.0885	48.4966	3.980533333333333	105.30135555555556	0.0	19.2594	0.0	546.206	False	2.9904	18.45493650793651	-0.3173080550912719	breast_invasive_carcinoma_basal	ion_channels	BASAL
8825	KCNMA1	0.0793650793650793	11.263815389954022	115.27	1298.38	154.13332298850574	1436.0905333333333	0.0	535.519	0.0	3412.38	False	126.436	255.8759587301588	-0.2676738067484581	breast_invasive_carcinoma_basal	ion_channels	BASAL
8830	KCNN1	0.1269841269841269	12.482551599654691	3.8227	47.71705	6.15950484848485	78.064125	0.0	28.869	0.0	310.324	False	4.386	15.290250264550265	-0.3167469208184649	breast_invasive_carcinoma_basal	ion_channels	BASAL
8831	KCNN2	0.0582010582010582	4.864367468088212	9.24815	44.9864	11.294174719101123	51.35700909090909	0.0	32.0153	0.0	80.3656	False	9.5923	13.625874074074076	-0.3146536037043094	breast_invasive_carcinoma_basal	ion_channels	BASAL
8832	KCNN3	0.0476190476190476	9.715055248871511	27.32635	265.47700000000003	40.305992777777774	298.87877777777777	0.0	149.72	0.0	638.518	False	28.4521	52.61898253968255	-0.3070705712033876	breast_invasive_carcinoma_basal	ion_channels	BASAL
8833	KCNN4	0.0529100529100529	4.956218584764018	1225.52	6073.945	1523.956373743017	7610.153999999999	0.0	4492.14	0.0	15936.0	False	1270.29	1845.977412169312	0.1922399812190433	breast_invasive_carcinoma_basal	ion_channels	BASAL
8836	KCNQ1	0.0846560846560846	4.377976534633209	112.421	492.1765	135.13343930635838	602.6253750000001	0.0	367.137	0.0	979.505	False	128.69299999999998	174.70947619047618	-0.2667663260564794	breast_invasive_carcinoma_basal	ion_channels	BASAL
8837	KCNQ2	0.1269841269841269	inf	0.0	18.9737	0.1706266666666666	73.54437916666667	0.0	1.3038	0.0	510.24300000000005	True	0.0	9.48792857142857	-0.3185104167489118	breast_invasive_carcinoma_basal	ion_channels	BASAL
8838	KCNQ3	0.1164021164021164	11.117857198208393	12.9046	143.47150000000002	20.13920898203593	206.9655090909091	0.0	82.999	0.0	629.058	False	16.1499	41.88618571428572	-0.3120169641891478	breast_invasive_carcinoma_basal	ion_channels	BASAL
8839	KCNQ4	0.0634920634920634	7.447618148484276	32.8358	244.5485	46.29716440677966	256.04075	0.0	169.72799999999995	0.0	390.712	False	39.6246	59.61421746031746	-0.3025784010522434	breast_invasive_carcinoma_basal	ion_channels	BASAL
8840	KCNQ5	0.0582010582010582	10.113131814567028	61.2383	619.311	108.27566404494382	676.1331818181818	0.0	451.731	0.0	1309.12	False	68.5803	141.32557248677247	-0.2909360711130636	breast_invasive_carcinoma_basal	ion_channels	BASAL
8842	KCNS1	0.1481481481481481	12.730308951543917	23.8484	303.5975	38.82109751552795	430.8364999999999	0.0	186.575	0.0	1743.9	False	32.8185	96.89745343915344	-0.3053149559205094	breast_invasive_carcinoma_basal	ion_channels	BASAL
8843	KCNS2	0.1111111111111111	13.316106074726768	0.59015	7.8585	0.8998041666666667	8.72017619047619	0.0	4.1557	0.0	19.83	False	0.6708	1.7687343915343914	-0.3182407056066082	breast_invasive_carcinoma_basal	ion_channels	BASAL
8844	KCNS3	0.0582010582010582	3.741676362203265	318.44550000000004	1191.52	354.62052247191014	1355.5218181818184	0.0	918.734	0.0	2385.23	False	355.7390000000001	412.87403703703706	-0.1754770654490335	breast_invasive_carcinoma_basal	ion_channels	BASAL
8845	KCNT1	0.164021164021164	27.680754834684965	0.6412	17.7489	0.892126582278481	34.526270967741944	0.0	5.1579	0.0	256.54	False	0.8214	6.408838095238095	-0.3181801532839622	breast_invasive_carcinoma_basal	ion_channels	BASAL
8846	KCNT2	0.1428571428571428	9.804701104934562	6.57505	64.4664	9.872343827160494	97.76103333333332	0.0	44.335	0.0	583.203	False	8.5585	22.427870899470896	-0.3150692676561781	breast_invasive_carcinoma_basal	ion_channels	BASAL
8847	KCNU1	0.1058201058201058	inf	0.0	0.3638	0.0	0.6977800000000001	0.0	0.0	0.0	3.2672	True	0.0	0.0738391534391534	-0.3185104167489118	breast_invasive_carcinoma_basal	ion_channels	BASAL
8848	KCNV1	0.1428571428571428	46.06231516687791	0.4734	21.8059	1.926451851851852	33.88315925925926	0.0	11.976	0.0	102.525	False	1.004	6.491695767195767	-0.3181067345979386	breast_invasive_carcinoma_basal	ion_channels	BASAL
8849	KCNV2	0.0793650793650793	6.673952641165756	0.68625	4.58	0.9614264367816092	5.11456	0.0	3.7431	0.0	6.7779	False	0.7828	1.2910402116402115	-0.3181956733347865	breast_invasive_carcinoma_basal	ion_channels	BASAL
10725	MCOLN1	0.037037037037037	2.807948404634174	459.111	1289.16	494.0346483516484	1530.5514285714287	0.0	1040.59	0.0	2173.78	False	464.156	532.4241587301588	-0.1318854242517543	breast_invasive_carcinoma_basal	ion_channels	BASAL
10726	MCOLN2	0.074074074074074	3.759865905957573	99.6614	374.7135	107.77433599999998	404.3687857142857	0.0	303.828	0.0	591.9630000000002	False	103.466	129.74429523809522	-0.2769094432104659	breast_invasive_carcinoma_basal	ion_channels	BASAL
10727	MCOLN3	0.0846560846560846	8.695357180981468	55.2703	480.595	86.99351734104047	555.64125	0.0	324.105	0.0	975.409	False	69.5813	126.66739947089948	-0.2905335951836569	breast_invasive_carcinoma_basal	ion_channels	BASAL
10953	MIP	0.0529100529100529	3.831450004747888	1.0531	4.0349	1.1373117318435757	4.44212	0.0	3.4668	0.0	7.5075	False	1.1212	1.312169312169312	-0.3180596115420679	breast_invasive_carcinoma_basal	ion_channels	BASAL
11531	NALCN	0.1005291005291005	12.867840468407312	40.7167	523.936	79.25400647058825	635.2968947368422	0.0	364.259	0.0	1667.94	False	49.0115	135.1524978835979	-0.2988041739775711	breast_invasive_carcinoma_basal	ion_channels	BASAL
12735	ORAI1	0.037037037037037	2.81722048739765	602.5264999999999	1697.45	661.8296153846153	1846.07	0.0	1571.33	0.0	2444.81	False	620.913	705.6903703703703	-0.0688575328771369	breast_invasive_carcinoma_basal	ion_channels	BASAL
12736	ORAI2	0.0476190476190476	2.5940007650837145	899.248	2332.65	930.4581888888888	2467.285555555556	0.0	1860.09	0.0	3171.88	False	917.937	1003.6404444444444	0.0505680519940608	breast_invasive_carcinoma_basal	ion_channels	BASAL
12737	ORAI3	0.0582010582010582	3.1814464193714573	310.56000000000006	988.03	325.3181651685393	1151.542181818182	0.0	729.888	0.0	2399.87	False	320.045	373.4052772486773	-0.189828689649073	breast_invasive_carcinoma_basal	ion_channels	BASAL
12820	P2RX1	0.0846560846560846	18.29172122066673	9.929	181.6185	22.47264277456647	211.98	0.0	103.812	0.0	538.221	False	11.4185	38.51559365079365	-0.3139193364293021	breast_invasive_carcinoma_basal	ion_channels	BASAL
12821	P2RX2	0.1428571428571428	76.4768679578379	0.96295	73.6434	2.576614814814815	228.0670407407408	0.0	16.3069	0.0	2648.88	False	1.2602	34.78953280423281	-0.3180037232761464	breast_invasive_carcinoma_basal	ion_channels	BASAL
12822	P2RX3	0.1216931216931216	inf	0.0	0.4173	0.0	3.481634782608696	0.0	0.0	0.0	70.8283	True	0.0	0.4236910052910052	-0.3185104167489118	breast_invasive_carcinoma_basal	ion_channels	BASAL
12823	P2RX4	0.037037037037037	2.6831297754884584	466.9025	1252.76	508.1126038461538	1302.8971428571426	0.0	1133.85	0.0	1583.14	False	477.665	537.5490682539682	-0.1264538085371151	breast_invasive_carcinoma_basal	ion_channels	BASAL
12824	P2RX5	0.0634920634920634	6.414002533317455	64.6583	414.7185	87.61836553672316	472.3252500000001	0.0	323.872	0.0	814.855	False	70.0304	112.04419947089949	-0.2903530238151289	breast_invasive_carcinoma_basal	ion_channels	BASAL
12826	P2RX6	0.1005291005291005	8.293689797523099	1.27175	10.5475	1.729751176470588	35.97792105263157	0.0	7.269	0.0	186.335	False	1.3801	5.172688888888888	-0.3179555146208658	breast_invasive_carcinoma_basal	ion_channels	BASAL
12827	P2RX7	0.0793650793650793	6.4825168552009975	49.60635	321.574	71.19278160919539	434.4912666666667	0.0	231.451	0.0	1791.91	False	60.2079	100.02599470899472	-0.2943023942612792	breast_invasive_carcinoma_basal	ion_channels	BASAL
12910	PANX1	0.0317460317460317	2.504928168624817	546.349	1368.565	579.0993606557377	1540.07	0.0	1197.81	0.0	2467.36	False	559.294	609.6063650793651	-0.0936329217823376	breast_invasive_carcinoma_basal	ion_channels	BASAL
12911	PANX2	0.0899470899470899	6.397672750193868	120.5715	771.377	164.29556046511627	1021.5474705882352	0.0	557.2959999999998	0.0	2893.84	False	134.555	241.4028751322752	-0.2644093691152391	breast_invasive_carcinoma_basal	ion_channels	BASAL
12912	PANX3	0.2486772486772486	inf	0.0	0.9849	0.0	6.788397872340425	0.0	0.0	0.0	155.26	True	0.0	1.688120105820106	-0.3185104167489118	breast_invasive_carcinoma_basal	ion_channels	BASAL
13487	PKD2L1	0.0899470899470899	7.273306415432929	2.229	16.2122	2.688421511627907	16.958576470588234	0.0	8.958	0.0	30.3192	False	2.4707	3.971980423280424	-0.3175170128740018	breast_invasive_carcinoma_basal	ion_channels	BASAL
13488	PKD2L2	0.0423280423280423	6.608124618204031	0.3274	2.1635	0.3829906077348067	2.1929875	0.0	1.656	0.0	3.0596	False	0.3362	0.4596042328042328	-0.3183752395186756	breast_invasive_carcinoma_basal	ion_channels	BASAL
13489	PKD2	0.0317460317460317	2.9435375199537464	434.129	1277.875	445.45797158469946	1367.6083333333336	0.0	956.346	0.0	1976.92	False	444.201	474.7325862433862	-0.1399088080392757	breast_invasive_carcinoma_basal	ion_channels	BASAL
15430	RYR1	0.074074074074074	8.40739715687508	198.725	1670.7600000000002	299.29079085714284	2607.41	0.0	1242.36	0.0	8203.89	False	236.019	470.2625841269841	-0.2236133474356063	breast_invasive_carcinoma_basal	ion_channels	BASAL
15431	RYR2	0.1322751322751322	33.959517377597564	9.08785	308.619	17.767120731707315	705.5092	0.0	85.0673	0.0	4276.42	False	12.7532	108.73829523809523	-0.313382688454298	breast_invasive_carcinoma_basal	ion_channels	BASAL
15432	RYR3	0.1481481481481481	13.16855736377391	14.0777	185.383	20.8732	276.88221428571427	0.0	91.8588	0.0	1344.69	False	16.6261	58.80046137566137	-0.3118254966191344	breast_invasive_carcinoma_basal	ion_channels	BASAL
15602	SCN10A	0.2328042328042328	inf	0.0	0.5601	0.0	1.2175386363636365	0.0	0.0	0.0	10.6549	True	0.0	0.2834481481481481	-0.3185104167489118	breast_invasive_carcinoma_basal	ion_channels	BASAL
15603	SCN11A	0.0687830687830687	6.5987188612099645	3.86375	25.4958	4.897142045454545	54.982315384615376	0.0	16.9911	0.0	332.529	False	4.1632	8.342153968253967	-0.3168365028734817	breast_invasive_carcinoma_basal	ion_channels	BASAL
15604	SCN1A	0.1693121693121693	56.71244561483857	0.8734	49.53265	2.622985350318471	83.44996875000001	0.0	16.6802	0.0	698.044	False	2.1008	16.30797724867725	-0.3176657399931701	breast_invasive_carcinoma_basal	ion_channels	BASAL
15606	SCN2A	0.164021164021164	18.599081992295293	14.6404	272.298	22.55423037974684	335.12458064516125	0.0	116.065	0.0	1407.62	False	18.5743	73.82238306878307	-0.3110421763337498	breast_invasive_carcinoma_basal	ion_channels	BASAL
15608	SCN3A	0.1111111111111111	9.082735463922509	4.1397	37.5998	5.623342261904763	173.5647476190476	0.0	21.6182	0.0	2400.57	False	5.0852	24.28349841269841	-0.3164657907786636	breast_invasive_carcinoma_basal	ion_channels	BASAL
15610	SCN4A	0.1269841269841269	7.051281634598718	9.2304	65.08615	10.805572727272729	84.90812083333334	0.0	42.7762	0.0	269.323	False	9.7812	20.215420105820108	-0.3145776519529958	breast_invasive_carcinoma_basal	ion_channels	BASAL
15612	SCN5A	0.1587301587301587	9.666220066801277	5.2993	51.2242	7.866962264150945	71.08123	0.0	30.172	0.0	274.245	False	8.0049	17.900973015873017	-0.3152918557426111	breast_invasive_carcinoma_basal	ion_channels	BASAL
15614	SCN8A	0.0582010582010582	7.128034405406564	17.49725	124.721	25.811076404494383	166.98818181818183	0.0	93.2045	0.0	332.80800000000005	False	18.7315	34.02773333333334	-0.3109789703236572	breast_invasive_carcinoma_basal	ion_channels	BASAL
15615	SCN9A	0.1005291005291005	5.9464327386129785	9.4274	56.0594	10.40981411764706	68.83685263157895	0.0	33.2425	0.0	205.462	False	10.3707	16.283431746031745	-0.3143406294151484	breast_invasive_carcinoma_basal	ion_channels	BASAL
15617	SCNN1A	0.1005291005291005	12.846625490622818	199.8735	2567.7	354.8144758823529	3260.0442105263155	0.0	1571.88	0.0	9655.34	False	245.345	646.8746079365079	-0.2198636066587372	breast_invasive_carcinoma_basal	ion_channels	BASAL
15618	SCNN1B	0.0952380952380952	16.589955270030924	166.555	2763.1400000000003	327.4468777777778	2667.332222222222	0.0	1496.09	0.0	4966.84	False	217.544	550.293101058201	-0.2310416619169122	breast_invasive_carcinoma_basal	ion_channels	BASAL
15619	SCNN1D	0.0634920634920634	9.031953067665585	22.2107	200.606	33.16014971751412	215.215	0.0	114.592	0.0	397.287	False	24.57	44.71918783068784	-0.3086314621180223	breast_invasive_carcinoma_basal	ion_channels	BASAL
15620	SCNN1G	0.0899470899470899	10.071459567726713	72.24365	727.5989999999998	109.32271104651164	887.0487058823528	0.0	507.122	0.0	3013.77	False	81.7959	179.27690105820108	-0.2856224238676429	breast_invasive_carcinoma_basal	ion_channels	BASAL
18533	TPCN1	0.0158730158730158	2.7155569884286868	643.6174999999998	1747.78	685.8648096774194	1939.9533333333327	0.0	1429.74	0.0	2473.87	False	651.572	705.7709767195768	-0.056530350539797	breast_invasive_carcinoma_basal	ion_channels	BASAL
18534	TPCN2	0.0211640211640211	2.209841961251457	308.089	680.8280000000001	323.3790254054054	777.8947499999999	0.0	655.7860000000002	0.0	1084.98	False	311.222	332.9984058201058	-0.1933761872766	breast_invasive_carcinoma_basal	ion_channels	BASAL
18729	TRPA1	0.1164021164021164	10.84538491862364	8.8785	96.29075	11.801314371257485	156.89023181818183	0.0	45.6064	0.0	571.908	False	10.6894	28.68997142857143	-0.3142124884773843	breast_invasive_carcinoma_basal	ion_channels	BASAL
18730	TRPC1	0.0211640211640211	4.193630621222283	69.0397	289.52700000000004	80.97920918918918	297.06525000000005	0.0	229.692	0.0	366.71	False	70.2295	85.55245873015875	-0.2902729709104887	breast_invasive_carcinoma_basal	ion_channels	BASAL
18732	TRPC3	0.0846560846560846	9.338926565183224	3.4357	32.085750000000004	4.429546820809248	31.251525	0.0	15.0268	0.0	58.4244	False	3.9625	6.700190476190475	-0.3169171990962908	breast_invasive_carcinoma_basal	ion_channels	BASAL
18734	TRPC4	0.1005291005291005	8.980702385233128	5.005800000000001	44.9556	5.798922352941177	52.24058947368422	0.0	18.4014	0.0	153.899	False	5.6668	10.467661375661375	-0.3162319446242751	breast_invasive_carcinoma_basal	ion_channels	BASAL
18735	TRPC5	0.2169312169312169	inf	0.0	0.4778	0.0	0.6905317073170731	0.0	0.0	0.0	4.4282	True	0.0	0.1497978835978836	-0.3185104167489118	breast_invasive_carcinoma_basal	ion_channels	BASAL
18736	TRPC6	0.0846560846560846	3.904797799160584	39.0033	152.3	44.61362601156069	220.85975	0.0	118.221	0.0	1160.73	False	41.1392	59.533932804232805	-0.3019694199906257	breast_invasive_carcinoma_basal	ion_channels	BASAL
18737	TRPC7	0.0952380952380952	inf	0.0	0.8037000000000001	0.0	1.192038888888889	0.0	0.0	0.0	4.1992	True	0.0	0.1135275132275132	-0.3185104167489118	breast_invasive_carcinoma_basal	ion_channels	BASAL
18738	TRPM1	0.0899470899470899	inf	0.0	2.1614	0.1407261627906977	2.5471882352941178	0.0	0.9557	0.0	6.5871	True	0.0	0.3571804232804233	-0.3185104167489118	breast_invasive_carcinoma_basal	ion_channels	BASAL
18739	TRPM2	0.1111111111111111	3.599907000273378	391.399	1409.0	419.367125	1430.8842857142856	0.0	1084.4	0.0	2297.3	False	421.392	531.7579206349207	-0.1490797106105398	breast_invasive_carcinoma_basal	ion_channels	BASAL
18740	TRPM3	0.074074074074074	13.649611785785387	0.5023	6.856199999999999	0.7941177142857142	13.345164285714285	0.0	3.3449	0.0	58.5225	False	0.6228	1.7238248677248678	-0.3182600051516747	breast_invasive_carcinoma_basal	ion_channels	BASAL
18741	TRPM4	0.074074074074074	4.22764159677652	478.489	2022.88	556.1293000000001	2638.628571428571	0.0	1508.06	0.0	5811.6	False	519.5840000000002	710.3885052910052	-0.1095992745862701	breast_invasive_carcinoma_basal	ion_channels	BASAL
18742	TRPM5	0.0952380952380952	15.193768844221104	0.4975	7.558899999999999	0.6854204678362573	45.18449999999999	0.0	3.1686	0.0	435.865	False	0.6301	4.923428042328041	-0.3182570700125291	breast_invasive_carcinoma_basal	ion_channels	BASAL
18743	TRPM6	0.1005291005291005	13.752706728727118	16.83305	231.5	28.76080294117647	266.0023684210526	0.0	127.391	0.0	533.797	False	21.778	52.610484126984126	-0.3097540523227208	breast_invasive_carcinoma_basal	ion_channels	BASAL
18744	TRPM7	0.0211640211640211	2.63551809722742	740.1410000000002	1950.655	805.5209189189189	2265.3675000000003	0.0	1680.11	0.0	3326.34	False	748.545	836.417142857143	-0.0175400425454441	breast_invasive_carcinoma_basal	ion_channels	BASAL
18745	TRPM8	0.1534391534391534	66.4838767975628	7.7466	515.024	20.33409375	835.1894827586208	0.0	126.75	0.0	3612.72	False	11.4924	145.36481481481485	-0.3138896231713768	breast_invasive_carcinoma_basal	ion_channels	BASAL
18748	TRPV1	0.0529100529100529	3.8490616411464473	127.35	490.17800000000005	142.61216089385474	497.2631	0.0	333.03	0.0	725.9639999999998	False	135.115	161.37676084656084	-0.2641842077561305	breast_invasive_carcinoma_basal	ion_channels	BASAL
18749	TRPV2	0.0158730158730158	5.993553625878298	241.376	1446.7	289.68290376344083	1492.9766666666667	0.0	772.966	0.0	1910.16	False	244.773	308.7828047619048	-0.2200935929041124	breast_invasive_carcinoma_basal	ion_channels	BASAL
18750	TRPV3	0.0952380952380952	13.023971293636016	8.1097	105.6205	14.491951461988304	126.49734444444444	0.0	65.8041	0.0	284.031	False	9.1591	25.159131746031743	-0.3148277820985342	breast_invasive_carcinoma_basal	ion_channels	BASAL
18751	TRPV4	0.0846560846560846	7.443972130052957	196.197	1460.485	264.7522196531792	2114.21375	0.0	1009.5	0.0	8330.74	False	216.939	421.3203915343916	-0.2312849165995206	breast_invasive_carcinoma_basal	ion_channels	BASAL
18752	TRPV5	0.0423280423280423	10.200961868773616	0.2911	2.9695	0.4101519337016575	3.388425	0.0	1.9249	0.0	6.4015	False	0.2993	0.5362164021164021	-0.3183900760439454	breast_invasive_carcinoma_basal	ion_channels	BASAL
18753	TRPV6	0.0634920634920634	6.891484332618636	309.688	2134.21	396.2085700564973	2040.3833333333328	0.0	1503.98	0.0	2637.49	False	322.624	500.60061851851856	-0.1887917411756068	breast_invasive_carcinoma_basal	ion_channels	BASAL
19743	ZACN	0.0423280423280423	6.284801762114538	0.454	2.8533	0.5478513812154696	3.228275	0.0	2.2629	0.0	5.6837	False	0.4905	0.6613084656084657	-0.318313199522764	breast_invasive_carcinoma_basal	ion_channels	BASAL
164	ACCN1	0.1648936170212765	63.10076469651107	1.2554	79.2167	3.1257707006369424	101.9904494623656	0.0	23.6317	0.0	652.408	False	1.69725	19.427925177304964	-0.3040017640772629	breast_invasive_carcinoma_luma	ion_channels	LUMA
165	ACCN2	0.0620567375886524	5.298731880507248	71.4286	378.481	85.7096213610586	469.7185428571429	0.0	256.342	0.0	1419.77	False	75.1488	109.53996223404256	-0.2761690119572447	breast_invasive_carcinoma_luma	ion_channels	LUMA
166	ACCN3	0.0904255319148936	8.005543598773887	15.333	122.749	21.78119824561404	151.50207450980392	0.0	83.3333	0.0	641.396	False	16.73775	33.5112774822695	-0.2983025173185337	breast_invasive_carcinoma_luma	ion_channels	LUMA
747	ANO1	0.0780141843971631	4.512432392368239	2428.535	10958.6	2815.7988375	13461.031363636364	0.0	7858.99	0.0	30182.3	False	2561.605	3646.27797074468	0.666015585534331	breast_invasive_carcinoma_luma	ion_channels	LUMA
881	AQP10	0.0585106382978723	8.898012552301255	0.3824	3.4026	0.5424866290018833	4.139236363636364	0.0	2.4647	0.0	16.3241	False	0.3997	0.7529347517730497	-0.3044934403933287	breast_invasive_carcinoma_luma	ion_channels	LUMA
882	AQP11	0.0904255319148936	5.562394332045667	30.1061	167.46200000000005	35.770684405458084	295.2710392156863	0.0	104.74	0.0	2183.48	False	32.5814	59.23614202127659	-0.2922989355952572	breast_invasive_carcinoma_luma	ion_channels	LUMA
885	AQP1	0.0425531914893617	4.39412359075361	2825.535	12415.75	3456.117287037037	13650.389166666666	0.0	9754.22	0.0	24057.2	False	2980.2200000000003	3889.9160904255314	0.8246399784671067	breast_invasive_carcinoma_luma	ion_channels	LUMA
886	AQP2	0.1117021276595744	inf	0.0	5.1899	0.4107185628742514	8.138690476190478	0.0	2.4184	0.0	57.8462	True	0.2809	1.2739494680851062	-0.3045384568831354	breast_invasive_carcinoma_luma	ion_channels	LUMA
887	AQP3	0.1099290780141844	14.155157360828172	360.795	5107.11	633.2394077689244	6683.932903225806	0.0	3105.18	0.0	45107.7	False	444.6225	1298.3865650709215	-0.1361655687764546	breast_invasive_carcinoma_luma	ion_channels	LUMA
888	AQP4	0.0726950354609929	8.851306993794475	4.1737	36.9427	5.516519120458892	112.73918780487806	0.0	20.1097	0.0	1311.49	False	4.62925	13.311074822695035	-0.3028907510460077	breast_invasive_carcinoma_luma	ion_channels	LUMA
889	AQP5	0.125886524822695	29.551455045798377	7.5221	222.289	18.31778194726166	651.0861971830984	0.0	105.085	0.0	5731.61	False	10.3393	97.97479875886523	-0.3007270607461718	breast_invasive_carcinoma_luma	ion_channels	LUMA
890	AQP6	0.1152482269503546	15.29810761513908	1.7544	26.839	2.7526521042084164	63.27849076923077	0.0	12.8458	0.0	854.679	False	2.01895	9.72814769503546	-0.303879863363704	breast_invasive_carcinoma_luma	ion_channels	LUMA
893	AQP7	0.1099290780141844	21.268978082898816	16.08105	342.02750000000003	39.45635	428.2726935483871	0.0	212.307	0.0	1317.34	False	22.24695	82.19857216312057	-0.2962149344427523	breast_invasive_carcinoma_luma	ion_channels	LUMA
894	AQP8	0.101063829787234	7.211621340466635	0.6729	4.8527	0.8337907297830375	7.652728070175439	0.0	3.4203	0.0	64.9763	False	0.7458499999999999	1.5229386524822697	-0.304362274922398	breast_invasive_carcinoma_luma	ion_channels	LUMA
895	AQP9	0.1223404255319148	17.78501215309977	10.2443	182.195	21.16573292929293	264.37266666666665	0.0	109.15	0.0	788.9839999999998	False	13.53255	50.919772695035455	-0.299517053119277	breast_invasive_carcinoma_luma	ion_channels	LUMA
2858	CACNA1A	0.0638297872340425	4.519716840243111	17.77795	80.35130000000001	20.334456818181817	82.39817777777778	0.0	53.7466	0.0	130.297	False	18.9402	24.295970921985813	-0.2974679502480399	breast_invasive_carcinoma_luma	ion_channels	LUMA
2859	CACNA1B	0.1294326241134751	16.34508191765915	1.6541	27.0364	2.329067413441956	39.50037534246575	0.0	10.563	0.0	218.885	False	1.9365	7.140247340425531	-0.3039111058686245	breast_invasive_carcinoma_luma	ion_channels	LUMA
2860	CACNA1C	0.0460992907801418	3.457365771620557	262.817	908.6545	288.4154223048327	1096.9478076923076	0.0	742.8910000000002	0.0	2308.54	False	270.044	325.6881918439716	-0.2023180205080327	breast_invasive_carcinoma_luma	ion_channels	LUMA
2861	CACNA1D	0.0354609929078014	4.8147481124513885	505.285	2432.82	605.343287132353	2469.832	0.0	1952.44	0.0	3745.09	False	526.0409999999999	671.4599081560284	-0.1053139267282787	breast_invasive_carcinoma_luma	ion_channels	LUMA
2862	CACNA1E	0.076241134751773	5.961315560707042	3.451	20.5725	4.350132245681381	26.2473023255814	0.0	14.8945	0.0	108.058	False	3.78735	6.019597340425531	-0.3032097694194776	breast_invasive_carcinoma_luma	ion_channels	LUMA
2863	CACNA1F	0.0709219858156028	8.698268175886724	16.9359	147.313	25.09020839694656	158.51845	0.0	100.205	0.0	282.376	False	18.60125	34.55320425531915	-0.2975963874468611	breast_invasive_carcinoma_luma	ion_channels	LUMA
2864	CACNA1G	0.0815602836879432	7.352376692873845	12.7446	93.7031	18.991264864864867	117.34221521739128	0.0	74.9407	0.0	294.514	False	14.79825	27.012796276595743	-0.2990374456180287	breast_invasive_carcinoma_luma	ion_channels	LUMA
2865	CACNA1H	0.1294326241134751	16.423626779341184	195.016	3202.87	397.67749796334016	3825.9045205479447	0.0	1982.13	0.0	10056.1	False	234.0005	841.4019175531914	-0.2159758643661661	breast_invasive_carcinoma_luma	ion_channels	LUMA
2866	CACNA1I	0.125886524822695	14.034528890870869	12.5576	176.24	21.43682860040568	232.5762112676057	0.0	100.567	0.0	831.61	False	15.97105	48.016431737588654	-0.2985930404055267	breast_invasive_carcinoma_luma	ion_channels	LUMA
2867	CACNA1S	0.076241134751773	inf	0.0	1.1455	0.0879449136276391	60.14875581395349	0.0	0.7061	0.0	2390.67	True	0.0	4.667049290780142	-0.3046448973880739	breast_invasive_carcinoma_luma	ion_channels	LUMA
3011	CATSPER1	0.0567375886524822	6.526143897049265	3.0772000000000004	20.08225	4.074110714285714	23.586634375	0.0	14.663	0.0	62.3747	False	3.4319	5.181204255319149	-0.3033444589085498	breast_invasive_carcinoma_luma	ion_channels	LUMA
3013	CATSPER2	0.0425531914893617	2.8955123016839672	25.4518	73.696	27.764497777777777	77.86947500000001	0.0	66.9611	0.0	134.377	False	26.04385	29.896624468085104	-0.2947761877243441	breast_invasive_carcinoma_luma	ion_channels	LUMA
3014	CATSPER3	0.0425531914893617	3.2726159048950088	11.5914	37.9342	12.629882777777777	42.11264583333333	0.0	32.8764	0.0	98.5994	False	11.85635	13.884468439716311	-0.3001522100234345	breast_invasive_carcinoma_luma	ion_channels	LUMA
3015	CATSPER4	0.1737588652482269	inf	0.0	0.4002	0.0	0.5482285714285713	0.0	0.0	0.0	2.4038	True	0.0	0.0952595744680851	-0.3046448973880739	breast_invasive_carcinoma_luma	ion_channels	LUMA
3645	CFTR	0.1134751773049645	17.671636265733326	1.4857	26.25475	2.3226822	71.6083921875	0.0	11.7291	0.0	922.296	False	1.78735	10.184890425531917	-0.3039676227832261	breast_invasive_carcinoma_luma	ion_channels	LUMA
3735	CHRNA10	0.0585106382978723	3.9232984500958055	8.8199	34.6031	9.834206403013182	38.92947272727272	0.0	26.282	0.0	86.3368	False	9.44365	11.5365890070922	-0.3010664464287925	breast_invasive_carcinoma_luma	ion_channels	LUMA
3736	CHRNA1	0.0744680851063829	6.889341566919812	14.4449	99.51585	19.84626570881226	140.97653333333332	0.0	74.3155	0.0	939.354	False	15.8114	28.86660478723405	-0.2986535360502879	breast_invasive_carcinoma_luma	ion_channels	LUMA
3737	CHRNA2	0.1347517730496454	54.20045592705168	0.3289999999999999	17.83195	0.964327049180328	40.907725	0.0	6.7814	0.0	443.978	False	0.4139	6.346770744680851	-0.3044880596344462	breast_invasive_carcinoma_luma	ion_channels	LUMA
3738	CHRNA3	0.0815602836879432	7.894057200018188	3.29895	26.0421	4.219948841698842	81.21033695652173	0.0	15.2957	0.0	827.9639999999998	False	3.7182	10.499306737588652	-0.3032359721995292	breast_invasive_carcinoma_luma	ion_channels	LUMA
3739	CHRNA4	0.1524822695035461	inf	0.0	4.315799999999999	0.1390830543933054	35.98965232558139	0.0	1.1123	0.0	1444.16	True	0.0	5.605659219858156	-0.3046448973880739	breast_invasive_carcinoma_luma	ion_channels	LUMA
3740	CHRNA5	0.0886524822695035	6.264360445398246	17.54385	109.901	22.62582743190661	139.979424	0.0	76.7123	0.0	415.98	False	19.25795	33.02951507092199	-0.2973475462948743	breast_invasive_carcinoma_luma	ion_channels	LUMA
3741	CHRNA6	0.0638297872340425	6.006543257931484	10.14785	60.953500000000005	13.699276325757577	221.7491305555556	0.0	48.5288	0.0	5556.68	False	11.30965	26.97905425531915	-0.3003593692404152	breast_invasive_carcinoma_luma	ion_channels	LUMA
3742	CHRNA7	0.0780141843971631	7.750231219812969	0.9731	7.54175	1.3943532692307694	8.084670454545456	0.0	5.5745	0.0	12.6969	False	1.1072	1.9162929078014188	-0.3042253497659027	breast_invasive_carcinoma_luma	ion_channels	LUMA
3743	CHRNA9	0.1471631205673758	33.47780987394958	0.7616	25.4967	1.0696488565488564	844.871573493976	0.0	5.1502	0.0	20057.2	False	1.04625	125.24617322695036	-0.304248445347163	breast_invasive_carcinoma_luma	ion_channels	LUMA
3744	CHRNB1	0.0443262411347517	2.6770721205597416	153.285	410.355	162.20147755102042	448.1294	0.0	331.1090000000001	0.0	742.7230000000002	False	156.54500000000002	174.87558758865248	-0.2453258199740745	breast_invasive_carcinoma_luma	ion_channels	LUMA
3745	CHRNB2	0.1294326241134751	13.080709903814595	11.8833	155.442	18.294026883910387	553.3106424657534	0.0	77.374	0.0	3581.11	False	15.56535	87.54263138297873	-0.2987467709603631	breast_invasive_carcinoma_luma	ion_channels	LUMA
3746	CHRNB3	0.1063829787234042	inf	0.0	0.3881	0.0	2.0379766666666668	0.0	0.0	0.0	70.6517	True	0.0	0.2168060283687943	-0.3046448973880739	breast_invasive_carcinoma_luma	ion_channels	LUMA
3747	CHRNB4	0.1046099290780141	13.173112338858193	0.5973	7.8683	0.8965815841584157	15.388294915254235	0.0	4.1656	0.0	194.99400000000003	False	0.72905	2.4125586879432626	-0.3043686408906535	breast_invasive_carcinoma_luma	ion_channels	LUMA
3748	CHRND	0.0478723404255319	inf	0.0	0.5516	0.0	9.71304074074074	0.0	0.0	0.0	234.926	True	0.0	0.4649859929078014	-0.3046448973880739	breast_invasive_carcinoma_luma	ion_channels	LUMA
3749	CHRNE	0.0744680851063829	4.897681559751128	14.9152	73.04990000000001	17.387633524904214	81.14141190476191	0.0	48.4404	0.0	171.185	False	15.6827	22.135255319148936	-0.2987023039142452	breast_invasive_carcinoma_luma	ion_channels	LUMA
3750	CHRNG	0.0638297872340425	inf	0.0	1.39045	0.1885748106060606	7.190691666666666	0.0	1.0272	0.0	193.161	True	0.0	0.6355184397163121	-0.3046448973880739	breast_invasive_carcinoma_luma	ion_channels	LUMA
3819	CLCN1	0.1294326241134751	13.292755164034023	1.3168	17.5039	1.933392871690428	21.753113698630138	0.0	8.93	0.0	88.992	False	1.5998	4.49871134751773	-0.3040386904824115	breast_invasive_carcinoma_luma	ion_channels	LUMA
3820	CLCN2	0.0301418439716312	2.550311767499579	130.546	332.93300000000005	137.11865228519196	351.92411764705884	0.0	286.964	0.0	509.47	False	132.598	143.59328510638298	-0.2543999772249164	breast_invasive_carcinoma_luma	ion_channels	LUMA
3821	CLCN3	0.0159574468085106	2.8364710097989216	1451.18	4116.23	1538.7716630630632	4058.554444444444	0.0	3451.01	0.0	4380.51	False	1477.51	1578.9809627659574	0.2552230643479011	breast_invasive_carcinoma_luma	ion_channels	LUMA
3822	CLCN4	0.0390070921985815	3.9366770393378303	52.3491	206.0815	60.77294372693727	219.3132727272728	0.0	169.676	0.0	394.921	False	55.0314	66.95714095744681	-0.2837920315871811	breast_invasive_carcinoma_luma	ion_channels	LUMA
3823	CLCN5	0.0336879432624113	2.693900659951372	143.95	387.787	152.99498220183486	436.4198947368421	0.0	327.923	0.0	896.202	False	147.5815	162.54298457446808	-0.2487223292870541	breast_invasive_carcinoma_luma	ion_channels	LUMA
3824	CLCN6	0.0212765957446808	2.0961308390276683	334.76250000000005	701.7059999999999	349.16474474637687	709.0523333333334	0.0	658.5210000000002	0.0	763.7489999999998	False	337.25600000000003	356.8219274822695	-0.1768496003659028	breast_invasive_carcinoma_luma	ion_channels	LUMA
3825	CLCN7	0.0407801418439716	2.548388551952283	1995.1	5084.29	2090.228314232902	5445.825217391304	0.0	4120.94	0.0	8148.55	False	2020.67	2227.0700319148937	0.4610408808747012	breast_invasive_carcinoma_luma	ion_channels	LUMA
3826	CLCNKA	0.1117021276595744	7.0618234552768335	5.7923	40.9042	7.453603193612774	52.70149365079365	0.0	28.6279	0.0	163.35399999999996	False	6.5156	12.507888829787234	-0.3021759626996543	breast_invasive_carcinoma_luma	ion_channels	LUMA
3827	CLCNKB	0.0886524822695035	7.645177318178995	1.6101	12.3095	2.122154863813229	17.684588	0.0	7.8503	0.0	148.304	False	1.8168	3.501803191489361	-0.3039564633924448	breast_invasive_carcinoma_luma	ion_channels	LUMA
3960	CNGA1	0.0833333333333333	8.984892147668173	5.8645	52.6919	8.883281237911024	81.35212765957445	0.0	35.6907	0.0	623.707	False	6.7031	14.922351773049646	-0.3021049139468029	breast_invasive_carcinoma_luma	ion_channels	LUMA
3961	CNGA2	0.1436170212765957	inf	0.0	10.4734	0.5119155279503106	25.25848024691357	0.0	3.7665	0.0	270.581	True	0.0	4.065943439716311	-0.3046448973880739	breast_invasive_carcinoma_luma	ion_channels	LUMA
3962	CNGA3	0.1453900709219858	13.112447875577596	3.5492	46.5387	5.272041078838175	89.22035243902438	0.0	24.8017	0.0	908.959	False	4.546600000000001	17.477292021276597	-0.3029220693362646	breast_invasive_carcinoma_luma	ion_channels	LUMA
3963	CNGA4	0.0868794326241134	6.259440684004275	3.3684	21.0843	3.954156116504854	28.42584489795918	0.0	12.897	0.0	169.063	False	3.7665	6.080242553191489	-0.3032176700407947	breast_invasive_carcinoma_luma	ion_channels	LUMA
3964	CNGB1	0.0638297872340425	inf	0.0	2.3138500000000004	0.3257056818181818	3.1454	0.0	1.6444	0.0	15.1796	True	0.2626	0.505686170212766	-0.3045453912414138	breast_invasive_carcinoma_luma	ion_channels	LUMA
3965	CNGB3	0.0939716312056737	inf	0.0	2.0604	0.2171686888454012	7.640932075471698	0.0	1.2442	0.0	75.1366	True	0.0	0.9147918439716314	-0.3046448973880739	breast_invasive_carcinoma_luma	ion_channels	LUMA
6067	FAM38A	0.0425531914893617	2.9408678457651325	2275.75	6692.68	2469.848388888889	7218.266666666666	0.0	5523.4	0.0	10578.2	False	2339.9700000000003	2671.908741134752	0.582032170397139	breast_invasive_carcinoma_luma	ion_channels	LUMA
6068	FAM38B	0.1152482269503546	12.781769209460773	169.669	2168.67	278.2372340681363	2543.642153846154	0.0	1232.14	0.0	7090.25	False	197.6065	539.3211343971631	-0.2297665220262963	breast_invasive_carcinoma_luma	ion_channels	LUMA
6776	GABRA1	0.1312056737588652	inf	0.0	1.28935	0.0785357142857142	334.57514189189186	0.0	0.8014	0.0	22269.6	True	0.0	43.966388297872335	-0.3046448973880739	breast_invasive_carcinoma_luma	ion_channels	LUMA
6777	GABRA2	0.1063829787234042	28.2969059594574	0.98415	27.8484	1.9847954365079368	60.226976666666665	0.0	10.3421	0.0	369.227	False	1.4058000000000002	8.180772163120567	-0.3041122022586952	breast_invasive_carcinoma_luma	ion_channels	LUMA
6778	GABRA3	0.1312056737588652	inf	0.0	4.12295	0.1625051020408163	33.308191891891894	0.0	1.1671	0.0	392.904	True	0.0	4.511407269503546	-0.3046448973880739	breast_invasive_carcinoma_luma	ion_channels	LUMA
6779	GABRA4	0.1347517730496454	inf	0.0	2.30785	0.1369473360655737	4.558027631578947	0.0	1.0272	0.0	51.6489	True	0.0	0.7326957446808511	-0.3046448973880739	breast_invasive_carcinoma_luma	ion_channels	LUMA
6780	GABRA5	0.1046099290780141	inf	0.0	3.0305	0.3177726732673268	7.134076271186442	0.0	1.9251	0.0	167.192	True	0.0	1.0308257092198585	-0.3046448973880739	breast_invasive_carcinoma_luma	ion_channels	LUMA
6781	GABRA6	0.026595744680851	inf	0.0	0.4352	0.0	0.9519333333333332	0.0	0.0	0.0	5.6457	True	0.0	0.0253173758865248	-0.3046448973880739	breast_invasive_carcinoma_luma	ion_channels	LUMA
6782	GABRB1	0.125886524822695	inf	0.0	2.4953	0.1746764705882353	8.389887323943661	0.0	1.2407	0.0	117.212	True	0.0	1.2088608156028369	-0.3046448973880739	breast_invasive_carcinoma_luma	ion_channels	LUMA
6783	GABRB2	0.0797872340425532	8.79007302503276	16.2547	142.88	23.41841502890173	162.2298311111111	0.0	92.4593	0.0	389.322	False	19.15145	34.4937939716312	-0.2973879019864939	breast_invasive_carcinoma_luma	ion_channels	LUMA
6784	GABRB3	0.1152482269503546	34.69833340510745	13.9326	483.4380000000001	48.37937975951904	760.4037846153846	0.0	300.797	0.0	3553.59	False	16.83395	130.43892996453903	-0.2982660645717375	breast_invasive_carcinoma_luma	ion_channels	LUMA
6785	GABRD	0.051418439716312	4.311011191435996	56.5343	243.72	68.35444205607476	294.38175862068965	0.0	183.945	0.0	952.267	False	59.3378	79.9764140070922	-0.282160221724358	breast_invasive_carcinoma_luma	ion_channels	LUMA
6786	GABRE	0.0921985815602836	10.75362359511148	21.3807	229.92	33.86720390625	349.9981730769231	0.0	131.917	0.0	1414.78	False	25.2539	63.01403085106382	-0.2950755208566906	breast_invasive_carcinoma_luma	ion_channels	LUMA
6787	GABRG1	0.0709219858156028	11.210941906373378	0.3546	3.9754	0.5999450381679389	5.05065	0.0	2.9424	0.0	25.7006	False	0.3965999999999999	0.9155978723404256	-0.3044946150660426	breast_invasive_carcinoma_luma	ion_channels	LUMA
6788	GABRG2	0.2358156028368794	inf	0.0	0.6527	0.0	91.38544812030077	0.0	0.0	0.0	5157.17	True	0.0	21.55011453900709	-0.3046448973880739	breast_invasive_carcinoma_luma	ion_channels	LUMA
6789	GABRG3	0.1223404255319148	inf	0.0	2.8229	0.1528848484848484	12.644085507246375	0.0	1.1094	0.0	171.157	True	0.0	1.6810636524822695	-0.3046448973880739	breast_invasive_carcinoma_luma	ion_channels	LUMA
6790	GABRP	0.076241134751773	11.395186533543749	192.003	2187.91	345.26152533589254	2511.758372093024	0.0	1501.11	0.0	5250.23	False	232.1475	510.4377033687944	-0.216678015507679	breast_invasive_carcinoma_luma	ion_channels	LUMA
6791	GABRQ	0.125886524822695	inf	0.0	3.1122	0.1974995943204868	39.97594788732394	0.0	1.3578	0.0	907.861	True	0.0	5.205070212765957	-0.3046448973880739	breast_invasive_carcinoma_luma	ion_channels	LUMA
6792	GABRR1	0.0602836879432624	11.07921069858786	0.5346500000000001	5.9235	0.7575713207547169	6.625008823529412	0.0	3.4329	0.0	23.4664	False	0.59615	1.1112820921985815	-0.3044190002466746	breast_invasive_carcinoma_luma	ion_channels	LUMA
6793	GABRR2	0.0407801418439716	6.04961917562724	0.8928	5.4011	1.1280166358595194	7.490799999999998	0.0	4.0468	0.0	31.1457	False	0.9799	1.387491843971631	-0.3042735871325053	breast_invasive_carcinoma_luma	ion_channels	LUMA
6794	GABRR3	0.0709219858156028	inf	0.0	0.5427500000000001	0.0	0.8577425	0.0	0.0	0.0	7.0237	True	0.0	0.0608328014184397	-0.3046448973880739	breast_invasive_carcinoma_luma	ion_channels	LUMA
7033	GJA10	0.0283687943262411	inf	0.0	0.5027	0.0	0.972425	0.0	0.0	0.0	5.6457	True	0.0	0.027586524822695	-0.3046448973880739	breast_invasive_carcinoma_luma	ion_channels	LUMA
7034	GJA1	0.0904255319148936	9.116301842980198	3410.78	31093.7	4622.85949122807	41416.23529411765	0.0	17454.4	0.0	107376.0	False	3760.89	7949.920069148936	1.120456671205852	breast_invasive_carcinoma_luma	ion_channels	LUMA
7035	GJA3	0.0780141843971631	7.489354094204077	3.0763	23.0395	4.378726923076923	39.44182045454546	0.0	17.070999999999998	0.0	354.973	False	3.42855	7.114145567375887	-0.3033457283129341	breast_invasive_carcinoma_luma	ion_channels	LUMA
7036	GJA4	0.051418439716312	3.4978930915911217	239.925	839.232	268.1192571962617	930.5890689655172	0.0	673.847	0.0	1990.22	False	248.819	302.18242127659573	-0.210360739330813	breast_invasive_carcinoma_luma	ion_channels	LUMA
7037	GJA5	0.0585106382978723	3.35209555376262	366.872	1229.79	398.540509039548	1301.7133333333336	0.0	1006.47	0.0	2302.4	False	382.173	451.3857274822695	-0.1598293505961586	breast_invasive_carcinoma_luma	ion_channels	LUMA
7038	GJA8	0.0407801418439716	inf	0.0	0.4924	0.0	2.112473913043478	0.0	0.0	0.0	25.1572	True	0.0	0.0861469858156028	-0.3046448973880739	breast_invasive_carcinoma_luma	ion_channels	LUMA
7039	GJA9	0.0390070921985815	2.8244794905830264	5.38655	15.2142	5.794039114391144	17.33372272727273	0.0	13.5281	0.0	34.6288	False	5.53285	6.244168617021277	-0.3025483528962661	breast_invasive_carcinoma_luma	ion_channels	LUMA
7040	GJB1	0.1560283687943262	34.564800497393925	12.38455	428.0695	27.356251680672266	539.0081136363636	0.0	177.34900000000005	0.0	2016.41	False	18.7958	107.1884570921986	-0.2975226672609025	breast_invasive_carcinoma_luma	ion_channels	LUMA
7041	GJB2	0.0531914893617021	6.339832953709752	559.5455	3547.425	765.2141003745318	3707.850333333333	0.0	2782.33	0.0	6370.11	False	599.0325	921.7373042553191	-0.0776554998282567	breast_invasive_carcinoma_luma	ion_channels	LUMA
7042	GJB3	0.1099290780141844	10.00702398278808	7.11135	71.16345000000001	10.417072111553786	95.52620967741936	0.0	43.8334	0.0	314.588	False	8.77875	19.77304113475177	-0.3013183947795707	breast_invasive_carcinoma_luma	ion_channels	LUMA
7043	GJB4	0.1170212765957446	11.97865455224345	0.80345	9.62425	1.0332449799196788	20.69901666666667	0.0	4.4958	0.0	209.14	False	1.0004499999999998	3.3345586879432623	-0.3042658001891928	breast_invasive_carcinoma_luma	ion_channels	LUMA
7044	GJB5	0.0992907801418439	12.83076453406822	6.0599	77.75315	10.924735236220473	101.36624464285715	0.0	51.6667	0.0	361.816	False	7.49445	19.904743262411348	-0.3018050503171017	breast_invasive_carcinoma_luma	ion_channels	LUMA
7045	GJB6	0.1276595744680851	32.8974034620506	0.751	24.70595	1.658744105691057	110.8679861111111	0.0	9.1673	0.0	1171.37	False	1.04785	15.600349468085104	-0.304247839064472	breast_invasive_carcinoma_luma	ion_channels	LUMA
7046	GJB7	0.101063829787234	15.397454545454544	0.275	4.2343	0.3566842209072978	21.15563859649123	0.0	1.967	0.0	226.634	False	0.32715	2.4587062056737583	-0.3045209315240988	breast_invasive_carcinoma_luma	ion_channels	LUMA
7047	GJC1	0.0407801418439716	2.765431299724184	200.858	555.4590000000002	215.03873123844733	597.3144782608697	0.0	493.601	0.0	1028.76	False	203.176	230.62799042553195	-0.2276560898715979	breast_invasive_carcinoma_luma	ion_channels	LUMA
7048	GJC2	0.0673758865248227	4.47602848942277	23.5175	105.265	27.147685361216727	119.5662394736842	0.0	80.5204	0.0	342.68300000000005	False	24.8411	33.374467375886525	-0.2952319417909683	breast_invasive_carcinoma_luma	ion_channels	LUMA
7049	GJC3	0.0567375886524822	3.936323569189645	18.8547	74.2182	21.093029323308272	84.05671874999999	0.0	57.5279	0.0	189.354	False	19.71625	24.66543723404256	-0.2971738841965714	breast_invasive_carcinoma_luma	ion_channels	LUMA
7050	GJD2	0.0106382978723404	inf	0.0	0.3175	0.0	0.652	0.0	0.0	0.0	1.9961	True	0.0	0.0069361702127659	-0.3046448973880739	breast_invasive_carcinoma_luma	ion_channels	LUMA
7051	GJD3	0.051418439716312	3.31657438322993	33.5741	111.351	37.74550317757009	135.47630344827587	0.0	97.1016	0.0	298.643	False	34.3899	42.77066843971631	-0.2916136466910878	breast_invasive_carcinoma_luma	ion_channels	LUMA
7052	GJD4	0.0673758865248227	inf	0.0	1.2854	0.1967937262357414	1.40205	0.0	1.041	0.0	3.009	True	0.0	0.2779989361702127	-0.3046448973880739	breast_invasive_carcinoma_luma	ion_channels	LUMA
7088	GLRA1	0.2198581560283688	inf	0.0	0.3944	0.0	0.9580096774193548	0.0	0.0	0.0	28.3437	True	0.0	0.2106262411347517	-0.3046448973880739	breast_invasive_carcinoma_luma	ion_channels	LUMA
7089	GLRA2	0.2056737588652482	inf	0.0	0.4728	0.0	13.551807758620688	0.0	0.0	0.0	856.184	True	0.0	2.787251241134752	-0.3046448973880739	breast_invasive_carcinoma_luma	ion_channels	LUMA
7090	GLRA3	0.1702127659574468	241.74474088212108	1.20505	291.3145	9.923347008547006	717.7479520833334	0.0	91.0737	0.0	7280.51	False	2.6994	130.40413085106383	-0.3036220227030227	breast_invasive_carcinoma_luma	ion_channels	LUMA
7092	GLRB	0.0815602836879432	7.1358898513979865	170.38799999999998	1215.87	228.4554805019305	1605.8700217391304	0.0	816.5310000000002	0.0	4937.68	False	187.2165	340.7978012411348	-0.2337035702509695	breast_invasive_carcinoma_luma	ion_channels	LUMA
7424	GRIA1	0.1453900709219858	53.08359621451104	2.5994	137.9855	4.52250643153527	936.8726914634146	0.0	24.787	0.0	12424.2	False	3.471	140.07696595744682	-0.3033296428752885	breast_invasive_carcinoma_luma	ion_channels	LUMA
7425	GRIA2	0.2074468085106383	399.543551834699	4.4912	1794.43	31.153245861297545	2846.6293931623923	0.0	388.489	0.0	15183.0	False	8.5656	615.2147870567375	-0.3013991630018121	breast_invasive_carcinoma_luma	ion_channels	LUMA
7426	GRIA3	0.101063829787234	10.687585543594864	10.8132	115.567	13.89514536489152	466.22304736842113	0.0	50.4493	0.0	5784.65	False	12.5776	59.609135460992896	-0.2998789091541328	breast_invasive_carcinoma_luma	ion_channels	LUMA
7427	GRIA4	0.1117021276595744	24.06876984395055	4.4409	106.887	11.11456487025948	166.18463809523809	0.0	61.9782	0.0	1537.48	False	6.425	28.436221985815603	-0.3022102934570321	breast_invasive_carcinoma_luma	ion_channels	LUMA
7428	GRID1	0.0319148936170212	3.432387165665889	47.85445	164.255	50.46488315018316	169.51472222222222	0.0	137.518	0.0	212.238	False	48.9657	54.264346099290776	-0.2860904871614256	breast_invasive_carcinoma_luma	ion_channels	LUMA
7430	GRID2	0.2109929078014184	inf	0.0	0.6087	0.0	5.553137815126052	0.0	0.0	0.0	244.178	True	0.0	1.171672695035461	-0.3046448973880739	breast_invasive_carcinoma_luma	ion_channels	LUMA
7431	GRIK1	0.1524822695035461	53.33867924528302	1.007	53.712050000000005	1.8569495815899584	230.07299534883725	0.0	11.4565	0.0	6400.98	False	1.40555	36.65585017730496	-0.3041122969903656	breast_invasive_carcinoma_luma	ion_channels	LUMA
7432	GRIK2	0.0815602836879432	7.737846180984299	5.6690000000000005	43.86585	6.996814092664092	81.4624847826087	0.0	21.9929	0.0	605.505	False	6.09975	13.070255319148936	-0.3023335393603117	breast_invasive_carcinoma_luma	ion_channels	LUMA
7433	GRIK3	0.0691489361702127	8.944768876608101	277.579	2482.88	473.1534571428571	2810.6933333333327	0.0	2008.47	0.0	6262.98	False	317.545	634.7918528368793	-0.1843186241923255	breast_invasive_carcinoma_luma	ion_channels	LUMA
7434	GRIK4	0.0833333333333333	9.133400438155013	16.889	154.254	27.50225106382979	175.02693617021276	0.0	116.894	0.0	400.052	False	20.106	39.79597482269503	-0.2970261975223109	breast_invasive_carcinoma_luma	ion_channels	LUMA
7435	GRIK5	0.0691489361702127	5.802298724153101	18.184	105.509	22.530825904761905	250.5155743589744	0.0	76.9878	0.0	993.974	False	19.9574	38.29572872340426	-0.2970825060272374	breast_invasive_carcinoma_luma	ion_channels	LUMA
7436	GRIN1	0.0904255319148936	7.094330726417319	19.5122	138.42600000000002	25.693227875243664	216.1733	0.0	95.8107	0.0	2512.12	False	21.7237	42.917489716312055	-0.296413207829043	breast_invasive_carcinoma_luma	ion_channels	LUMA
7437	GRIN2A	0.0531914893617021	5.783242608090934	16.6804	96.4668	21.262101498127343	118.3516466666667	0.0	71.475	0.0	342.117	False	17.52405	26.426439007092203	-0.298004567268576	breast_invasive_carcinoma_luma	ion_channels	LUMA
7438	GRIN2B	0.0886524822695035	inf	0.0	3.4404000000000003	0.3651476653696498	4.990168	0.0	2.0741	0.0	24.869	True	0.0	0.7751671985815604	-0.3046448973880739	breast_invasive_carcinoma_luma	ion_channels	LUMA
7439	GRIN2C	0.1187943262411347	10.91244248692438	10.1716	110.997	12.649706237424548	422.7031791044776	0.0	43.5802	0.0	3567.26	False	11.5166	61.36173226950355	-0.3002809503636013	breast_invasive_carcinoma_luma	ion_channels	LUMA
7440	GRIN2D	0.0656028368794326	6.414282417796983	39.4359	252.953	50.2318834914611	319.00954054054057	0.0	155.075	0.0	865.605	False	42.88125	67.86446028368795	-0.2883960476109551	breast_invasive_carcinoma_luma	ion_channels	LUMA
7441	GRIN3A	0.0585106382978723	2.8589033828125903	17.3406	49.5751	18.368601318267416	55.44571515151515	0.0	39.7937	0.0	191.537	False	17.83475	20.53800691489361	-0.2978868347485177	breast_invasive_carcinoma_luma	ion_channels	LUMA
7442	GRIN3B	0.0886524822695035	14.11454592098512	0.3898	5.50185	0.6177612840466927	14.77047	0.0	3.0807	0.0	191.735	False	0.4527	1.872434042553192	-0.3044733572791894	breast_invasive_carcinoma_luma	ion_channels	LUMA
7687	HCN1	0.0975177304964539	9.895423956931358	1.486	14.7046	2.239084479371316	23.681641818181824	0.0	9.39	0.0	106.294	False	1.70065	4.330114007092198	-0.3040004757265445	breast_invasive_carcinoma_luma	ion_channels	LUMA
7688	HCN2	0.1365248226950354	12.516019730776325	8.6768	108.599	11.173201642710474	178.74508051948052	0.0	45.0371	0.0	865.914	False	9.9006	34.05092269503546	-0.30089329588151	breast_invasive_carcinoma_luma	ion_channels	LUMA
7689	HCN3	0.0744680851063829	3.1438351759081264	83.95859999999999	263.952	91.16379310344828	290.4129285714285	0.0	211.905	0.0	558.252	False	88.46924999999999	106.00149468085108	-0.2711215380376733	breast_invasive_carcinoma_luma	ion_channels	LUMA
7690	HCN4	0.1205673758865248	15.999756121354016	1.0251	16.40135	1.5559064516129035	50.85432499999999	0.0	7.2087	0.0	1711.82	False	1.3067000000000002	7.499687411347518	-0.3041497538928689	breast_invasive_carcinoma_luma	ion_channels	LUMA
8178	HTR3A	0.1081560283687943	15.558880516684606	0.4645	7.2271	0.7663359840954275	11.445960655737704	0.0	3.8322	0.0	80.1226	False	0.59615	1.921401773049645	-0.3044190002466746	breast_invasive_carcinoma_luma	ion_channels	LUMA
8179	HTR3B	0.0354609929078014	inf	0.0	0.477	0.0	0.69022	0.0	0.0	0.0	3.8901	True	0.0	0.0244758865248226	-0.3046448973880739	breast_invasive_carcinoma_luma	ion_channels	LUMA
8180	HTR3C	0.1843971631205673	inf	0.0	0.37545	0.0	0.5035048076923078	0.0	0.0	0.0	2.4633	True	0.0	0.0928448581560283	-0.3046448973880739	breast_invasive_carcinoma_luma	ion_channels	LUMA
8181	HTR3D	0.0372340425531914	inf	0.0	0.3922	0.0	0.5310095238095238	0.0	0.0	0.0	2.1171	True	0.0	0.0197716312056737	-0.3046448973880739	breast_invasive_carcinoma_luma	ion_channels	LUMA
8182	HTR3E	0.2163120567375886	inf	0.0	0.40845	0.0	0.5405459016393441	0.0	0.0	0.0	1.9174	True	0.0	0.1169265957446808	-0.3046448973880739	breast_invasive_carcinoma_luma	ion_channels	LUMA
8198	HVCN1	0.0531914893617021	3.3159306273828304	95.43535	316.457	101.50864176029962	495.0056666666667	0.0	229.099	0.0	2658.93	False	99.6314	122.43933457446808	-0.266891901575591	breast_invasive_carcinoma_luma	ion_channels	LUMA
8671	ITPR1	0.0531914893617021	5.120454287412592	1497.29	7666.805	1713.3010636704118	9437.629	0.0	4718.56	0.0	32783.2	False	1542.11	2124.1695709219857	0.2797017279969755	breast_invasive_carcinoma_luma	ion_channels	LUMA
8672	ITPR2	0.0567375886524822	4.529534791862623	1759.535	7969.875	1988.457578383459	10242.1834375	0.0	5339.02	0.0	24755.0	False	1836.88	2456.7540810283685	0.3913979460130388	breast_invasive_carcinoma_luma	ion_channels	LUMA
8673	ITPR3	0.026595744680851	2.352317124660296	1681.61	3955.68	1745.5136338797813	4432.002	0.0	3639.21	0.0	5600.9	False	1715.845	1816.9627925531915	0.3455345550723928	breast_invasive_carcinoma_luma	ion_channels	LUMA
8753	KCNA10	0.1063829787234042	inf	0.0	0.4164	0.0	0.5523683333333335	0.0	0.0	0.0	2.1171	True	0.0	0.0587625886524822	-0.3046448973880739	breast_invasive_carcinoma_luma	ion_channels	LUMA
8754	KCNA1	0.0602836879432624	12.305126890292868	5.16785	63.59105	9.174416981132076	71.27637941176471	0.0	39.0879	0.0	282.994	False	5.73	12.91815230496454	-0.3024736475009346	breast_invasive_carcinoma_luma	ion_channels	LUMA
8755	KCNA2	0.0602836879432624	9.436813624064936	0.6283	5.92915	0.9205271698113208	7.029005882352941	0.0	3.8938	0.0	14.9266	False	0.7049	1.2887687943262411	-0.3043777919700208	breast_invasive_carcinoma_luma	ion_channels	LUMA
8756	KCNA3	0.0833333333333333	7.539118386771283	13.2802	100.121	18.22368220502901	135.0839914893617	0.0	67.1117	0.0	449.717	False	14.9696	27.962041312056737	-0.2989725165310896	breast_invasive_carcinoma_luma	ion_channels	LUMA
8757	KCNA4	0.1081560283687943	inf	0.0	1.8575	0.1744735586481113	6.544739344262295	0.0	1.041	0.0	201.441	True	0.0	0.8634562056737588	-0.3046448973880739	breast_invasive_carcinoma_luma	ion_channels	LUMA
8758	KCNA5	0.076241134751773	4.420218757410481	6.7472	29.8241	7.71193358925144	40.11842790697674	0.0	23.551	0.0	124.257	False	7.22155	10.182641489361702	-0.3019084594085852	breast_invasive_carcinoma_luma	ion_channels	LUMA
8759	KCNA6	0.0549645390070922	4.750669238076049	17.3705	82.5215	19.897473358348968	98.2148129032258	0.0	62.2903	0.0	363.934	False	18.2356	24.20214982269504	-0.2977349419880885	breast_invasive_carcinoma_luma	ion_channels	LUMA
8760	KCNA7	0.0656028368794326	inf	0.0	1.9849	0.2865191650853889	6.749786486486486	0.0	1.4663	0.0	147.22	True	0.27555	0.7105278368794327	-0.3045404841408835	breast_invasive_carcinoma_luma	ion_channels	LUMA
8764	KCNB1	0.0833333333333333	9.583586284429458	4.4475	42.62300000000001	7.197391876208897	62.95691914893619	0.0	29.065	0.0	345.539	False	4.9829	11.84401914893617	-0.3027567436249629	breast_invasive_carcinoma_luma	ion_channels	LUMA
8765	KCNB2	0.0638297872340425	8.103158650394834	1.3929999999999998	11.2877	2.002295075757576	12.441813888888891	0.0	8.2912	0.0	33.8019	False	1.576	2.668647340425532	-0.3040477089374401	breast_invasive_carcinoma_luma	ion_channels	LUMA
8766	KCNC1	0.1294326241134751	23.52962701586555	3.8259	90.022	6.474495112016293	306.139197260274	0.0	32.5618	0.0	2961.02	False	4.79415	45.26088386524823	-0.3028282660361667	breast_invasive_carcinoma_luma	ion_channels	LUMA
8767	KCNC2	0.1932624113475177	662.7597158378604	1.1965	792.992	17.437365494505496	1261.8741009174312	0.0	205.004	0.0	6934.86	False	3.32355	257.94020975177307	-0.3033855156145309	breast_invasive_carcinoma_luma	ion_channels	LUMA
8768	KCNC3	0.0904255319148936	10.925605042176818	105.034	1147.56	182.578958674464	1288.6009019607843	0.0	810.375	0.0	4416.28	False	116.634	282.5915812056737	-0.2604491627743564	breast_invasive_carcinoma_luma	ion_channels	LUMA
8769	KCNC4	0.0585106382978723	3.5594953328177548	111.202	395.823	119.24167024482108	446.8444545454544	0.0	297.478	0.0	794.283	False	114.345	138.40991826241134	-0.2613165259491665	breast_invasive_carcinoma_luma	ion_channels	LUMA
8770	KCND1	0.0336879432624113	2.757903031729838	61.1664	168.69099999999997	64.68697706422017	177.49300000000002	0.0	150.613	0.0	267.671	False	62.11935	68.48717996453901	-0.2811062182123907	breast_invasive_carcinoma_luma	ion_channels	LUMA
8771	KCND2	0.0797872340425532	7.747558040363313	86.9998	674.0360000000002	119.2989183044316	1176.6224666666667	0.0	413.111	0.0	4853.65	False	103.229	203.6598397163121	-0.2655286749448803	breast_invasive_carcinoma_luma	ion_channels	LUMA
8772	KCND3	0.0602836879432624	8.0748414047442	52.7128	425.6475	82.77813	475.03941176470585	0.0	338.244	0.0	1410.98	False	59.09855	106.42508670212766	-0.2822508799329963	breast_invasive_carcinoma_luma	ion_channels	LUMA
8778	KCNF1	0.1152482269503546	19.785040345454338	43.1895	854.5060000000002	94.69909338677354	1394.1391230769232	0.0	505.851	0.0	7939.09	False	58.90035	244.4572528368794	-0.2823259832013439	breast_invasive_carcinoma_luma	ion_channels	LUMA
8779	KCNG1	0.1134751773049645	10.209044342031511	6.4228000000000005	65.57065	9.184774399999998	104.657565625	0.0	39.9279	0.0	622.379	False	7.3248	20.01856631205674	-0.3018693352286816	breast_invasive_carcinoma_luma	ion_channels	LUMA
8780	KCNG2	0.0691489361702127	7.061121028204211	1.4005	9.8891	1.8598782857142857	10.584210256410255	0.0	6.867000000000001	0.0	21.7155	False	1.5549499999999998	2.463156560283688	-0.3040556853440936	breast_invasive_carcinoma_luma	ion_channels	LUMA
8781	KCNG3	0.1117021276595744	11.347704389068149	2.5723	29.1897	4.146032534930139	34.43411111111111	0.0	18.3276	0.0	127.607	False	3.00335	7.529275354609929	-0.303506847938067	breast_invasive_carcinoma_luma	ion_channels	LUMA
8782	KCNG4	0.1223404255319148	inf	0.0	0.5195	0.0	1.4968405797101447	0.0	0.0	0.0	15.8273	True	0.0	0.1831241134751773	-0.3046448973880739	breast_invasive_carcinoma_luma	ion_channels	LUMA
8783	KCNH1	0.0921985815602836	9.646275763089616	64.5206	622.3834999999999	98.56853691406248	845.4273653846157	0.0	411.622	0.0	3665.53	False	73.5555	167.42786152482267	-0.2767727558394749	breast_invasive_carcinoma_luma	ion_channels	LUMA
8784	KCNH2	0.1223404255319148	16.393228115885222	17.3482	284.393	26.8312193939394	590.0716666666667	0.0	113.984	0.0	3165.92	False	20.82475	95.73829539007092	-0.2967538439697138	breast_invasive_carcinoma_luma	ion_channels	LUMA
8785	KCNH3	0.0957446808510638	9.959207988685552	5.83325	58.09455	8.516483529411765	69.4163574074074	0.0	33.5548	0.0	193.83	False	7.00215	14.347322517730497	-0.3019915959225884	breast_invasive_carcinoma_luma	ion_channels	LUMA
8786	KCNH4	0.0673758865248227	6.218944375333214	1.4067500000000002	8.7485	1.7069777566539923	10.20777105263158	0.0	5.7591	0.0	25.8494	False	1.53765	2.279726241134752	-0.30406224077569	breast_invasive_carcinoma_luma	ion_channels	LUMA
8787	KCNH5	0.1329787234042553	inf	0.0	0.4467	0.0	6.051374666666666	0.0	0.0	0.0	382.716	True	0.0	0.8047040780141843	-0.3046448973880739	breast_invasive_carcinoma_luma	ion_channels	LUMA
8788	KCNH6	0.1436170212765957	49.71326568959038	0.2661	13.2287	0.6688062111801243	60.79451851851852	0.0	4.4944	0.0	1099.64	False	0.37545	9.303881914893616	-0.3045026293653642	breast_invasive_carcinoma_luma	ion_channels	LUMA
8789	KCNH7	0.0372340425531914	6.210267613326051	0.3662	2.2742	0.4523108655616942	3.589290476190476	0.0	1.9607	0.0	22.407	False	0.38075	0.5691132978723406	-0.3045006210539503	breast_invasive_carcinoma_luma	ion_channels	LUMA
8790	KCNH8	0.0851063829787234	10.13229290405385	3.66195	37.10395	6.0230077519379845	54.88146458333333	0.0	26.4901	0.0	251.751	False	4.29625	10.181174290780142	-0.3030169336310718	breast_invasive_carcinoma_luma	ion_channels	LUMA
8795	KCNJ10	0.0868794326241134	7.406122386786127	6.5628	48.6049	8.669777281553399	73.5117612244898	0.0	29.8094	0.0	367.776	False	7.372350000000001	14.303212056737587	-0.3018513172649585	breast_invasive_carcinoma_luma	ion_channels	LUMA
8796	KCNJ11	0.0425531914893617	3.069035716833389	455.5975	1398.245	485.9142946296296	1476.5933333333332	0.0	1187.9	0.0	2139.28	False	471.5395	528.070849468085	-0.1259659992804463	breast_invasive_carcinoma_luma	ion_channels	LUMA
8797	KCNJ12	0.076241134751773	5.00949445468806	21.8022	109.218	24.90798387715931	200.6571186046512	0.0	71.7701	0.0	2284.6	False	23.58275	38.30729734042553	-0.2957087641811047	breast_invasive_carcinoma_luma	ion_channels	LUMA
8798	KCNJ13	0.0939716312056737	8.399430144395616	2.0707	17.3927	2.970015459882583	24.27428301886792	0.0	11.5827	0.0	91.669	False	2.39935	4.972012234042553	-0.303735719653919	breast_invasive_carcinoma_luma	ion_channels	LUMA
8799	KCNJ14	0.0443262411347517	2.960866612440872	25.3262	74.9875	27.337905751391464	90.93048799999998	0.0	61.7482	0.0	331.361	False	26.28165	30.156725886524825	-0.2946860789593944	breast_invasive_carcinoma_luma	ion_channels	LUMA
8800	KCNJ15	0.0656028368794326	6.151510537877634	22.9885	141.414	28.18563149905124	168.2805513513514	0.0	93.3499	0.0	463.119	False	24.1539	37.37625567375887	-0.2954923402067522	breast_invasive_carcinoma_luma	ion_channels	LUMA
8801	KCNJ16	0.125886524822695	19.610477204726404	1.9719	38.6699	3.598369574036511	104.0523352112676	0.0	18.5824	0.0	2988.51	False	2.67295	16.244170212765958	-0.3036320453137582	breast_invasive_carcinoma_luma	ion_channels	LUMA
8802	KCNJ1	0.0620567375886524	5.982610739043591	0.8511	5.0918	1.0226572778827976	6.13578	0.0	3.6327	0.0	15.9046	False	0.9105	1.3399609929078016	-0.3042998846442274	breast_invasive_carcinoma_luma	ion_channels	LUMA
8803	KCNJ2	0.0195035460992907	3.647782427424848	90.5923	330.461	98.84141754068716	350.256	0.0	248.343	0.0	586.98	False	91.47145	103.74489343971632	-0.2699839243533505	breast_invasive_carcinoma_luma	ion_channels	LUMA
8804	KCNJ3	0.1542553191489361	173.86276172461027	15.331	2665.49	131.52218259958073	3153.17808045977	0.0	984.231	0.0	8376.86	False	35.32105	597.6286774822695	-0.2912608091112606	breast_invasive_carcinoma_luma	ion_channels	LUMA
8805	KCNJ4	0.0939716312056737	inf	0.0	1.8034	0.1586904109589041	5.064981132075473	0.0	1.0363	0.0	115.256	True	0.0	0.6197425531914894	-0.3046448973880739	breast_invasive_carcinoma_luma	ion_channels	LUMA
8806	KCNJ5	0.0407801418439716	4.31221506802583	41.9179	180.759	49.04868964879852	240.4899565217392	0.0	138.554	0.0	937.482	False	44.12115	56.85569166666667	-0.2879262164180993	breast_invasive_carcinoma_luma	ion_channels	LUMA
8807	KCNJ6	0.1081560283687943	14.776887280248191	0.7736	11.4314	1.346203180914513	24.57028196721312	0.0	6.7243	0.0	213.936	False	0.92455	3.8580273049645393	-0.3042945607243471	breast_invasive_carcinoma_luma	ion_channels	LUMA
8808	KCNJ8	0.0656028368794326	4.137658851884313	182.56	755.3710000000002	196.44423434535108	1605.8988108108108	0.0	481.703	0.0	7157.89	False	192.452	288.9084530141844	-0.231719699608017	breast_invasive_carcinoma_luma	ion_channels	LUMA
8809	KCNJ9	0.0425531914893617	7.530098559514784	0.32975	2.48305	0.4274987037037037	2.908679166666667	0.0	1.8895	0.0	5.3941	False	0.3468	0.5330808510638297	-0.3045134856147999	breast_invasive_carcinoma_luma	ion_channels	LUMA
8810	KCNK10	0.0957446808510638	9.976104669382638	1.2764	12.7335	1.8884741176470587	21.02793518518519	0.0	7.9114	0.0	175.81799999999996	False	1.4602	3.7209757092198577	-0.3040915886472012	breast_invasive_carcinoma_luma	ion_channels	LUMA
8811	KCNK12	0.0815602836879432	8.48578811369509	0.8901	7.5532	1.2245565637065636	11.18948695652174	0.0	4.8927	0.0	32.6594	False	0.99575	2.0372991134751777	-0.3042675811445977	breast_invasive_carcinoma_luma	ion_channels	LUMA
8812	KCNK13	0.0815602836879432	6.356418444530823	26.88385	170.885	33.36425347490347	220.6547173913044	0.0	101.929	0.0	600.625	False	29.360950000000003	48.639716843971634	-0.2935192500278991	breast_invasive_carcinoma_luma	ion_channels	LUMA
8813	KCNK15	0.0531914893617021	6.281557768998595	187.6915	1178.995	243.9762629213484	1364.7733333333333	0.0	867.065	0.0	2764.22	False	197.8755	303.59312836879434	-0.2296645907488722	breast_invasive_carcinoma_luma	ion_channels	LUMA
8814	KCNK16	0.2180851063829787	inf	0.0	0.7894	0.0	8.6801837398374	0.0	0.0	0.0	263.22700000000003	True	0.0	1.893018794326241	-0.3046448973880739	breast_invasive_carcinoma_luma	ion_channels	LUMA
8815	KCNK17	0.1223404255319148	13.324657715457372	6.0476	80.5822	9.016963030303028	176.97482028985505	0.0	37.7231	0.0	1856.75	False	7.525349999999999	29.564998758865247	-0.3017933414826318	breast_invasive_carcinoma_luma	ion_channels	LUMA
8816	KCNK18	0.0141843971631205	inf	0.0	0.38965	0.0	0.5173375	0.0	0.0	0.0	1.4114	True	0.0	0.0073381205673758	-0.3046448973880739	breast_invasive_carcinoma_luma	ion_channels	LUMA
8817	KCNK1	0.0460992907801418	8.28607715024559	294.08849999999995	2436.84	461.8261594795538	2630.228461538461	0.0	1949.35	0.0	5610.27	False	333.3475	561.7879677304965	-0.1783306353020082	breast_invasive_carcinoma_luma	ion_channels	LUMA
8818	KCNK2	0.1347517730496454	21.19090178890628	43.0766	912.832	73.59451721311476	1453.484381578947	0.0	356.105	0.0	8796.39	False	56.9931	259.5371230496454	-0.2830486911153484	breast_invasive_carcinoma_luma	ion_channels	LUMA
8819	KCNK3	0.1312056737588652	14.547257900281414	17.03895	247.87	23.504226122448983	811.8864054054054	0.0	99.9393	0.0	5724.77	False	20.50465	126.94444113475176	-0.2968751384005818	breast_invasive_carcinoma_luma	ion_channels	LUMA
8820	KCNK4	0.0620567375886524	9.1444340505145	0.5345	4.8877	0.8192103969754253	10.309254285714283	0.0	3.6212	0.0	68.7331	False	0.61915	1.408131560283688	-0.3044102849329915	breast_invasive_carcinoma_luma	ion_channels	LUMA
8821	KCNK5	0.1028368794326241	5.946563708303731	71.00604999999999	422.242	85.14869822134388	688.3664655172413	0.0	289.9	0.0	3807.38	False	77.2284	147.1817310283688	-0.2753809960296191	breast_invasive_carcinoma_luma	ion_channels	LUMA
8822	KCNK6	0.0336879432624113	3.939191356885152	557.947	2197.86	655.0000926605505	2424.8236842105266	0.0	1774.2	0.0	5021.88	False	573.0999999999999	714.6218093971631	-0.0874820160059599	breast_invasive_carcinoma_luma	ion_channels	LUMA
8823	KCNK7	0.0638297872340425	5.648979673655936	2.4943	14.09025	3.043927083333333	17.763916666666663	0.0	9.9963	0.0	50.7063	False	2.665	3.983500886524823	-0.3036350577808792	breast_invasive_carcinoma_luma	ion_channels	LUMA
8824	KCNK9	0.0638297872340425	8.347550754330417	1.0738	8.963600000000001	1.3736304924242426	29.34840277777778	0.0	5.1029	0.0	378.408	False	1.1916000000000002	3.159254255319149	-0.3041933683539526	breast_invasive_carcinoma_luma	ion_channels	LUMA
8825	KCNMA1	0.0656028368794326	5.791129796886625	529.4580000000002	3066.16	708.6029770398482	3781.458108108108	0.0	2393.33	0.0	9216.36	False	573.2325	910.1909909574468	-0.0874318082206115	breast_invasive_carcinoma_luma	ion_channels	LUMA
8830	KCNN1	0.0886524822695035	6.192652991159557	2.91275	18.03765	3.492566147859922	20.501202	0.0	10.9622	0.0	54.4309	False	3.21565	5.000423936170212	-0.3034264018035051	breast_invasive_carcinoma_luma	ion_channels	LUMA
8831	KCNN2	0.0585106382978723	4.463868832291042	13.6558	60.9577	15.789326741996232	70.39897272727274	0.0	43.5977	0.0	218.169	False	14.3286	18.9845719858156	-0.299215408534171	breast_invasive_carcinoma_luma	ion_channels	LUMA
8832	KCNN3	0.0390070921985815	4.214171700264416	20.6115	86.8604	23.94273302583026	109.62090454545454	0.0	68.6852	0.0	502.439	False	21.18585	27.284789361702128	-0.296617013544889	breast_invasive_carcinoma_luma	ion_channels	LUMA
8833	KCNN4	0.0691489361702127	5.904648019132786	173.106	1022.13	220.033013904762	1369.2159743589743	0.0	712.893	0.0	7741.0	False	185.206	299.4977930851064	-0.2344654023448776	breast_invasive_carcinoma_luma	ion_channels	LUMA
8836	KCNQ1	0.0815602836879432	3.754889752382939	153.382	575.9325	167.9458747104247	701.0227173913045	0.0	439.916	0.0	2398.04	False	160.09	211.4237732269504	-0.2439825248868304	breast_invasive_carcinoma_luma	ion_channels	LUMA
8837	KCNQ2	0.125886524822695	inf	0.0	1.7867	0.1462312373225152	23.5624338028169	0.0	1.039	0.0	530.771	True	0.0	3.09401560283688	-0.3046448973880739	breast_invasive_carcinoma_luma	ion_channels	LUMA
8838	KCNQ3	0.0797872340425532	6.468406026417171	11.6288	75.2198	15.595703275529866	107.16215555555556	0.0	52.2088	0.0	577.698	False	13.09775	22.90153723404256	-0.2996818104405559	breast_invasive_carcinoma_luma	ion_channels	LUMA
8839	KCNQ4	0.0780141843971631	7.370099614395885	2.4896000000000003	18.3486	3.440961346153846	22.54835	0.0	12.9599	0.0	74.4476	False	2.87665	4.931608687943263	-0.3035548579486604	breast_invasive_carcinoma_luma	ion_channels	LUMA
8840	KCNQ5	0.1170212765957446	15.526402773298935	24.808	385.179	40.802432128514056	573.2969545454546	0.0	193.906	0.0	2773.25	False	28.692500000000003	103.11562092198582	-0.2937725435683979	breast_invasive_carcinoma_luma	ion_channels	LUMA
8842	KCNS1	0.0851063829787234	7.334174865416744	2.6935	19.7546	3.634102713178295	31.8933125	0.0	13.666	0.0	163.839	False	3.06325	6.039141843971631	-0.3034841502298227	breast_invasive_carcinoma_luma	ion_channels	LUMA
8843	KCNS2	0.0567375886524822	6.181238632396979	2.72155	16.82255	3.5169062030075184	18.971671875	0.0	12.9102	0.0	42.7991	False	2.9530000000000003	4.393772340425532	-0.3035259268964994	breast_invasive_carcinoma_luma	ion_channels	LUMA
8844	KCNS3	0.0638297872340425	5.120572003371122	570.1365000000001	2919.425	672.1855505681818	3102.401666666667	0.0	1859.33	0.0	5638.45	False	618.1804999999999	827.3057281914894	-0.0703998117237292	breast_invasive_carcinoma_luma	ion_channels	LUMA
8845	KCNT1	0.0815602836879432	13.16386849664858	0.78325	10.3106	1.1382818532818533	30.19204782608696	0.0	4.7853	0.0	160.012	False	0.9697	3.5079152482269502	-0.3042774521846605	breast_invasive_carcinoma_luma	ion_channels	LUMA
8846	KCNT2	0.0336879432624113	4.61237108422095	8.2806	38.1932	9.748192844036696	39.49188947368421	0.0	28.4638	0.0	58.727	False	8.604199999999999	10.75019680851064	-0.3013845364318918	breast_invasive_carcinoma_luma	ion_channels	LUMA
8847	KCNU1	0.1436170212765957	inf	0.0	4.2608	0.2421300207039337	18.299562962962963	0.0	1.6639	0.0	312.261	True	0.0	2.8354847517730497	-0.3046448973880739	breast_invasive_carcinoma_luma	ion_channels	LUMA
8848	KCNV1	0.2234042553191489	inf	0.0	0.50285	0.0	1.241010317460318	0.0	0.0	0.0	37.6296	True	0.0	0.2772469858156028	-0.3046448973880739	breast_invasive_carcinoma_luma	ion_channels	LUMA
8849	KCNV2	0.0319148936170212	7.167625580880726	0.4518999999999999	3.23905	0.6300549450549451	3.613266666666667	0.0	2.588	0.0	7.6948	False	0.4815	0.725263829787234	-0.3044624441907515	breast_invasive_carcinoma_luma	ion_channels	LUMA
10725	MCOLN1	0.0443262411347517	2.1593500297880275	439.774	949.626	460.1896029684601	1047.7495199999998	0.0	861.465	0.0	1625.39	False	451.417	486.2339255319149	-0.1335909514364603	breast_invasive_carcinoma_luma	ion_channels	LUMA
10726	MCOLN2	0.0372340425531914	5.110288907726279	38.8117	198.33900000000003	48.32143425414365	218.1418571428571	0.0	149.281	0.0	467.163	False	40.24625	54.644535106382975	-0.2893945194176937	breast_invasive_carcinoma_luma	ion_channels	LUMA
10727	MCOLN3	0.0921985815602836	9.125380681835162	33.4597	305.3325	46.91593164062501	354.25084615384617	0.0	180.638	0.0	945.267	False	38.3448	75.25177482269503	-0.2901150295569434	breast_invasive_carcinoma_luma	ion_channels	LUMA
10953	MIP	0.0549645390070922	5.813844714686624	0.8552	4.972	1.1124951219512196	5.857709677419354	0.0	4.0053	0.0	11.9972	False	0.91955	1.3733136524822696	-0.3042964553577565	breast_invasive_carcinoma_luma	ion_channels	LUMA
11531	NALCN	0.0460992907801418	5.375205008922401	38.7788	208.444	50.65145576208179	220.47619230769232	0.0	174.862	0.0	437.356	False	40.5692	58.48025567375886	-0.2892721450457824	breast_invasive_carcinoma_luma	ion_channels	LUMA
12735	ORAI1	0.0691489361702127	2.685035415251674	350.414	940.874	373.3689657142857	989.2795128205128	0.0	781.1619999999998	0.0	1527.28	False	363.465	415.95852482269504	-0.1669183109606614	breast_invasive_carcinoma_luma	ion_channels	LUMA
12736	ORAI2	0.0372340425531914	2.5268318296816075	1047.45	2646.73	1099.6556077348066	3000.365714285714	0.0	2179.86	0.0	6994.23	False	1066.745	1170.426728723404	0.0995732458678381	breast_invasive_carcinoma_luma	ion_channels	LUMA
12737	ORAI3	0.0283687943262411	2.7153556310848384	698.9195000000001	1897.815	750.3440237226278	1959.5075	0.0	1557.5	0.0	2858.8	False	707.3190000000001	784.6465336879432	-0.0366228556914842	breast_invasive_carcinoma_luma	ion_channels	LUMA
12820	P2RX1	0.0868794326241134	7.203574506838401	12.2982	88.59100000000002	15.938376699029124	110.06940000000002	0.0	58.0709	0.0	375.657	False	13.82555	24.11642659574468	-0.2994060276014878	breast_invasive_carcinoma_luma	ion_channels	LUMA
12821	P2RX2	0.1524822695035461	56.7393	0.5	28.36965	1.176907949790795	65.38851511627907	0.0	7.3568	0.0	498.03	False	0.7377	10.968039539007094	-0.3043653631748553	breast_invasive_carcinoma_luma	ion_channels	LUMA
12822	P2RX3	0.1524822695035461	inf	0.0	0.4126	0.0	0.516403488372093	0.0	0.0	0.0	2.1107	True	0.0	0.0787423758865248	-0.3046448973880739	breast_invasive_carcinoma_luma	ion_channels	LUMA
12823	P2RX4	0.0336879432624113	2.56596759444647	836.585	2146.65	891.269590825688	2291.9678947368425	0.0	1740.09	0.0	4059.23	False	858.9044999999999	938.4562358156028	0.0208169348437598	breast_invasive_carcinoma_luma	ion_channels	LUMA
12824	P2RX5	0.101063829787234	6.987006064913144	24.7654	173.03599999999997	29.060471794871795	254.48135263157897	0.0	87.3798	0.0	1670.43	False	26.99765	51.84236932624113	-0.2944147674551725	breast_invasive_carcinoma_luma	ion_channels	LUMA
12826	P2RX6	0.0904255319148936	8.244708396695573	2.4331	20.0602	3.0665224171539966	35.382235294117656	0.0	11.1451	0.0	460.154	False	2.78845	5.988687943262411	-0.3035882792820017	breast_invasive_carcinoma_luma	ion_channels	LUMA
12827	P2RX7	0.0407801418439716	3.69076166206444	63.8459	235.64	70.60298410351203	260.5752173913044	0.0	200.392	0.0	501.526	False	65.2833	78.35007872340427	-0.2799073131372748	breast_invasive_carcinoma_luma	ion_channels	LUMA
12910	PANX1	0.0195035460992907	2.169054938865551	426.11	924.256	437.7486965641953	1000.8547272727276	0.0	838.16	0.0	1300.29	False	430.665	448.7312609929079	-0.141454437938714	breast_invasive_carcinoma_luma	ion_channels	LUMA
12911	PANX2	0.0673758865248227	6.159867493933525	48.36005	297.8915	63.32716463878326	337.45234210526314	0.0	225.213	0.0	695.319	False	53.41185	81.7965914893617	-0.2844057222948105	breast_invasive_carcinoma_luma	ion_channels	LUMA
12912	PANX3	0.1702127659574468	inf	0.0	0.5157499999999999	0.0	1.57739375	0.0	0.0	0.0	15.33	True	0.0	0.2684925531914893	-0.3046448973880739	breast_invasive_carcinoma_luma	ion_channels	LUMA
13487	PKD2L1	0.0567375886524822	6.1395376361054135	2.5348	15.5625	3.3145571428571428	19.90235	0.0	11.1448	0.0	99.7521	False	2.8022	4.255708510638298	-0.303583069040126	breast_invasive_carcinoma_luma	ion_channels	LUMA
13488	PKD2L2	0.0336879432624113	4.95	0.624	3.0888	0.7555807339449541	3.4603631578947365	0.0	2.6676	0.0	5.8333	False	0.6528499999999999	0.8466992907801418	-0.3043975151038123	breast_invasive_carcinoma_luma	ion_channels	LUMA
13489	PKD2	0.0088652482269503	2.7801436804736634	571.5459999999998	1588.98	579.1712992844365	1615.098	0.0	1374.57	0.0	1781.97	False	573.3305	588.3550466312057	-0.0873946734057878	breast_invasive_carcinoma_luma	ion_channels	LUMA
15430	RYR1	0.0620567375886524	5.9552089245797335	42.8121	254.955	57.28403232514178	510.34391428571416	0.0	191.331	0.0	5440.18	False	48.1238	85.3994505319149	-0.2864095055348954	breast_invasive_carcinoma_luma	ion_channels	LUMA
15431	RYR2	0.1099290780141844	8.064481163770484	10.19445	82.21295	13.738422111553788	172.56740806451612	0.0	51.856	0.0	1220.41	False	11.77915	31.19834609929078	-0.3001814631632752	breast_invasive_carcinoma_luma	ion_channels	LUMA
15432	RYR3	0.076241134751773	5.501095593864674	7.5758	41.6752	9.103625143953934	52.07093720930232	0.0	27.7316	0.0	137.795	False	8.018650000000001	12.379501773049649	-0.3016064169504632	breast_invasive_carcinoma_luma	ion_channels	LUMA
15602	SCN10A	0.0868794326241134	inf	0.0	1.221	0.1018256310679611	1.664391836734694	0.0	0.7833	0.0	6.4069	True	0.0	0.2375804964539007	-0.3046448973880739	breast_invasive_carcinoma_luma	ion_channels	LUMA
15603	SCN11A	0.0673758865248227	4.74418464867464	5.8229500000000005	27.62515	6.8450661596958176	30.564189473684216	0.0	22.0222	0.0	71.9617	False	6.239599999999999	8.443163120567377	-0.3022805464638515	breast_invasive_carcinoma_luma	ion_channels	LUMA
15604	SCN1A	0.1329787234042553	inf	0.0	8.0154	0.2310002044989775	71.7514	0.0	1.5806	0.0	953.297	True	0.0	9.741691666666668	-0.3046448973880739	breast_invasive_carcinoma_luma	ion_channels	LUMA
15606	SCN2A	0.0975177304964539	7.980498102957025	13.5474	108.115	18.205830648330057	164.24531272727273	0.0	70.8079	0.0	1098.8	False	15.91955	32.4472695035461	-0.2986125551296432	breast_invasive_carcinoma_luma	ion_channels	LUMA
15608	SCN3A	0.0904255319148936	6.6646722402251095	9.8441	65.6077	12.61709200779727	87.86009019607842	0.0	47.8772	0.0	256.13	False	10.8316	19.42098014184397	-0.3005405151406852	breast_invasive_carcinoma_luma	ion_channels	LUMA
15610	SCN4A	0.0620567375886524	5.350018519498386	28.3485	151.665	34.74955179584121	201.03942857142857	0.0	117.4	0.0	1033.9	False	29.89185	45.06895904255319	-0.2933180778524921	breast_invasive_carcinoma_luma	ion_channels	LUMA
15612	SCN5A	0.0868794326241134	5.918078703703703	4.32	25.5661	5.361884660194175	30.667120408163264	0.0	18.8893	0.0	106.152	False	4.9285	7.560389184397162	-0.3027773572364569	breast_invasive_carcinoma_luma	ion_channels	LUMA
15614	SCN8A	0.0921985815602836	7.999057967565021	19.95685	159.636	27.875246484375	232.90640384615384	0.0	108.559	0.0	979.206	False	23.0353	46.77882836879433	-0.2959162075930968	breast_invasive_carcinoma_luma	ion_channels	LUMA
15615	SCN9A	0.0620567375886524	5.207347877918852	11.9953	62.4637	13.97242627599244	79.67813714285714	0.0	41.8713	0.0	389.85	False	13.05965	18.04990833333333	-0.2996962475471353	breast_invasive_carcinoma_luma	ion_channels	LUMA
15617	SCNN1A	0.0301418439716312	2.8828806272310405	2795.78	8059.9	2922.1477166361974	9727.91	0.0	6628.62	0.0	30813.4	False	2881.1800000000003	3127.285941489361	0.7871110798942842	breast_invasive_carcinoma_luma	ion_channels	LUMA
15618	SCNN1B	0.1117021276595744	13.379239810122584	82.3268	1101.47	136.24140638722557	1527.9160000000002	0.0	614.851	0.0	7734.87	False	107.0425	291.6944195035461	-0.264083638043553	breast_invasive_carcinoma_luma	ion_channels	LUMA
15619	SCNN1D	0.0851063829787234	6.878341112248807	47.7573	328.491	63.921655813953485	386.9614583333334	0.0	223.911	0.0	1217.53	False	53.42645	91.414404964539	-0.2844001899652551	breast_invasive_carcinoma_luma	ion_channels	LUMA
15620	SCNN1G	0.1170212765957446	18.49098587835184	36.78395	680.1715	68.10324899598395	863.8133939393939	0.0	350.394	0.0	3923.02	False	45.0564	161.21826595744682	-0.2875718252388764	breast_invasive_carcinoma_luma	ion_channels	LUMA
18533	TPCN1	0.0301418439716312	2.091420010463402	1261.54	2638.41	1305.424067641682	2800.3241176470588	0.0	2450.2	0.0	4257.89	False	1276.395	1350.4831117021276	0.1790152247227679	breast_invasive_carcinoma_luma	ion_channels	LUMA
18534	TPCN2	0.0780141843971631	3.152589592731632	253.592	799.4715	264.5115455769231	980.3611363636364	0.0	516.586	0.0	3196.75	False	261.3625	320.35796755319154	-0.2056076724967237	breast_invasive_carcinoma_luma	ion_channels	LUMA
18729	TRPA1	0.1843971631205673	101.0883099613153	3.3088	334.48100000000005	8.864676956521738	1143.0406365384615	0.0	72.543	0.0	26473.5	False	4.781700000000001	218.0035063829788	-0.302832983673356	breast_invasive_carcinoma_luma	ion_channels	LUMA
18730	TRPC1	0.0212765957446808	3.015458969864264	87.25354999999999	263.1095	91.0768891304348	278.7894166666667	0.0	236.24	0.0	368.482	False	88.66955	95.07077269503546	-0.2710456390232939	breast_invasive_carcinoma_luma	ion_channels	LUMA
18732	TRPC3	0.0567375886524822	4.171115503236176	4.6042000000000005	19.20465	5.020240413533834	23.632628125	0.0	14.068	0.0	77.1242	False	4.947150000000001	6.076262411347518	-0.3027702902538399	breast_invasive_carcinoma_luma	ion_channels	LUMA
18734	TRPC4	0.0443262411347517	3.422370978190456	6.0203	20.6037	6.754219666048237	25.654484000000004	0.0	17.8035	0.0	85.2837	False	6.2204	7.591997340425531	-0.3022878218561435	breast_invasive_carcinoma_luma	ion_channels	LUMA
18735	TRPC5	0.0620567375886524	inf	0.0	1.545	0.1743529300567107	1.7396285714285715	0.0	0.9817	0.0	5.6457	True	0.0	0.271488829787234	-0.3046448973880739	breast_invasive_carcinoma_luma	ion_channels	LUMA
18736	TRPC6	0.0319148936170212	3.717051113993075	64.42365000000001	239.466	70.20863882783883	377.6146111111111	0.0	176.524	0.0	1155.11	False	65.99635	80.01946773049646	-0.2796371194667644	breast_invasive_carcinoma_luma	ion_channels	LUMA
18737	TRPC7	0.0460992907801418	inf	0.0	0.4196	0.0	0.6947615384615384	0.0	0.0	0.0	5.7201	True	0.0	0.0320280141843971	-0.3046448973880739	breast_invasive_carcinoma_luma	ion_channels	LUMA
18738	TRPM1	0.076241134751773	inf	0.0	1.2434	0.0987165067178502	3.606988372093024	0.0	0.7559	0.0	80.3477	True	0.0	0.366191134751773	-0.3046448973880739	breast_invasive_carcinoma_luma	ion_channels	LUMA
18739	TRPM2	0.0354609929078014	4.077651145826563	276.918	1129.1750000000002	293.67457113970585	1218.0185499999998	0.0	792.5089999999999	0.0	2004.78	False	284.019	326.45272641843974	-0.1970225201288405	breast_invasive_carcinoma_luma	ion_channels	LUMA
18740	TRPM3	0.0602836879432624	11.294266441821248	0.3558	4.0185	0.5793058490566038	5.2037	0.0	2.8905	0.0	18.8869	False	0.39555	0.8580813829787234	-0.3044950129390586	breast_invasive_carcinoma_luma	ion_channels	LUMA
18741	TRPM4	0.0425531914893617	2.9460927432539	1299.8249999999998	3829.405	1385.0684296296297	4145.110416666666	0.0	3089.02	0.0	8757.17	False	1328.17	1502.517024822695	0.1986341536768055	breast_invasive_carcinoma_luma	ion_channels	LUMA
18742	TRPM5	0.1063829787234042	17.848380129589636	0.3472499999999999	6.19785	0.5825531746031747	47.244075	0.0	3.0502	0.0	2073.37	False	0.4175	5.546544858156028	-0.3044866954983914	breast_invasive_carcinoma_luma	ion_channels	LUMA
18743	TRPM6	0.0549645390070922	7.59679494247804	5.4414	41.3372	7.830037523452157	49.98314193548387	0.0	31.0593	0.0	121.183	False	5.9132	10.146963475177303	-0.3024042281328153	breast_invasive_carcinoma_luma	ion_channels	LUMA
18744	TRPM7	0.0159574468085106	2.093534901808283	1028.6	2153.41	1025.2500252252253	2388.395555555556	0.0	1981.76	0.0	4076.35	False	1034.35	1047.0023475177306	0.0872979160085229	breast_invasive_carcinoma_luma	ion_channels	LUMA
18745	TRPM8	0.0780141843971631	8.134406287006136	0.9289	7.556050000000001	1.2127878846153848	26.49995681818182	0.0	4.7741	0.0	574.854	False	1.0566	3.185545744680851	-0.3042445234560056	breast_invasive_carcinoma_luma	ion_channels	LUMA
18748	TRPV1	0.0460992907801418	2.7874075498841986	189.7645	528.951	200.31460074349445	546.9111153846154	0.0	478.714	0.0	738.2460000000002	False	196.0255	216.2924542553192	-0.2303656051103395	breast_invasive_carcinoma_luma	ion_channels	LUMA
18749	TRPV2	0.0372340425531914	3.9780600144175473	181.723	722.905	209.7996598526704	816.3101904761907	0.0	525.486	0.0	2050.02	False	187.0185	232.38249875886527	-0.2337785977339805	breast_invasive_carcinoma_luma	ion_channels	LUMA
18750	TRPV3	0.0797872340425532	9.468374518249831	1.3233	12.5295	1.8337572254335264	18.7253	0.0	7.3941	0.0	96.7572	False	1.5151	3.18148670212766	-0.3040707855723663	breast_invasive_carcinoma_luma	ion_channels	LUMA
18751	TRPV4	0.0336879432624113	3.152195911758753	89.9262	283.465	96.48558605504589	334.0346842105262	0.0	240.082	0.0	808.1669999999998	False	91.1994	104.48812659574467	-0.2700870113571544	breast_invasive_carcinoma_luma	ion_channels	LUMA
18752	TRPV5	0.0851063829787234	inf	0.0	5.4064	0.3889120155038759	7.866687500000001	0.0	2.2492	0.0	46.3679	True	0.27235	1.0253184397163122	-0.3045416967062655	breast_invasive_carcinoma_luma	ion_channels	LUMA
18753	TRPV6	0.0992907801418439	14.309683551311414	40.19135	575.1255	69.38016909448818	770.1617678571428	0.0	315.251	0.0	2832.68	False	50.75285	138.96132074468085	-0.285413288341914	breast_invasive_carcinoma_luma	ion_channels	LUMA
19743	ZACN	0.0851063829787234	11.211121583411874	0.37135	4.16325	0.4866238372093023	13.044114583333334	0.0	2.3577	0.0	156.003	False	0.4171	1.5553464539007091	-0.3044868470690642	breast_invasive_carcinoma_luma	ion_channels	LUMA
164	ACCN1	0.1792452830188679	105.98918635170604	0.9525	100.9547	4.397886781609195	210.21278947368413	0.0	37.3636	0.0	1089.17	False	1.9	41.28923726415095	-0.3347133493443918	breast_invasive_carcinoma_lumb	ion_channels	LUMB
165	ACCN2	0.080188679245283	6.076217121715447	91.5726	556.415	123.55559333333332	596.8105882352942	0.0	430.283	0.0	874.7389999999998	False	100.8605	161.50528632075472	-0.2918721541263981	breast_invasive_carcinoma_lumb	ion_channels	LUMB
166	ACCN3	0.0896226415094339	7.768495212557392	15.8122	122.837	22.093731606217613	138.57645263157892	0.0	78.4436	0.0	414.532	False	16.88625	32.53322075471698	-0.3282256207876882	breast_invasive_carcinoma_lumb	ion_channels	LUMB
747	ANO1	0.080188679245283	6.531451244525253	2232.98	14584.6	2713.64523128205	21164.821764705885	0.0	8616.58	0.0	91229.0	False	2465.155	4193.220708018868	0.7316594794782085	breast_invasive_carcinoma_lumb	ion_channels	LUMB
881	AQP10	0.0849056603773584	inf	0.0	1.4309	0.1633855670103092	2.0898055555555555	0.0	0.9407	0.0	7.2414	True	0.0	0.3269495283018868	-0.335535882283435	breast_invasive_carcinoma_lumb	ion_channels	LUMB
882	AQP11	0.1320754716981132	7.237047692892538	29.85665	216.074	38.0416027173913	247.47089285714284	0.0	120.355	0.0	639.901	False	35.43595	65.70207500000001	-0.3201952317038091	breast_invasive_carcinoma_lumb	ion_channels	LUMB
885	AQP1	0.0188679245283018	4.997694926433456	1455.485	7274.07	1633.4286442307691	7198.005	0.0	3745.1	0.0	9415.61	False	1471.515	1738.4206509433964	0.3015007270829881	breast_invasive_carcinoma_lumb	ion_channels	LUMB
886	AQP2	0.1320754716981132	inf	0.0	2.83015	0.1388766304347826	5.257596428571428	0.0	1.0466	0.0	40.7545	True	0.0	0.814933962264151	-0.335535882283435	breast_invasive_carcinoma_lumb	ion_channels	LUMB
887	AQP3	0.1226415094339622	19.51346773374687	216.666	4227.905	446.61421075268817	7337.196153846154	0.0	2253.9	0.0	28403.2	False	259.6115	1291.6855811320754	-0.2231469295968969	breast_invasive_carcinoma_lumb	ion_channels	LUMB
888	AQP4	0.0990566037735849	8.923191509170469	2.1482	19.1688	2.945270680628272	43.320109523809535	0.0	11.8511	0.0	378.5580000000001	False	2.60745	6.944665094339624	-0.3344070856982201	breast_invasive_carcinoma_lumb	ion_channels	LUMB
889	AQP5	0.160377358490566	61.55952731556472	1.3582	83.61015	3.5198882022471905	381.62849117647056	0.0	23.2945	0.0	2965.56	False	2.0999	64.15994716981133	-0.3346268102209629	breast_invasive_carcinoma_lumb	ion_channels	LUMB
890	AQP6	0.1556603773584905	13.47692023633678	1.6248	21.8973	2.129713407821229	51.44777272727273	0.0	9.816	0.0	414.391	False	2.066	9.80658113207547	-0.3346414859402438	breast_invasive_carcinoma_lumb	ion_channels	LUMB
893	AQP7	0.1367924528301886	22.527861718844434	4.1365	93.1865	7.469186338797813	143.64895517241382	0.0	39.1915	0.0	1060.49	False	4.995900000000001	26.097550943396232	-0.3333730968570318	breast_invasive_carcinoma_lumb	ion_channels	LUMB
894	AQP8	0.1037735849056603	8.50405760658361	0.43745	3.7201	0.6487184210526316	5.807427272727273	0.0	2.7536	0.0	21.4856	False	0.57195	1.1840561320754717	-0.3352882782231793	breast_invasive_carcinoma_lumb	ion_channels	LUMB
895	AQP9	0.0613207547169811	13.401439677166934	33.3547	447.001	61.98531005025127	552.8213846153847	0.0	260.671	0.0	1240.78	False	37.43175	92.08374858490563	-0.3193312257881552	breast_invasive_carcinoma_lumb	ion_channels	LUMB
2858	CACNA1A	0.0566037735849056	6.183693691687635	8.9818	55.5407	11.796712500000002	103.25105833333332	0.0	37.9383	0.0	446.9	False	9.8718	16.97337358490566	-0.3312622608794103	breast_invasive_carcinoma_lumb	ion_channels	LUMB
2859	CACNA1B	0.1933962264150943	44.4383611050999	1.3863	61.6049	2.680407602339181	82.90794390243902	0.0	18.5421	0.0	378.299	False	1.95935	18.19611037735849	-0.3346876560128485	breast_invasive_carcinoma_lumb	ion_channels	LUMB
2860	CACNA1C	0.0613207547169811	4.098113400480598	136.91299999999998	561.085	156.2305341708543	630.4910000000001	0.0	429.172	0.0	1081.7	False	146.88849999999996	185.3125438679245	-0.2719460772220392	breast_invasive_carcinoma_lumb	ion_channels	LUMB
2861	CACNA1D	0.0613207547169811	6.241458205642628	262.67900000000003	1639.5	337.04785979899503	1724.1484615384616	0.0	1114.2	0.0	2457.9	False	298.3575000000001	422.10591556603777	-0.2063733184094394	breast_invasive_carcinoma_lumb	ion_channels	LUMB
2862	CACNA1E	0.0566037735849056	8.999896651508887	2.419	21.77075	3.295019	36.89915	0.0	12.2411	0.0	181.562	False	2.6486	5.197139622641509	-0.3343892713664087	breast_invasive_carcinoma_lumb	ion_channels	LUMB
2863	CACNA1F	0.0943396226415094	14.17733282581998	6.96205	98.7033	12.483977604166666	116.671365	0.0	54.247	0.0	270.471	False	8.677700000000002	22.312976415094344	-0.3317792011859953	breast_invasive_carcinoma_lumb	ion_channels	LUMB
2864	CACNA1G	0.0943396226415094	9.547292511002984	4.30565	41.1073	5.514768229166666	46.62344999999999	0.0	19.1176	0.0	97.2927	False	4.75145	9.39294575471698	-0.3334789222133208	breast_invasive_carcinoma_lumb	ion_channels	LUMB
2865	CACNA1H	0.070754716981132	14.842063073940848	396.709	5887.98	911.9345299492386	7604.2846666666655	0.0	4624.35	0.0	20102.7	False	464.2960000000001	1385.4498698113207	-0.1345365383539522	breast_invasive_carcinoma_lumb	ion_channels	LUMB
2866	CACNA1I	0.0849056603773584	21.42681329465816	12.63515	270.731	28.35671958762887	313.9894444444445	0.0	138.07399999999998	0.0	576.851	False	14.99865	52.60855471698113	-0.329042785617024	breast_invasive_carcinoma_lumb	ion_channels	LUMB
2867	CACNA1S	0.1226415094339622	inf	0.0	1.1232000000000002	0.064052688172043	5.467261538461538	0.0	0.6374	0.0	104.575	True	0.0	0.7267103773584904	-0.335535882283435	breast_invasive_carcinoma_lumb	ion_channels	LUMB
3011	CATSPER1	0.0613207547169811	5.7477673497223405	3.0793	17.6991	3.660842211055277	26.962307692307697	0.0	12.0994	0.0	115.065	False	3.2607	5.089705660377358	-0.3341242858864148	breast_invasive_carcinoma_lumb	ion_channels	LUMB
3013	CATSPER2	0.0471698113207547	3.370656172610267	24.36935	82.14070000000001	26.58667772277228	98.2053	0.0	64.0959	0.0	225.956	False	24.7815	29.964914622641512	-0.3248076717419087	breast_invasive_carcinoma_lumb	ion_channels	LUMB
3014	CATSPER3	0.0188679245283018	4.091907157960686	10.2152	41.79965	11.06941923076923	42.0208	0.0	29.5692	0.0	46.5692	False	10.4447	11.653407547169811	-0.3310142455526851	breast_invasive_carcinoma_lumb	ion_channels	LUMB
3015	CATSPER4	0.160377358490566	inf	0.0	0.3503	0.0	0.4411499999999999	0.0	0.0	0.0	1.0104	True	0.0	0.0707504716981132	-0.335535882283435	breast_invasive_carcinoma_lumb	ion_channels	LUMB
3645	CFTR	0.1415094339622641	18.54636510500808	0.619	11.4802	1.0445664835164836	57.81937333333335	0.0	5.2972	0.0	884.3960000000002	False	0.80535	9.078737264150943	-0.3351872365452989	breast_invasive_carcinoma_lumb	ion_channels	LUMB
3735	CHRNA10	0.0377358490566037	6.879509254444251	7.78815	53.57865	9.679280392156864	58.51545	0.0	26.8456	0.0	99.3102	False	7.9611	11.522154716981133	-0.3320894259776366	breast_invasive_carcinoma_lumb	ion_channels	LUMB
3736	CHRNA1	0.0566037735849056	5.916430420313079	23.93335	141.6	32.359657	157.59258333333332	0.0	112.428	0.0	243.97	False	25.77115	39.44831320754717	-0.3243792403086855	breast_invasive_carcinoma_lumb	ion_channels	LUMB
3737	CHRNA2	0.1273584905660377	inf	0.0	6.4128	0.3121297297297297	8.499944444444445	0.0	2.3202	0.0	59.038	True	0.0	1.3549174528301886	-0.335535882283435	breast_invasive_carcinoma_lumb	ion_channels	LUMB
3738	CHRNA3	0.0849056603773584	6.751246373790539	2.87835	19.43245	3.676684536082474	53.60927777777778	0.0	12.3538	0.0	520.928	False	3.25615	7.916244339622643	-0.3341262556363478	breast_invasive_carcinoma_lumb	ion_channels	LUMB
3739	CHRNA4	0.1462264150943396	inf	0.0	6.7724	0.193303314917127	38.82397741935484	0.0	1.4663	0.0	276.709	True	0.0	5.842128301886792	-0.335535882283435	breast_invasive_carcinoma_lumb	ion_channels	LUMB
3740	CHRNA5	0.0566037735849056	8.996043050228153	46.1972	415.592	69.41005349999999	457.2191666666668	0.0	275.84	0.0	791.3510000000001	False	54.1192	91.36151273584905	-0.3121070272125568	breast_invasive_carcinoma_lumb	ion_channels	LUMB
3741	CHRNA6	0.0613207547169811	12.149600899167508	5.2493	63.7769	9.09378391959799	76.83667692307692	0.0	35.7805	0.0	268.284	False	6.42085	13.247829245283018	-0.332756218798353	breast_invasive_carcinoma_lumb	ion_channels	LUMB
3742	CHRNA7	0.0660377358490566	11.008105202216525	0.6045499999999999	6.65495	0.9080020202020204	9.095685714285716	0.0	4.1718	0.0	24.9411	False	0.68355	1.448698113207547	-0.3352399652358124	breast_invasive_carcinoma_lumb	ion_channels	LUMB
3743	CHRNA9	0.1886792452830188	71.44295664116146	1.0194	72.82894999999999	1.7765063953488371	739.2935825000001	0.0	11.7241	0.0	7388.34	False	1.37895	140.9306716981132	-0.3349389181801225	breast_invasive_carcinoma_lumb	ion_channels	LUMB
3744	CHRNB1	0.0613207547169811	3.999742147990418	120.224	480.865	133.97386683417085	493.63307692307694	0.0	318.406	0.0	731.668	False	124.6365	156.02844103773583	-0.281579236674455	breast_invasive_carcinoma_lumb	ion_channels	LUMB
3745	CHRNB2	0.1462264150943396	75.1769565513021	5.8828	442.251	12.141162983425415	829.8327967741935	0.0	76.4993	0.0	2601.55	False	7.14325	131.709279245283	-0.3324434831166873	breast_invasive_carcinoma_lumb	ion_channels	LUMB
3746	CHRNB3	0.0896226415094339	inf	0.0	0.3079	0.0	2.343489473684211	0.0	0.0	0.0	35.6047	True	0.0	0.210029716981132	-0.335535882283435	breast_invasive_carcinoma_lumb	ion_channels	LUMB
3747	CHRNB4	0.1179245283018868	20.14369668246445	0.5275	10.6258	1.2748336898395722	15.921352	0.0	7.1023	0.0	69.7009	False	0.7141500000000001	3.0020174528301884	-0.335226718126373	breast_invasive_carcinoma_lumb	ion_channels	LUMB
3748	CHRND	0.0754716981132075	inf	0.0	0.3887	0.0	1.1611875	0.0	0.0	0.0	10.3486	True	0.0	0.0876367924528301	-0.335535882283435	breast_invasive_carcinoma_lumb	ion_channels	LUMB
3749	CHRNE	0.080188679245283	5.171877202684971	9.2217	47.6935	11.04263282051282	58.83257647058824	0.0	31.3961	0.0	176.949	False	9.82625	14.874845283018868	-0.3312819800243436	breast_invasive_carcinoma_lumb	ion_channels	LUMB
3750	CHRNG	0.0518867924528301	9.416	0.25	2.354	0.2950860696517413	3.7847272727272734	0.0	1.4896	0.0	17.4292	False	0.27275	0.476152358490566	-0.335417805515475	breast_invasive_carcinoma_lumb	ion_channels	LUMB
3819	CLCN1	0.1367924528301886	17.058802045288534	0.5476	9.3414	0.8268579234972677	21.80748965517241	0.0	4.1183	0.0	159.69299999999996	False	0.693	3.69685	-0.3352358742167208	breast_invasive_carcinoma_lumb	ion_channels	LUMB
3820	CLCN2	0.0566037735849056	2.5875328015457524	153.19400000000002	396.3945000000001	159.5408875	416.9841666666666	0.0	348.855	0.0	612.617	False	159.469	174.11314858490567	-0.26649982688539	breast_invasive_carcinoma_lumb	ion_channels	LUMB
3821	CLCN3	0.0424528301886792	3.0199514484544423	1544.75	4665.07	1600.97321182266	4747.282222222222	0.0	3862.88	0.0	6567.05	False	1657.785	1734.5429339622642	0.3821392589543477	breast_invasive_carcinoma_lumb	ion_channels	LUMB
3822	CLCN4	0.0896226415094339	6.278357947315966	25.3853	159.378	32.66471554404145	185.243	0.0	110.209	0.0	312.849	False	27.5759	46.33918443396227	-0.3235979422446127	breast_invasive_carcinoma_lumb	ion_channels	LUMB
3823	CLCN5	0.0377358490566037	2.691910355090715	191.1765	514.63	201.6135897058824	545.3621250000001	0.0	422.249	0.0	768.201	False	195.563	214.5852325471698	-0.2508742985160077	breast_invasive_carcinoma_lumb	ion_channels	LUMB
3824	CLCN6	0.0424528301886792	1.9916034238318712	263.798	525.381	271.68903251231524	587.3751111111111	0.0	479.348	0.0	930.495	False	265.829	285.0908	-0.2204552987818961	breast_invasive_carcinoma_lumb	ion_channels	LUMB
3825	CLCN7	0.0424528301886792	2.558534856155354	1805.42	4619.23	1902.3814532019708	4784.351111111111	0.0	3683.16	0.0	5575.83	False	1825.735	2024.7292216981127	0.4548468416450377	breast_invasive_carcinoma_lumb	ion_channels	LUMB
3826	CLCNKA	0.0990566037735849	8.948358624961289	5.1664	46.2308	7.699314136125654	64.7383761904762	0.0	31.8063	0.0	283.768	False	6.087	13.349409905660377	-0.3329007464939844	breast_invasive_carcinoma_lumb	ion_channels	LUMB
3827	CLCNKB	0.1367924528301886	10.91881234052424	0.8622	9.4142	1.1943759562841532	12.99094827586207	0.0	5.5317	0.0	37.4163	False	1.03185	2.8080580188679245	-0.3350891819607235	breast_invasive_carcinoma_lumb	ion_channels	LUMB
3960	CNGA1	0.1084905660377358	12.106497903901968	2.4808	30.0338	3.5885185185185184	38.8305304347826	0.0	15.1223	0.0	136.933	False	2.92345	7.411944339622642	-0.334270285483095	breast_invasive_carcinoma_lumb	ion_channels	LUMB
3961	CNGA2	0.1509433962264151	inf	0.0	23.33985	0.9016416666666668	109.52018125	0.0	7.6189	0.0	1886.8	True	0.0	17.2968929245283	-0.335535882283435	breast_invasive_carcinoma_lumb	ion_channels	LUMB
3962	CNGA3	0.1415094339622641	22.011103882994234	2.22895	49.06165	4.24160054945055	346.4661633333334	0.0	23.5988	0.0	4887.92	False	3.1126500000000004	52.669604716981134	-0.3341883785188492	breast_invasive_carcinoma_lumb	ion_channels	LUMB
3963	CNGA4	0.1037735849056603	6.960903269295583	2.3736	16.522399999999998	3.0501594736842104	18.072868181818183	0.0	11.3166	0.0	31.8993	False	2.62475	4.609119811320754	-0.3343995963193541	breast_invasive_carcinoma_lumb	ion_channels	LUMB
3964	CNGB1	0.1084905660377358	inf	0.0	1.741	0.1379698412698412	2.5524521739130432	0.0	0.8972	0.0	13.5052	True	0.0	0.3999183962264151	-0.335535882283435	breast_invasive_carcinoma_lumb	ion_channels	LUMB
3965	CNGB3	0.1132075471698113	inf	0.0	8.63445	0.2973755319148937	25.54673333333333	0.0	1.7873	0.0	97.7419	True	0.2714999999999999	3.155793396226415	-0.3354183466555664	breast_invasive_carcinoma_lumb	ion_channels	LUMB
6067	FAM38A	0.0283018867924528	3.189505907906375	2108.615	6725.4400000000005	2376.035514563107	7142.681666666666	0.0	5402.36	0.0	9411.29	False	2143.945	2510.9405943396223	0.5926037924518522	breast_invasive_carcinoma_lumb	ion_channels	LUMB
6068	FAM38B	0.1462264150943396	11.477300513489284	122.69	1408.15	159.5545309392265	1602.9581612903223	0.0	679.357	0.0	3630.83	False	143.485	370.6182693396226	-0.2734194934631095	breast_invasive_carcinoma_lumb	ion_channels	LUMB
6776	GABRA1	0.1084905660377358	inf	0.0	1.5605	0.0992095238095238	53.19874347826087	0.0	0.725	0.0	845.459	True	0.0	5.860008018867925	-0.335535882283435	breast_invasive_carcinoma_lumb	ion_channels	LUMB
6777	GABRA2	0.1462264150943396	32.178730703259006	0.2915	9.3801	0.4624629834254143	28.00653870967741	0.0	2.7416	0.0	203.575	False	0.3518	4.490134433962264	-0.33538358381609	breast_invasive_carcinoma_lumb	ion_channels	LUMB
6778	GABRA3	0.2075471698113207	inf	0.0	26.03235	0.2646083333333333	74.23896136363636	0.0	2.4265	0.0	462.4	True	0.0	15.617775943396229	-0.335535882283435	breast_invasive_carcinoma_lumb	ion_channels	LUMB
6779	GABRA4	0.1509433962264151	inf	0.0	0.52535	0.0	1.36829375	0.0	0.0	0.0	20.4202	True	0.0	0.2065349056603773	-0.335535882283435	breast_invasive_carcinoma_lumb	ion_channels	LUMB
6780	GABRA5	0.1273584905660377	inf	0.0	4.3341	0.2480086486486486	12.249948148148148	0.0	1.7454	0.0	89.94200000000002	True	0.0	1.7765575471698116	-0.335535882283435	breast_invasive_carcinoma_lumb	ion_channels	LUMB
6781	GABRA6	0.0141509433962264	inf	0.0	0.3305	0.0	0.3702	0.0	0.0	0.0	0.4862	True	0.0	0.005238679245283	-0.335535882283435	breast_invasive_carcinoma_lumb	ion_channels	LUMB
6782	GABRB1	0.1273584905660377	inf	0.0	2.7051	0.079661081081081	13.943885185185184	0.0	0.7003	0.0	137.505	True	0.0	1.8453877358490565	-0.335535882283435	breast_invasive_carcinoma_lumb	ion_channels	LUMB
6783	GABRB2	0.080188679245283	9.88524028364806	11.3803	112.497	18.235702051282047	127.8928	0.0	70.6298	0.0	201.204	False	13.89055	27.02895990566038	-0.3295224954853155	breast_invasive_carcinoma_lumb	ion_channels	LUMB
6784	GABRB3	0.0943396226415094	133.16315145957512	6.543	871.2864999999999	69.18175833333333	1745.8134999999995	0.0	436.312	0.0	8108.64	False	7.65155	227.3545641509434	-0.3322234339098896	breast_invasive_carcinoma_lumb	ion_channels	LUMB
6785	GABRD	0.0518867924528301	4.947313009162876	54.7099	270.66700000000003	65.87687810945273	346.85027272727274	0.0	185.228	0.0	1004.99	False	56.798	80.45568632075471	-0.3109473423509205	breast_invasive_carcinoma_lumb	ion_channels	LUMB
6786	GABRE	0.1367924528301886	15.727505227323782	11.5738	182.027	15.144771584699456	366.22201034482765	0.0	58.8821	0.0	2109.36	False	12.93305	63.16948820754716	-0.329937008795386	breast_invasive_carcinoma_lumb	ion_channels	LUMB
6787	GABRG1	0.1179245283018868	inf	0.0	1.8404	0.2205379679144385	2.471244	0.0	1.2725	0.0	6.2794	True	0.0	0.4859514150943396	-0.335535882283435	breast_invasive_carcinoma_lumb	ion_channels	LUMB
6788	GABRG2	0.1698113207547169	inf	0.0	3.06455	0.0509681818181818	118.78289166666669	0.0	0.7	0.0	2730.95	True	0.0	20.2129929245283	-0.335535882283435	breast_invasive_carcinoma_lumb	ion_channels	LUMB
6789	GABRG3	0.2169811320754717	inf	0.0	1.14415	0.0	6.17373695652174	0.0	0.0	0.0	44.5018	True	0.0	1.3395844339622645	-0.335535882283435	breast_invasive_carcinoma_lumb	ion_channels	LUMB
6790	GABRP	0.0849056603773584	20.71951934864084	28.469700000000003	589.8785	57.78025618556703	839.5900000000001	0.0	299.551	0.0	2990.55	False	36.2419	124.1603287735849	-0.3198463262184292	breast_invasive_carcinoma_lumb	ion_channels	LUMB
6791	GABRQ	0.1745283018867924	inf	0.0	9.4816	0.2960097142857142	344.12439189189195	0.0	2.2127	0.0	9364.62	True	0.28515	60.303793396226425	-0.3354124374057675	breast_invasive_carcinoma_lumb	ion_channels	LUMB
6792	GABRR1	0.1179245283018868	12.132301005161642	0.3681	4.4659	0.6015893048128342	10.253059999999998	0.0	3.1397	0.0	53.3884	False	0.4686	1.7397344339622642	-0.3353330196859425	breast_invasive_carcinoma_lumb	ion_channels	LUMB
6793	GABRR2	0.0566037735849056	6.391877353415815	0.9295	5.94125	1.103071	8.584316666666668	0.0	3.7655	0.0	20.908	False	1.04295	1.5265377358490568	-0.3350843766367112	breast_invasive_carcinoma_lumb	ion_channels	LUMB
6794	GABRR3	0.0660377358490566	inf	0.0	0.37715	0.0	0.5089928571428571	0.0	0.0	0.0	1.3704	True	0.0	0.0336127358490566	-0.335535882283435	breast_invasive_carcinoma_lumb	ion_channels	LUMB
7033	GJA10	0.0849056603773584	inf	0.0	0.5843	0.0	4.732349999999999	0.0	0.0	0.0	67.2949	True	0.0	0.4018033018867924	-0.335535882283435	breast_invasive_carcinoma_lumb	ion_channels	LUMB
7034	GJA1	0.1226415094339622	14.168705583574948	2098.745	29736.5	3201.252510752688	34398.238461538465	0.0	14160.3	0.0	91125.7	False	2472.07	7027.297957547169	0.7346530664642528	breast_invasive_carcinoma_lumb	ion_channels	LUMB
7035	GJA3	0.1132075471698113	9.337984912758891	2.60485	24.32405	3.447924468085106	43.5718125	0.0	12.9744	0.0	256.709	False	3.14185	7.99025141509434	-0.3341757374863124	breast_invasive_carcinoma_lumb	ion_channels	LUMB
7036	GJA4	0.0566037735849056	3.5263348128931136	148.017	521.9575	162.5954205	584.1115833333334	0.0	395.093	0.0	1146.29	False	152.70750000000004	186.45482594339623	-0.269426961868201	breast_invasive_carcinoma_lumb	ion_channels	LUMB
7037	GJA5	0.070754716981132	3.779845415582989	245.691	928.674	277.1970609137056	1032.167	0.0	770.778	0.0	1604.72	False	258.9015	330.61474528301886	-0.2234542971688551	breast_invasive_carcinoma_lumb	ion_channels	LUMB
7038	GJA8	0.070754716981132	inf	0.0	0.2927	0.0	0.31986	0.0	0.0	0.0	0.5333	True	0.0	0.0226316037735849	-0.335535882283435	breast_invasive_carcinoma_lumb	ion_channels	LUMB
7039	GJA9	0.0188679245283018	4.271121229176992	5.95195	25.4215	6.076853365384616	26.3719	0.0	14.3778	0.0	39.2204	False	6.09265	6.4597787735849055	-0.3328983005407709	breast_invasive_carcinoma_lumb	ion_channels	LUMB
7040	GJB1	0.1698113207547169	57.461925261368165	4.14645	238.263	12.736486931818185	321.35411666666664	0.0	85.8319	0.0	1564.94	False	6.799049999999999	65.14325424528302	-0.3325924914522761	breast_invasive_carcinoma_lumb	ion_channels	LUMB
7041	GJB2	0.0566037735849056	6.634679781513944	445.7035	2957.1	556.508009	3006.5933333333337	0.0	1880.76	0.0	3955.78	False	487.852	695.1920839622642	-0.1243388615581089	breast_invasive_carcinoma_lumb	ion_channels	LUMB
7042	GJB3	0.1462264150943396	17.49530385022081	3.2154	56.2544	5.7741972375690604	88.00912258064515	0.0	27.229	0.0	435.177	False	5.11435	17.799115566037738	-0.3333218184219635	breast_invasive_carcinoma_lumb	ion_channels	LUMB
7043	GJB4	0.080188679245283	32.53423522915516	0.3622	11.7839	0.620048717948718	15.187429411764704	0.0	3.2028	0.0	53.1136	False	0.44835	1.7881877358490568	-0.3353417861554245	breast_invasive_carcinoma_lumb	ion_channels	LUMB
7044	GJB5	0.1132075471698113	21.73970076444868	3.3619	73.08670000000001	6.17376010638298	99.48520416666668	0.0	31.3931	0.0	399.018	False	4.14035	16.737319811320756	-0.3337434747812415	breast_invasive_carcinoma_lumb	ion_channels	LUMB
7045	GJB6	0.0990566037735849	14.446344524631316	0.6374	9.2081	0.8901282722513089	39.1867	0.0	4.1691	0.0	281.065	False	0.7403	4.683656603773584	-0.3352153974756593	breast_invasive_carcinoma_lumb	ion_channels	LUMB
7046	GJB7	0.1650943396226415	133.29659000793023	0.2522	33.6174	0.3109994350282486	52.096697142857145	0.0	2.0396	0.0	331.1880000000001	False	0.3102	8.860525	-0.3354015929583344	breast_invasive_carcinoma_lumb	ion_channels	LUMB
7047	GJC1	0.070754716981132	3.5716775650792334	168.679	602.467	185.5864837563452	622.1306000000001	0.0	465.965	0.0	894.057	False	179.29250000000002	216.47403915094336	-0.2579179944026934	breast_invasive_carcinoma_lumb	ion_channels	LUMB
7048	GJC2	0.0943396226415094	4.31367602663248	13.29955	57.36995	14.5781625	66.89838999999999	0.0	41.7457	0.0	133.429	False	14.40135	19.514033018867927	-0.3293013639983349	breast_invasive_carcinoma_lumb	ion_channels	LUMB
7049	GJC3	0.0566037735849056	5.103651862681654	12.5169	63.8819	14.777641	76.56279166666668	0.0	45.1379	0.0	132.215	False	13.13745	18.274913679245284	-0.3298485215676279	breast_invasive_carcinoma_lumb	ion_channels	LUMB
7050	GJD2	0.0188679245283018	inf	0.0	0.83155	0.0	7.877775000000001	0.0	0.0	0.0	29.2677	True	0.0	0.1486372641509434	-0.335535882283435	breast_invasive_carcinoma_lumb	ion_channels	LUMB
7051	GJD3	0.0471698113207547	5.0499389650111794	36.4545	184.093	46.345975742574254	191.8482	0.0	147.648	0.0	240.792	False	37.6931	53.20928820754717	-0.3192180842178295	breast_invasive_carcinoma_lumb	ion_channels	LUMB
7052	GJD4	0.0660377358490566	inf	0.0	1.046	0.1272727272727272	1.1808142857142856	0.0	0.8320000000000001	0.0	2.1	True	0.0	0.1968462264150943	-0.335535882283435	breast_invasive_carcinoma_lumb	ion_channels	LUMB
7088	GLRA1	0.0566037735849056	inf	0.0	1.70265	0.096401	1.9282916666666663	0.0	0.7113	0.0	5.1751	True	0.0	0.2000929245283018	-0.335535882283435	breast_invasive_carcinoma_lumb	ion_channels	LUMB
7089	GLRA2	0.1981132075471698	inf	0.0	0.4449999999999999	0.0	2.449895238095238	0.0	0.0	0.0	31.6304	True	0.0	0.4853566037735849	-0.335535882283435	breast_invasive_carcinoma_lumb	ion_channels	LUMB
7090	GLRA3	0.2075471698113207	539.4407332608358	0.3218499999999999	173.619	3.341848809523809	463.59793863636366	0.0	37.3927	0.0	4337.09	False	1.1493	98.86669764150945	-0.3350383364377284	breast_invasive_carcinoma_lumb	ion_channels	LUMB
7092	GLRB	0.080188679245283	6.558514910316097	153.149	1004.43	190.18008000000003	1348.069588235294	0.0	725.691	0.0	2886.89	False	172.80299999999997	283.02971037735847	-0.2607273773015993	breast_invasive_carcinoma_lumb	ion_channels	LUMB
7424	GRIA1	0.1462264150943396	54.05007342143907	0.6809999999999999	36.8081	1.4219447513812156	615.0916193548386	0.0	8.9491	0.0	6297.72	False	0.9443	91.15666132075472	-0.3351270834127305	breast_invasive_carcinoma_lumb	ion_channels	LUMB
7425	GRIA2	0.1792452830188679	550.8843063893964	1.72395	949.697	28.76403045977012	2419.190105263158	0.0	294.406	0.0	12382.7	False	4.0612	457.23662877358487	-0.3337777397718338	breast_invasive_carcinoma_lumb	ion_channels	LUMB
7426	GRIA3	0.1037735849056603	7.015685465146278	7.7524	54.3884	9.834406842105263	252.7630045454546	0.0	35.3581	0.0	4267.49	False	8.85165	35.04397830188679	-0.3317038961308655	breast_invasive_carcinoma_lumb	ion_channels	LUMB
7427	GRIA4	0.1226415094339622	20.468095852741456	0.8909499999999999	18.23605	1.4742913978494625	94.44003461538462	0.0	8.0551	0.0	1343.01	False	1.116	12.87575047169811	-0.3350527524097654	breast_invasive_carcinoma_lumb	ion_channels	LUMB
7428	GRID1	0.0471698113207547	4.37021561826813	22.67665	99.10185	27.157298514851487	119.48285	0.0	73.4349	0.0	259.21	False	24.0361	31.512277358490568	-0.3251303644012576	breast_invasive_carcinoma_lumb	ion_channels	LUMB
7430	GRID2	0.2169811320754717	inf	0.0	0.7262500000000001	0.0	15.064460869565217	0.0	0.0	0.0	327.766	True	0.0	3.2687037735849054	-0.335535882283435	breast_invasive_carcinoma_lumb	ion_channels	LUMB
7431	GRIK1	0.0896226415094339	15.158865732832252	0.2927	4.437	0.3735652849740932	10.450257894736842	0.0	1.7399	0.0	54.1681	False	0.34175	1.2766650943396227	-0.3353879345824255	breast_invasive_carcinoma_lumb	ion_channels	LUMB
7432	GRIK2	0.0943396226415094	7.943794213496542	5.0324	39.97635	6.7347296875	72.5453	0.0	25.9488	0.0	220.418	False	5.7173	12.943274056603771	-0.3330607940874392	breast_invasive_carcinoma_lumb	ion_channels	LUMB
7433	GRIK3	0.0896226415094339	13.239564465248804	245.675	3252.63	493.9835663212435	3296.852105263158	0.0	2153.38	0.0	5459.79	False	347.80500000000006	745.1840485849057	-0.1849668986708392	breast_invasive_carcinoma_lumb	ion_channels	LUMB
7434	GRIK4	0.1179245283018868	15.682637553027504	7.8497	123.104	13.820986631016044	143.32135200000002	0.0	71.8907	0.0	456.426	False	9.5131	29.09225613207547	-0.3314175464400601	breast_invasive_carcinoma_lumb	ion_channels	LUMB
7435	GRIK5	0.0566037735849056	6.258459755996638	11.47935	71.84305	15.0497615	112.83593333333336	0.0	48.911	0.0	497.021	False	12.1866	20.58482783018868	-0.3302601560124117	breast_invasive_carcinoma_lumb	ion_channels	LUMB
7436	GRIN1	0.1367924528301886	10.20316911887462	13.7767	140.566	21.489265573770496	164.23724137931035	0.0	89.6377	0.0	328.255	False	17.552	41.01611132075472	-0.3279374095749682	breast_invasive_carcinoma_lumb	ion_channels	LUMB
7437	GRIN2A	0.0943396226415094	8.585147079373952	5.7248	49.14825	7.330035416666667	139.542305	0.0	26.4311	0.0	783.293	False	6.50065	19.80289103773585	-0.3327216724149132	breast_invasive_carcinoma_lumb	ion_channels	LUMB
7438	GRIN2B	0.0990566037735849	inf	0.0	1.6931	0.1603523560209424	2.9947142857142857	0.0	1.1093	0.0	9.5081	True	0.0	0.4411146226415094	-0.335535882283435	breast_invasive_carcinoma_lumb	ion_channels	LUMB
7439	GRIN2C	0.1132075471698113	21.395082752381462	13.1537	281.4245000000001	20.04968138297872	527.1149750000001	0.0	84.6577	0.0	2510.82	False	15.0063	77.45329952830188	-0.3290394738396642	breast_invasive_carcinoma_lumb	ion_channels	LUMB
7440	GRIN2D	0.0896226415094339	8.45375254379095	31.7931	268.771	43.80477098445596	332.37610526315785	0.0	151.414	0.0	711.673	False	36.58535	69.66729622641509	-0.3196976425668953	breast_invasive_carcinoma_lumb	ion_channels	LUMB
7441	GRIN3A	0.070754716981132	3.929671074148484	17.1224	67.2854	19.555280710659897	69.12185999999998	0.0	50.7208	0.0	87.6373	False	17.583150000000003	23.06235	-0.3279239243638887	breast_invasive_carcinoma_lumb	ion_channels	LUMB
7442	GRIN3B	0.0754716981132075	13.79141716566866	0.4008	5.5276	0.630563775510204	9.06573125	0.0	2.9221	0.0	37.7233	False	0.4404	1.267180188679245	-0.3353452278064063	breast_invasive_carcinoma_lumb	ion_channels	LUMB
7687	HCN1	0.1084905660377358	18.64756446991404	0.6631	12.3652	1.158935978835979	18.05115652173913	0.0	5.3615	0.0	55.4956	False	0.8875500000000001	2.9915825471698114	-0.3351516511728835	breast_invasive_carcinoma_lumb	ion_channels	LUMB
7688	HCN2	0.1320754716981132	25.23607176581681	12.708	320.70000000000005	21.642291304347825	348.2293214285714	0.0	110.713	0.0	804.362	False	16.339399999999998	64.77642735849057	-0.3284623587549071	breast_invasive_carcinoma_lumb	ion_channels	LUMB
7689	HCN3	0.0754716981132075	3.3137799960922933	112.598	373.12500000000006	122.8678556122449	598.2931874999999	0.0	304.642	0.0	3434.95	False	121.7775	158.74901273584905	-0.2828169322916785	breast_invasive_carcinoma_lumb	ion_channels	LUMB
7690	HCN4	0.1226415094339622	20.167544383517026	0.92095	18.5733	1.9439166666666663	39.87413076923077	0.0	9.4395	0.0	230.716	False	1.2461	6.595735377358491	-0.3349964305490446	breast_invasive_carcinoma_lumb	ion_channels	LUMB
8178	HTR3A	0.1320754716981132	31.79000819000819	0.30525	9.7039	0.6942896739130435	18.66578928571429	0.0	4.0198	0.0	88.4943	False	0.4278	3.0678839622641507	-0.3353506824985283	breast_invasive_carcinoma_lumb	ion_channels	LUMB
8179	HTR3B	0.0518867924528301	inf	0.0	0.4468	0.0	0.4797454545454546	0.0	0.0	0.0	1.0758	True	0.0	0.0248924528301886	-0.335535882283435	breast_invasive_carcinoma_lumb	ion_channels	LUMB
8180	HTR3C	0.1933962264150943	inf	0.0	0.4704	0.0	0.6842585365853657	0.0	0.0	0.0	5.0493	True	0.0	0.1323330188679245	-0.335535882283435	breast_invasive_carcinoma_lumb	ion_channels	LUMB
8181	HTR3D	0.0330188679245283	inf	0.0	0.416	0.0	0.4238285714285714	0.0	0.0	0.0	0.625	True	0.0	0.0139943396226415	-0.335535882283435	breast_invasive_carcinoma_lumb	ion_channels	LUMB
8182	HTR3E	0.0566037735849056	inf	0.0	1.02235	0.0908095	1.271683333333333	0.0	0.6192	0.0	4.0886	True	0.0	0.1576514150943396	-0.335535882283435	breast_invasive_carcinoma_lumb	ion_channels	LUMB
8198	HVCN1	0.0566037735849056	4.173818472422686	76.45505	319.1095	86.45490399999998	402.4069166666668	0.0	208.743	0.0	1152.71	False	80.15605	104.33898018867924	-0.3008353604999632	breast_invasive_carcinoma_lumb	ion_channels	LUMB
8671	ITPR1	0.0754716981132075	5.193936757285869	1057.355	5491.835	1292.0169387755102	6123.438749999999	0.0	3940.04	0.0	10548.4	False	1109.99	1656.6525471698112	0.1449921898263539	breast_invasive_carcinoma_lumb	ion_channels	LUMB
8672	ITPR2	0.0613207547169811	6.073383426494395	1309.56	7953.46	1681.6225226130657	13186.983076923078	0.0	4878.9	0.0	31176.3	False	1443.245	2387.1399150943403	0.2892623027741711	breast_invasive_carcinoma_lumb	ion_channels	LUMB
8673	ITPR3	0.0471698113207547	2.6524655233830345	1965.1	5212.360000000001	2072.8395742574257	5714.227000000001	0.0	4852.35	0.0	7783.13	False	1991.475	2244.6031320754714	0.5265976886539985	breast_invasive_carcinoma_lumb	ion_channels	LUMB
8753	KCNA10	0.1415094339622641	inf	0.0	0.3759	0.0	0.5147433333333332	0.0	0.0	0.0	1.4146	True	0.0	0.072841037735849	-0.335535882283435	breast_invasive_carcinoma_lumb	ion_channels	LUMB
8754	KCNA1	0.0990566037735849	11.48810261494609	1.6138	18.5395	2.2987167539267013	36.25141904761905	0.0	9.3848	0.0	381.216	False	2.0729	5.661956132075471	-0.3346384988469388	breast_invasive_carcinoma_lumb	ion_channels	LUMB
8755	KCNA2	0.0660377358490566	13.851845828590012	0.30745	4.258749999999999	0.498669696969697	8.397485714285715	0.0	2.53	0.0	45.6314	False	0.33745	1.0202896226415097	-0.3353897961043402	breast_invasive_carcinoma_lumb	ion_channels	LUMB
8756	KCNA3	0.080188679245283	7.090598318828134	12.1106	85.8714	15.74339282051282	130.27072352941178	0.0	59.2753	0.0	418.842	False	13.31515	24.927188207547164	-0.3297715930922237	breast_invasive_carcinoma_lumb	ion_channels	LUMB
8757	KCNA4	0.1320754716981132	inf	0.0	2.06605	0.1089402173913043	22.67996785714286	0.0	0.6974	0.0	493.478	True	0.0	3.090019339622642	-0.335535882283435	breast_invasive_carcinoma_lumb	ion_channels	LUMB
8758	KCNA5	0.070754716981132	5.161865177295753	3.8495	19.8706	4.331444670050761	21.537846666666667	0.0	12.4138	0.0	49.1374	False	4.068350000000001	5.548878773584905	-0.3337746444505105	breast_invasive_carcinoma_lumb	ion_channels	LUMB
8759	KCNA6	0.0613207547169811	6.808470588235295	6.8	46.2976	8.138691959798994	112.9260076923077	0.0	25.6933	0.0	522.4540000000002	False	7.51715	14.56432924528302	-0.3322816172925251	breast_invasive_carcinoma_lumb	ion_channels	LUMB
8760	KCNA7	0.0896226415094339	inf	0.0	1.8462	0.2075689119170984	3.5065421052631582	0.0	1.1869	0.0	26.3966	True	0.0	0.5032316037735849	-0.335535882283435	breast_invasive_carcinoma_lumb	ion_channels	LUMB
8764	KCNB1	0.1179245283018868	19.909044174347297	2.7233	54.2183	3.7150288770053472	121.748972	0.0	15.4215	0.0	1183.48	False	3.1172	17.63412594339623	-0.3341864087689162	breast_invasive_carcinoma_lumb	ion_channels	LUMB
8765	KCNB2	0.1320754716981132	15.178800576142464	0.7637	11.59205	1.1648711956521738	21.643135714285712	0.0	5.8034	0.0	195.303	False	0.96395	3.869547641509434	-0.3351185766904925	breast_invasive_carcinoma_lumb	ion_channels	LUMB
8766	KCNC1	0.1556603773584905	65.46626033957335	2.297	150.376	5.895081564245811	319.1077818181818	0.0	34.7493	0.0	3264.35	False	3.4413	54.64988867924529	-0.3340461019659985	breast_invasive_carcinoma_lumb	ion_channels	LUMB
8767	KCNC2	0.2311320754716981	666.9867094408798	0.4364	291.073	2.642134969325153	859.3730387755103	0.0	45.7856	0.0	5469.63	False	0.9801	200.66012688679243	-0.3351115851605106	breast_invasive_carcinoma_lumb	ion_channels	LUMB
8768	KCNC3	0.0896226415094339	15.786733711995714	63.0817	995.854	137.9641414507772	1127.668	0.0	627.256	0.0	1861.27	False	91.67425	226.66401556603773	-0.2958489926586539	breast_invasive_carcinoma_lumb	ion_channels	LUMB
8769	KCNC4	0.0660377358490566	5.473356373220639	62.65945000000001	342.95750000000004	82.68054343434343	473.2442857142858	0.0	230.315	0.0	1635.43	False	65.99545	108.47248867924527	-0.3069656552034451	breast_invasive_carcinoma_lumb	ion_channels	LUMB
8770	KCND1	0.0330188679245283	3.8109523846921065	38.1999	145.578	45.9816312195122	185.77942857142853	0.0	119.593	0.0	289.144	False	39.2349	50.59759622641509	-0.3185506203833995	breast_invasive_carcinoma_lumb	ion_channels	LUMB
8771	KCND2	0.1037735849056603	10.028963522321249	67.23975	674.345	84.65665368421054	1216.5783181818183	0.0	324.014	0.0	4783.83	False	72.58425	202.12022264150943	-0.3041132841356724	breast_invasive_carcinoma_lumb	ion_channels	LUMB
8772	KCND3	0.0849056603773584	17.535480480914778	20.7438	363.7525	44.391467010309285	372.38	0.0	219.257	0.0	663.71	False	24.3273	72.23955000000001	-0.3250043004055474	breast_invasive_carcinoma_lumb	ion_channels	LUMB
8778	KCNF1	0.1226415094339622	19.05090475305521	48.15955	917.483	86.8117817204301	1462.065423076923	0.0	460.375	0.0	6398.0	False	55.0113	255.47496415094344	-0.3117208263520724	breast_invasive_carcinoma_lumb	ion_channels	LUMB
8779	KCNG1	0.1273584905660377	32.376632005581214	3.0101	97.4569	6.983989189189189	191.4332703703704	0.0	37.7242	0.0	829.1569999999998	False	4.12395	30.47517122641509	-0.3337505745392417	breast_invasive_carcinoma_lumb	ion_channels	LUMB
8780	KCNG2	0.0566037735849056	7.2213916043703295	0.6086499999999999	4.395300000000001	0.8482335000000001	5.8205	0.0	3.3846	0.0	10.8325	False	0.66925	1.129682547169811	-0.3352461558784588	breast_invasive_carcinoma_lumb	ion_channels	LUMB
8781	KCNG3	0.0754716981132075	8.25219748221604	9.18665	75.81004999999999	13.152822448979592	80.147925	0.0	47.7908	0.0	144.88	False	9.7785	18.209056603773583	-0.331302651575838	breast_invasive_carcinoma_lumb	ion_channels	LUMB
8782	KCNG4	0.1745283018867924	inf	0.0	0.654	0.0	1.749264864864865	0.0	0.0	0.0	20.8835	True	0.0	0.3052962264150943	-0.335535882283435	breast_invasive_carcinoma_lumb	ion_channels	LUMB
[truncated: 35,445 more rows]
