# Supplementary material for: Pan-cancer ion transport signature reveals functional regulators of glioblastoma aggression
Source: EMBO J. 2024 Jan 2;43(2):196–224. doi: 10.1038/s44318-023-00016-x (PMC10897389; doi:10.1038/s44318-023-00016-x)
Supplement: Supplementary file 9 — Source Data Fig. 1 [file 44318_2023_16_MOESM9_ESM.zip › Figure 1/1A/umap.csv]

x_dim	y_dim	cancer_type
8.873341	-12.298315	adrenocortical_carcinoma
9.034384	-12.479191	adrenocortical_carcinoma
8.996465	-12.44065	adrenocortical_carcinoma
8.905185	-12.336222	adrenocortical_carcinoma
9.012215	-12.457582	adrenocortical_carcinoma
8.858788	-12.269438	adrenocortical_carcinoma
8.874898	-12.299827	adrenocortical_carcinoma
9.005178	-12.448738	adrenocortical_carcinoma
8.89735	-12.308268	adrenocortical_carcinoma
8.9621105	-12.399422	adrenocortical_carcinoma
8.948201	-12.381366	adrenocortical_carcinoma
8.871591	-12.295672	adrenocortical_carcinoma
9.000408	-12.445507	adrenocortical_carcinoma
8.989244	-12.428227	adrenocortical_carcinoma
8.949398	-12.379177	adrenocortical_carcinoma
8.959023	-12.400862	adrenocortical_carcinoma
8.960661	-12.40022	adrenocortical_carcinoma
8.978273	-12.418906	adrenocortical_carcinoma
9.030881	-12.491578	adrenocortical_carcinoma
8.879275	-12.302569	adrenocortical_carcinoma
8.879521	-12.302917	adrenocortical_carcinoma
9.014563	-12.460044	adrenocortical_carcinoma
8.945858	-12.376709	adrenocortical_carcinoma
8.900171	-12.327046	adrenocortical_carcinoma
8.9279995	-12.357384	adrenocortical_carcinoma
8.939851	-12.369824	adrenocortical_carcinoma
8.978222	-12.418305	adrenocortical_carcinoma
9.016183	-12.463169	adrenocortical_carcinoma
8.977376	-12.406615	adrenocortical_carcinoma
8.998685	-12.44161	adrenocortical_carcinoma
9.0304365	-12.476375	adrenocortical_carcinoma
8.97967	-12.4229765	adrenocortical_carcinoma
8.991409	-12.420425	adrenocortical_carcinoma
8.98252	-12.423716	adrenocortical_carcinoma
8.962728	-12.405531	adrenocortical_carcinoma
8.975637	-12.415568	adrenocortical_carcinoma
8.969309	-12.432959	adrenocortical_carcinoma
8.994929	-12.439438	adrenocortical_carcinoma
8.834484	-12.259237	adrenocortical_carcinoma
8.8987665	-12.329523	adrenocortical_carcinoma
8.983734	-12.428279	adrenocortical_carcinoma
8.87684	-12.291641	adrenocortical_carcinoma
8.94945	-12.388617	adrenocortical_carcinoma
8.872203	-12.290688	adrenocortical_carcinoma
8.953762	-12.398386	adrenocortical_carcinoma
8.951818	-12.385277	adrenocortical_carcinoma
8.994461	-12.437265	adrenocortical_carcinoma
8.887005	-12.31432	adrenocortical_carcinoma
8.834302	-12.259089	adrenocortical_carcinoma
8.939878	-12.380243	adrenocortical_carcinoma
8.849172	-12.274789	adrenocortical_carcinoma
8.889159	-12.315167	adrenocortical_carcinoma
9.018833	-12.465426	adrenocortical_carcinoma
9.144235	-12.16052	adrenocortical_carcinoma
8.979036	-12.422507	adrenocortical_carcinoma
8.994301	-12.434007	adrenocortical_carcinoma
8.88825	-12.322021	adrenocortical_carcinoma
9.051679	-12.498547	adrenocortical_carcinoma
8.938479	-12.370119	adrenocortical_carcinoma
9.005608	-12.44839	adrenocortical_carcinoma
8.985536	-12.427592	adrenocortical_carcinoma
8.996612	-12.443018	adrenocortical_carcinoma
8.900719	-12.3228855	adrenocortical_carcinoma
8.954102	-12.393248	adrenocortical_carcinoma
0.3351413	3.1446981	adrenocortical_carcinoma
8.988337	-12.429391	adrenocortical_carcinoma
9.030873	-12.475703	adrenocortical_carcinoma
-1.6195964	-0.9469377	adrenocortical_carcinoma
9.009057	-12.48108	adrenocortical_carcinoma
9.0532675	-12.282681	adrenocortical_carcinoma
8.973337	-12.417441	adrenocortical_carcinoma
9.005798	-12.450509	adrenocortical_carcinoma
8.962939	-12.404587	adrenocortical_carcinoma
8.937878	-12.373328	adrenocortical_carcinoma
9.045681	-12.493984	adrenocortical_carcinoma
8.931706	-12.3638735	adrenocortical_carcinoma
9.105993	-12.1956625	adrenocortical_carcinoma
8.956536	-12.37387	adrenocortical_carcinoma
-0.01600969	3.3598382	bladder_urothelial_carcinoma
-0.28862035	2.2606406	bladder_urothelial_carcinoma
-0.28716448	2.6378605	bladder_urothelial_carcinoma
-0.5144855	2.380181	bladder_urothelial_carcinoma
-1.9637932	-1.0067061	bladder_urothelial_carcinoma
-1.648639	-1.0171224	bladder_urothelial_carcinoma
0.13787478	3.469487	bladder_urothelial_carcinoma
-0.7019112	2.5082948	bladder_urothelial_carcinoma
-0.093428984	3.3207865	bladder_urothelial_carcinoma
0.1635591	3.0390928	bladder_urothelial_carcinoma
0.07925205	2.0569212	bladder_urothelial_carcinoma
0.24404955	3.1995447	bladder_urothelial_carcinoma
-0.011551781	2.054837	bladder_urothelial_carcinoma
-0.27210644	2.294013	bladder_urothelial_carcinoma
-0.25572857	2.2396555	bladder_urothelial_carcinoma
-0.012938475	3.0176477	bladder_urothelial_carcinoma
-0.33678213	3.3406217	bladder_urothelial_carcinoma
-0.6303456	2.482328	bladder_urothelial_carcinoma
0.055957243	2.2320573	bladder_urothelial_carcinoma
-0.0137177855	2.1498573	bladder_urothelial_carcinoma
-0.29570338	2.3182685	bladder_urothelial_carcinoma
-0.06308555	3.0428576	bladder_urothelial_carcinoma
-0.259547	2.1601627	bladder_urothelial_carcinoma
-0.7700117	2.7828043	bladder_urothelial_carcinoma
0.21480691	1.9463271	bladder_urothelial_carcinoma
-0.03354374	2.347434	bladder_urothelial_carcinoma
0.06773383	3.1645653	bladder_urothelial_carcinoma
0.027157465	2.9934769	bladder_urothelial_carcinoma
0.16993673	1.9419758	bladder_urothelial_carcinoma
0.22676842	3.68351	bladder_urothelial_carcinoma
0.10817509	2.9475865	bladder_urothelial_carcinoma
0.05538253	2.040884	bladder_urothelial_carcinoma
0.14871137	2.0448444	bladder_urothelial_carcinoma
0.4395099	3.3193295	bladder_urothelial_carcinoma
0.0350154	2.0264177	bladder_urothelial_carcinoma
-0.20171694	2.1615365	bladder_urothelial_carcinoma
-0.19152148	3.368425	bladder_urothelial_carcinoma
0.0821784	2.2243416	bladder_urothelial_carcinoma
-0.731796	2.5622191	bladder_urothelial_carcinoma
-0.015961312	2.1857793	bladder_urothelial_carcinoma
0.063697755	2.2243114	bladder_urothelial_carcinoma
-0.036768693	2.1242363	bladder_urothelial_carcinoma
-0.069987416	2.2142403	bladder_urothelial_carcinoma
0.01690477	2.938304	bladder_urothelial_carcinoma
0.03400475	2.2228103	bladder_urothelial_carcinoma
0.0095037175	2.5819619	bladder_urothelial_carcinoma
-1.46859	5.0482073	bladder_urothelial_carcinoma
-0.02527746	2.252704	bladder_urothelial_carcinoma
-3.3895848	-1.2717744	bladder_urothelial_carcinoma
-0.3599278	3.2609787	bladder_urothelial_carcinoma
0.5854952	4.5440187	bladder_urothelial_carcinoma
0.6254195	4.0695806	bladder_urothelial_carcinoma
-0.015034748	2.2667618	bladder_urothelial_carcinoma
0.15334322	3.1290896	bladder_urothelial_carcinoma
0.39098528	3.083505	bladder_urothelial_carcinoma
-0.6768328	2.4611444	bladder_urothelial_carcinoma
0.08047295	2.6023355	bladder_urothelial_carcinoma
0.07520448	3.104548	bladder_urothelial_carcinoma
0.093178585	3.0775502	bladder_urothelial_carcinoma
-0.058721762	3.0786958	bladder_urothelial_carcinoma
-1.4323347	-0.9102845	bladder_urothelial_carcinoma
0.07435194	3.3179765	bladder_urothelial_carcinoma
-0.37823406	2.6598923	bladder_urothelial_carcinoma
-0.22096655	2.2855883	bladder_urothelial_carcinoma
-0.009569526	2.1755857	bladder_urothelial_carcinoma
0.57893366	4.565576	bladder_urothelial_carcinoma
0.016164755	2.980113	bladder_urothelial_carcinoma
0.16897127	2.0243115	bladder_urothelial_carcinoma
0.049411893	2.08528	bladder_urothelial_carcinoma
-1.1322014	3.747589	bladder_urothelial_carcinoma
0.40748024	4.6527276	bladder_urothelial_carcinoma
0.037618387	2.3538105	bladder_urothelial_carcinoma
0.1774362	1.9895824	bladder_urothelial_carcinoma
-0.020788558	2.0878506	bladder_urothelial_carcinoma
-0.12477479	2.0715325	bladder_urothelial_carcinoma
-1.3643506	-0.7947678	bladder_urothelial_carcinoma
-0.13707355	2.0571742	bladder_urothelial_carcinoma
0.14730556	1.9634671	bladder_urothelial_carcinoma
-1.7531272	4.2357078	bladder_urothelial_carcinoma
0.048213318	3.6980965	bladder_urothelial_carcinoma
0.10834798	3.1504843	bladder_urothelial_carcinoma
0.35538596	3.125579	bladder_urothelial_carcinoma
0.042504217	2.9853117	bladder_urothelial_carcinoma
-0.4188697	2.8000538	bladder_urothelial_carcinoma
-1.9747112	4.9133434	bladder_urothelial_carcinoma
-0.13794684	2.2015412	bladder_urothelial_carcinoma
-0.3114906	2.3092697	bladder_urothelial_carcinoma
-0.016961915	3.0829475	bladder_urothelial_carcinoma
0.09152669	3.0472455	bladder_urothelial_carcinoma
-0.6659677	2.5082028	bladder_urothelial_carcinoma
-0.03134236	2.0995429	bladder_urothelial_carcinoma
-0.24043475	2.4130735	bladder_urothelial_carcinoma
0.8360285	3.1759257	bladder_urothelial_carcinoma
-0.53701097	2.4456422	bladder_urothelial_carcinoma
0.030845515	3.1033285	bladder_urothelial_carcinoma
-0.64886737	2.4725792	bladder_urothelial_carcinoma
0.030740185	2.3897066	bladder_urothelial_carcinoma
-0.2472792	2.7560756	bladder_urothelial_carcinoma
-1.1575297	3.9201071	bladder_urothelial_carcinoma
0.01914762	2.0973558	bladder_urothelial_carcinoma
-0.8083971	3.8534367	bladder_urothelial_carcinoma
-0.06319864	2.0407848	bladder_urothelial_carcinoma
0.114702016	1.9903494	bladder_urothelial_carcinoma
-1.0807623	-0.6516003	bladder_urothelial_carcinoma
-0.22352609	4.2082615	bladder_urothelial_carcinoma
0.22722149	3.8922117	bladder_urothelial_carcinoma
-0.28234816	2.367674	bladder_urothelial_carcinoma
-0.21695833	2.306987	bladder_urothelial_carcinoma
-0.14401314	2.137518	bladder_urothelial_carcinoma
0.22502607	1.9029068	bladder_urothelial_carcinoma
-0.007151122	2.1056857	bladder_urothelial_carcinoma
-0.03999083	2.2574337	bladder_urothelial_carcinoma
0.14609888	2.0646238	bladder_urothelial_carcinoma
0.0109244445	2.3033102	bladder_urothelial_carcinoma
-0.34385782	2.1907468	bladder_urothelial_carcinoma
-0.19155458	2.214969	bladder_urothelial_carcinoma
-0.18589245	2.1656682	bladder_urothelial_carcinoma
-0.30272904	2.271585	bladder_urothelial_carcinoma
-0.24065931	2.2389143	bladder_urothelial_carcinoma
0.054943375	3.1210315	bladder_urothelial_carcinoma
0.11454198	2.4332771	bladder_urothelial_carcinoma
-0.29919472	2.8720863	bladder_urothelial_carcinoma
0.032164197	2.1393783	bladder_urothelial_carcinoma
0.049705416	2.2644694	bladder_urothelial_carcinoma
0.07334845	2.0941734	bladder_urothelial_carcinoma
-0.03950614	2.1008852	bladder_urothelial_carcinoma
-0.10701199	2.4093714	bladder_urothelial_carcinoma
-0.032363746	2.326938	bladder_urothelial_carcinoma
-0.30803183	2.7184446	bladder_urothelial_carcinoma
-0.103388526	2.7670758	bladder_urothelial_carcinoma
-0.67597115	2.5125914	bladder_urothelial_carcinoma
0.21608736	1.9218041	bladder_urothelial_carcinoma
-0.08996357	2.379373	bladder_urothelial_carcinoma
0.2991696	1.823685	bladder_urothelial_carcinoma
-0.0495228	2.0132372	bladder_urothelial_carcinoma
-0.40563014	2.0643826	bladder_urothelial_carcinoma
0.074702315	3.2796807	bladder_urothelial_carcinoma
-0.37581906	2.4589856	bladder_urothelial_carcinoma
-0.59328556	2.4445536	bladder_urothelial_carcinoma
-0.006683127	3.1235876	bladder_urothelial_carcinoma
0.41974598	3.3904455	bladder_urothelial_carcinoma
0.14780836	2.155549	bladder_urothelial_carcinoma
0.18882276	1.925551	bladder_urothelial_carcinoma
0.11753486	1.9625368	bladder_urothelial_carcinoma
0.12712142	2.0727293	bladder_urothelial_carcinoma
0.21275392	1.862929	bladder_urothelial_carcinoma
0.2659552	1.8636308	bladder_urothelial_carcinoma
-0.3284951	2.2571294	bladder_urothelial_carcinoma
0.122078076	1.9499478	bladder_urothelial_carcinoma
-0.1839254	2.4682455	bladder_urothelial_carcinoma
-0.24674574	4.1201034	bladder_urothelial_carcinoma
0.008194271	2.977398	bladder_urothelial_carcinoma
0.03375574	2.1388059	bladder_urothelial_carcinoma
0.90923357	3.7609196	bladder_urothelial_carcinoma
-0.00882648	2.249513	bladder_urothelial_carcinoma
2.4946768	2.4244542	bladder_urothelial_carcinoma
-0.32461512	2.16119	bladder_urothelial_carcinoma
-0.664486	2.5058243	bladder_urothelial_carcinoma
0.8624538	4.0268936	bladder_urothelial_carcinoma
-0.22568142	2.0919237	bladder_urothelial_carcinoma
-0.157599	2.0330586	bladder_urothelial_carcinoma
0.09671005	3.0650332	bladder_urothelial_carcinoma
0.24968164	1.9034141	bladder_urothelial_carcinoma
-0.0009616739	3.1888645	bladder_urothelial_carcinoma
-0.011623843	2.0452259	bladder_urothelial_carcinoma
-0.20514633	2.1709077	bladder_urothelial_carcinoma
-0.12835371	2.3018582	bladder_urothelial_carcinoma
0.1278272	3.3000915	bladder_urothelial_carcinoma
-0.27885893	2.398558	bladder_urothelial_carcinoma
-0.2677363	2.171765	bladder_urothelial_carcinoma
-0.28418756	2.190186	bladder_urothelial_carcinoma
0.06167253	3.1251168	bladder_urothelial_carcinoma
0.10939804	3.2202427	bladder_urothelial_carcinoma
0.22893357	1.9080384	bladder_urothelial_carcinoma
0.10680751	3.1039739	bladder_urothelial_carcinoma
-0.010681642	2.9096231	bladder_urothelial_carcinoma
0.0017534305	2.0771756	bladder_urothelial_carcinoma
-0.26507783	3.066333	bladder_urothelial_carcinoma
-0.066459864	2.3716116	bladder_urothelial_carcinoma
-0.112804614	2.9037988	bladder_urothelial_carcinoma
-0.42998245	2.3229952	bladder_urothelial_carcinoma
-0.47385097	2.680597	bladder_urothelial_carcinoma
0.15727288	2.3577998	bladder_urothelial_carcinoma
0.077899076	3.107454	bladder_urothelial_carcinoma
-0.2359095	2.3895605	bladder_urothelial_carcinoma
-0.7491602	2.782306	bladder_urothelial_carcinoma
-0.26740256	2.3220801	bladder_urothelial_carcinoma
0.029798316	2.251958	bladder_urothelial_carcinoma
2.6695857	-1.1305096	bladder_urothelial_carcinoma
-0.19714743	2.3473744	bladder_urothelial_carcinoma
-0.15112996	2.1723382	bladder_urothelial_carcinoma
-0.28280804	2.3759406	bladder_urothelial_carcinoma
0.17657687	3.4189553	bladder_urothelial_carcinoma
0.06048768	2.7728777	bladder_urothelial_carcinoma
0.124604926	3.2914453	bladder_urothelial_carcinoma
0.6739734	4.5705442	bladder_urothelial_carcinoma
-0.427839	2.3473063	bladder_urothelial_carcinoma
0.1345301	3.007881	bladder_urothelial_carcinoma
0.036395498	2.038455	bladder_urothelial_carcinoma
0.6593581	3.7681508	bladder_urothelial_carcinoma
-0.37724355	2.2311013	bladder_urothelial_carcinoma
-0.06516642	2.1780906	bladder_urothelial_carcinoma
0.21299712	1.9295676	bladder_urothelial_carcinoma
0.12757638	1.9946102	bladder_urothelial_carcinoma
0.008092286	2.056353	bladder_urothelial_carcinoma
-0.46908233	2.5663803	bladder_urothelial_carcinoma
0.2538927	1.8944445	bladder_urothelial_carcinoma
0.15661423	1.9243529	bladder_urothelial_carcinoma
0.1006464	3.2371497	bladder_urothelial_carcinoma
-0.34875187	3.2558858	bladder_urothelial_carcinoma
-0.29283783	2.3717053	bladder_urothelial_carcinoma
0.09091724	1.9936855	bladder_urothelial_carcinoma
-0.10146399	2.9759502	bladder_urothelial_carcinoma
-0.32485297	2.8645163	bladder_urothelial_carcinoma
-0.6706872	2.756848	bladder_urothelial_carcinoma
-0.05925783	2.168145	bladder_urothelial_carcinoma
-0.1536962	2.348078	bladder_urothelial_carcinoma
0.2154226	1.922925	bladder_urothelial_carcinoma
0.27855557	1.8430929	bladder_urothelial_carcinoma
-1.1781092	-0.6738695	bladder_urothelial_carcinoma
-0.045112334	3.3956416	bladder_urothelial_carcinoma
-1.5127169	-0.8508288	bladder_urothelial_carcinoma
-0.036277946	2.8145978	bladder_urothelial_carcinoma
0.1665183	3.1776779	bladder_urothelial_carcinoma
0.2933326	1.846258	bladder_urothelial_carcinoma
0.059019558	2.0309289	bladder_urothelial_carcinoma
0.14485373	3.066393	bladder_urothelial_carcinoma
-0.29924673	2.566288	bladder_urothelial_carcinoma
-0.41831934	2.441009	bladder_urothelial_carcinoma
0.61519724	3.5948021	bladder_urothelial_carcinoma
-1.5340613	-0.9750157	bladder_urothelial_carcinoma
0.13093385	2.061002	bladder_urothelial_carcinoma
0.14331143	3.9307034	bladder_urothelial_carcinoma
-0.029885756	2.9714863	bladder_urothelial_carcinoma
-0.35226712	2.9115522	bladder_urothelial_carcinoma
-0.23049589	2.3657477	bladder_urothelial_carcinoma
0.027064173	2.9332855	bladder_urothelial_carcinoma
0.0860721	2.164839	bladder_urothelial_carcinoma
-0.19005646	2.1574078	bladder_urothelial_carcinoma
0.25773856	1.8450557	bladder_urothelial_carcinoma
0.93898505	3.2224123	bladder_urothelial_carcinoma
0.10709246	1.9675661	bladder_urothelial_carcinoma
0.07597994	1.997355	bladder_urothelial_carcinoma
0.13022014	2.7701595	bladder_urothelial_carcinoma
-0.0048074867	2.041848	bladder_urothelial_carcinoma
0.770148	4.7129264	bladder_urothelial_carcinoma
-0.052443184	2.8305047	bladder_urothelial_carcinoma
0.27347997	1.8331568	bladder_urothelial_carcinoma
0.09328091	1.9797549	bladder_urothelial_carcinoma
0.2408641	1.8844178	bladder_urothelial_carcinoma
0.18777864	1.8694515	bladder_urothelial_carcinoma
0.22542793	1.8939885	bladder_urothelial_carcinoma
0.22607982	1.8726352	bladder_urothelial_carcinoma
0.30620188	4.0241594	bladder_urothelial_carcinoma
0.2059024	1.9137905	bladder_urothelial_carcinoma
-0.41349623	2.39233	bladder_urothelial_carcinoma
-0.5768263	2.458066	bladder_urothelial_carcinoma
-0.2671624	2.208198	bladder_urothelial_carcinoma
-0.1938042	2.1634014	bladder_urothelial_carcinoma
-0.06586178	2.2337408	bladder_urothelial_carcinoma
-0.3605398	5.117502	bladder_urothelial_carcinoma
-0.1914857	2.1277428	bladder_urothelial_carcinoma
0.19779253	3.557747	bladder_urothelial_carcinoma
0.37960893	3.641123	bladder_urothelial_carcinoma
0.056120444	2.042938	bladder_urothelial_carcinoma
-0.404635	2.635589	bladder_urothelial_carcinoma
-0.15516494	2.051035	bladder_urothelial_carcinoma
0.021856727	2.0809212	bladder_urothelial_carcinoma
-0.17527375	2.181492	bladder_urothelial_carcinoma
0.17788485	1.9562525	bladder_urothelial_carcinoma
0.06520667	2.0091422	bladder_urothelial_carcinoma
0.075281136	2.1099212	bladder_urothelial_carcinoma
-0.00046680812	3.0178335	bladder_urothelial_carcinoma
-0.200229	1.9832093	bladder_urothelial_carcinoma
0.15673895	2.0462725	bladder_urothelial_carcinoma
0.22608373	1.8619369	bladder_urothelial_carcinoma
-0.20553596	2.1103673	bladder_urothelial_carcinoma
-0.0031402789	3.1946373	bladder_urothelial_carcinoma
-0.061038274	1.9980515	bladder_urothelial_carcinoma
0.2054274	1.8896979	bladder_urothelial_carcinoma
0.054737713	2.7930613	bladder_urothelial_carcinoma
0.16641381	2.6094286	bladder_urothelial_carcinoma
-0.07960252	2.234161	bladder_urothelial_carcinoma
-3.3451955	-1.2343316	bladder_urothelial_carcinoma
0.5316689	4.436171	bladder_urothelial_carcinoma
0.7843918	4.532366	bladder_urothelial_carcinoma
-0.91755676	4.944362	bladder_urothelial_carcinoma
-0.5275099	2.2761507	bladder_urothelial_carcinoma
-0.53161293	2.2733982	bladder_urothelial_carcinoma
-1.1860076	4.875619	bladder_urothelial_carcinoma
-0.066268526	2.055576	bladder_urothelial_carcinoma
-0.03232633	2.7626672	bladder_urothelial_carcinoma
-0.40641844	2.5122778	bladder_urothelial_carcinoma
-0.20343019	2.3985546	bladder_urothelial_carcinoma
-0.44668216	3.050576	bladder_urothelial_carcinoma
0.1447107	3.401958	bladder_urothelial_carcinoma
-0.02606712	2.630969	bladder_urothelial_carcinoma
-0.16417725	2.510098	bladder_urothelial_carcinoma
-0.5329519	2.5319414	bladder_urothelial_carcinoma
-0.38292968	2.287057	bladder_urothelial_carcinoma
0.059324358	2.185223	bladder_urothelial_carcinoma
0.72695714	4.757277	bladder_urothelial_carcinoma
0.08836494	2.291259	bladder_urothelial_carcinoma
0.01801472	2.1284149	bladder_urothelial_carcinoma
-0.04295223	2.0652523	bladder_urothelial_carcinoma
-1.297105	4.956035	bladder_urothelial_carcinoma
-0.09122704	2.1551213	bladder_urothelial_carcinoma
-0.45004806	2.7499523	bladder_urothelial_carcinoma
-0.040500425	2.054956	bladder_urothelial_carcinoma
-0.3722942	3.4818478	bladder_urothelial_carcinoma
0.05843031	3.1122706	bladder_urothelial_carcinoma
-0.06925192	2.2954307	bladder_urothelial_carcinoma
4.206811	2.3561795	bladder_urothelial_carcinoma
0.044138234	2.763854	bladder_urothelial_carcinoma
-0.13155451	2.3857367	bladder_urothelial_carcinoma
-0.37182963	2.5861256	bladder_urothelial_carcinoma
0.011134345	2.8011754	bladder_urothelial_carcinoma
0.7668193	4.951691	bladder_urothelial_carcinoma
0.7112776	4.7613153	bladder_urothelial_carcinoma
0.19024351	1.866934	bladder_urothelial_carcinoma
0.22939725	1.9248118	bladder_urothelial_carcinoma
0.23353703	1.9021436	bladder_urothelial_carcinoma
0.21240513	1.7906607	bladder_urothelial_carcinoma
0.27324137	4.6662555	bladder_urothelial_carcinoma
-0.2589005	2.2539978	bladder_urothelial_carcinoma
-1.0080131	3.4677072	bladder_urothelial_carcinoma
-0.11050548	2.1499097	bladder_urothelial_carcinoma
-0.10787552	2.0303779	bladder_urothelial_carcinoma
-1.8908386	4.898743	bladder_urothelial_carcinoma
-0.06349189	2.2530377	bladder_urothelial_carcinoma
-0.41453096	2.9149904	bladder_urothelial_carcinoma
-0.21864596	2.4520462	bladder_urothelial_carcinoma
0.14487739	2.1396818	bladder_urothelial_carcinoma
-0.5491989	2.5825005	bladder_urothelial_carcinoma
-0.1148426	2.960835	bladder_urothelial_carcinoma
0.56826997	4.7988844	bladder_urothelial_carcinoma
-0.33265236	2.2016997	bladder_urothelial_carcinoma
-0.3590636	2.1300242	bladder_urothelial_carcinoma
0.029151699	2.0053647	bladder_urothelial_carcinoma
0.7642571	4.9246864	bladder_urothelial_carcinoma
0.41348994	3.4747412	bladder_urothelial_carcinoma
0.018644538	2.863718	bladder_urothelial_carcinoma
0.07708996	2.2416668	bladder_urothelial_carcinoma
-0.61323345	2.861362	bladder_urothelial_carcinoma
-0.3729522	3.2846172	bladder_urothelial_carcinoma
0.045658804	3.1334062	bladder_urothelial_carcinoma
0.06400521	4.6334553	bladder_urothelial_carcinoma
0.31644148	4.562344	bladder_urothelial_carcinoma
0.19282542	4.4134326	bladder_urothelial_carcinoma
0.13505775	2.9654226	bladder_urothelial_carcinoma
-9.468158	5.2333636	bladder_urothelial_carcinoma
0.07921187	1.9942038	bladder_urothelial_carcinoma
-0.18259737	2.9166348	bladder_urothelial_carcinoma
-0.20617615	2.306691	bladder_urothelial_carcinoma
-3.0710757	6.3571515	bladder_urothelial_carcinoma
0.17325905	3.0302074	bladder_urothelial_carcinoma
-0.38686347	2.8323436	bladder_urothelial_carcinoma
0.021741074	3.1845174	bladder_urothelial_carcinoma
-0.3122334	2.3158824	bladder_urothelial_carcinoma
-0.47483224	2.6194987	bladder_urothelial_carcinoma
0.04515996	2.2144527	bladder_urothelial_carcinoma
-0.32198757	2.1024344	bladder_urothelial_carcinoma
0.13751332	3.3526285	bladder_urothelial_carcinoma
-0.037712123	2.7127166	bladder_urothelial_carcinoma
2.7102158	-1.0542494	bladder_urothelial_carcinoma
-0.11536144	2.2519443	bladder_urothelial_carcinoma
0.81827337	4.7880216	bladder_urothelial_carcinoma
0.0117756585	3.0968602	bladder_urothelial_carcinoma
-0.19091696	2.31485	bladder_urothelial_carcinoma
-0.29544798	2.3433273	bladder_urothelial_carcinoma
0.28206587	1.8483864	bladder_urothelial_carcinoma
0.1695826	4.437699	bladder_urothelial_carcinoma
-0.27351838	2.0500326	bladder_urothelial_carcinoma
0.5794604	3.694399	bladder_urothelial_carcinoma
-0.086358525	3.407713	bladder_urothelial_carcinoma
-0.07907171	2.4320414	bladder_urothelial_carcinoma
-0.5224174	2.6267943	bladder_urothelial_carcinoma
-0.20441772	2.387223	bladder_urothelial_carcinoma
0.1408547	2.0187106	bladder_urothelial_carcinoma
-1.3066777	-0.93805385	bladder_urothelial_carcinoma
0.19270517	3.7743816	bladder_urothelial_carcinoma
-0.3205621	3.571914	bladder_urothelial_carcinoma
0.19260088	3.7707937	bladder_urothelial_carcinoma
-0.1225769	2.4218802	bladder_urothelial_carcinoma
0.120824896	2.0643897	bladder_urothelial_carcinoma
-0.5444302	2.7000115	bladder_urothelial_carcinoma
-0.24087097	3.7844727	bladder_urothelial_carcinoma
-0.19885042	2.1782718	bladder_urothelial_carcinoma
-0.20967682	2.3292487	bladder_urothelial_carcinoma
-0.893137	4.381531	bladder_urothelial_carcinoma
0.20937587	1.9806741	bladder_urothelial_carcinoma
-0.2858194	2.1644819	bladder_urothelial_carcinoma
-0.016899006	2.5409591	bladder_urothelial_carcinoma
-0.18979456	2.4099638	bladder_urothelial_carcinoma
-0.37353563	2.5178685	bladder_urothelial_carcinoma
-0.17558482	2.41959	bladder_urothelial_carcinoma
-1.4032702	-0.83343893	bladder_urothelial_carcinoma
-0.12127965	3.9131844	bladder_urothelial_carcinoma
-0.33398354	2.280848	bladder_urothelial_carcinoma
-0.22396162	2.5150106	bladder_urothelial_carcinoma
0.412047	4.418714	bladder_urothelial_carcinoma
-0.040145915	4.162171	bladder_urothelial_carcinoma
-0.97400343	4.867205	bladder_urothelial_carcinoma
0.045096632	2.2719848	bladder_urothelial_carcinoma
0.25413045	4.4772754	bladder_urothelial_carcinoma
0.71981984	4.549472	bladder_urothelial_carcinoma
3.7646222	2.2194264	bladder_urothelial_carcinoma
-0.33906657	2.106431	bladder_urothelial_carcinoma
4.303057	15.191528	brain_lower_grade_glioma
5.02795	16.248508	brain_lower_grade_glioma
5.5129614	15.731942	brain_lower_grade_glioma
3.0734494	16.146313	brain_lower_grade_glioma
4.389892	15.135379	brain_lower_grade_glioma
4.535208	15.215322	brain_lower_grade_glioma
5.4124393	15.536588	brain_lower_grade_glioma
3.609902	16.422144	brain_lower_grade_glioma
5.3732605	15.628975	brain_lower_grade_glioma
4.9457912	16.108833	brain_lower_grade_glioma
4.510212	15.477437	brain_lower_grade_glioma
4.494159	15.251049	brain_lower_grade_glioma
4.0604014	15.341143	brain_lower_grade_glioma
4.9815283	16.182873	brain_lower_grade_glioma
3.5294423	16.29909	brain_lower_grade_glioma
4.1735587	15.806204	brain_lower_grade_glioma
4.5945497	15.2301235	brain_lower_grade_glioma
5.455342	15.931037	brain_lower_grade_glioma
4.3755794	15.133037	brain_lower_grade_glioma
4.4870296	15.133175	brain_lower_grade_glioma
5.142797	16.128336	brain_lower_grade_glioma
4.5540047	15.254979	brain_lower_grade_glioma
4.392879	15.208432	brain_lower_grade_glioma
4.384456	15.136131	brain_lower_grade_glioma
4.735196	15.642604	brain_lower_grade_glioma
5.378113	16.762495	brain_lower_grade_glioma
4.4210625	15.165707	brain_lower_grade_glioma
4.4006143	15.119068	brain_lower_grade_glioma
5.3782644	15.579978	brain_lower_grade_glioma
5.5331826	16.936356	brain_lower_grade_glioma
4.3408785	15.22995	brain_lower_grade_glioma
5.047896	16.018307	brain_lower_grade_glioma
5.570343	15.657566	brain_lower_grade_glioma
4.6060176	15.41608	brain_lower_grade_glioma
4.108722	15.900679	brain_lower_grade_glioma
4.2962675	15.086062	brain_lower_grade_glioma
4.736449	15.671225	brain_lower_grade_glioma
5.5045238	15.578847	brain_lower_grade_glioma
4.8321877	15.725348	brain_lower_grade_glioma
3.5144446	15.744755	brain_lower_grade_glioma
3.2324862	15.910971	brain_lower_grade_glioma
5.309878	16.423697	brain_lower_grade_glioma
4.9474163	15.986017	brain_lower_grade_glioma
5.1020956	16.189682	brain_lower_grade_glioma
5.5042515	15.549666	brain_lower_grade_glioma
4.6628838	15.471148	brain_lower_grade_glioma
5.3227067	15.538018	brain_lower_grade_glioma
5.4539337	15.567421	brain_lower_grade_glioma
5.3861833	16.440062	brain_lower_grade_glioma
4.399389	15.203632	brain_lower_grade_glioma
4.8128734	15.586655	brain_lower_grade_glioma
4.4798894	15.191079	brain_lower_grade_glioma
5.2837915	16.587385	brain_lower_grade_glioma
5.0016155	16.32555	brain_lower_grade_glioma
5.5456243	16.953463	brain_lower_grade_glioma
4.574262	15.366461	brain_lower_grade_glioma
4.548348	15.8839445	brain_lower_grade_glioma
4.9467077	15.966004	brain_lower_grade_glioma
5.5232368	15.646663	brain_lower_grade_glioma
3.3096457	16.056707	brain_lower_grade_glioma
5.428141	16.246244	brain_lower_grade_glioma
3.696183	16.380396	brain_lower_grade_glioma
3.9941742	16.26703	brain_lower_grade_glioma
3.1240847	16.207142	brain_lower_grade_glioma
4.500773	15.406576	brain_lower_grade_glioma
3.0049818	16.211031	brain_lower_grade_glioma
4.095751	15.709459	brain_lower_grade_glioma
4.5008745	15.247108	brain_lower_grade_glioma
4.37122	15.669128	brain_lower_grade_glioma
3.3567107	15.94786	brain_lower_grade_glioma
2.8730958	16.23119	brain_lower_grade_glioma
4.498388	15.134942	brain_lower_grade_glioma
4.458145	15.2669115	brain_lower_grade_glioma
4.7505755	15.579317	brain_lower_grade_glioma
5.4082546	15.547523	brain_lower_grade_glioma
5.2758145	15.905528	brain_lower_grade_glioma
2.8877828	16.152824	brain_lower_grade_glioma
5.184636	16.363798	brain_lower_grade_glioma
5.561175	16.975922	brain_lower_grade_glioma
2.9678476	16.113052	brain_lower_grade_glioma
5.3873224	16.735346	brain_lower_grade_glioma
4.01119	15.789523	brain_lower_grade_glioma
4.391476	15.144916	brain_lower_grade_glioma
4.8385773	15.804714	brain_lower_grade_glioma
5.318999	15.912307	brain_lower_grade_glioma
4.4701977	15.253603	brain_lower_grade_glioma
4.8627806	15.867383	brain_lower_grade_glioma
5.47569	15.532299	brain_lower_grade_glioma
5.424684	15.521194	brain_lower_grade_glioma
4.911291	15.805094	brain_lower_grade_glioma
5.4704895	16.087126	brain_lower_grade_glioma
3.7936535	16.339808	brain_lower_grade_glioma
5.4340177	16.186197	brain_lower_grade_glioma
5.5481844	15.668567	brain_lower_grade_glioma
4.3842764	15.10097	brain_lower_grade_glioma
4.453416	15.196274	brain_lower_grade_glioma
4.774291	15.72319	brain_lower_grade_glioma
5.568607	15.736021	brain_lower_grade_glioma
4.7913265	15.715232	brain_lower_grade_glioma
5.5028214	15.561039	brain_lower_grade_glioma
4.4639673	15.373799	brain_lower_grade_glioma
4.4007483	15.25123	brain_lower_grade_glioma
3.9116614	15.485566	brain_lower_grade_glioma
4.560777	15.644609	brain_lower_grade_glioma
4.576857	15.330415	brain_lower_grade_glioma
3.7805467	16.242706	brain_lower_grade_glioma
5.425807	16.294767	brain_lower_grade_glioma
5.3659315	16.35755	brain_lower_grade_glioma
5.0853934	15.856288	brain_lower_grade_glioma
4.406001	15.136645	brain_lower_grade_glioma
4.8809896	15.798344	brain_lower_grade_glioma
5.5614905	15.558679	brain_lower_grade_glioma
5.4122305	15.854681	brain_lower_grade_glioma
5.5023456	15.5593815	brain_lower_grade_glioma
5.431853	15.587006	brain_lower_grade_glioma
4.5924997	15.372292	brain_lower_grade_glioma
5.035808	16.244282	brain_lower_grade_glioma
5.1583004	15.654137	brain_lower_grade_glioma
4.590645	16.46979	brain_lower_grade_glioma
4.2329907	15.265693	brain_lower_grade_glioma
5.5785494	16.993013	brain_lower_grade_glioma
5.32049	16.63268	brain_lower_grade_glioma
5.0507803	16.160685	brain_lower_grade_glioma
5.490466	15.721643	brain_lower_grade_glioma
5.3588967	16.708292	brain_lower_grade_glioma
3.2348905	16.451525	brain_lower_grade_glioma
5.156419	15.860267	brain_lower_grade_glioma
4.5685196	15.517219	brain_lower_grade_glioma
5.359081	16.3675	brain_lower_grade_glioma
5.4742947	15.622331	brain_lower_grade_glioma
5.412722	16.230793	brain_lower_grade_glioma
4.757186	15.566362	brain_lower_grade_glioma
3.2639537	15.930641	brain_lower_grade_glioma
5.1461806	16.5443	brain_lower_grade_glioma
4.7509794	16.438116	brain_lower_grade_glioma
4.737016	15.535665	brain_lower_grade_glioma
4.501589	15.179786	brain_lower_grade_glioma
4.9638095	16.010923	brain_lower_grade_glioma
5.5287404	15.729171	brain_lower_grade_glioma
5.5726604	15.625306	brain_lower_grade_glioma
4.349225	15.266823	brain_lower_grade_glioma
5.575202	15.679975	brain_lower_grade_glioma
5.0357904	15.475863	brain_lower_grade_glioma
4.961863	16.075958	brain_lower_grade_glioma
3.9491765	16.39051	brain_lower_grade_glioma
5.5072937	15.605387	brain_lower_grade_glioma
4.4855514	15.364978	brain_lower_grade_glioma
4.697469	15.513298	brain_lower_grade_glioma
4.6099467	15.474997	brain_lower_grade_glioma
4.8154902	16.288351	brain_lower_grade_glioma
4.6625614	15.300792	brain_lower_grade_glioma
4.900572	15.348908	brain_lower_grade_glioma
4.703324	15.681158	brain_lower_grade_glioma
4.531078	15.129804	brain_lower_grade_glioma
2.8540733	16.270834	brain_lower_grade_glioma
5.4942884	16.87714	brain_lower_grade_glioma
4.944648	16.111187	brain_lower_grade_glioma
5.177941	16.113283	brain_lower_grade_glioma
4.263074	16.426683	brain_lower_grade_glioma
4.635196	15.46512	brain_lower_grade_glioma
5.106477	16.481688	brain_lower_grade_glioma
4.766981	15.62758	brain_lower_grade_glioma
4.9774537	16.05398	brain_lower_grade_glioma
5.5367827	15.647738	brain_lower_grade_glioma
5.262686	15.641871	brain_lower_grade_glioma
5.509086	15.598439	brain_lower_grade_glioma
4.4474115	15.262983	brain_lower_grade_glioma
4.6786976	15.546919	brain_lower_grade_glioma
5.356323	15.6601925	brain_lower_grade_glioma
4.4687586	15.220939	brain_lower_grade_glioma
4.0334086	15.433297	brain_lower_grade_glioma
3.0417416	16.299099	brain_lower_grade_glioma
5.420751	16.359632	brain_lower_grade_glioma
5.533542	16.950788	brain_lower_grade_glioma
5.5219865	15.730372	brain_lower_grade_glioma
4.6300406	15.689912	brain_lower_grade_glioma
5.4477916	15.6977005	brain_lower_grade_glioma
5.139633	15.884974	brain_lower_grade_glioma
5.4700227	15.556419	brain_lower_grade_glioma
3.4544485	15.645764	brain_lower_grade_glioma
4.562747	15.358515	brain_lower_grade_glioma
4.6092815	15.457766	brain_lower_grade_glioma
5.0168123	16.182129	brain_lower_grade_glioma
5.455629	15.59471	brain_lower_grade_glioma
5.485219	15.626292	brain_lower_grade_glioma
4.4505343	15.206195	brain_lower_grade_glioma
3.054209	16.217052	brain_lower_grade_glioma
4.990667	15.706889	brain_lower_grade_glioma
5.4240556	16.179564	brain_lower_grade_glioma
5.550337	15.636961	brain_lower_grade_glioma
5.3690643	15.618982	brain_lower_grade_glioma
4.030596	15.357358	brain_lower_grade_glioma
4.431713	15.230492	brain_lower_grade_glioma
4.943047	16.03399	brain_lower_grade_glioma
5.332495	15.753703	brain_lower_grade_glioma
4.3631735	15.076122	brain_lower_grade_glioma
5.475293	16.79972	brain_lower_grade_glioma
5.280813	16.473879	brain_lower_grade_glioma
5.4305654	16.709345	brain_lower_grade_glioma
5.38183	15.529237	brain_lower_grade_glioma
5.4685726	15.529708	brain_lower_grade_glioma
5.280129	15.645106	brain_lower_grade_glioma
3.829852	15.468633	brain_lower_grade_glioma
5.1512156	15.658077	brain_lower_grade_glioma
5.095712	15.535866	brain_lower_grade_glioma
5.4006805	16.42093	brain_lower_grade_glioma
5.3177295	16.565525	brain_lower_grade_glioma
3.720559	16.218021	brain_lower_grade_glioma
4.424617	15.17134	brain_lower_grade_glioma
3.050624	16.163147	brain_lower_grade_glioma
4.7033253	15.428403	brain_lower_grade_glioma
3.759993	16.335104	brain_lower_grade_glioma
5.3542085	16.594938	brain_lower_grade_glioma
5.4148736	15.508643	brain_lower_grade_glioma
4.6822495	15.542157	brain_lower_grade_glioma
4.296211	15.197294	brain_lower_grade_glioma
5.046588	15.480611	brain_lower_grade_glioma
5.2100167	15.760867	brain_lower_grade_glioma
5.1152153	15.517445	brain_lower_grade_glioma
5.206418	15.616653	brain_lower_grade_glioma
4.5967865	15.367692	brain_lower_grade_glioma
5.2493377	15.895608	brain_lower_grade_glioma
4.88611	15.867673	brain_lower_grade_glioma
5.425265	16.49502	brain_lower_grade_glioma
5.090533	15.681706	brain_lower_grade_glioma
5.4013233	15.563964	brain_lower_grade_glioma
4.417571	15.152843	brain_lower_grade_glioma
5.384462	16.094513	brain_lower_grade_glioma
5.452746	15.555755	brain_lower_grade_glioma
5.385945	15.558136	brain_lower_grade_glioma
3.8210456	16.369555	brain_lower_grade_glioma
5.386982	16.389748	brain_lower_grade_glioma
3.4235601	15.956827	brain_lower_grade_glioma
4.434656	15.374665	brain_lower_grade_glioma
5.4860554	16.894041	brain_lower_grade_glioma
4.5008163	15.838338	brain_lower_grade_glioma
3.680007	16.397436	brain_lower_grade_glioma
5.3441463	16.687141	brain_lower_grade_glioma
5.2150545	15.760685	brain_lower_grade_glioma
4.7751303	15.615676	brain_lower_grade_glioma
4.6683598	15.419037	brain_lower_grade_glioma
5.483883	15.536228	brain_lower_grade_glioma
4.975208	15.749154	brain_lower_grade_glioma
3.1310315	16.084072	brain_lower_grade_glioma
4.365367	15.102298	brain_lower_grade_glioma
4.5681086	15.616465	brain_lower_grade_glioma
3.807776	16.362024	brain_lower_grade_glioma
4.710797	15.476053	brain_lower_grade_glioma
4.5443287	15.326876	brain_lower_grade_glioma
4.2769637	15.424767	brain_lower_grade_glioma
3.076097	16.15847	brain_lower_grade_glioma
5.218045	16.398228	brain_lower_grade_glioma
2.5182343	15.733932	brain_lower_grade_glioma
5.408556	15.673389	brain_lower_grade_glioma
5.356708	16.729757	brain_lower_grade_glioma
4.9406424	16.135225	brain_lower_grade_glioma
4.3717794	15.1777525	brain_lower_grade_glioma
4.463955	15.1620035	brain_lower_grade_glioma
3.711798	16.230223	brain_lower_grade_glioma
5.230406	15.812705	brain_lower_grade_glioma
13.291798	-8.359571	brain_lower_grade_glioma
5.307405	16.66552	brain_lower_grade_glioma
4.9257956	16.181759	brain_lower_grade_glioma
4.542751	15.244818	brain_lower_grade_glioma
5.416389	16.429976	brain_lower_grade_glioma
4.40864	15.265383	brain_lower_grade_glioma
4.7794085	16.339296	brain_lower_grade_glioma
3.9041421	15.577822	brain_lower_grade_glioma
4.4361773	15.174513	brain_lower_grade_glioma
4.5148416	15.22515	brain_lower_grade_glioma
4.1628456	15.300242	brain_lower_grade_glioma
5.147471	15.915299	brain_lower_grade_glioma
5.2335434	16.096285	brain_lower_grade_glioma
5.455417	16.128735	brain_lower_grade_glioma
4.9009466	16.092882	brain_lower_grade_glioma
4.9873796	15.953713	brain_lower_grade_glioma
4.4467535	15.183352	brain_lower_grade_glioma
4.9884753	16.148535	brain_lower_grade_glioma
5.224241	16.299868	brain_lower_grade_glioma
5.1150365	15.847127	brain_lower_grade_glioma
4.847889	15.811274	brain_lower_grade_glioma
4.4760494	15.28157	brain_lower_grade_glioma
4.4889965	15.209755	brain_lower_grade_glioma
3.5563128	16.438396	brain_lower_grade_glioma
2.557076	16.112627	brain_lower_grade_glioma
4.4388843	15.123008	brain_lower_grade_glioma
5.0516005	16.077826	brain_lower_grade_glioma
3.8400912	16.00497	brain_lower_grade_glioma
5.2844915	16.655058	brain_lower_grade_glioma
3.7345223	15.5755415	brain_lower_grade_glioma
5.5496526	16.96527	brain_lower_grade_glioma
5.490815	15.607241	brain_lower_grade_glioma
4.633297	15.88149	brain_lower_grade_glioma
4.50397	15.341195	brain_lower_grade_glioma
5.2504673	16.448124	brain_lower_grade_glioma
4.530909	15.268838	brain_lower_grade_glioma
5.5518804	16.967628	brain_lower_grade_glioma
4.452505	15.187017	brain_lower_grade_glioma
5.0545926	15.707955	brain_lower_grade_glioma
5.4987926	15.777297	brain_lower_grade_glioma
4.438131	15.177556	brain_lower_grade_glioma
4.674481	15.517448	brain_lower_grade_glioma
5.567301	16.98124	brain_lower_grade_glioma
5.450885	16.265945	brain_lower_grade_glioma
4.6196294	15.534554	brain_lower_grade_glioma
5.3120956	16.310965	brain_lower_grade_glioma
3.5617528	16.219044	brain_lower_grade_glioma
5.447355	16.303097	brain_lower_grade_glioma
4.678865	15.68887	brain_lower_grade_glioma
5.481535	16.876348	brain_lower_grade_glioma
3.6839576	16.393885	brain_lower_grade_glioma
3.6318793	16.347803	brain_lower_grade_glioma
5.4189963	16.348047	brain_lower_grade_glioma
4.6387415	15.83053	brain_lower_grade_glioma
5.5373096	16.939314	brain_lower_grade_glioma
4.717362	15.6216955	brain_lower_grade_glioma
3.691967	16.375448	brain_lower_grade_glioma
5.434982	16.750284	brain_lower_grade_glioma
4.670769	15.609208	brain_lower_grade_glioma
5.5476117	16.974674	brain_lower_grade_glioma
3.8490694	15.741143	brain_lower_grade_glioma
5.4554887	16.267776	brain_lower_grade_glioma
3.6697385	16.397738	brain_lower_grade_glioma
5.564505	16.980396	brain_lower_grade_glioma
5.482352	16.878685	brain_lower_grade_glioma
5.2958355	16.771296	brain_lower_grade_glioma
4.36941	15.187531	brain_lower_grade_glioma
5.5214934	15.902086	brain_lower_grade_glioma
3.6320052	16.304226	brain_lower_grade_glioma
5.412136	16.722168	brain_lower_grade_glioma
4.963867	15.788355	brain_lower_grade_glioma
4.88104	15.698419	brain_lower_grade_glioma
3.0705793	16.059082	brain_lower_grade_glioma
5.443868	16.78313	brain_lower_grade_glioma
5.419032	16.77356	brain_lower_grade_glioma
4.5166593	15.261103	brain_lower_grade_glioma
5.395498	16.489597	brain_lower_grade_glioma
5.4312077	16.247236	brain_lower_grade_glioma
5.5025663	16.848608	brain_lower_grade_glioma
4.542569	15.303142	brain_lower_grade_glioma
3.6079552	16.433054	brain_lower_grade_glioma
4.5276957	15.302757	brain_lower_grade_glioma
3.1672378	15.709926	brain_lower_grade_glioma
5.498453	16.872671	brain_lower_grade_glioma
4.391215	15.170219	brain_lower_grade_glioma
4.7225165	16.009241	brain_lower_grade_glioma
4.451248	15.189781	brain_lower_grade_glioma
5.4689326	16.80553	brain_lower_grade_glioma
5.527757	16.90035	brain_lower_grade_glioma
4.340789	15.150876	brain_lower_grade_glioma
5.4615836	15.560585	brain_lower_grade_glioma
4.452191	15.250382	brain_lower_grade_glioma
4.752763	16.10176	brain_lower_grade_glioma
4.714142	15.515051	brain_lower_grade_glioma
5.51292	16.898815	brain_lower_grade_glioma
5.464607	16.150972	brain_lower_grade_glioma
4.464298	15.662509	brain_lower_grade_glioma
4.6087656	15.330767	brain_lower_grade_glioma
5.269773	16.521164	brain_lower_grade_glioma
4.5142465	15.305283	brain_lower_grade_glioma
5.4770226	15.580624	brain_lower_grade_glioma
4.4956217	15.208928	brain_lower_grade_glioma
4.3842893	15.107799	brain_lower_grade_glioma
5.4673214	16.830172	brain_lower_grade_glioma
5.4265866	16.66846	brain_lower_grade_glioma
5.2388873	16.320074	brain_lower_grade_glioma
5.485781	15.6003475	brain_lower_grade_glioma
4.842919	15.70822	brain_lower_grade_glioma
5.2352905	15.523015	brain_lower_grade_glioma
5.0427685	15.674328	brain_lower_grade_glioma
5.544303	15.615521	brain_lower_grade_glioma
4.508129	15.20997	brain_lower_grade_glioma
5.458527	16.83419	brain_lower_grade_glioma
4.469858	15.337902	brain_lower_grade_glioma
5.1428285	15.63541	brain_lower_grade_glioma
5.4864225	16.87845	brain_lower_grade_glioma
4.532065	15.289267	brain_lower_grade_glioma
5.391896	16.688267	brain_lower_grade_glioma
4.4195933	15.223419	brain_lower_grade_glioma
5.419799	16.791616	brain_lower_grade_glioma
4.838349	15.468752	brain_lower_grade_glioma
4.4521503	15.859472	brain_lower_grade_glioma
5.4255505	16.662086	brain_lower_grade_glioma
5.374167	16.717184	brain_lower_grade_glioma
5.5554757	15.662551	brain_lower_grade_glioma
4.5130677	15.431198	brain_lower_grade_glioma
5.4518	16.81731	brain_lower_grade_glioma
5.4833536	16.760365	brain_lower_grade_glioma
5.14839	15.750273	brain_lower_grade_glioma
4.650043	15.406672	brain_lower_grade_glioma
4.7558317	16.09666	brain_lower_grade_glioma
4.5899773	15.359517	brain_lower_grade_glioma
5.399615	16.516516	brain_lower_grade_glioma
5.3901253	16.294807	brain_lower_grade_glioma
4.6337423	15.37156	brain_lower_grade_glioma
4.562599	15.933578	brain_lower_grade_glioma
4.3602786	15.739147	brain_lower_grade_glioma
5.355501	16.70817	brain_lower_grade_glioma
5.2700386	16.531332	brain_lower_grade_glioma
5.3880196	16.73011	brain_lower_grade_glioma
4.593966	15.322476	brain_lower_grade_glioma
4.5186553	15.327576	brain_lower_grade_glioma
5.5405	15.722354	brain_lower_grade_glioma
5.2998652	16.642336	brain_lower_grade_glioma
3.2583163	16.10975	brain_lower_grade_glioma
5.43426	15.539546	brain_lower_grade_glioma
5.412371	16.714407	brain_lower_grade_glioma
5.4574323	16.834076	brain_lower_grade_glioma
4.392575	15.155656	brain_lower_grade_glioma
4.884124	15.506616	brain_lower_grade_glioma
5.4486246	16.701796	brain_lower_grade_glioma
4.4459243	15.158166	brain_lower_grade_glioma
5.4361205	16.741264	brain_lower_grade_glioma
4.667252	15.55071	brain_lower_grade_glioma
4.6105256	15.986632	brain_lower_grade_glioma
5.5236807	15.651057	brain_lower_grade_glioma
5.4325213	16.81549	brain_lower_grade_glioma
3.574128	16.194681	brain_lower_grade_glioma
5.531061	15.731456	brain_lower_grade_glioma
4.6750617	15.996084	brain_lower_grade_glioma
5.5132704	15.689094	brain_lower_grade_glioma
4.6052775	15.420394	brain_lower_grade_glioma
4.3550425	15.171407	brain_lower_grade_glioma
3.7067685	16.15454	brain_lower_grade_glioma
3.6424332	16.29796	brain_lower_grade_glioma
4.722282	16.116505	brain_lower_grade_glioma
4.4081125	16.009571	brain_lower_grade_glioma
5.3665643	16.39371	brain_lower_grade_glioma
5.367909	16.216408	brain_lower_grade_glioma
3.941344	15.44475	brain_lower_grade_glioma
2.5015326	15.690063	brain_lower_grade_glioma
2.7967868	16.224386	brain_lower_grade_glioma
4.47505	15.203302	brain_lower_grade_glioma
4.6770797	15.538367	brain_lower_grade_glioma
5.0664134	16.38553	brain_lower_grade_glioma
3.8414915	16.309105	brain_lower_grade_glioma
5.2570157	16.187374	brain_lower_grade_glioma
5.547895	16.963745	brain_lower_grade_glioma
5.6001124	15.613243	brain_lower_grade_glioma
4.5233445	15.375372	brain_lower_grade_glioma
4.365547	15.090118	brain_lower_grade_glioma
4.4862504	15.281237	brain_lower_grade_glioma
4.7210317	16.021553	brain_lower_grade_glioma
5.4607706	16.012444	brain_lower_grade_glioma
4.787568	16.075842	brain_lower_grade_glioma
4.1617503	15.225933	brain_lower_grade_glioma
2.8646302	16.1883	brain_lower_grade_glioma
3.1145375	16.28542	brain_lower_grade_glioma
-1.3546426	-0.38530958	brain_lower_grade_glioma
4.2495236	15.998369	brain_lower_grade_glioma
2.439195	15.67254	brain_lower_grade_glioma
4.5081677	15.239692	brain_lower_grade_glioma
5.4763517	16.08642	brain_lower_grade_glioma
4.556672	15.267827	brain_lower_grade_glioma
5.314012	15.655127	brain_lower_grade_glioma
4.268243	15.18412	brain_lower_grade_glioma
4.5370946	15.246063	brain_lower_grade_glioma
5.5196023	15.6308365	brain_lower_grade_glioma
5.541656	15.688357	brain_lower_grade_glioma
4.1590543	15.965842	brain_lower_grade_glioma
4.468683	15.217283	brain_lower_grade_glioma
3.1655517	16.290121	brain_lower_grade_glioma
2.9241238	16.250713	brain_lower_grade_glioma
4.630545	15.967349	brain_lower_grade_glioma
5.064442	16.186563	brain_lower_grade_glioma
4.0916686	15.949955	brain_lower_grade_glioma
5.4558873	16.665688	brain_lower_grade_glioma
5.516087	15.69164	brain_lower_grade_glioma
3.3717227	15.857701	brain_lower_grade_glioma
4.6768265	15.792678	brain_lower_grade_glioma
5.513247	15.519011	brain_lower_grade_glioma
4.553883	15.676539	brain_lower_grade_glioma
3.5402732	16.254667	brain_lower_grade_glioma
4.6974363	15.922837	brain_lower_grade_glioma
3.6748812	16.41659	brain_lower_grade_glioma
5.398451	16.746704	brain_lower_grade_glioma
5.369913	16.617094	brain_lower_grade_glioma
3.559739	16.270027	brain_lower_grade_glioma
4.7794027	16.486637	brain_lower_grade_glioma
5.5127134	15.541373	brain_lower_grade_glioma
4.314868	16.226128	brain_lower_grade_glioma
5.546202	15.615367	brain_lower_grade_glioma
4.761203	16.095495	brain_lower_grade_glioma
5.5086184	15.8715315	brain_lower_grade_glioma
4.6134496	15.549512	brain_lower_grade_glioma
5.466422	15.606033	brain_lower_grade_glioma
4.4195704	15.169796	brain_lower_grade_glioma
5.4421353	16.249554	brain_lower_grade_glioma
4.8989377	16.172956	brain_lower_grade_glioma
4.821274	16.148434	brain_lower_grade_glioma
4.344977	15.088484	brain_lower_grade_glioma
4.4737606	15.187591	brain_lower_grade_glioma
4.7613673	16.103048	brain_lower_grade_glioma
5.24203	16.49515	brain_lower_grade_glioma
4.5301523	15.204355	brain_lower_grade_glioma
5.4543433	16.326244	brain_lower_grade_glioma
5.308305	16.395967	brain_lower_grade_glioma
4.5967293	15.997487	brain_lower_grade_glioma
5.236429	16.581388	brain_lower_grade_glioma
5.285418	16.041286	brain_lower_grade_glioma
5.075124	15.477161	brain_lower_grade_glioma
4.4028225	15.17423	brain_lower_grade_glioma
5.461814	16.821482	brain_lower_grade_glioma
5.503049	15.6422825	brain_lower_grade_glioma
4.8562527	16.20902	brain_lower_grade_glioma
4.3013453	15.298533	brain_lower_grade_glioma
5.3711157	15.482967	brain_lower_grade_glioma
4.254068	16.0151	brain_lower_grade_glioma
4.589149	15.250441	brain_lower_grade_glioma
4.6191792	15.356265	brain_lower_grade_glioma
4.6468143	15.782093	brain_lower_grade_glioma
3.5338078	16.394485	brain_lower_grade_glioma
4.5458007	15.228446	brain_lower_grade_glioma
-4.559148	-2.119586	breast_invasive_carcinoma_her2
-5.0818553	-1.8522223	breast_invasive_carcinoma_her2
-4.299177	-1.9764497	breast_invasive_carcinoma_her2
-4.9279556	-1.6914775	breast_invasive_carcinoma_her2
-3.9462192	-2.1104069	breast_invasive_carcinoma_her2
-4.644517	-1.452401	breast_invasive_carcinoma_her2
-4.809487	-2.9484205	breast_invasive_carcinoma_her2
-5.020021	-2.4151225	breast_invasive_carcinoma_her2
-4.8405476	-2.9004862	breast_invasive_carcinoma_her2
-4.352987	-1.6678693	breast_invasive_carcinoma_her2
-4.2128463	-2.19427	breast_invasive_carcinoma_her2
-4.2717776	-2.8233325	breast_invasive_carcinoma_her2
-4.628923	-1.7834493	breast_invasive_carcinoma_her2
-4.6638107	-1.8445038	breast_invasive_carcinoma_her2
-4.6463814	-1.6687261	breast_invasive_carcinoma_her2
-4.783838	-1.4689713	breast_invasive_carcinoma_her2
-4.9094033	-1.7243017	breast_invasive_carcinoma_her2
-4.9478765	-1.7942672	breast_invasive_carcinoma_her2
-4.7388353	-1.5180168	breast_invasive_carcinoma_her2
-4.696057	-1.7035824	breast_invasive_carcinoma_her2
-4.7131696	-2.0879135	breast_invasive_carcinoma_her2
-4.667717	-1.6841551	breast_invasive_carcinoma_her2
-4.5079927	-0.9261059	breast_invasive_carcinoma_her2
-5.3621655	-2.3059006	breast_invasive_carcinoma_her2
-4.84614	-1.6348474	breast_invasive_carcinoma_her2
-5.1336746	-2.2187796	breast_invasive_carcinoma_her2
-5.184808	-2.1579916	breast_invasive_carcinoma_her2
-4.8925133	-1.6652241	breast_invasive_carcinoma_her2
-4.757751	-1.6779444	breast_invasive_carcinoma_her2
-4.670196	-1.6935971	breast_invasive_carcinoma_her2
-4.6745853	-2.1610837	breast_invasive_carcinoma_her2
-4.832079	-1.5597571	breast_invasive_carcinoma_her2
-4.7102504	-2.0484543	breast_invasive_carcinoma_her2
-5.087466	-2.475827	breast_invasive_carcinoma_her2
-5.1371856	-2.5574663	breast_invasive_carcinoma_her2
-5.0726614	-1.9725375	breast_invasive_carcinoma_her2
-4.9313707	-2.30541	breast_invasive_carcinoma_her2
-5.2874393	-2.7040806	breast_invasive_carcinoma_her2
-4.7649965	-1.4317683	breast_invasive_carcinoma_her2
-4.7406893	-1.6998998	breast_invasive_carcinoma_her2
-4.368041	-2.5301263	breast_invasive_carcinoma_her2
-4.9665103	-2.8782418	breast_invasive_carcinoma_her2
-5.130389	-2.4634256	breast_invasive_carcinoma_her2
-5.11086	-2.2987618	breast_invasive_carcinoma_her2
-4.889457	-1.6721224	breast_invasive_carcinoma_her2
-4.7653017	-1.4099807	breast_invasive_carcinoma_her2
-4.4528866	-2.348442	breast_invasive_carcinoma_her2
-5.143133	-2.6238387	breast_invasive_carcinoma_her2
-4.7485304	-1.6573852	breast_invasive_carcinoma_her2
-5.172376	-2.0459235	breast_invasive_carcinoma_her2
-5.279822	-2.2841647	breast_invasive_carcinoma_her2
-4.833439	-2.1271713	breast_invasive_carcinoma_her2
-4.755846	-1.5733309	breast_invasive_carcinoma_her2
-4.977616	-1.7014209	breast_invasive_carcinoma_her2
-4.76655	-1.4762728	breast_invasive_carcinoma_her2
-4.6831536	-1.9453549	breast_invasive_carcinoma_her2
-4.7458034	-1.6480821	breast_invasive_carcinoma_her2
-4.848794	-1.5154299	breast_invasive_carcinoma_her2
-4.8819156	-2.075172	breast_invasive_carcinoma_her2
-4.6747885	-1.6874784	breast_invasive_carcinoma_her2
-5.045555	-1.7096465	breast_invasive_carcinoma_her2
-4.876261	-2.2022011	breast_invasive_carcinoma_her2
-5.195523	-2.4272857	breast_invasive_carcinoma_her2
-4.766963	-2.192976	breast_invasive_carcinoma_her2
-4.907443	-1.7416401	breast_invasive_carcinoma_her2
-5.085255	-1.840464	breast_invasive_carcinoma_her2
-5.0383334	-2.479151	breast_invasive_carcinoma_her2
-5.0501776	-1.9523718	breast_invasive_carcinoma_her2
-4.484906	-1.6524717	breast_invasive_carcinoma_her2
-4.891138	-1.7246623	breast_invasive_carcinoma_her2
-4.653286	-1.5604054	breast_invasive_carcinoma_her2
-4.695265	-1.6629064	breast_invasive_carcinoma_her2
-4.7195153	-2.0673833	breast_invasive_carcinoma_her2
-4.836532	-1.6463315	breast_invasive_carcinoma_her2
-4.7580137	-1.45622	breast_invasive_carcinoma_her2
-4.7464447	-1.6605546	breast_invasive_carcinoma_her2
-5.3360834	-2.9759667	breast_invasive_carcinoma_her2
-4.946036	-2.289257	breast_invasive_carcinoma_her2
-4.7962055	-1.9996465	breast_invasive_carcinoma_her2
-4.999555	-1.9843986	breast_invasive_carcinoma_her2
-4.738111	-1.6880268	breast_invasive_carcinoma_her2
-4.885231	-1.6417699	breast_invasive_carcinoma_her2
-4.3139286	-0.8330752	breast_invasive_carcinoma_basal
-4.687257	-0.34152338	breast_invasive_carcinoma_basal
-4.607304	-0.39383724	breast_invasive_carcinoma_basal
-4.478474	-0.60272	breast_invasive_carcinoma_basal
-4.6122565	-0.644985	breast_invasive_carcinoma_basal
-4.6171427	-0.49599084	breast_invasive_carcinoma_basal
-4.727392	-0.46676224	breast_invasive_carcinoma_basal
-1.6777196	-0.84095776	breast_invasive_carcinoma_basal
-4.4497347	-0.4696709	breast_invasive_carcinoma_basal
-4.831254	-0.51413375	breast_invasive_carcinoma_basal
-4.8527675	-0.5193254	breast_invasive_carcinoma_basal
-4.5541387	-0.5563368	breast_invasive_carcinoma_basal
-4.7537518	-0.33387515	breast_invasive_carcinoma_basal
-4.7888246	-0.36874497	breast_invasive_carcinoma_basal
-4.811667	-0.34653232	breast_invasive_carcinoma_basal
-4.8169966	-0.45754367	breast_invasive_carcinoma_basal
-4.728746	-0.3753196	breast_invasive_carcinoma_basal
-4.6670904	-0.3008634	breast_invasive_carcinoma_basal
-4.771953	-0.4168233	breast_invasive_carcinoma_basal
-4.61502	-0.45859534	breast_invasive_carcinoma_basal
-4.7223225	-0.41285178	breast_invasive_carcinoma_basal
-4.770679	-0.4473986	breast_invasive_carcinoma_basal
0.30816856	4.535709	breast_invasive_carcinoma_basal
-4.655297	-0.41968057	breast_invasive_carcinoma_basal
-1.157944	4.7702003	breast_invasive_carcinoma_basal
-4.9034758	-0.48268172	breast_invasive_carcinoma_basal
-4.770127	-0.3730892	breast_invasive_carcinoma_basal
-4.65134	-0.43458095	breast_invasive_carcinoma_basal
-4.719068	-0.32846472	breast_invasive_carcinoma_basal
-4.5484123	-0.5181344	breast_invasive_carcinoma_basal
-4.8347135	-0.44349125	breast_invasive_carcinoma_basal
-1.5653152	-0.9090539	breast_invasive_carcinoma_basal
-4.4401484	-0.49998853	breast_invasive_carcinoma_basal
-4.6551366	-0.4514096	breast_invasive_carcinoma_basal
-4.677349	-0.3073904	breast_invasive_carcinoma_basal
-4.6855173	-0.30607003	breast_invasive_carcinoma_basal
-4.4735675	-0.6299303	breast_invasive_carcinoma_basal
-4.81757	-0.41082048	breast_invasive_carcinoma_basal
-4.5199127	-0.48465547	breast_invasive_carcinoma_basal
-4.5783877	-0.39156497	breast_invasive_carcinoma_basal
-4.7575817	-0.40361622	breast_invasive_carcinoma_basal
-4.7173696	-0.4538399	breast_invasive_carcinoma_basal
-4.596546	-0.46660793	breast_invasive_carcinoma_basal
-4.8331194	-0.5110698	breast_invasive_carcinoma_basal
-4.45863	-0.61774987	breast_invasive_carcinoma_basal
-4.70963	-0.47187054	breast_invasive_carcinoma_basal
-1.6233176	-1.0505251	breast_invasive_carcinoma_basal
-1.3517497	-0.45445076	breast_invasive_carcinoma_basal
-4.554646	-0.3821475	breast_invasive_carcinoma_basal
-4.617215	-0.41139358	breast_invasive_carcinoma_basal
-4.518809	-0.41026685	breast_invasive_carcinoma_basal
-4.705876	-0.36415288	breast_invasive_carcinoma_basal
-4.4928064	-0.53538024	breast_invasive_carcinoma_basal
-4.51541	-0.41824037	breast_invasive_carcinoma_basal
-4.576366	-0.407432	breast_invasive_carcinoma_basal
-4.7970095	-0.37292486	breast_invasive_carcinoma_basal
-4.5908823	-0.7681803	breast_invasive_carcinoma_basal
-4.0764146	-2.092088	breast_invasive_carcinoma_basal
-4.746102	-1.3037829	breast_invasive_carcinoma_basal
-4.4556613	-0.83365554	breast_invasive_carcinoma_basal
-4.7490835	-0.36101216	breast_invasive_carcinoma_basal
-4.5036726	-0.51664096	breast_invasive_carcinoma_basal
-4.4732847	-0.42316115	breast_invasive_carcinoma_basal
-4.761185	-0.35454342	breast_invasive_carcinoma_basal
-4.5657687	-0.9640887	breast_invasive_carcinoma_basal
-4.6962976	-0.39551356	breast_invasive_carcinoma_basal
-4.757675	-0.4707343	breast_invasive_carcinoma_basal
-4.8206897	-0.34225076	breast_invasive_carcinoma_basal
-4.604661	-0.34459865	breast_invasive_carcinoma_basal
-4.904366	-0.45899567	breast_invasive_carcinoma_basal
-4.798513	-0.4483513	breast_invasive_carcinoma_basal
-4.6057816	-0.37665054	breast_invasive_carcinoma_basal
-4.7006125	-0.43015176	breast_invasive_carcinoma_basal
-4.813382	-0.4729537	breast_invasive_carcinoma_basal
-4.6114316	-0.45525095	breast_invasive_carcinoma_basal
-4.6300755	-1.6162633	breast_invasive_carcinoma_basal
-4.5204434	-0.38727129	breast_invasive_carcinoma_basal
-4.437834	-0.51034594	breast_invasive_carcinoma_basal
0.08580545	4.0458517	breast_invasive_carcinoma_basal
-4.665265	-0.2355581	breast_invasive_carcinoma_basal
-4.6188293	-0.3054139	breast_invasive_carcinoma_basal
-4.5687075	-0.52464926	breast_invasive_carcinoma_basal
0.30110833	3.473692	breast_invasive_carcinoma_basal
-4.746169	-0.40735522	breast_invasive_carcinoma_basal
-4.7639985	-0.4172936	breast_invasive_carcinoma_basal
-4.645716	-0.3658261	breast_invasive_carcinoma_basal
-4.570542	-0.6022658	breast_invasive_carcinoma_basal
-4.817761	-1.5106533	breast_invasive_carcinoma_basal
-4.7534275	-0.45062092	breast_invasive_carcinoma_basal
-4.563977	-0.35012794	breast_invasive_carcinoma_basal
-4.7991705	-0.5339881	breast_invasive_carcinoma_basal
-4.820716	-0.332442	breast_invasive_carcinoma_basal
-4.78909	-0.3901719	breast_invasive_carcinoma_basal
-4.4833407	-0.8383615	breast_invasive_carcinoma_basal
-4.5485044	-0.6247925	breast_invasive_carcinoma_basal
-4.5675554	-0.83426857	breast_invasive_carcinoma_basal
-4.61151	-0.35616824	breast_invasive_carcinoma_basal
-4.519854	-0.83679575	breast_invasive_carcinoma_basal
-4.799934	-0.45077252	breast_invasive_carcinoma_basal
-4.588846	-0.7027546	breast_invasive_carcinoma_basal
-4.8143044	-0.45492762	breast_invasive_carcinoma_basal
-4.7131596	-0.42476097	breast_invasive_carcinoma_basal
-4.5715785	-0.3212636	breast_invasive_carcinoma_basal
-4.786254	-0.388466	breast_invasive_carcinoma_basal
-4.437284	-0.4941022	breast_invasive_carcinoma_basal
-4.7693324	-0.4043285	breast_invasive_carcinoma_basal
-4.7040815	-0.7645914	breast_invasive_carcinoma_basal
-4.667367	-0.29408622	breast_invasive_carcinoma_basal
-4.8194485	-0.4702622	breast_invasive_carcinoma_basal
0.18463337	3.4433637	breast_invasive_carcinoma_basal
-4.5351887	-0.4571662	breast_invasive_carcinoma_basal
-4.7036977	-0.33964613	breast_invasive_carcinoma_basal
-4.7766514	-0.36235055	breast_invasive_carcinoma_basal
-4.533961	-0.38067704	breast_invasive_carcinoma_basal
-4.7399445	-0.6695083	breast_invasive_carcinoma_basal
-4.743177	-0.82552737	breast_invasive_carcinoma_basal
-4.682996	-0.25342795	breast_invasive_carcinoma_basal
-4.7296047	-0.3660342	breast_invasive_carcinoma_basal
-4.677779	-0.30947798	breast_invasive_carcinoma_basal
-4.852622	-0.97038656	breast_invasive_carcinoma_basal
-4.7081337	-0.48446232	breast_invasive_carcinoma_basal
-4.687347	-0.4460124	breast_invasive_carcinoma_basal
-4.644761	-0.3263187	breast_invasive_carcinoma_basal
-4.7418876	-0.44901907	breast_invasive_carcinoma_basal
-4.7909846	-0.5167785	breast_invasive_carcinoma_basal
-4.64646	-0.3527887	breast_invasive_carcinoma_basal
-4.576715	-0.36460686	breast_invasive_carcinoma_basal
-4.656788	-0.39763173	breast_invasive_carcinoma_basal
-4.6806254	-0.40665242	breast_invasive_carcinoma_basal
-4.6387973	-0.40777108	breast_invasive_carcinoma_basal
-4.76361	-0.584762	breast_invasive_carcinoma_basal
-4.5264907	-0.5243708	breast_invasive_carcinoma_basal
-4.51021	-0.3972539	breast_invasive_carcinoma_basal
-4.695827	-0.5205002	breast_invasive_carcinoma_basal
-4.8461	-0.45577195	breast_invasive_carcinoma_basal
-4.7989616	-0.33157244	breast_invasive_carcinoma_basal
-4.4482007	-0.57649994	breast_invasive_carcinoma_basal
-4.504209	-0.39661378	breast_invasive_carcinoma_basal
-4.833719	-0.61192316	breast_invasive_carcinoma_basal
-4.802226	-0.4248066	breast_invasive_carcinoma_basal
-4.5224533	-0.54490876	breast_invasive_carcinoma_basal
-4.531505	-0.69844705	breast_invasive_carcinoma_basal
-4.466215	-0.32327464	breast_invasive_carcinoma_basal
-4.6742444	-0.37445244	breast_invasive_carcinoma_basal
-1.7234484	3.8763955	breast_invasive_carcinoma_basal
-4.570512	-0.73031735	breast_invasive_carcinoma_basal
-4.436218	-0.6990583	breast_invasive_carcinoma_basal
-4.588295	-0.94671506	breast_invasive_carcinoma_basal
-4.7615395	-0.3801797	breast_invasive_carcinoma_basal
-4.495803	-0.36958703	breast_invasive_carcinoma_basal
-4.7998314	-0.4198458	breast_invasive_carcinoma_basal
-4.516863	-0.43001583	breast_invasive_carcinoma_basal
-4.7208157	-0.39594913	breast_invasive_carcinoma_basal
-4.803579	-0.3875712	breast_invasive_carcinoma_basal
-4.493942	-0.35668647	breast_invasive_carcinoma_basal
-4.81552	-0.465177	breast_invasive_carcinoma_basal
-4.7507043	-0.44279763	breast_invasive_carcinoma_basal
-4.8083787	-0.84114003	breast_invasive_carcinoma_basal
-4.460537	-0.45713577	breast_invasive_carcinoma_basal
-4.858079	-0.58071136	breast_invasive_carcinoma_basal
-4.6145663	-0.2962718	breast_invasive_carcinoma_basal
-4.7297316	-0.37222075	breast_invasive_carcinoma_basal
-4.872323	-0.93600315	breast_invasive_carcinoma_basal
0.4640252	3.8330472	breast_invasive_carcinoma_basal
-4.6292715	-0.34732848	breast_invasive_carcinoma_basal
-4.729198	-0.52361494	breast_invasive_carcinoma_basal
-4.7759447	-0.40995923	breast_invasive_carcinoma_basal
-4.792033	-0.36825052	breast_invasive_carcinoma_basal
-4.583967	-0.4183398	breast_invasive_carcinoma_basal
-4.5345387	-0.5485482	breast_invasive_carcinoma_basal
-4.507363	-0.71555096	breast_invasive_carcinoma_basal
-4.516431	-0.43825805	breast_invasive_carcinoma_basal
-4.5871167	-0.35361817	breast_invasive_carcinoma_basal
-4.7973776	-0.41813675	breast_invasive_carcinoma_basal
-4.5225377	-0.50049216	breast_invasive_carcinoma_basal
-4.686299	-0.3366862	breast_invasive_carcinoma_basal
-4.78595	-0.54879963	breast_invasive_carcinoma_basal
-4.6943073	-0.7626968	breast_invasive_carcinoma_basal
-4.59396	-0.39379466	breast_invasive_carcinoma_basal
-4.8347664	-0.4814718	breast_invasive_carcinoma_basal
-4.8066206	-0.39643866	breast_invasive_carcinoma_basal
-4.7891035	-0.34514254	breast_invasive_carcinoma_basal
-4.638186	-0.336654	breast_invasive_carcinoma_basal
-4.693531	-0.34677505	breast_invasive_carcinoma_basal
-4.547813	-0.38348815	breast_invasive_carcinoma_basal
-4.7251906	-0.57232845	breast_invasive_carcinoma_basal
-4.673421	-0.5418039	breast_invasive_carcinoma_basal
-4.4694457	-0.74252856	breast_invasive_carcinoma_basal
-4.6778374	-0.28601697	breast_invasive_carcinoma_basal
-4.122419	-2.854684	breast_invasive_carcinoma_luma
-3.917477	-2.7887464	breast_invasive_carcinoma_luma
-4.7163954	-2.9233863	breast_invasive_carcinoma_luma
-4.8839684	-2.2531419	breast_invasive_carcinoma_luma
-4.162897	-2.4966896	breast_invasive_carcinoma_luma
-4.4052176	-2.6482775	breast_invasive_carcinoma_luma
-5.3303847	-3.1927013	breast_invasive_carcinoma_luma
-4.541698	-2.3746104	breast_invasive_carcinoma_luma
-4.413278	-2.6570315	breast_invasive_carcinoma_luma
-5.282082	-3.0378826	breast_invasive_carcinoma_luma
-4.642519	-2.7823427	breast_invasive_carcinoma_luma
-4.011444	-2.9788382	breast_invasive_carcinoma_luma
-3.859171	-2.7521737	breast_invasive_carcinoma_luma
-3.9562168	-2.3687377	breast_invasive_carcinoma_luma
-4.881102	-2.9686093	breast_invasive_carcinoma_luma
-4.7307067	-2.7324886	breast_invasive_carcinoma_luma
-4.9070992	-3.29007	breast_invasive_carcinoma_luma
-3.9841456	-2.2684567	breast_invasive_carcinoma_luma
-4.525059	-3.3042805	breast_invasive_carcinoma_luma
-4.0919676	-2.3450363	breast_invasive_carcinoma_luma
-4.0541244	-2.4010684	breast_invasive_carcinoma_luma
-3.989763	-2.595796	breast_invasive_carcinoma_luma
-3.9488788	-2.6085773	breast_invasive_carcinoma_luma
-4.0596843	-2.4135606	breast_invasive_carcinoma_luma
-4.115781	-2.37598	breast_invasive_carcinoma_luma
-3.8585436	-2.6409128	breast_invasive_carcinoma_luma
-4.048011	-2.900448	breast_invasive_carcinoma_luma
-3.9230735	-2.3760984	breast_invasive_carcinoma_luma
-4.598633	-1.987129	breast_invasive_carcinoma_luma
-4.5888557	-2.8495166	breast_invasive_carcinoma_luma
-4.892396	-3.2949286	breast_invasive_carcinoma_luma
-4.1985936	-2.1904528	breast_invasive_carcinoma_luma
-4.9131937	-2.7134645	breast_invasive_carcinoma_luma
-4.6243577	-2.6962826	breast_invasive_carcinoma_luma
-4.36625	-2.7933578	breast_invasive_carcinoma_luma
-4.0779705	-2.4240494	breast_invasive_carcinoma_luma
-4.684539	-2.6988022	breast_invasive_carcinoma_luma
-5.022701	-2.507057	breast_invasive_carcinoma_luma
-4.6499605	-3.2571008	breast_invasive_carcinoma_luma
-4.442729	-2.7438872	breast_invasive_carcinoma_luma
-4.022356	-2.377206	breast_invasive_carcinoma_luma
-3.9940765	-2.2933805	breast_invasive_carcinoma_luma
-4.2051263	-2.9523008	breast_invasive_carcinoma_luma
-4.393159	-3.2080636	breast_invasive_carcinoma_luma
-4.543016	-3.2699392	breast_invasive_carcinoma_luma
-4.0082307	-2.8384433	breast_invasive_carcinoma_luma
-4.340349	-3.0797102	breast_invasive_carcinoma_luma
-3.922568	-2.8274713	breast_invasive_carcinoma_luma
-3.9085116	-2.8776743	breast_invasive_carcinoma_luma
-4.49204	-3.0543654	breast_invasive_carcinoma_luma
-4.272041	-2.5323205	breast_invasive_carcinoma_luma
-4.820682	-3.3088303	breast_invasive_carcinoma_luma
-4.906072	-3.4687276	breast_invasive_carcinoma_luma
-4.0117064	-2.5810418	breast_invasive_carcinoma_luma
-4.526278	-2.5297773	breast_invasive_carcinoma_luma
-3.9232562	-2.7876906	breast_invasive_carcinoma_luma
-3.9760063	-2.9030156	breast_invasive_carcinoma_luma
-5.2519255	-3.102435	breast_invasive_carcinoma_luma
-4.1283793	-2.7186425	breast_invasive_carcinoma_luma
-4.857158	-3.0526006	breast_invasive_carcinoma_luma
-4.5253	-1.9130785	breast_invasive_carcinoma_luma
-4.143473	-2.62142	breast_invasive_carcinoma_luma
-4.351312	-2.4904296	breast_invasive_carcinoma_luma
-4.2546897	-2.594369	breast_invasive_carcinoma_luma
-4.820981	-2.822445	breast_invasive_carcinoma_luma
-4.065065	-2.5988984	breast_invasive_carcinoma_luma
-4.2710004	-2.1029222	breast_invasive_carcinoma_luma
-4.2805104	-2.893859	breast_invasive_carcinoma_luma
-4.29732	-2.7513986	breast_invasive_carcinoma_luma
-4.0511456	-2.8416805	breast_invasive_carcinoma_luma
-3.9044523	-2.7339048	breast_invasive_carcinoma_luma
-4.685252	-3.1763096	breast_invasive_carcinoma_luma
-4.2288213	-2.4555714	breast_invasive_carcinoma_luma
-4.173579	-2.5596452	breast_invasive_carcinoma_luma
-4.4331307	-2.7416024	breast_invasive_carcinoma_luma
-4.3859167	-2.9662673	breast_invasive_carcinoma_luma
-4.0581884	-3.0166464	breast_invasive_carcinoma_luma
-4.47343	-3.3079028	breast_invasive_carcinoma_luma
-4.442288	-2.81898	breast_invasive_carcinoma_luma
-3.908184	-2.9202082	breast_invasive_carcinoma_luma
-3.9674926	-2.5631456	breast_invasive_carcinoma_luma
-4.5172596	-3.3063116	breast_invasive_carcinoma_luma
-4.131488	-2.758701	breast_invasive_carcinoma_luma
-3.876276	-2.4600124	breast_invasive_carcinoma_luma
-4.102866	-2.4881618	breast_invasive_carcinoma_luma
-4.162914	-2.7683733	breast_invasive_carcinoma_luma
-4.138701	-2.4327404	breast_invasive_carcinoma_luma
-4.349436	-2.5713136	breast_invasive_carcinoma_luma
-5.253949	-3.8641763	breast_invasive_carcinoma_luma
-4.6385336	-1.7040496	breast_invasive_carcinoma_luma
-4.556411	-3.1278605	breast_invasive_carcinoma_luma
-3.9725654	-2.3736076	breast_invasive_carcinoma_luma
-4.889156	-3.4569254	breast_invasive_carcinoma_luma
-3.953186	-2.2434444	breast_invasive_carcinoma_luma
-3.9543228	-2.549295	breast_invasive_carcinoma_luma
-3.9205062	-2.5596566	breast_invasive_carcinoma_luma
-3.9699254	-2.856282	breast_invasive_carcinoma_luma
-4.2758627	-2.9153388	breast_invasive_carcinoma_luma
-4.2667327	-3.1140604	breast_invasive_carcinoma_luma
-4.625737	-1.8440758	breast_invasive_carcinoma_luma
-4.2206984	-2.8454673	breast_invasive_carcinoma_luma
-4.2082276	-2.4341757	breast_invasive_carcinoma_luma
-4.039132	-2.5262637	breast_invasive_carcinoma_luma
-4.59884	-3.133394	breast_invasive_carcinoma_luma
-3.8836253	-2.5188537	breast_invasive_carcinoma_luma
-4.7570095	-2.2770083	breast_invasive_carcinoma_luma
-4.668747	-3.3259673	breast_invasive_carcinoma_luma
-4.011803	-2.4784524	breast_invasive_carcinoma_luma
-3.8386936	-2.496688	breast_invasive_carcinoma_luma
-3.9414332	-2.8809829	breast_invasive_carcinoma_luma
-3.962586	-2.5174725	breast_invasive_carcinoma_luma
-4.1366906	-2.4587116	breast_invasive_carcinoma_luma
-4.43936	-3.247416	breast_invasive_carcinoma_luma
-3.9340029	-2.903003	breast_invasive_carcinoma_luma
-5.2502265	-3.8314052	breast_invasive_carcinoma_luma
-4.1906056	-2.9564965	breast_invasive_carcinoma_luma
-4.1131935	-2.8274026	breast_invasive_carcinoma_luma
-4.7680693	-3.373086	breast_invasive_carcinoma_luma
-4.0786963	-2.2896152	breast_invasive_carcinoma_luma
-4.072631	-2.8244402	breast_invasive_carcinoma_luma
-4.345532	-2.958562	breast_invasive_carcinoma_luma
-4.0725236	-2.110777	breast_invasive_carcinoma_luma
-4.5667048	-2.7109656	breast_invasive_carcinoma_luma
-4.1438475	-2.4208837	breast_invasive_carcinoma_luma
-4.026154	-2.5070283	breast_invasive_carcinoma_luma
-5.2422304	-3.874375	breast_invasive_carcinoma_luma
-5.190103	-2.8751607	breast_invasive_carcinoma_luma
-4.650092	-2.614388	breast_invasive_carcinoma_luma
-4.123684	-2.44359	breast_invasive_carcinoma_luma
-4.9579496	-2.344735	breast_invasive_carcinoma_luma
-4.197665	-2.26141	breast_invasive_carcinoma_luma
-4.0903406	-2.1707613	breast_invasive_carcinoma_luma
-4.145748	-2.4769192	breast_invasive_carcinoma_luma
-4.428452	-2.584735	breast_invasive_carcinoma_luma
-4.4850106	-3.2511551	breast_invasive_carcinoma_luma
-4.8773656	-1.8556899	breast_invasive_carcinoma_luma
-3.9636247	-2.4332979	breast_invasive_carcinoma_luma
-4.458161	-2.2192888	breast_invasive_carcinoma_luma
-3.9838812	-2.2540555	breast_invasive_carcinoma_luma
-4.3316827	-2.375723	breast_invasive_carcinoma_luma
-3.9334228	-2.7348323	breast_invasive_carcinoma_luma
-4.6791515	-2.9718127	breast_invasive_carcinoma_luma
-4.3502803	-2.6246643	breast_invasive_carcinoma_luma
-3.4354022	-1.3010378	breast_invasive_carcinoma_luma
-4.6719832	-2.9629023	breast_invasive_carcinoma_luma
-4.94171	-2.4438186	breast_invasive_carcinoma_luma
-4.6572733	-2.804806	breast_invasive_carcinoma_luma
-4.12506	-2.252497	breast_invasive_carcinoma_luma
-5.005318	-3.0711586	breast_invasive_carcinoma_luma
-4.1894975	-2.491776	breast_invasive_carcinoma_luma
-4.00056	-2.175502	breast_invasive_carcinoma_luma
-4.3409896	-2.5405972	breast_invasive_carcinoma_luma
-4.108872	-2.1268334	breast_invasive_carcinoma_luma
-4.642947	-2.2988224	breast_invasive_carcinoma_luma
-5.0323873	-3.314182	breast_invasive_carcinoma_luma
-4.955171	-2.2005215	breast_invasive_carcinoma_luma
-5.0058713	-2.4803536	breast_invasive_carcinoma_luma
-4.1751404	-2.1825402	breast_invasive_carcinoma_luma
-5.004388	-3.0292635	breast_invasive_carcinoma_luma
-4.138853	-2.5332413	breast_invasive_carcinoma_luma
-4.39659	-2.3363552	breast_invasive_carcinoma_luma
-4.578659	-1.7863529	breast_invasive_carcinoma_luma
-4.6939516	-2.3018012	breast_invasive_carcinoma_luma
-4.807255	-2.546004	breast_invasive_carcinoma_luma
-4.8210573	-2.9572866	breast_invasive_carcinoma_luma
-4.55761	-2.4560378	breast_invasive_carcinoma_luma
-4.802132	-2.4984155	breast_invasive_carcinoma_luma
-4.5873046	-3.1183455	breast_invasive_carcinoma_luma
-4.295715	-2.5432048	breast_invasive_carcinoma_luma
-4.7477317	-2.8425481	breast_invasive_carcinoma_luma
-4.0516067	-2.1452687	breast_invasive_carcinoma_luma
-4.7260823	-2.435408	breast_invasive_carcinoma_luma
-5.238126	-3.853885	breast_invasive_carcinoma_luma
-4.6927376	-3.141063	breast_invasive_carcinoma_luma
-4.8324814	-2.7391045	breast_invasive_carcinoma_luma
-5.097536	-2.8858213	breast_invasive_carcinoma_luma
-4.737839	-2.3578255	breast_invasive_carcinoma_luma
-4.7026587	-2.8526664	breast_invasive_carcinoma_luma
-4.5950437	-2.5968187	breast_invasive_carcinoma_luma
-4.2462525	-2.288228	breast_invasive_carcinoma_luma
-4.66737	-2.2247431	breast_invasive_carcinoma_luma
-4.1972566	-2.2656217	breast_invasive_carcinoma_luma
-4.8960257	-2.8256814	breast_invasive_carcinoma_luma
-3.9003344	-2.159667	breast_invasive_carcinoma_luma
-5.1599293	-2.7274451	breast_invasive_carcinoma_luma
-4.6166806	-2.3012738	breast_invasive_carcinoma_luma
-4.632894	-2.372381	breast_invasive_carcinoma_luma
-4.234044	-2.355562	breast_invasive_carcinoma_luma
-4.722561	-3.1941648	breast_invasive_carcinoma_luma
-4.721497	-2.7817764	breast_invasive_carcinoma_luma
-4.9913716	-3.2926788	breast_invasive_carcinoma_luma
-4.425181	-3.0932953	breast_invasive_carcinoma_luma
-5.275154	-3.8404744	breast_invasive_carcinoma_luma
-4.252773	-2.121267	breast_invasive_carcinoma_luma
-5.1243467	-2.5361173	breast_invasive_carcinoma_luma
-4.826974	-2.1419413	breast_invasive_carcinoma_luma
-5.089972	-2.6946926	breast_invasive_carcinoma_luma
-4.7325273	-2.72769	breast_invasive_carcinoma_luma
-4.5877924	-2.815614	breast_invasive_carcinoma_luma
-4.643947	-2.4369013	breast_invasive_carcinoma_luma
-4.4399514	-2.5465834	breast_invasive_carcinoma_luma
-5.01238	-2.446528	breast_invasive_carcinoma_luma
-5.17621	-3.8968644	breast_invasive_carcinoma_luma
-4.7761555	-3.2828817	breast_invasive_carcinoma_luma
-4.7624	-2.8808703	breast_invasive_carcinoma_luma
-4.711266	-2.3489127	breast_invasive_carcinoma_luma
-5.228613	-3.8805308	breast_invasive_carcinoma_luma
-4.5564265	-2.565087	breast_invasive_carcinoma_luma
-5.209476	-3.8791277	breast_invasive_carcinoma_luma
-4.641538	-2.4472694	breast_invasive_carcinoma_luma
-5.02515	-2.7779026	breast_invasive_carcinoma_luma
-5.323583	-2.627379	breast_invasive_carcinoma_luma
-4.660595	-3.0021842	breast_invasive_carcinoma_luma
-4.8001037	-2.7725232	breast_invasive_carcinoma_luma
-5.1501493	-2.5226927	breast_invasive_carcinoma_luma
-4.927093	-3.467827	breast_invasive_carcinoma_luma
-4.8630257	-2.5378215	breast_invasive_carcinoma_luma
-4.8246007	-2.818035	breast_invasive_carcinoma_luma
-5.2448416	-3.0311503	breast_invasive_carcinoma_luma
-4.9773	-2.743861	breast_invasive_carcinoma_luma
-5.041248	-2.6633365	breast_invasive_carcinoma_luma
-4.590861	-2.152747	breast_invasive_carcinoma_luma
-4.4448075	-2.6842844	breast_invasive_carcinoma_luma
-4.3189855	-2.626496	breast_invasive_carcinoma_luma
-4.727898	-2.3985753	breast_invasive_carcinoma_luma
-4.8758554	-3.342701	breast_invasive_carcinoma_luma
-4.490788	-2.835251	breast_invasive_carcinoma_luma
-4.776326	-2.4596987	breast_invasive_carcinoma_luma
-4.6872177	-2.7435954	breast_invasive_carcinoma_luma
-5.1148224	-3.1202846	breast_invasive_carcinoma_luma
-4.3125405	-2.844588	breast_invasive_carcinoma_luma
-4.940952	-2.7164295	breast_invasive_carcinoma_luma
-5.0532994	-2.4973376	breast_invasive_carcinoma_luma
-4.742721	-2.1198277	breast_invasive_carcinoma_luma
-4.5204067	-1.9592273	breast_invasive_carcinoma_luma
-4.7538514	-2.5883048	breast_invasive_carcinoma_luma
-4.406264	-2.3096	breast_invasive_carcinoma_luma
-5.2304344	-3.7989347	breast_invasive_carcinoma_luma
-5.2224255	-2.7977593	breast_invasive_carcinoma_luma
-4.8531094	-2.418418	breast_invasive_carcinoma_luma
-4.8829236	-3.3815672	breast_invasive_carcinoma_luma
-4.6517887	-2.9459913	breast_invasive_carcinoma_luma
-4.7450104	-3.152911	breast_invasive_carcinoma_luma
-4.4439473	-2.2346249	breast_invasive_carcinoma_luma
-4.7651286	-3.539714	breast_invasive_carcinoma_luma
-4.6696897	-1.745483	breast_invasive_carcinoma_luma
-4.84622	-2.8507316	breast_invasive_carcinoma_luma
-4.1553016	-2.2983503	breast_invasive_carcinoma_luma
-4.3555846	-2.1412678	breast_invasive_carcinoma_luma
-4.622799	-2.502459	breast_invasive_carcinoma_luma
-4.5706053	-2.603303	breast_invasive_carcinoma_luma
-4.5167994	-2.3785632	breast_invasive_carcinoma_luma
-4.969365	-3.517819	breast_invasive_carcinoma_luma
-4.3542876	-2.1346545	breast_invasive_carcinoma_luma
-4.674795	-2.5993924	breast_invasive_carcinoma_luma
-4.605748	-1.8221855	breast_invasive_carcinoma_luma
-4.83052	-3.335863	breast_invasive_carcinoma_luma
-4.2532835	-2.353808	breast_invasive_carcinoma_luma
-4.953356	-2.679978	breast_invasive_carcinoma_luma
-4.6234193	-3.2330096	breast_invasive_carcinoma_luma
-5.2155204	-3.8593435	breast_invasive_carcinoma_luma
-4.467418	-2.533797	breast_invasive_carcinoma_luma
-4.5830774	-2.2134237	breast_invasive_carcinoma_luma
-4.746992	-2.6099777	breast_invasive_carcinoma_luma
-4.2214985	-2.8817966	breast_invasive_carcinoma_luma
-5.2307105	-3.1308303	breast_invasive_carcinoma_luma
-5.3782945	-3.1016946	breast_invasive_carcinoma_luma
-4.653216	-2.493851	breast_invasive_carcinoma_luma
-4.77126	-3.304221	breast_invasive_carcinoma_luma
-4.625945	-2.8727818	breast_invasive_carcinoma_luma
-5.0053945	-3.1915963	breast_invasive_carcinoma_luma
-4.3842573	-2.6967008	breast_invasive_carcinoma_luma
-4.5343795	-2.1424747	breast_invasive_carcinoma_luma
-4.777201	-2.8242629	breast_invasive_carcinoma_luma
-5.2357783	-3.8621247	breast_invasive_carcinoma_luma
-4.681654	-2.8108878	breast_invasive_carcinoma_luma
-4.036615	-2.045095	breast_invasive_carcinoma_luma
-5.1073036	-3.0101376	breast_invasive_carcinoma_luma
-4.6207914	-1.8091975	breast_invasive_carcinoma_luma
-4.033387	-2.1634068	breast_invasive_carcinoma_luma
-4.70122	-2.868187	breast_invasive_carcinoma_luma
-4.831491	-1.9795401	breast_invasive_carcinoma_luma
-4.8645	-2.4373667	breast_invasive_carcinoma_luma
-4.939229	-2.2872221	breast_invasive_carcinoma_luma
-4.206742	-2.3263922	breast_invasive_carcinoma_luma
-4.8426037	-3.3844478	breast_invasive_carcinoma_luma
-4.809083	-2.5972817	breast_invasive_carcinoma_luma
-4.953965	-2.2168202	breast_invasive_carcinoma_luma
-4.4206214	-2.814159	breast_invasive_carcinoma_luma
-4.402443	-2.2675326	breast_invasive_carcinoma_luma
-4.3373666	-2.5835974	breast_invasive_carcinoma_luma
-4.6936836	-3.456656	breast_invasive_carcinoma_luma
-4.055343	-2.1068633	breast_invasive_carcinoma_luma
-4.6014776	-1.7264267	breast_invasive_carcinoma_luma
-5.087649	-2.951898	breast_invasive_carcinoma_luma
-4.706687	-2.4447293	breast_invasive_carcinoma_luma
-4.842965	-3.1827157	breast_invasive_carcinoma_luma
-4.844358	-2.698475	breast_invasive_carcinoma_luma
-4.627838	-2.5301862	breast_invasive_carcinoma_luma
-4.1413264	-2.5343938	breast_invasive_carcinoma_luma
-4.057315	-2.2253335	breast_invasive_carcinoma_luma
-4.025768	-2.503024	breast_invasive_carcinoma_luma
-5.000443	-3.5499668	breast_invasive_carcinoma_luma
-4.9713397	-3.2837372	breast_invasive_carcinoma_luma
-4.6531816	-2.311698	breast_invasive_carcinoma_luma
-4.935389	-2.272928	breast_invasive_carcinoma_luma
-5.286091	-2.3036985	breast_invasive_carcinoma_luma
-4.8501215	-2.4609296	breast_invasive_carcinoma_luma
-4.6933146	-3.163813	breast_invasive_carcinoma_luma
-4.6072216	-2.2928393	breast_invasive_carcinoma_luma
-5.387674	-3.0686011	breast_invasive_carcinoma_luma
-4.6906133	-3.2526343	breast_invasive_carcinoma_luma
-4.6199274	-2.8282719	breast_invasive_carcinoma_luma
-4.402592	-2.2213938	breast_invasive_carcinoma_luma
-5.051107	-3.2302752	breast_invasive_carcinoma_luma
-4.908263	-3.0172613	breast_invasive_carcinoma_luma
-4.6818566	-3.313173	breast_invasive_carcinoma_luma
-4.988967	-2.2412539	breast_invasive_carcinoma_luma
-4.9135666	-3.510017	breast_invasive_carcinoma_luma
-4.9615626	-2.3510027	breast_invasive_carcinoma_luma
-4.6977053	-3.332731	breast_invasive_carcinoma_luma
-4.662098	-2.9098914	breast_invasive_carcinoma_luma
-4.757547	-2.6921823	breast_invasive_carcinoma_luma
-4.9478955	-3.3409727	breast_invasive_carcinoma_luma
-4.793389	-2.9974718	breast_invasive_carcinoma_luma
-5.0578074	-2.4471757	breast_invasive_carcinoma_luma
-4.699914	-2.2672212	breast_invasive_carcinoma_luma
-3.882015	-2.5596044	breast_invasive_carcinoma_luma
-5.3504605	-3.1365788	breast_invasive_carcinoma_luma
-4.498617	-2.9023943	breast_invasive_carcinoma_luma
-4.0670667	-2.219189	breast_invasive_carcinoma_luma
-4.7445154	-2.1606991	breast_invasive_carcinoma_luma
-5.0859084	-2.8184946	breast_invasive_carcinoma_luma
-4.0879617	-2.436873	breast_invasive_carcinoma_luma
-4.940624	-3.3850255	breast_invasive_carcinoma_luma
-5.002255	-3.3309207	breast_invasive_carcinoma_luma
-4.584934	-2.0758343	breast_invasive_carcinoma_luma
-4.548786	-3.1645374	breast_invasive_carcinoma_luma
-5.044164	-3.0330005	breast_invasive_carcinoma_luma
-5.062386	-2.2043009	breast_invasive_carcinoma_luma
-4.6609497	-2.7811143	breast_invasive_carcinoma_luma
-5.0791416	-3.3765874	breast_invasive_carcinoma_luma
-4.6757894	-2.4150484	breast_invasive_carcinoma_luma
-4.1375494	-2.468293	breast_invasive_carcinoma_luma
-4.713671	-2.6226301	breast_invasive_carcinoma_luma
-5.0043354	-3.668068	breast_invasive_carcinoma_luma
-4.562171	-1.823415	breast_invasive_carcinoma_luma
-4.459618	-3.028437	breast_invasive_carcinoma_luma
-4.7863193	-3.471577	breast_invasive_carcinoma_luma
-4.943507	-2.5706549	breast_invasive_carcinoma_luma
-5.007613	-3.0789933	breast_invasive_carcinoma_luma
-4.850708	-3.22191	breast_invasive_carcinoma_luma
-5.1808085	-3.0523298	breast_invasive_carcinoma_luma
-4.6155725	-3.18377	breast_invasive_carcinoma_luma
-4.6852694	-3.1627936	breast_invasive_carcinoma_luma
-5.33356	-3.0619955	breast_invasive_carcinoma_luma
-4.5562906	-1.8300076	breast_invasive_carcinoma_luma
-4.7767096	-3.3152478	breast_invasive_carcinoma_luma
-4.9219675	-3.3525314	breast_invasive_carcinoma_luma
-4.6154146	-2.4226944	breast_invasive_carcinoma_luma
-4.956227	-3.326793	breast_invasive_carcinoma_luma
-4.913349	-2.2860472	breast_invasive_carcinoma_luma
-4.9212885	-2.2722688	breast_invasive_carcinoma_luma
-4.759712	-2.4543881	breast_invasive_carcinoma_luma
-4.208356	-2.5339298	breast_invasive_carcinoma_luma
-4.764519	-2.5984302	breast_invasive_carcinoma_luma
-4.9582744	-3.3378148	breast_invasive_carcinoma_luma
-5.0794578	-2.1908276	breast_invasive_carcinoma_luma
-5.130904	-2.3316884	breast_invasive_carcinoma_luma
-4.208666	-2.343945	breast_invasive_carcinoma_luma
-4.4618173	-2.6071885	breast_invasive_carcinoma_luma
-5.2875104	-3.848611	breast_invasive_carcinoma_luma
-4.7326384	-2.754089	breast_invasive_carcinoma_luma
-4.814115	-3.3032568	breast_invasive_carcinoma_luma
-4.480762	-2.4879377	breast_invasive_carcinoma_luma
-4.8788295	-2.633938	breast_invasive_carcinoma_luma
-4.6644874	-3.01939	breast_invasive_carcinoma_luma
-4.3962693	-2.6371698	breast_invasive_carcinoma_luma
-4.1593122	-2.0815582	breast_invasive_carcinoma_luma
-4.6017523	-2.6554894	breast_invasive_carcinoma_luma
-5.2530007	-3.0723567	breast_invasive_carcinoma_luma
-5.1915765	-2.8561783	breast_invasive_carcinoma_luma
-5.3651385	-2.8193927	breast_invasive_carcinoma_luma
-4.909962	-3.5321684	breast_invasive_carcinoma_luma
-4.850261	-2.1188889	breast_invasive_carcinoma_luma
-4.584826	-2.3436081	breast_invasive_carcinoma_luma
-4.438861	-2.7191217	breast_invasive_carcinoma_luma
-4.873737	-2.5423155	breast_invasive_carcinoma_luma
-4.723012	-2.4409938	breast_invasive_carcinoma_luma
-4.9408517	-2.7064183	breast_invasive_carcinoma_luma
-4.648689	-2.92381	breast_invasive_carcinoma_luma
-4.7897224	-2.241212	breast_invasive_carcinoma_luma
-4.792728	-2.5207863	breast_invasive_carcinoma_luma
-4.5792713	-1.942497	breast_invasive_carcinoma_luma
-4.63972	-2.7914426	breast_invasive_carcinoma_luma
-4.5479956	-2.6171718	breast_invasive_carcinoma_luma
-4.6757083	-2.4797387	breast_invasive_carcinoma_luma
-4.786104	-2.477695	breast_invasive_carcinoma_luma
-4.632529	-2.6855972	breast_invasive_carcinoma_luma
-4.9405775	-3.3788667	breast_invasive_carcinoma_luma
-4.8575983	-2.7387805	breast_invasive_carcinoma_luma
-4.766993	-2.770149	breast_invasive_carcinoma_luma
-4.7123938	-2.5384064	breast_invasive_carcinoma_luma
-4.8531923	-2.826323	breast_invasive_carcinoma_luma
-5.04404	-2.8830545	breast_invasive_carcinoma_luma
-4.383255	-2.8226023	breast_invasive_carcinoma_luma
-5.4140983	-3.245389	breast_invasive_carcinoma_luma
-4.672821	-2.8587008	breast_invasive_carcinoma_luma
-4.3633204	-2.370057	breast_invasive_carcinoma_luma
-3.3769479	-1.2726233	breast_invasive_carcinoma_luma
-4.9925504	-2.3823597	breast_invasive_carcinoma_luma
-4.3557243	-2.366896	breast_invasive_carcinoma_luma
-4.8223047	-2.9456422	breast_invasive_carcinoma_luma
-4.538245	-2.4145815	breast_invasive_carcinoma_luma
-4.6095643	-2.7054777	breast_invasive_carcinoma_luma
-4.740401	-2.6562822	breast_invasive_carcinoma_luma
-5.298642	-2.9186904	breast_invasive_carcinoma_luma
-4.0467315	-2.1974635	breast_invasive_carcinoma_luma
-4.929012	-2.0281215	breast_invasive_carcinoma_luma
-4.677006	-2.4460845	breast_invasive_carcinoma_luma
-5.0114	-3.4970012	breast_invasive_carcinoma_luma
-4.7188473	-3.3262792	breast_invasive_carcinoma_luma
-5.0285687	-2.8584352	breast_invasive_carcinoma_luma
-4.390974	-2.7605214	breast_invasive_carcinoma_luma
-5.155889	-2.6063523	breast_invasive_carcinoma_luma
-4.758975	-2.4944339	breast_invasive_carcinoma_luma
-4.62758	-1.7415472	breast_invasive_carcinoma_luma
-4.92056	-3.4291456	breast_invasive_carcinoma_luma
-4.759768	-3.4565537	breast_invasive_carcinoma_luma
-5.390921	-3.176627	breast_invasive_carcinoma_luma
-4.371255	-2.0737827	breast_invasive_carcinoma_luma
-4.820103	-3.3016706	breast_invasive_carcinoma_luma
-4.4201636	-2.9091504	breast_invasive_carcinoma_luma
-5.251542	-2.5189223	breast_invasive_carcinoma_luma
-4.6863837	-3.2150996	breast_invasive_carcinoma_luma
-4.973685	-2.3185165	breast_invasive_carcinoma_luma
-5.2492476	-2.3843794	breast_invasive_carcinoma_luma
-4.736382	-2.878449	breast_invasive_carcinoma_luma
-4.119851	-2.0497162	breast_invasive_carcinoma_luma
-4.5630364	-1.871967	breast_invasive_carcinoma_luma
-4.930481	-2.9665751	breast_invasive_carcinoma_luma
-4.930345	-2.0687644	breast_invasive_carcinoma_luma
-5.0196743	-2.9401913	breast_invasive_carcinoma_luma
-4.617261	-3.0235353	breast_invasive_carcinoma_luma
-4.429799	-2.6886876	breast_invasive_carcinoma_luma
-4.4063473	-2.5719085	breast_invasive_carcinoma_luma
-4.357922	-2.179133	breast_invasive_carcinoma_luma
-4.9571586	-3.5236208	breast_invasive_carcinoma_luma
-5.2926335	-2.879667	breast_invasive_carcinoma_luma
-4.823639	-2.5136578	breast_invasive_carcinoma_luma
-4.079727	-2.2588503	breast_invasive_carcinoma_luma
-4.647524	-2.6337817	breast_invasive_carcinoma_luma
-5.060218	-2.8339982	breast_invasive_carcinoma_luma
-5.172943	-3.2623332	breast_invasive_carcinoma_luma
-3.9032035	-2.304479	breast_invasive_carcinoma_luma
-5.1083226	-3.0764296	breast_invasive_carcinoma_luma
-3.9555626	-1.7676487	breast_invasive_carcinoma_luma
-4.6126714	-2.4242096	breast_invasive_carcinoma_luma
-4.381456	-2.3193305	breast_invasive_carcinoma_luma
-4.645532	-3.2466605	breast_invasive_carcinoma_luma
-4.8572555	-2.577692	breast_invasive_carcinoma_luma
-4.872753	-3.3938286	breast_invasive_carcinoma_luma
-4.4674954	-2.4147656	breast_invasive_carcinoma_luma
-4.4856677	-1.9245099	breast_invasive_carcinoma_luma
-4.909371	-3.0841537	breast_invasive_carcinoma_luma
-5.19053	-2.7502131	breast_invasive_carcinoma_luma
-4.6520877	-3.0515003	breast_invasive_carcinoma_luma
-5.3020372	-2.327831	breast_invasive_carcinoma_luma
-4.400649	-1.9566785	breast_invasive_carcinoma_luma
-4.2809715	-2.1236627	breast_invasive_carcinoma_luma
-4.5254393	-2.7075493	breast_invasive_carcinoma_luma
-4.7183743	-2.4236689	breast_invasive_carcinoma_luma
-4.4975553	-2.4438632	breast_invasive_carcinoma_luma
-4.7125707	-2.5936909	breast_invasive_carcinoma_luma
-4.093362	-2.5298758	breast_invasive_carcinoma_luma
-4.6634636	-2.5077813	breast_invasive_carcinoma_luma
-4.5231247	-1.8848791	breast_invasive_carcinoma_luma
-4.693185	-2.680844	breast_invasive_carcinoma_luma
-4.380013	-2.6024625	breast_invasive_carcinoma_luma
-4.607909	-2.7077985	breast_invasive_carcinoma_luma
-5.164182	-3.0642352	breast_invasive_carcinoma_luma
-5.3834844	-3.2981958	breast_invasive_carcinoma_luma
-4.6008296	-2.631519	breast_invasive_carcinoma_luma
-4.917624	-2.1136186	breast_invasive_carcinoma_luma
-4.789986	-2.913237	breast_invasive_carcinoma_luma
-4.46002	-2.687432	breast_invasive_carcinoma_luma
-4.7906713	-2.657823	breast_invasive_carcinoma_luma
-5.352705	-2.958303	breast_invasive_carcinoma_luma
-4.75694	-3.3108559	breast_invasive_carcinoma_luma
-3.8289084	-2.7191298	breast_invasive_carcinoma_luma
-4.889632	-3.4854503	breast_invasive_carcinoma_luma
-4.168036	-2.7498403	breast_invasive_carcinoma_luma
-4.0212483	-2.5087962	breast_invasive_carcinoma_luma
-4.1103315	-2.7534616	breast_invasive_carcinoma_luma
-4.5689654	-3.0853646	breast_invasive_carcinoma_luma
-4.252897	-2.0709743	breast_invasive_carcinoma_luma
-5.2457333	-3.0325933	breast_invasive_carcinoma_luma
-4.873698	-2.1877809	breast_invasive_carcinoma_luma
-4.9100423	-3.1599786	breast_invasive_carcinoma_luma
-4.670272	-2.60112	breast_invasive_carcinoma_luma
-4.974598	-3.462066	breast_invasive_carcinoma_luma
-4.902852	-2.1401477	breast_invasive_carcinoma_luma
-4.4578805	-2.686048	breast_invasive_carcinoma_luma
-4.621564	-2.285843	breast_invasive_carcinoma_luma
-4.212035	-2.0257676	breast_invasive_carcinoma_luma
-4.423447	-2.5577831	breast_invasive_carcinoma_luma
-4.569525	-2.9886782	breast_invasive_carcinoma_luma
-4.5894384	-3.2012668	breast_invasive_carcinoma_luma
-4.2799716	-2.3812103	breast_invasive_carcinoma_luma
-5.4584765	-3.0093791	breast_invasive_carcinoma_luma
-4.5695853	-2.625256	breast_invasive_carcinoma_luma
-5.0128284	-2.3878055	breast_invasive_carcinoma_luma
-4.6483517	-1.7215631	breast_invasive_carcinoma_luma
-4.763969	-2.451049	breast_invasive_carcinoma_luma
-4.7253776	-1.9376422	breast_invasive_carcinoma_luma
-4.509839	-2.5721908	breast_invasive_carcinoma_luma
-4.93891	-2.2220132	breast_invasive_carcinoma_luma
-5.2589197	-2.0933836	breast_invasive_carcinoma_luma
-4.990639	-3.3017223	breast_invasive_carcinoma_luma
-5.133269	-2.386908	breast_invasive_carcinoma_luma
-5.301794	-2.7763033	breast_invasive_carcinoma_luma
-4.1891932	-2.3064494	breast_invasive_carcinoma_luma
-3.930376	-2.467452	breast_invasive_carcinoma_luma
-4.8794565	-2.8681972	breast_invasive_carcinoma_luma
-5.1639934	-2.9373415	breast_invasive_carcinoma_luma
-4.6704307	-2.9646826	breast_invasive_carcinoma_luma
-4.8661337	-2.8580391	breast_invasive_carcinoma_luma
-5.080001	-2.3730795	breast_invasive_carcinoma_luma
-4.4632387	-2.7707667	breast_invasive_carcinoma_luma
-4.844447	-2.2763028	breast_invasive_carcinoma_luma
-5.1166725	-3.1425574	breast_invasive_carcinoma_luma
-4.909717	-2.5175233	breast_invasive_carcinoma_luma
-5.1139336	-2.5189264	breast_invasive_carcinoma_luma
-4.982726	-2.8935866	breast_invasive_carcinoma_luma
-4.9581256	-2.7449772	breast_invasive_carcinoma_luma
-4.9531384	-2.3766026	breast_invasive_carcinoma_luma
-4.9085097	-2.6433887	breast_invasive_carcinoma_luma
-4.7930064	-2.7527924	breast_invasive_carcinoma_luma
-4.866676	-3.1294703	breast_invasive_carcinoma_luma
-4.864925	-3.3520947	breast_invasive_carcinoma_luma
-5.1350293	-2.8244336	breast_invasive_carcinoma_luma
-4.9353404	-3.4977872	breast_invasive_carcinoma_luma
-4.704796	-3.3114595	breast_invasive_carcinoma_luma
-5.383985	-2.9350097	breast_invasive_carcinoma_luma
-4.513768	-2.5301037	breast_invasive_carcinoma_luma
-4.616298	-1.6741976	breast_invasive_carcinoma_luma
-5.0180044	-2.3923347	breast_invasive_carcinoma_luma
-4.575668	-1.7792468	breast_invasive_carcinoma_luma
-5.0762277	-2.2306936	breast_invasive_carcinoma_luma
-5.3066607	-2.8896656	breast_invasive_carcinoma_luma
-5.286308	-2.322363	breast_invasive_carcinoma_luma
-4.8653245	-2.9148772	breast_invasive_carcinoma_luma
-4.7162995	-2.5880575	breast_invasive_carcinoma_luma
-5.27595	-2.9249802	breast_invasive_carcinoma_luma
-4.5982866	-2.7788434	breast_invasive_carcinoma_luma
-4.8323083	-1.80722	breast_invasive_carcinoma_luma
-5.0844135	-2.5755918	breast_invasive_carcinoma_luma
-5.110118	-3.0547035	breast_invasive_carcinoma_luma
-4.833388	-3.0986943	breast_invasive_carcinoma_luma
-5.1505384	-2.6013765	breast_invasive_carcinoma_luma
-4.8524966	-2.7007859	breast_invasive_carcinoma_luma
-4.939642	-2.4971867	breast_invasive_carcinoma_luma
-4.8560586	-1.9702185	breast_invasive_carcinoma_luma
-5.058581	-2.8339841	breast_invasive_carcinoma_luma
-4.9055667	-2.993859	breast_invasive_carcinoma_lumb
-4.617334	-1.7006918	breast_invasive_carcinoma_lumb
-4.9669714	-2.704598	breast_invasive_carcinoma_lumb
-4.675694	-3.2284863	breast_invasive_carcinoma_lumb
-4.954013	-3.012729	breast_invasive_carcinoma_lumb
-4.308831	-2.528731	breast_invasive_carcinoma_lumb
-5.1111145	-3.1544914	breast_invasive_carcinoma_lumb
-4.5702186	-2.7674696	breast_invasive_carcinoma_lumb
-5.139609	-2.4124048	breast_invasive_carcinoma_lumb
-4.9796095	-2.484259	breast_invasive_carcinoma_lumb
-5.28854	-3.1006222	breast_invasive_carcinoma_lumb
-4.433446	-3.219001	breast_invasive_carcinoma_lumb
-4.267996	-3.179878	breast_invasive_carcinoma_lumb
-4.9954963	-3.2808232	breast_invasive_carcinoma_lumb
-5.136982	-3.0616663	breast_invasive_carcinoma_lumb
-4.5260696	-3.3007104	breast_invasive_carcinoma_lumb
-4.986023	-3.307774	breast_invasive_carcinoma_lumb
-4.4328914	-3.1829014	breast_invasive_carcinoma_lumb
-5.260565	-2.396301	breast_invasive_carcinoma_lumb
-4.2362804	-2.7856896	breast_invasive_carcinoma_lumb
-4.9657197	-3.035854	breast_invasive_carcinoma_lumb
-4.7917767	-3.0879483	breast_invasive_carcinoma_lumb
-5.303878	-2.8404999	breast_invasive_carcinoma_lumb
-4.60932	-2.755335	breast_invasive_carcinoma_lumb
-5.4016147	-2.9834414	breast_invasive_carcinoma_lumb
-4.947926	-3.1688786	breast_invasive_carcinoma_lumb
-3.7581203	-1.6921811	breast_invasive_carcinoma_lumb
-5.1239266	-2.9292655	breast_invasive_carcinoma_lumb
-5.1704845	-2.566643	breast_invasive_carcinoma_lumb
-5.1493397	-2.4210298	breast_invasive_carcinoma_lumb
-5.031133	-2.302365	breast_invasive_carcinoma_lumb
-5.431352	-2.976366	breast_invasive_carcinoma_lumb
-5.0424724	-2.2171237	breast_invasive_carcinoma_lumb
-4.673314	-2.3419015	breast_invasive_carcinoma_lumb
-5.04702	-2.9817905	breast_invasive_carcinoma_lumb
-5.2357903	-3.0594432	breast_invasive_carcinoma_lumb
-4.7073107	-2.3539047	breast_invasive_carcinoma_lumb
-5.2970757	-2.6332	breast_invasive_carcinoma_lumb
-5.2211637	-2.3915331	breast_invasive_carcinoma_lumb
-4.956767	-3.1361625	breast_invasive_carcinoma_lumb
-4.790465	-2.0670605	breast_invasive_carcinoma_lumb
-5.192356	-3.05013	breast_invasive_carcinoma_lumb
-4.8462415	-2.9458268	breast_invasive_carcinoma_lumb
-4.972962	-2.8421822	breast_invasive_carcinoma_lumb
-5.249104	-2.9393032	breast_invasive_carcinoma_lumb
-4.9731646	-2.99056	breast_invasive_carcinoma_lumb
-5.080946	-3.3503036	breast_invasive_carcinoma_lumb
-5.18195	-2.3417633	breast_invasive_carcinoma_lumb
-5.051539	-3.185998	breast_invasive_carcinoma_lumb
-5.174331	-2.0605485	breast_invasive_carcinoma_lumb
-5.3302464	-2.9499419	breast_invasive_carcinoma_lumb
-5.2413116	-2.472698	breast_invasive_carcinoma_lumb
-4.7700696	-1.8613913	breast_invasive_carcinoma_lumb
-5.4774785	-3.0786092	breast_invasive_carcinoma_lumb
-5.042352	-2.1990407	breast_invasive_carcinoma_lumb
-5.234762	-2.1187015	breast_invasive_carcinoma_lumb
-4.7116814	-2.005569	breast_invasive_carcinoma_lumb
-5.158064	-2.2646964	breast_invasive_carcinoma_lumb
-5.2466807	-2.625753	breast_invasive_carcinoma_lumb
-5.2025943	-2.8982217	breast_invasive_carcinoma_lumb
-4.8207097	-3.4236884	breast_invasive_carcinoma_lumb
-5.0738254	-1.9753945	breast_invasive_carcinoma_lumb
-5.3808055	-3.0424914	breast_invasive_carcinoma_lumb
-4.725032	-3.0052395	breast_invasive_carcinoma_lumb
-4.991538	-3.2658002	breast_invasive_carcinoma_lumb
-5.2141824	-2.9201689	breast_invasive_carcinoma_lumb
-4.6037264	-3.011963	breast_invasive_carcinoma_lumb
-5.3292694	-2.9407737	breast_invasive_carcinoma_lumb
-5.0555415	-2.2592297	breast_invasive_carcinoma_lumb
-5.0777655	-2.6711783	breast_invasive_carcinoma_lumb
-4.76501	-2.4621072	breast_invasive_carcinoma_lumb
-5.0558085	-2.0374763	breast_invasive_carcinoma_lumb
-5.189589	-2.9112177	breast_invasive_carcinoma_lumb
-4.9725666	-2.6395688	breast_invasive_carcinoma_lumb
-5.2103076	-2.4549448	breast_invasive_carcinoma_lumb
-5.156308	-3.1536365	breast_invasive_carcinoma_lumb
-4.556887	-2.828017	breast_invasive_carcinoma_lumb
-4.752088	-2.1231713	breast_invasive_carcinoma_lumb
-5.3620453	-2.3098073	breast_invasive_carcinoma_lumb
-5.2796903	-2.108209	breast_invasive_carcinoma_lumb
-5.469335	-3.0921564	breast_invasive_carcinoma_lumb
-5.2150974	-2.809309	breast_invasive_carcinoma_lumb
-4.5619574	-1.7921865	breast_invasive_carcinoma_lumb
-5.4046493	-3.1036274	breast_invasive_carcinoma_lumb
-4.617771	-2.8972857	breast_invasive_carcinoma_lumb
-5.2432337	-2.4664347	breast_invasive_carcinoma_lumb
-5.279258	-3.0111299	breast_invasive_carcinoma_lumb
-5.2647805	-3.0032122	breast_invasive_carcinoma_lumb
-5.3049417	-2.150847	breast_invasive_carcinoma_lumb
-5.246486	-3.2134454	breast_invasive_carcinoma_lumb
-4.9759855	-3.3635662	breast_invasive_carcinoma_lumb
-5.2688246	-2.7437348	breast_invasive_carcinoma_lumb
-4.9591575	-2.175396	breast_invasive_carcinoma_lumb
-4.7828574	-2.2350373	breast_invasive_carcinoma_lumb
-5.257545	-2.5047336	breast_invasive_carcinoma_lumb
-4.6317835	-2.653312	breast_invasive_carcinoma_lumb
-4.59777	-1.9284252	breast_invasive_carcinoma_lumb
-5.193909	-2.0743132	breast_invasive_carcinoma_lumb
-5.2715445	-2.1776721	breast_invasive_carcinoma_lumb
-5.212805	-2.3759322	breast_invasive_carcinoma_lumb
-5.4585786	-3.0773575	breast_invasive_carcinoma_lumb
-5.0117354	-2.7760823	breast_invasive_carcinoma_lumb
-5.447816	-2.9889233	breast_invasive_carcinoma_lumb
-5.135324	-2.9681013	breast_invasive_carcinoma_lumb
-5.0038643	-1.8787187	breast_invasive_carcinoma_lumb
-5.3036294	-2.2758048	breast_invasive_carcinoma_lumb
-4.614575	-3.1014524	breast_invasive_carcinoma_lumb
-5.347267	-2.629176	breast_invasive_carcinoma_lumb
-5.145691	-2.2167563	breast_invasive_carcinoma_lumb
-5.158306	-2.5179586	breast_invasive_carcinoma_lumb
-3.9142299	-1.6441916	breast_invasive_carcinoma_lumb
-5.1877866	-2.0218194	breast_invasive_carcinoma_lumb
-5.4489164	-3.0924695	breast_invasive_carcinoma_lumb
-5.2970557	-3.0774076	breast_invasive_carcinoma_lumb
-5.243935	-2.9490292	breast_invasive_carcinoma_lumb
-4.855965	-3.6004407	breast_invasive_carcinoma_lumb
-5.1014166	-2.470467	breast_invasive_carcinoma_lumb
-5.3626566	-2.951115	breast_invasive_carcinoma_lumb
-5.232277	-2.635119	breast_invasive_carcinoma_lumb
-4.972778	-2.5632772	breast_invasive_carcinoma_lumb
-4.591799	-3.2534125	breast_invasive_carcinoma_lumb
-5.450528	-3.1099098	breast_invasive_carcinoma_lumb
-4.927056	-2.577814	breast_invasive_carcinoma_lumb
-4.7738996	-1.8226238	breast_invasive_carcinoma_lumb
-5.2192607	-2.54151	breast_invasive_carcinoma_lumb
-4.9936466	-3.2272012	breast_invasive_carcinoma_lumb
-5.254659	-3.0998223	breast_invasive_carcinoma_lumb
-4.5082974	-2.86961	breast_invasive_carcinoma_lumb
-5.35005	-2.983211	breast_invasive_carcinoma_lumb
-5.0665708	-2.137248	breast_invasive_carcinoma_lumb
-4.991859	-2.4650955	breast_invasive_carcinoma_lumb
-5.265143	-2.30524	breast_invasive_carcinoma_lumb
-4.943119	-3.2561429	breast_invasive_carcinoma_lumb
-4.94033	-3.1252367	breast_invasive_carcinoma_lumb
-5.3324547	-2.7162926	breast_invasive_carcinoma_lumb
-5.2037034	-2.6977754	breast_invasive_carcinoma_lumb
-4.9241033	-3.5480494	breast_invasive_carcinoma_lumb
-5.3687377	-2.980978	breast_invasive_carcinoma_lumb
-5.254047	-2.3913255	breast_invasive_carcinoma_lumb
-5.283223	-2.8849514	breast_invasive_carcinoma_lumb
-4.7202044	-1.9697622	breast_invasive_carcinoma_lumb
-5.0843706	-2.5827358	breast_invasive_carcinoma_lumb
-4.513168	-2.7926402	breast_invasive_carcinoma_lumb
-5.323834	-2.3343325	breast_invasive_carcinoma_lumb
-5.1974945	-2.0089831	breast_invasive_carcinoma_lumb
-5.17616	-2.187237	breast_invasive_carcinoma_lumb
-4.9420414	-2.2219718	breast_invasive_carcinoma_lumb
-4.565232	-3.067923	breast_invasive_carcinoma_lumb
-5.2496533	-2.4546525	breast_invasive_carcinoma_lumb
-5.0904617	-2.2188854	breast_invasive_carcinoma_lumb
-5.4350476	-3.0442615	breast_invasive_carcinoma_lumb
-5.2541933	-3.1591754	breast_invasive_carcinoma_lumb
-4.896455	-2.9248095	breast_invasive_carcinoma_lumb
-4.588901	-3.299062	breast_invasive_carcinoma_lumb
-4.9883757	-2.3549714	breast_invasive_carcinoma_lumb
-5.313438	-3.1621647	breast_invasive_carcinoma_lumb
-5.0507636	-2.1035173	breast_invasive_carcinoma_lumb
-5.0567827	-3.220407	breast_invasive_carcinoma_lumb
-5.1211767	-2.4196098	breast_invasive_carcinoma_lumb
-5.0196934	-3.12787	breast_invasive_carcinoma_lumb
-4.832755	-2.0130525	breast_invasive_carcinoma_lumb
-5.2114587	-3.0009198	breast_invasive_carcinoma_lumb
-5.138309	-2.9311492	breast_invasive_carcinoma_lumb
-4.783166	-1.8876024	breast_invasive_carcinoma_lumb
-5.038093	-2.158057	breast_invasive_carcinoma_lumb
[truncated: 7,432 more rows]
