# Supplementary material for: Pan-cancer ion transport signature reveals functional regulators of glioblastoma aggression
Source: EMBO J. 2024 Jan 2;43(2):196–224. doi: 10.1038/s44318-023-00016-x (PMC10897389; doi:10.1038/s44318-023-00016-x)
Supplement: Supplementary file 9 — Source Data Fig. 1 [file 44318_2023_16_MOESM9_ESM.zip › Figure 1/1B/outlier_foldchange_trend_figure_data_stats.csv]

gene_class	fold_change	tpm	outlier_rate	switch_rate	cancer_type
ion_channels	9.956774554677354	81.2293	0.0842696629213483	0.171598228663446	pancancer
ion_channels	16.540354075772434	77.0712	0.1025641025641025	0.2644927536231884	adrenocortical_carcinoma
ion_channels	13.513777978503724	53.1746	0.0992647058823529	0.2282608695652173	bladder_urothelial_carcinoma
ion_channels	6.737141568101626	263.2415	0.0701754385964912	0.0760869565217391	brain_lower_grade_glioma
ion_channels	10.911170385365285	74.297	0.0952380952380952	0.1630434782608695	breast_invasive_carcinoma_basal
ion_channels	9.97282057136935	51.7121	0.0853658536585365	0.1739130434782608	breast_invasive_carcinoma_her2
ion_channels	8.265392773470582	65.589175	0.0789007092198581	0.1847826086956521	breast_invasive_carcinoma_luma
ion_channels	10.89828427670192	54.96455	0.0896226415094339	0.1992753623188405	breast_invasive_carcinoma_lumb
ion_channels	10.686680661548252	82.8507	0.0928571428571428	0.181159420289855	breast_invasive_carcinoma_n_like
ion_channels	12.807539354219369	51.54155	0.0924092409240924	0.2210144927536232	cervical_squamous_cell_carcinoma_and_endocervical_adenocarcinoma
ion_channels	9.187228327228327	41.73675	0.0797101449275362	0.1992753623188405	colon_adenocarcinoma
ion_channels	11.745791513583844	95.2114	0.0934065934065934	0.1485507246376811	esophageal_carcinoma
ion_channels	7.004381785003298	121.44175	0.0545454545454545	0.108695652173913	gbm_classical
ion_channels	7.804288423418932	103.948075	0.0612244897959183	0.1195652173913043	gbm_mesenchymal
ion_channels	6.909652884284328	146.70125000000002	0.0769230769230769	0.0942028985507246	gbm_proneural
ion_channels	7.259905061071142	252.90875	0.0733333333333333	0.1014492753623188	glioblastoma_multiforme
ion_channels	10.082144603861522	67.63905	0.0834951456310679	0.1775362318840579	head_and_neck_squamous_cell_carcinoma
ion_channels	8.426635851922104	65.061525	0.0757281553398058	0.1775362318840579	kidney_renal_clear_cell_carcinoma
ion_channels	11.923625751965464	67.2662	0.0947368421052631	0.2282608695652173	kidney_renal_papillary_cell_carcinoma
ion_channels	19.069916301210466	35.195775	0.0951086956521739	0.3188405797101449	liver_hepatocellular_carcinoma
ion_channels	10.776094270150448	91.27195	0.0901960784313725	0.1775362318840579	lung_adenocarcinoma
ion_channels	10.3807096803886	88.42637500000001	0.0903490759753593	0.1376811594202898	lung_squamous_cell_carcinoma
ion_channels	10.602999480172862	72.59085	0.0919540229885057	0.1594202898550724	mesothelioma
ion_channels	9.149756674595752	113.51025	0.0827814569536423	0.1304347826086956	ovarian_serous_cystadenocarcinoma
ion_channels	7.557558135854048	139.75799999999998	0.0734463276836158	0.1231884057971014	pancreatic_adenocarcinoma
ion_channels	8.985478419456323	195.21	0.0730337078651685	0.1376811594202898	pheochromocytoma_and_paraganglioma
ion_channels	6.6902614351410135	55.874425	0.0668016194331983	0.1594202898550724	prostate_adenocarcinoma
ion_channels	8.002507560348262	38.1933	0.0777777777777777	0.1920289855072463	rectum_adenocarcinoma
ion_channels	20.535408036768544	95.890625	0.1137254901960784	0.217391304347826	sarcoma
ion_channels	17.19843202617139	62.4709	0.1066098081023454	0.2282608695652173	skin_cutaneous_melanoma
ion_channels	11.549856222017135	105.314	0.0972568578553615	0.1376811594202898	stomach_adenocarcinoma
ion_channels	7.319374522466324	135.756	0.075187969924812	0.0905797101449275	testicular_germ_cell_tumors
ion_channels	11.137903761444148	93.3219	0.0833333333333333	0.1739130434782608	thymoma
ion_channels	7.422661191086111	51.388675	0.0688622754491017	0.1847826086956521	thyroid_carcinoma
ion_channels	12.194280476149803	138.1975	0.1	0.1195652173913043	uterine_carcinosarcoma
ion_channels	14.902347977257966	79.2739	0.1034482758620689	0.1702898550724637	uterine_corpus_endometrial_carcinoma
ion_channels	11.00876364998136	33.324349999999995	0.0875	0.2717391304347826	uveal_melanoma
kinases	3.1551805363933094	1213.1149999999998	0.0423280423280423	0.0238173817381738	pancancer
kinases	4.031193658635046	1098.575	0.0512820512820512	0.0396039603960396	adrenocortical_carcinoma
kinases	3.489505990038412	1356.28	0.0441176470588235	0.0277227722772277	bladder_urothelial_carcinoma
kinases	2.909081460266369	1233.11	0.0409356725146198	0.0138613861386138	brain_lower_grade_glioma
kinases	3.3892616856306748	1504.31	0.0423280423280423	0.0198019801980198	breast_invasive_carcinoma_basal
kinases	3.337287877416662	1199.37	0.048780487804878	0.0158415841584158	breast_invasive_carcinoma_her2
kinases	2.996286338395789	1278.655	0.0390070921985815	0.0217821782178217	breast_invasive_carcinoma_luma
kinases	3.290511602410888	1370.47	0.0471698113207547	0.0198019801980198	breast_invasive_carcinoma_lumb
kinases	3.340833850693224	1427.33	0.05	0.0198019801980198	breast_invasive_carcinoma_n_like
kinases	3.22242967106559	1419.42	0.0396039603960396	0.0316831683168316	cervical_squamous_cell_carcinoma_and_endocervical_adenocarcinoma
kinases	2.666444807623288	1120.51	0.0326086956521739	0.0336633663366336	colon_adenocarcinoma
kinases	3.271077456028256	1784.51	0.0439560439560439	0.0178217821782178	esophageal_carcinoma
kinases	2.7996050496018707	741.918	0.0363636363636363	0.0257425742574257	gbm_classical
kinases	2.835226555866013	692.659	0.0408163265306122	0.0198019801980198	gbm_mesenchymal
kinases	3.087763108882605	887.132	0.0512820512820512	0.0257425742574257	gbm_proneural
kinases	2.856770848182901	1198.485	0.04	0.0217821782178217	glioblastoma_multiforme
kinases	3.1038151545883346	1364.155	0.0427184466019417	0.0178217821782178	head_and_neck_squamous_cell_carcinoma
kinases	2.7933498272428308	1305.495	0.0388349514563106	0.0336633663366336	kidney_renal_clear_cell_carcinoma
kinases	3.0845763176345384	1243.8	0.0456140350877193	0.0297029702970297	kidney_renal_papillary_cell_carcinoma
kinases	3.7461313066976896	1038.76	0.0489130434782608	0.0633663366336633	liver_hepatocellular_carcinoma
kinases	3.0859435976000014	1336.545	0.0431372549019607	0.0158415841584158	lung_adenocarcinoma
kinases	3.0991996638245407	1529.6950000000002	0.0431211498973305	0.0138613861386138	lung_squamous_cell_carcinoma
kinases	3.3564101324909847	1272.325	0.0459770114942528	0.0178217821782178	mesothelioma
kinases	3.0718001060324878	1377.69	0.043046357615894	0.0138613861386138	ovarian_serous_cystadenocarcinoma
kinases	2.7258583015725018	1177.875	0.03954802259887	0.0118811881188118	pancreatic_adenocarcinoma
kinases	3.1211196925444886	1048.2	0.0393258426966292	0.0237623762376237	pheochromocytoma_and_paraganglioma
kinases	2.76232940129625	1027.58	0.0364372469635627	0.0158415841584158	prostate_adenocarcinoma
kinases	2.73477794367674	1013.43	0.0333333333333333	0.0277227722772277	rectum_adenocarcinoma
kinases	3.9573413147912366	1510.92	0.0509803921568627	0.0198019801980198	sarcoma
kinases	3.515668770910381	1405.195	0.0490405117270788	0.0336633663366336	skin_cutaneous_melanoma
kinases	3.0908017405678896	1627.16	0.0423940149625935	0.0118811881188118	stomach_adenocarcinoma
kinases	3.099841102640554	1340.965	0.037593984962406	0.0079207920792079	testicular_germ_cell_tumors
kinases	3.465011920823553	992.856	0.0416666666666666	0.0237623762376237	thymoma
kinases	2.5284294135633485	1002.8145	0.0359281437125748	0.0316831683168316	thyroid_carcinoma
kinases	3.518576748275672	1208.0765	0.06	0.0158415841584158	uterine_carcinosarcoma
kinases	3.480141092714185	1304.265	0.0459770114942528	0.0237623762376237	uterine_corpus_endometrial_carcinoma
kinases	3.635678693342264	459.106	0.0375	0.0495049504950495	uveal_melanoma
gpcrs	9.390569113735008	44.142225	0.0771929824561403	0.2580988917306053	pancancer
gpcrs	19.794588467098144	27.5067	0.1025641025641025	0.3375959079283887	adrenocortical_carcinoma
gpcrs	12.668849462043337	40.2469	0.088235294117647	0.2864450127877238	bladder_urothelial_carcinoma
gpcrs	7.890658045803372	58.148	0.0701754385964912	0.1918158567774936	brain_lower_grade_glioma
gpcrs	9.62341623650868	53.4377	0.0793650793650793	0.2531969309462916	breast_invasive_carcinoma_basal
gpcrs	8.323745933915426	40.8245	0.073170731707317	0.2659846547314578	breast_invasive_carcinoma_her2
gpcrs	7.811746132241141	44.25455	0.0673758865248227	0.2506393861892583	breast_invasive_carcinoma_luma
gpcrs	8.914169164169163	33.4179	0.0754716981132075	0.2813299232736573	breast_invasive_carcinoma_lumb
gpcrs	8.881928603414392	54.0227	0.0785714285714285	0.2506393861892583	breast_invasive_carcinoma_n_like
gpcrs	11.044222610431746	38.6953	0.0825082508250825	0.2864450127877238	cervical_squamous_cell_carcinoma_and_endocervical_adenocarcinoma
gpcrs	8.485382631126397	36.5015	0.0688405797101449	0.2838874680306905	colon_adenocarcinoma
gpcrs	9.479234318919843	68.538	0.0879120879120879	0.1892583120204603	esophageal_carcinoma
gpcrs	7.024898479489449	37.1364	0.0545454545454545	0.2404092071611253	gbm_classical
gpcrs	6.710105734647227	41.1676	0.0612244897959183	0.2327365728900255	gbm_mesenchymal
gpcrs	7.929168770782174	43.6399	0.0769230769230769	0.2122762148337595	gbm_proneural
gpcrs	7.381258756796697	63.15285	0.0666666666666666	0.227621483375959	glioblastoma_multiforme
gpcrs	9.42264017033357	40.3937	0.0757281553398058	0.258312020460358	head_and_neck_squamous_cell_carcinoma
gpcrs	7.446075078303866	49.83845	0.0718446601941747	0.2455242966751918	kidney_renal_clear_cell_carcinoma
gpcrs	10.469173739147402	36.4109	0.0807017543859649	0.29923273657289	kidney_renal_papillary_cell_carcinoma
gpcrs	15.669131794131792	31.2693	0.0869565217391304	0.3708439897698209	liver_hepatocellular_carcinoma
gpcrs	8.642098456025817	61.2723	0.0784313725490196	0.2506393861892583	lung_adenocarcinoma
gpcrs	8.438944569441603	63.8577	0.0759753593429158	0.2327365728900255	lung_squamous_cell_carcinoma
gpcrs	10.623214722212522	46.07955	0.0804597701149425	0.2634271099744245	mesothelioma
gpcrs	8.757981347381742	56.56835	0.076158940397351	0.1994884910485933	ovarian_serous_cystadenocarcinoma
gpcrs	7.138497947133155	71.31285	0.0677966101694915	0.1969309462915601	pancreatic_adenocarcinoma
gpcrs	9.39547209225598	61.2997	0.0786516853932584	0.2557544757033248	pheochromocytoma_and_paraganglioma
gpcrs	6.245365040948931	26.3225	0.0607287449392712	0.2404092071611253	prostate_adenocarcinoma
gpcrs	7.434490236811604	31.1212	0.0666666666666666	0.2710997442455243	rectum_adenocarcinoma
gpcrs	18.707295128783606	59.4723	0.1019607843137254	0.309462915601023	sarcoma
gpcrs	15.064346608998251	32.07525	0.0959488272921108	0.3043478260869565	skin_cutaneous_melanoma
gpcrs	9.503817945260815	75.3172	0.0822942643391521	0.2046035805626598	stomach_adenocarcinoma
gpcrs	7.865584081100689	61.8745	0.0676691729323308	0.1739130434782608	testicular_germ_cell_tumors
gpcrs	11.304883283189238	39.3928	0.0833333333333333	0.2710997442455243	thymoma
gpcrs	6.963567754239008	30.33065	0.0658682634730539	0.248081841432225	thyroid_carcinoma
gpcrs	12.066969448584231	61.3771	0.08	0.248081841432225	uterine_carcinosarcoma
gpcrs	13.287280675596332	50.5149	0.0862068965517241	0.2838874680306905	uterine_corpus_endometrial_carcinoma
gpcrs	11.510335162910197	12.0545	0.075	0.3734015345268542	uveal_melanoma
protein_coding	3.661805827044004	741.1737499999999	0.048780487804878	0.1219685219252365	pancancer
protein_coding	4.636050867836299	622.7252500000001	0.0512820512820512	0.1568012119900443	adrenocortical_carcinoma
protein_coding	4.240356753072483	896.9670000000001	0.0514705882352941	0.1311005302456444	bladder_urothelial_carcinoma
protein_coding	3.146540023834823	755.30175	0.0428849902534113	0.1122713991992208	brain_lower_grade_glioma
protein_coding	3.936914291624269	910.516	0.0529100529100529	0.1169245752624175	breast_invasive_carcinoma_basal
protein_coding	3.8664114466191326	759.2425	0.048780487804878	0.1202250838653825	breast_invasive_carcinoma_her2
protein_coding	3.324963496723342	797.62075	0.0443262411347517	0.1177902824369657	breast_invasive_carcinoma_luma
protein_coding	3.7121135696531775	833.6590000000001	0.0518867924528301	0.1240125527540309	breast_invasive_carcinoma_lumb
protein_coding	3.719009012321697	868.7495	0.05	0.1168163618655989	breast_invasive_carcinoma_n_like
protein_coding	3.9241878039489473	873.6074999999998	0.0495049504950495	0.128341088626772	cervical_squamous_cell_carcinoma_and_endocervical_adenocarcinoma
protein_coding	3.083473603887311	711.127	0.0398550724637681	0.1278000216426793	colon_adenocarcinoma
protein_coding	4.073828980333481	935.06025	0.0549450549450549	0.1020452331998701	esophageal_carcinoma
protein_coding	3.120224390241251	453.846	0.0363636363636363	0.1207661508494751	gbm_classical
protein_coding	3.252403380030181	390.057	0.0408163265306122	0.1175197489449193	gbm_mesenchymal
protein_coding	3.680066559022453	407.74325	0.0512820512820512	0.1146520939292284	gbm_proneural
protein_coding	3.1946150458093165	777.7882500000001	0.0466666666666666	0.1176820690401471	glioblastoma_multiforme
protein_coding	3.7585936419710126	834.9740000000002	0.0524271844660194	0.1163294015799155	head_and_neck_squamous_cell_carcinoma
protein_coding	3.2294966766569044	772.0349999999999	0.0466019417475728	0.1214695379287955	kidney_renal_clear_cell_carcinoma
protein_coding	3.521899646095613	768.25475	0.0491228070175438	0.1338599718645168	kidney_renal_papillary_cell_carcinoma
protein_coding	4.333766751271947	774.42725	0.0516304347826086	0.1546369440536738	liver_hepatocellular_carcinoma
protein_coding	3.5794896141980983	896.672	0.0509803921568627	0.1143815604371821	lung_adenocarcinoma
protein_coding	3.680563557169526	912.8385	0.0492813141683778	0.1028027269775998	lung_squamous_cell_carcinoma
protein_coding	3.84845478264065	700.559	0.0459770114942528	0.1243912996428957	mesothelioma
protein_coding	3.504082257831628	890.9169999999999	0.0496688741721854	0.107996970024889	ovarian_serous_cystadenocarcinoma
protein_coding	3.092531405299294	808.5427500000001	0.0451977401129943	0.1013959528189589	pancreatic_adenocarcinoma
protein_coding	3.399932391655554	685.7570000000001	0.0393258426966292	0.1334271182772427	pheochromocytoma_and_paraganglioma
protein_coding	3.03925696520292	679.4885	0.0425101214574898	0.1141110269451358	prostate_adenocarcinoma
protein_coding	3.3285811537756507	561.3287499999999	0.0444444444444444	0.1222811384049345	rectum_adenocarcinoma
protein_coding	4.520872531810687	952.11125	0.0588235294117647	0.135970133102478	sarcoma
protein_coding	4.249562814047165	844.7625	0.0533049040511727	0.1404068823720376	skin_cutaneous_melanoma
protein_coding	3.6548138642808254	906.107	0.0498753117206982	0.1076723298344335	stomach_adenocarcinoma
protein_coding	3.838627097753813	783.5605	0.0451127819548872	0.0827832485661724	testicular_germ_cell_tumors
protein_coding	4.168141595110038	567.265	0.05	0.1214154312303863	thymoma
protein_coding	2.821975969100284	653.4895	0.0419161676646706	0.1290444757060924	thyroid_carcinoma
protein_coding	4.36765319348639	661.24175	0.06	0.1084839303105724	uterine_carcinosarcoma
protein_coding	4.198799466829979	909.00175	0.057471264367816	0.1227139919922086	uterine_corpus_endometrial_carcinoma
protein_coding	4.253370040866136	192.48075	0.0375	0.1705443133859971	uveal_melanoma
