# Supplementary material for: Pan-cancer ion transport signature reveals functional regulators of glioblastoma aggression
Source: EMBO J. 2024 Jan 2;43(2):196–224. doi: 10.1038/s44318-023-00016-x (PMC10897389; doi:10.1038/s44318-023-00016-x)
Supplement: Supplementary file 9 — Source Data Fig. 1 [file 44318_2023_16_MOESM9_ESM.zip › Figure 1/1C/outlier_frequency_counts_per_samples.csv]

num_of_genes_outlier	cancer	abbreviation
0.1702898550724637	adrenocortical_carcinoma	ACC
0.1666666666666666	adrenocortical_carcinoma	ACC
0.1702898550724637	adrenocortical_carcinoma	ACC
0.2028985507246377	adrenocortical_carcinoma	ACC
0.1630434782608695	adrenocortical_carcinoma	ACC
0.1630434782608695	adrenocortical_carcinoma	ACC
0.1884057971014492	adrenocortical_carcinoma	ACC
0.1847826086956521	adrenocortical_carcinoma	ACC
0.1847826086956521	adrenocortical_carcinoma	ACC
0.1594202898550724	adrenocortical_carcinoma	ACC
0.1847826086956521	adrenocortical_carcinoma	ACC
0.1521739130434782	adrenocortical_carcinoma	ACC
0.1413043478260869	adrenocortical_carcinoma	ACC
0.1630434782608695	adrenocortical_carcinoma	ACC
0.1920289855072463	adrenocortical_carcinoma	ACC
0.1920289855072463	adrenocortical_carcinoma	ACC
0.1847826086956521	adrenocortical_carcinoma	ACC
0.1884057971014492	adrenocortical_carcinoma	ACC
0.1920289855072463	adrenocortical_carcinoma	ACC
0.1739130434782608	adrenocortical_carcinoma	ACC
0.1666666666666666	adrenocortical_carcinoma	ACC
0.1630434782608695	adrenocortical_carcinoma	ACC
0.1702898550724637	adrenocortical_carcinoma	ACC
0.1775362318840579	adrenocortical_carcinoma	ACC
0.1920289855072463	adrenocortical_carcinoma	ACC
0.1992753623188405	adrenocortical_carcinoma	ACC
0.1920289855072463	adrenocortical_carcinoma	ACC
0.1920289855072463	adrenocortical_carcinoma	ACC
0.2101449275362318	adrenocortical_carcinoma	ACC
0.1630434782608695	adrenocortical_carcinoma	ACC
0.1630434782608695	adrenocortical_carcinoma	ACC
0.1775362318840579	adrenocortical_carcinoma	ACC
0.1847826086956521	adrenocortical_carcinoma	ACC
0.1847826086956521	adrenocortical_carcinoma	ACC
0.1775362318840579	adrenocortical_carcinoma	ACC
0.1775362318840579	adrenocortical_carcinoma	ACC
0.1702898550724637	adrenocortical_carcinoma	ACC
0.1847826086956521	adrenocortical_carcinoma	ACC
0.1594202898550724	adrenocortical_carcinoma	ACC
0.1702898550724637	adrenocortical_carcinoma	ACC
0.1847826086956521	adrenocortical_carcinoma	ACC
0.1485507246376811	adrenocortical_carcinoma	ACC
0.2210144927536232	adrenocortical_carcinoma	ACC
0.1666666666666666	adrenocortical_carcinoma	ACC
0.1557971014492753	adrenocortical_carcinoma	ACC
0.1702898550724637	adrenocortical_carcinoma	ACC
0.1884057971014492	adrenocortical_carcinoma	ACC
0.1775362318840579	adrenocortical_carcinoma	ACC
0.1521739130434782	adrenocortical_carcinoma	ACC
0.181159420289855	adrenocortical_carcinoma	ACC
0.1884057971014492	adrenocortical_carcinoma	ACC
0.1775362318840579	adrenocortical_carcinoma	ACC
0.1775362318840579	adrenocortical_carcinoma	ACC
0.1884057971014492	adrenocortical_carcinoma	ACC
0.1992753623188405	adrenocortical_carcinoma	ACC
0.1485507246376811	adrenocortical_carcinoma	ACC
0.1775362318840579	adrenocortical_carcinoma	ACC
0.1739130434782608	adrenocortical_carcinoma	ACC
0.1775362318840579	adrenocortical_carcinoma	ACC
0.1702898550724637	adrenocortical_carcinoma	ACC
0.1847826086956521	adrenocortical_carcinoma	ACC
0.181159420289855	adrenocortical_carcinoma	ACC
0.1739130434782608	adrenocortical_carcinoma	ACC
0.1594202898550724	adrenocortical_carcinoma	ACC
0.1847826086956521	adrenocortical_carcinoma	ACC
0.1739130434782608	adrenocortical_carcinoma	ACC
0.181159420289855	adrenocortical_carcinoma	ACC
0.1702898550724637	adrenocortical_carcinoma	ACC
0.181159420289855	adrenocortical_carcinoma	ACC
0.1666666666666666	adrenocortical_carcinoma	ACC
0.181159420289855	adrenocortical_carcinoma	ACC
0.1739130434782608	adrenocortical_carcinoma	ACC
0.1956521739130435	adrenocortical_carcinoma	ACC
0.1594202898550724	adrenocortical_carcinoma	ACC
0.1594202898550724	adrenocortical_carcinoma	ACC
0.1992753623188405	adrenocortical_carcinoma	ACC
0.1775362318840579	adrenocortical_carcinoma	ACC
0.1775362318840579	adrenocortical_carcinoma	ACC
0.1702898550724637	bladder_urothelial_carcinoma	BLCA
0.1630434782608695	bladder_urothelial_carcinoma	BLCA
0.1630434782608695	bladder_urothelial_carcinoma	BLCA
0.1775362318840579	bladder_urothelial_carcinoma	BLCA
0.1630434782608695	bladder_urothelial_carcinoma	BLCA
0.1920289855072463	bladder_urothelial_carcinoma	BLCA
0.1739130434782608	bladder_urothelial_carcinoma	BLCA
0.1521739130434782	bladder_urothelial_carcinoma	BLCA
0.1702898550724637	bladder_urothelial_carcinoma	BLCA
0.1992753623188405	bladder_urothelial_carcinoma	BLCA
0.1666666666666666	bladder_urothelial_carcinoma	BLCA
0.1521739130434782	bladder_urothelial_carcinoma	BLCA
0.1739130434782608	bladder_urothelial_carcinoma	BLCA
0.1884057971014492	bladder_urothelial_carcinoma	BLCA
0.1992753623188405	bladder_urothelial_carcinoma	BLCA
0.181159420289855	bladder_urothelial_carcinoma	BLCA
0.1557971014492753	bladder_urothelial_carcinoma	BLCA
0.1630434782608695	bladder_urothelial_carcinoma	BLCA
0.1884057971014492	bladder_urothelial_carcinoma	BLCA
0.2065217391304347	bladder_urothelial_carcinoma	BLCA
0.1557971014492753	bladder_urothelial_carcinoma	BLCA
0.1630434782608695	bladder_urothelial_carcinoma	BLCA
0.144927536231884	bladder_urothelial_carcinoma	BLCA
0.1739130434782608	bladder_urothelial_carcinoma	BLCA
0.1884057971014492	bladder_urothelial_carcinoma	BLCA
0.1884057971014492	bladder_urothelial_carcinoma	BLCA
0.1775362318840579	bladder_urothelial_carcinoma	BLCA
0.1702898550724637	bladder_urothelial_carcinoma	BLCA
0.213768115942029	bladder_urothelial_carcinoma	BLCA
0.1666666666666666	bladder_urothelial_carcinoma	BLCA
0.1992753623188405	bladder_urothelial_carcinoma	BLCA
0.1920289855072463	bladder_urothelial_carcinoma	BLCA
0.1956521739130435	bladder_urothelial_carcinoma	BLCA
0.1485507246376811	bladder_urothelial_carcinoma	BLCA
0.1956521739130435	bladder_urothelial_carcinoma	BLCA
0.1739130434782608	bladder_urothelial_carcinoma	BLCA
0.1413043478260869	bladder_urothelial_carcinoma	BLCA
0.1884057971014492	bladder_urothelial_carcinoma	BLCA
0.1739130434782608	bladder_urothelial_carcinoma	BLCA
0.1920289855072463	bladder_urothelial_carcinoma	BLCA
0.1920289855072463	bladder_urothelial_carcinoma	BLCA
0.1992753623188405	bladder_urothelial_carcinoma	BLCA
0.1884057971014492	bladder_urothelial_carcinoma	BLCA
0.181159420289855	bladder_urothelial_carcinoma	BLCA
0.1666666666666666	bladder_urothelial_carcinoma	BLCA
0.1847826086956521	bladder_urothelial_carcinoma	BLCA
0.1304347826086956	bladder_urothelial_carcinoma	BLCA
0.1956521739130435	bladder_urothelial_carcinoma	BLCA
0.1666666666666666	bladder_urothelial_carcinoma	BLCA
0.1775362318840579	bladder_urothelial_carcinoma	BLCA
0.1920289855072463	bladder_urothelial_carcinoma	BLCA
0.181159420289855	bladder_urothelial_carcinoma	BLCA
0.181159420289855	bladder_urothelial_carcinoma	BLCA
0.1702898550724637	bladder_urothelial_carcinoma	BLCA
0.1884057971014492	bladder_urothelial_carcinoma	BLCA
0.1775362318840579	bladder_urothelial_carcinoma	BLCA
0.1847826086956521	bladder_urothelial_carcinoma	BLCA
0.1956521739130435	bladder_urothelial_carcinoma	BLCA
0.1775362318840579	bladder_urothelial_carcinoma	BLCA
0.1847826086956521	bladder_urothelial_carcinoma	BLCA
0.1992753623188405	bladder_urothelial_carcinoma	BLCA
0.1920289855072463	bladder_urothelial_carcinoma	BLCA
0.1702898550724637	bladder_urothelial_carcinoma	BLCA
0.1702898550724637	bladder_urothelial_carcinoma	BLCA
0.1847826086956521	bladder_urothelial_carcinoma	BLCA
0.1557971014492753	bladder_urothelial_carcinoma	BLCA
0.181159420289855	bladder_urothelial_carcinoma	BLCA
0.1847826086956521	bladder_urothelial_carcinoma	BLCA
0.2101449275362318	bladder_urothelial_carcinoma	BLCA
0.1268115942028985	bladder_urothelial_carcinoma	BLCA
0.1847826086956521	bladder_urothelial_carcinoma	BLCA
0.1630434782608695	bladder_urothelial_carcinoma	BLCA
0.181159420289855	bladder_urothelial_carcinoma	BLCA
0.1702898550724637	bladder_urothelial_carcinoma	BLCA
0.1775362318840579	bladder_urothelial_carcinoma	BLCA
0.1847826086956521	bladder_urothelial_carcinoma	BLCA
0.1847826086956521	bladder_urothelial_carcinoma	BLCA
0.2101449275362318	bladder_urothelial_carcinoma	BLCA
0.1557971014492753	bladder_urothelial_carcinoma	BLCA
0.1884057971014492	bladder_urothelial_carcinoma	BLCA
0.181159420289855	bladder_urothelial_carcinoma	BLCA
0.1594202898550724	bladder_urothelial_carcinoma	BLCA
0.1847826086956521	bladder_urothelial_carcinoma	BLCA
0.1702898550724637	bladder_urothelial_carcinoma	BLCA
0.1630434782608695	bladder_urothelial_carcinoma	BLCA
0.181159420289855	bladder_urothelial_carcinoma	BLCA
0.181159420289855	bladder_urothelial_carcinoma	BLCA
0.1557971014492753	bladder_urothelial_carcinoma	BLCA
0.1630434782608695	bladder_urothelial_carcinoma	BLCA
0.1630434782608695	bladder_urothelial_carcinoma	BLCA
0.1884057971014492	bladder_urothelial_carcinoma	BLCA
0.1847826086956521	bladder_urothelial_carcinoma	BLCA
0.1847826086956521	bladder_urothelial_carcinoma	BLCA
0.1666666666666666	bladder_urothelial_carcinoma	BLCA
0.1775362318840579	bladder_urothelial_carcinoma	BLCA
0.181159420289855	bladder_urothelial_carcinoma	BLCA
0.1594202898550724	bladder_urothelial_carcinoma	BLCA
0.1775362318840579	bladder_urothelial_carcinoma	BLCA
0.144927536231884	bladder_urothelial_carcinoma	BLCA
0.1956521739130435	bladder_urothelial_carcinoma	BLCA
0.1521739130434782	bladder_urothelial_carcinoma	BLCA
0.1739130434782608	bladder_urothelial_carcinoma	BLCA
0.1920289855072463	bladder_urothelial_carcinoma	BLCA
0.1557971014492753	bladder_urothelial_carcinoma	BLCA
0.1594202898550724	bladder_urothelial_carcinoma	BLCA
0.1702898550724637	bladder_urothelial_carcinoma	BLCA
0.181159420289855	bladder_urothelial_carcinoma	BLCA
0.1884057971014492	bladder_urothelial_carcinoma	BLCA
0.1594202898550724	bladder_urothelial_carcinoma	BLCA
0.2101449275362318	bladder_urothelial_carcinoma	BLCA
0.1884057971014492	bladder_urothelial_carcinoma	BLCA
0.1884057971014492	bladder_urothelial_carcinoma	BLCA
0.1630434782608695	bladder_urothelial_carcinoma	BLCA
0.181159420289855	bladder_urothelial_carcinoma	BLCA
0.1630434782608695	bladder_urothelial_carcinoma	BLCA
0.1739130434782608	bladder_urothelial_carcinoma	BLCA
0.1884057971014492	bladder_urothelial_carcinoma	BLCA
0.1884057971014492	bladder_urothelial_carcinoma	BLCA
0.1847826086956521	bladder_urothelial_carcinoma	BLCA
0.1630434782608695	bladder_urothelial_carcinoma	BLCA
0.181159420289855	bladder_urothelial_carcinoma	BLCA
0.1775362318840579	bladder_urothelial_carcinoma	BLCA
0.1630434782608695	bladder_urothelial_carcinoma	BLCA
0.1775362318840579	bladder_urothelial_carcinoma	BLCA
0.1884057971014492	bladder_urothelial_carcinoma	BLCA
0.1920289855072463	bladder_urothelial_carcinoma	BLCA
0.1775362318840579	bladder_urothelial_carcinoma	BLCA
0.1557971014492753	bladder_urothelial_carcinoma	BLCA
0.1666666666666666	bladder_urothelial_carcinoma	BLCA
0.1521739130434782	bladder_urothelial_carcinoma	BLCA
0.1594202898550724	bladder_urothelial_carcinoma	BLCA
0.1739130434782608	bladder_urothelial_carcinoma	BLCA
0.1775362318840579	bladder_urothelial_carcinoma	BLCA
0.1847826086956521	bladder_urothelial_carcinoma	BLCA
0.1920289855072463	bladder_urothelial_carcinoma	BLCA
0.1920289855072463	bladder_urothelial_carcinoma	BLCA
0.181159420289855	bladder_urothelial_carcinoma	BLCA
0.1956521739130435	bladder_urothelial_carcinoma	BLCA
0.1739130434782608	bladder_urothelial_carcinoma	BLCA
0.1739130434782608	bladder_urothelial_carcinoma	BLCA
0.2065217391304347	bladder_urothelial_carcinoma	BLCA
0.1775362318840579	bladder_urothelial_carcinoma	BLCA
0.1884057971014492	bladder_urothelial_carcinoma	BLCA
0.1739130434782608	bladder_urothelial_carcinoma	BLCA
0.1702898550724637	bladder_urothelial_carcinoma	BLCA
0.1956521739130435	bladder_urothelial_carcinoma	BLCA
0.181159420289855	bladder_urothelial_carcinoma	BLCA
0.1920289855072463	bladder_urothelial_carcinoma	BLCA
0.1992753623188405	bladder_urothelial_carcinoma	BLCA
0.1884057971014492	bladder_urothelial_carcinoma	BLCA
0.1775362318840579	bladder_urothelial_carcinoma	BLCA
0.1956521739130435	bladder_urothelial_carcinoma	BLCA
0.1992753623188405	bladder_urothelial_carcinoma	BLCA
0.181159420289855	bladder_urothelial_carcinoma	BLCA
0.1992753623188405	bladder_urothelial_carcinoma	BLCA
0.1521739130434782	bladder_urothelial_carcinoma	BLCA
0.1521739130434782	bladder_urothelial_carcinoma	BLCA
0.1739130434782608	bladder_urothelial_carcinoma	BLCA
0.1847826086956521	bladder_urothelial_carcinoma	BLCA
0.1920289855072463	bladder_urothelial_carcinoma	BLCA
0.2065217391304347	bladder_urothelial_carcinoma	BLCA
0.1884057971014492	bladder_urothelial_carcinoma	BLCA
0.1666666666666666	bladder_urothelial_carcinoma	BLCA
0.1739130434782608	bladder_urothelial_carcinoma	BLCA
0.1702898550724637	bladder_urothelial_carcinoma	BLCA
0.1485507246376811	bladder_urothelial_carcinoma	BLCA
0.181159420289855	bladder_urothelial_carcinoma	BLCA
0.1956521739130435	bladder_urothelial_carcinoma	BLCA
0.2065217391304347	bladder_urothelial_carcinoma	BLCA
0.1739130434782608	bladder_urothelial_carcinoma	BLCA
0.1521739130434782	bladder_urothelial_carcinoma	BLCA
0.1630434782608695	bladder_urothelial_carcinoma	BLCA
0.1594202898550724	bladder_urothelial_carcinoma	BLCA
0.1884057971014492	bladder_urothelial_carcinoma	BLCA
0.1956521739130435	bladder_urothelial_carcinoma	BLCA
0.1594202898550724	bladder_urothelial_carcinoma	BLCA
0.2028985507246377	bladder_urothelial_carcinoma	BLCA
0.181159420289855	bladder_urothelial_carcinoma	BLCA
0.1847826086956521	bladder_urothelial_carcinoma	BLCA
0.1775362318840579	bladder_urothelial_carcinoma	BLCA
0.1884057971014492	bladder_urothelial_carcinoma	BLCA
0.1666666666666666	bladder_urothelial_carcinoma	BLCA
0.1992753623188405	bladder_urothelial_carcinoma	BLCA
0.1702898550724637	bladder_urothelial_carcinoma	BLCA
0.1594202898550724	bladder_urothelial_carcinoma	BLCA
0.1775362318840579	bladder_urothelial_carcinoma	BLCA
0.1920289855072463	bladder_urothelial_carcinoma	BLCA
0.181159420289855	bladder_urothelial_carcinoma	BLCA
0.1413043478260869	bladder_urothelial_carcinoma	BLCA
0.1666666666666666	bladder_urothelial_carcinoma	BLCA
0.1775362318840579	bladder_urothelial_carcinoma	BLCA
0.1739130434782608	bladder_urothelial_carcinoma	BLCA
0.1847826086956521	bladder_urothelial_carcinoma	BLCA
0.1666666666666666	bladder_urothelial_carcinoma	BLCA
0.1594202898550724	bladder_urothelial_carcinoma	BLCA
0.1847826086956521	bladder_urothelial_carcinoma	BLCA
0.1666666666666666	bladder_urothelial_carcinoma	BLCA
0.1630434782608695	bladder_urothelial_carcinoma	BLCA
0.1920289855072463	bladder_urothelial_carcinoma	BLCA
0.1920289855072463	bladder_urothelial_carcinoma	BLCA
0.1920289855072463	bladder_urothelial_carcinoma	BLCA
0.1594202898550724	bladder_urothelial_carcinoma	BLCA
0.1702898550724637	bladder_urothelial_carcinoma	BLCA
0.1956521739130435	bladder_urothelial_carcinoma	BLCA
0.2065217391304347	bladder_urothelial_carcinoma	BLCA
0.1666666666666666	bladder_urothelial_carcinoma	BLCA
0.2065217391304347	bladder_urothelial_carcinoma	BLCA
0.1775362318840579	bladder_urothelial_carcinoma	BLCA
0.181159420289855	bladder_urothelial_carcinoma	BLCA
0.1521739130434782	bladder_urothelial_carcinoma	BLCA
0.1666666666666666	bladder_urothelial_carcinoma	BLCA
0.2065217391304347	bladder_urothelial_carcinoma	BLCA
0.1739130434782608	bladder_urothelial_carcinoma	BLCA
0.181159420289855	bladder_urothelial_carcinoma	BLCA
0.1847826086956521	bladder_urothelial_carcinoma	BLCA
0.1775362318840579	bladder_urothelial_carcinoma	BLCA
0.1775362318840579	bladder_urothelial_carcinoma	BLCA
0.1847826086956521	bladder_urothelial_carcinoma	BLCA
0.1775362318840579	bladder_urothelial_carcinoma	BLCA
0.1702898550724637	bladder_urothelial_carcinoma	BLCA
0.1666666666666666	bladder_urothelial_carcinoma	BLCA
0.1376811594202898	bladder_urothelial_carcinoma	BLCA
0.1702898550724637	bladder_urothelial_carcinoma	BLCA
0.181159420289855	bladder_urothelial_carcinoma	BLCA
0.1920289855072463	bladder_urothelial_carcinoma	BLCA
0.1992753623188405	bladder_urothelial_carcinoma	BLCA
0.1413043478260869	bladder_urothelial_carcinoma	BLCA
0.1920289855072463	bladder_urothelial_carcinoma	BLCA
0.1702898550724637	bladder_urothelial_carcinoma	BLCA
0.1594202898550724	bladder_urothelial_carcinoma	BLCA
0.1956521739130435	bladder_urothelial_carcinoma	BLCA
0.1992753623188405	bladder_urothelial_carcinoma	BLCA
0.1775362318840579	bladder_urothelial_carcinoma	BLCA
0.181159420289855	bladder_urothelial_carcinoma	BLCA
0.1702898550724637	bladder_urothelial_carcinoma	BLCA
0.1702898550724637	bladder_urothelial_carcinoma	BLCA
0.1847826086956521	bladder_urothelial_carcinoma	BLCA
0.1956521739130435	bladder_urothelial_carcinoma	BLCA
0.1594202898550724	bladder_urothelial_carcinoma	BLCA
0.1775362318840579	bladder_urothelial_carcinoma	BLCA
0.1666666666666666	bladder_urothelial_carcinoma	BLCA
0.1630434782608695	bladder_urothelial_carcinoma	BLCA
0.1739130434782608	bladder_urothelial_carcinoma	BLCA
0.2101449275362318	bladder_urothelial_carcinoma	BLCA
0.1630434782608695	bladder_urothelial_carcinoma	BLCA
0.1847826086956521	bladder_urothelial_carcinoma	BLCA
0.1702898550724637	bladder_urothelial_carcinoma	BLCA
0.181159420289855	bladder_urothelial_carcinoma	BLCA
0.1920289855072463	bladder_urothelial_carcinoma	BLCA
0.1847826086956521	bladder_urothelial_carcinoma	BLCA
0.1485507246376811	bladder_urothelial_carcinoma	BLCA
0.181159420289855	bladder_urothelial_carcinoma	BLCA
0.1956521739130435	bladder_urothelial_carcinoma	BLCA
0.1666666666666666	bladder_urothelial_carcinoma	BLCA
0.1739130434782608	bladder_urothelial_carcinoma	BLCA
0.1521739130434782	bladder_urothelial_carcinoma	BLCA
0.1884057971014492	bladder_urothelial_carcinoma	BLCA
0.181159420289855	bladder_urothelial_carcinoma	BLCA
0.1847826086956521	bladder_urothelial_carcinoma	BLCA
0.181159420289855	bladder_urothelial_carcinoma	BLCA
0.1630434782608695	bladder_urothelial_carcinoma	BLCA
0.181159420289855	bladder_urothelial_carcinoma	BLCA
0.1884057971014492	bladder_urothelial_carcinoma	BLCA
0.1557971014492753	bladder_urothelial_carcinoma	BLCA
0.1702898550724637	bladder_urothelial_carcinoma	BLCA
0.1702898550724637	bladder_urothelial_carcinoma	BLCA
0.1884057971014492	bladder_urothelial_carcinoma	BLCA
0.1956521739130435	bladder_urothelial_carcinoma	BLCA
0.213768115942029	bladder_urothelial_carcinoma	BLCA
0.144927536231884	bladder_urothelial_carcinoma	BLCA
0.1884057971014492	bladder_urothelial_carcinoma	BLCA
0.1884057971014492	bladder_urothelial_carcinoma	BLCA
0.2028985507246377	bladder_urothelial_carcinoma	BLCA
0.1775362318840579	bladder_urothelial_carcinoma	BLCA
0.1992753623188405	bladder_urothelial_carcinoma	BLCA
0.2028985507246377	bladder_urothelial_carcinoma	BLCA
0.1702898550724637	bladder_urothelial_carcinoma	BLCA
0.1666666666666666	bladder_urothelial_carcinoma	BLCA
0.2028985507246377	bladder_urothelial_carcinoma	BLCA
0.1956521739130435	bladder_urothelial_carcinoma	BLCA
0.1956521739130435	bladder_urothelial_carcinoma	BLCA
0.1702898550724637	bladder_urothelial_carcinoma	BLCA
0.1884057971014492	bladder_urothelial_carcinoma	BLCA
0.1594202898550724	bladder_urothelial_carcinoma	BLCA
0.1884057971014492	bladder_urothelial_carcinoma	BLCA
0.2210144927536232	bladder_urothelial_carcinoma	BLCA
0.1557971014492753	bladder_urothelial_carcinoma	BLCA
0.1304347826086956	bladder_urothelial_carcinoma	BLCA
0.1847826086956521	bladder_urothelial_carcinoma	BLCA
0.1775362318840579	bladder_urothelial_carcinoma	BLCA
0.1956521739130435	bladder_urothelial_carcinoma	BLCA
0.1630434782608695	bladder_urothelial_carcinoma	BLCA
0.1594202898550724	bladder_urothelial_carcinoma	BLCA
0.1775362318840579	bladder_urothelial_carcinoma	BLCA
0.1775362318840579	bladder_urothelial_carcinoma	BLCA
0.1884057971014492	bladder_urothelial_carcinoma	BLCA
0.1775362318840579	bladder_urothelial_carcinoma	BLCA
0.1739130434782608	bladder_urothelial_carcinoma	BLCA
0.1666666666666666	bladder_urothelial_carcinoma	BLCA
0.1847826086956521	bladder_urothelial_carcinoma	BLCA
0.1884057971014492	bladder_urothelial_carcinoma	BLCA
0.1702898550724637	bladder_urothelial_carcinoma	BLCA
0.2065217391304347	bladder_urothelial_carcinoma	BLCA
0.2028985507246377	bladder_urothelial_carcinoma	BLCA
0.2065217391304347	bladder_urothelial_carcinoma	BLCA
0.1630434782608695	bladder_urothelial_carcinoma	BLCA
0.1775362318840579	bladder_urothelial_carcinoma	BLCA
0.181159420289855	bladder_urothelial_carcinoma	BLCA
0.1847826086956521	bladder_urothelial_carcinoma	BLCA
0.1666666666666666	bladder_urothelial_carcinoma	BLCA
0.1920289855072463	bladder_urothelial_carcinoma	BLCA
0.1847826086956521	bladder_urothelial_carcinoma	BLCA
0.1630434782608695	bladder_urothelial_carcinoma	BLCA
0.1956521739130435	bladder_urothelial_carcinoma	BLCA
0.1739130434782608	bladder_urothelial_carcinoma	BLCA
0.1847826086956521	bladder_urothelial_carcinoma	BLCA
0.181159420289855	bladder_urothelial_carcinoma	BLCA
0.1847826086956521	bladder_urothelial_carcinoma	BLCA
0.181159420289855	bladder_urothelial_carcinoma	BLCA
0.1775362318840579	bladder_urothelial_carcinoma	BLCA
0.1739130434782608	bladder_urothelial_carcinoma	BLCA
0.1992753623188405	bladder_urothelial_carcinoma	BLCA
0.2028985507246377	bladder_urothelial_carcinoma	BLCA
0.1775362318840579	bladder_urothelial_carcinoma	BLCA
0.1775362318840579	bladder_urothelial_carcinoma	BLCA
0.1557971014492753	bladder_urothelial_carcinoma	BLCA
0.1702898550724637	bladder_urothelial_carcinoma	BLCA
0.1557971014492753	bladder_urothelial_carcinoma	BLCA
0.1630434782608695	bladder_urothelial_carcinoma	BLCA
0.1847826086956521	bladder_urothelial_carcinoma	BLCA
0.1775362318840579	bladder_urothelial_carcinoma	BLCA
0.1920289855072463	bladder_urothelial_carcinoma	BLCA
0.1956521739130435	bladder_urothelial_carcinoma	BLCA
0.1630434782608695	bladder_urothelial_carcinoma	BLCA
0.181159420289855	bladder_urothelial_carcinoma	BLCA
0.181159420289855	bladder_urothelial_carcinoma	BLCA
0.1847826086956521	bladder_urothelial_carcinoma	BLCA
0.1847826086956521	bladder_urothelial_carcinoma	BLCA
0.1884057971014492	bladder_urothelial_carcinoma	BLCA
0.181159420289855	bladder_urothelial_carcinoma	BLCA
0.1739130434782608	bladder_urothelial_carcinoma	BLCA
0.1956521739130435	bladder_urothelial_carcinoma	BLCA
0.1702898550724637	bladder_urothelial_carcinoma	BLCA
0.1702898550724637	bladder_urothelial_carcinoma	BLCA
0.1594202898550724	bladder_urothelial_carcinoma	BLCA
0.1702898550724637	bladder_urothelial_carcinoma	BLCA
0.1594202898550724	bladder_urothelial_carcinoma	BLCA
0.181159420289855	bladder_urothelial_carcinoma	BLCA
0.1594202898550724	bladder_urothelial_carcinoma	BLCA
0.1702898550724637	bladder_urothelial_carcinoma	BLCA
0.1630434782608695	bladder_urothelial_carcinoma	BLCA
0.1666666666666666	bladder_urothelial_carcinoma	BLCA
0.1630434782608695	bladder_urothelial_carcinoma	BLCA
0.1739130434782608	bladder_urothelial_carcinoma	BLCA
0.108695652173913	bladder_urothelial_carcinoma	BLCA
0.1775362318840579	bladder_urothelial_carcinoma	BLCA
0.1739130434782608	bladder_urothelial_carcinoma	BLCA
0.1630434782608695	bladder_urothelial_carcinoma	BLCA
0.1739130434782608	bladder_urothelial_carcinoma	BLCA
0.2028985507246377	bladder_urothelial_carcinoma	BLCA
0.1920289855072463	bladder_urothelial_carcinoma	BLCA
0.1920289855072463	bladder_urothelial_carcinoma	BLCA
0.1920289855072463	bladder_urothelial_carcinoma	BLCA
0.1702898550724637	bladder_urothelial_carcinoma	BLCA
0.1557971014492753	bladder_urothelial_carcinoma	BLCA
0.181159420289855	bladder_urothelial_carcinoma	BLCA
0.1702898550724637	bladder_urothelial_carcinoma	BLCA
0.1775362318840579	bladder_urothelial_carcinoma	BLCA
0.1702898550724637	bladder_urothelial_carcinoma	BLCA
0.1920289855072463	bladder_urothelial_carcinoma	BLCA
0.1847826086956521	bladder_urothelial_carcinoma	BLCA
0.1485507246376811	bladder_urothelial_carcinoma	BLCA
0.1413043478260869	bladder_urothelial_carcinoma	BLCA
0.1884057971014492	bladder_urothelial_carcinoma	BLCA
0.1702898550724637	bladder_urothelial_carcinoma	BLCA
0.1739130434782608	bladder_urothelial_carcinoma	BLCA
0.1557971014492753	bladder_urothelial_carcinoma	BLCA
0.1920289855072463	bladder_urothelial_carcinoma	BLCA
0.1702898550724637	bladder_urothelial_carcinoma	BLCA
0.1630434782608695	bladder_urothelial_carcinoma	BLCA
0.1702898550724637	bladder_urothelial_carcinoma	BLCA
0.1594202898550724	bladder_urothelial_carcinoma	BLCA
0.1739130434782608	bladder_urothelial_carcinoma	BLCA
0.1956521739130435	bladder_urothelial_carcinoma	BLCA
0.1702898550724637	bladder_urothelial_carcinoma	BLCA
0.1956521739130435	bladder_urothelial_carcinoma	BLCA
0.1739130434782608	bladder_urothelial_carcinoma	BLCA
0.1956521739130435	bladder_urothelial_carcinoma	BLCA
0.1739130434782608	bladder_urothelial_carcinoma	BLCA
0.1521739130434782	bladder_urothelial_carcinoma	BLCA
0.2101449275362318	bladder_urothelial_carcinoma	BLCA
0.1521739130434782	bladder_urothelial_carcinoma	BLCA
0.2028985507246377	bladder_urothelial_carcinoma	BLCA
0.1775362318840579	bladder_urothelial_carcinoma	BLCA
0.1739130434782608	bladder_urothelial_carcinoma	BLCA
0.1847826086956521	bladder_urothelial_carcinoma	BLCA
0.1630434782608695	bladder_urothelial_carcinoma	BLCA
0.1594202898550724	bladder_urothelial_carcinoma	BLCA
0.1666666666666666	bladder_urothelial_carcinoma	BLCA
0.1884057971014492	bladder_urothelial_carcinoma	BLCA
0.1884057971014492	bladder_urothelial_carcinoma	BLCA
0.1630434782608695	bladder_urothelial_carcinoma	BLCA
0.1521739130434782	bladder_urothelial_carcinoma	BLCA
0.181159420289855	bladder_urothelial_carcinoma	BLCA
0.181159420289855	bladder_urothelial_carcinoma	BLCA
0.1847826086956521	bladder_urothelial_carcinoma	BLCA
0.1413043478260869	bladder_urothelial_carcinoma	BLCA
0.2065217391304347	bladder_urothelial_carcinoma	BLCA
0.1304347826086956	brain_lower_grade_glioma	LGG
0.1304347826086956	brain_lower_grade_glioma	LGG
0.144927536231884	brain_lower_grade_glioma	LGG
0.1413043478260869	brain_lower_grade_glioma	LGG
0.1195652173913043	brain_lower_grade_glioma	LGG
0.1521739130434782	brain_lower_grade_glioma	LGG
0.1340579710144927	brain_lower_grade_glioma	LGG
0.1340579710144927	brain_lower_grade_glioma	LGG
0.1485507246376811	brain_lower_grade_glioma	LGG
0.1376811594202898	brain_lower_grade_glioma	LGG
0.1376811594202898	brain_lower_grade_glioma	LGG
0.1485507246376811	brain_lower_grade_glioma	LGG
0.1268115942028985	brain_lower_grade_glioma	LGG
0.1485507246376811	brain_lower_grade_glioma	LGG
0.1340579710144927	brain_lower_grade_glioma	LGG
0.1521739130434782	brain_lower_grade_glioma	LGG
0.1340579710144927	brain_lower_grade_glioma	LGG
0.1304347826086956	brain_lower_grade_glioma	LGG
0.1521739130434782	brain_lower_grade_glioma	LGG
0.1376811594202898	brain_lower_grade_glioma	LGG
0.1304347826086956	brain_lower_grade_glioma	LGG
0.1231884057971014	brain_lower_grade_glioma	LGG
0.1340579710144927	brain_lower_grade_glioma	LGG
0.1231884057971014	brain_lower_grade_glioma	LGG
0.1340579710144927	brain_lower_grade_glioma	LGG
0.0942028985507246	brain_lower_grade_glioma	LGG
0.1195652173913043	brain_lower_grade_glioma	LGG
0.1376811594202898	brain_lower_grade_glioma	LGG
0.1195652173913043	brain_lower_grade_glioma	LGG
0.0869565217391304	brain_lower_grade_glioma	LGG
0.1159420289855072	brain_lower_grade_glioma	LGG
0.1304347826086956	brain_lower_grade_glioma	LGG
0.1376811594202898	brain_lower_grade_glioma	LGG
0.1231884057971014	brain_lower_grade_glioma	LGG
0.1195652173913043	brain_lower_grade_glioma	LGG
0.1376811594202898	brain_lower_grade_glioma	LGG
0.1268115942028985	brain_lower_grade_glioma	LGG
0.1702898550724637	brain_lower_grade_glioma	LGG
0.1195652173913043	brain_lower_grade_glioma	LGG
0.1123188405797101	brain_lower_grade_glioma	LGG
0.1413043478260869	brain_lower_grade_glioma	LGG
0.1050724637681159	brain_lower_grade_glioma	LGG
0.1159420289855072	brain_lower_grade_glioma	LGG
0.1159420289855072	brain_lower_grade_glioma	LGG
0.1557971014492753	brain_lower_grade_glioma	LGG
0.1014492753623188	brain_lower_grade_glioma	LGG
0.1521739130434782	brain_lower_grade_glioma	LGG
0.1376811594202898	brain_lower_grade_glioma	LGG
0.1231884057971014	brain_lower_grade_glioma	LGG
0.1557971014492753	brain_lower_grade_glioma	LGG
0.144927536231884	brain_lower_grade_glioma	LGG
0.1268115942028985	brain_lower_grade_glioma	LGG
0.1050724637681159	brain_lower_grade_glioma	LGG
0.1014492753623188	brain_lower_grade_glioma	LGG
0.1123188405797101	brain_lower_grade_glioma	LGG
0.144927536231884	brain_lower_grade_glioma	LGG
0.108695652173913	brain_lower_grade_glioma	LGG
0.1123188405797101	brain_lower_grade_glioma	LGG
0.1485507246376811	brain_lower_grade_glioma	LGG
0.1231884057971014	brain_lower_grade_glioma	LGG
0.1014492753623188	brain_lower_grade_glioma	LGG
0.1268115942028985	brain_lower_grade_glioma	LGG
0.1014492753623188	brain_lower_grade_glioma	LGG
0.1231884057971014	brain_lower_grade_glioma	LGG
0.1376811594202898	brain_lower_grade_glioma	LGG
0.1413043478260869	brain_lower_grade_glioma	LGG
0.1268115942028985	brain_lower_grade_glioma	LGG
0.1304347826086956	brain_lower_grade_glioma	LGG
0.1195652173913043	brain_lower_grade_glioma	LGG
0.1304347826086956	brain_lower_grade_glioma	LGG
0.1268115942028985	brain_lower_grade_glioma	LGG
0.1304347826086956	brain_lower_grade_glioma	LGG
0.1159420289855072	brain_lower_grade_glioma	LGG
0.1340579710144927	brain_lower_grade_glioma	LGG
0.1340579710144927	brain_lower_grade_glioma	LGG
0.1304347826086956	brain_lower_grade_glioma	LGG
0.1594202898550724	brain_lower_grade_glioma	LGG
0.1159420289855072	brain_lower_grade_glioma	LGG
0.0869565217391304	brain_lower_grade_glioma	LGG
0.1268115942028985	brain_lower_grade_glioma	LGG
0.1159420289855072	brain_lower_grade_glioma	LGG
0.1594202898550724	brain_lower_grade_glioma	LGG
0.1376811594202898	brain_lower_grade_glioma	LGG
0.1159420289855072	brain_lower_grade_glioma	LGG
0.1557971014492753	brain_lower_grade_glioma	LGG
0.1340579710144927	brain_lower_grade_glioma	LGG
0.1231884057971014	brain_lower_grade_glioma	LGG
0.1521739130434782	brain_lower_grade_glioma	LGG
0.1340579710144927	brain_lower_grade_glioma	LGG
0.1159420289855072	brain_lower_grade_glioma	LGG
0.1231884057971014	brain_lower_grade_glioma	LGG
0.1413043478260869	brain_lower_grade_glioma	LGG
0.1376811594202898	brain_lower_grade_glioma	LGG
0.1268115942028985	brain_lower_grade_glioma	LGG
0.1340579710144927	brain_lower_grade_glioma	LGG
0.1485507246376811	brain_lower_grade_glioma	LGG
0.1268115942028985	brain_lower_grade_glioma	LGG
0.144927536231884	brain_lower_grade_glioma	LGG
0.1268115942028985	brain_lower_grade_glioma	LGG
0.1340579710144927	brain_lower_grade_glioma	LGG
0.1413043478260869	brain_lower_grade_glioma	LGG
0.144927536231884	brain_lower_grade_glioma	LGG
0.1594202898550724	brain_lower_grade_glioma	LGG
0.1195652173913043	brain_lower_grade_glioma	LGG
0.1304347826086956	brain_lower_grade_glioma	LGG
0.1268115942028985	brain_lower_grade_glioma	LGG
0.1304347826086956	brain_lower_grade_glioma	LGG
0.1231884057971014	brain_lower_grade_glioma	LGG
0.1050724637681159	brain_lower_grade_glioma	LGG
0.1231884057971014	brain_lower_grade_glioma	LGG
0.1231884057971014	brain_lower_grade_glioma	LGG
0.1123188405797101	brain_lower_grade_glioma	LGG
0.1340579710144927	brain_lower_grade_glioma	LGG
0.1340579710144927	brain_lower_grade_glioma	LGG
0.1376811594202898	brain_lower_grade_glioma	LGG
0.1304347826086956	brain_lower_grade_glioma	LGG
0.1123188405797101	brain_lower_grade_glioma	LGG
0.1231884057971014	brain_lower_grade_glioma	LGG
0.108695652173913	brain_lower_grade_glioma	LGG
0.1340579710144927	brain_lower_grade_glioma	LGG
0.0942028985507246	brain_lower_grade_glioma	LGG
0.108695652173913	brain_lower_grade_glioma	LGG
0.1123188405797101	brain_lower_grade_glioma	LGG
0.1594202898550724	brain_lower_grade_glioma	LGG
0.1268115942028985	brain_lower_grade_glioma	LGG
0.1376811594202898	brain_lower_grade_glioma	LGG
0.1231884057971014	brain_lower_grade_glioma	LGG
0.1304347826086956	brain_lower_grade_glioma	LGG
0.1123188405797101	brain_lower_grade_glioma	LGG
0.144927536231884	brain_lower_grade_glioma	LGG
0.1231884057971014	brain_lower_grade_glioma	LGG
0.1195652173913043	brain_lower_grade_glioma	LGG
0.1195652173913043	brain_lower_grade_glioma	LGG
0.0978260869565217	brain_lower_grade_glioma	LGG
0.108695652173913	brain_lower_grade_glioma	LGG
0.1231884057971014	brain_lower_grade_glioma	LGG
0.144927536231884	brain_lower_grade_glioma	LGG
0.1159420289855072	brain_lower_grade_glioma	LGG
0.0942028985507246	brain_lower_grade_glioma	LGG
0.1376811594202898	brain_lower_grade_glioma	LGG
0.1304347826086956	brain_lower_grade_glioma	LGG
0.1413043478260869	brain_lower_grade_glioma	LGG
0.1304347826086956	brain_lower_grade_glioma	LGG
0.1159420289855072	brain_lower_grade_glioma	LGG
0.1159420289855072	brain_lower_grade_glioma	LGG
0.1304347826086956	brain_lower_grade_glioma	LGG
0.1413043478260869	brain_lower_grade_glioma	LGG
0.1159420289855072	brain_lower_grade_glioma	LGG
0.1485507246376811	brain_lower_grade_glioma	LGG
0.0978260869565217	brain_lower_grade_glioma	LGG
0.1304347826086956	brain_lower_grade_glioma	LGG
0.1485507246376811	brain_lower_grade_glioma	LGG
0.1195652173913043	brain_lower_grade_glioma	LGG
0.1521739130434782	brain_lower_grade_glioma	LGG
0.1304347826086956	brain_lower_grade_glioma	LGG
0.1014492753623188	brain_lower_grade_glioma	LGG
0.1304347826086956	brain_lower_grade_glioma	LGG
0.1376811594202898	brain_lower_grade_glioma	LGG
0.1014492753623188	brain_lower_grade_glioma	LGG
0.1231884057971014	brain_lower_grade_glioma	LGG
0.1123188405797101	brain_lower_grade_glioma	LGG
0.144927536231884	brain_lower_grade_glioma	LGG
0.1340579710144927	brain_lower_grade_glioma	LGG
0.1485507246376811	brain_lower_grade_glioma	LGG
0.1376811594202898	brain_lower_grade_glioma	LGG
0.1521739130434782	brain_lower_grade_glioma	LGG
0.1376811594202898	brain_lower_grade_glioma	LGG
0.1195652173913043	brain_lower_grade_glioma	LGG
0.1485507246376811	brain_lower_grade_glioma	LGG
0.1231884057971014	brain_lower_grade_glioma	LGG
0.1521739130434782	brain_lower_grade_glioma	LGG
0.1521739130434782	brain_lower_grade_glioma	LGG
0.1231884057971014	brain_lower_grade_glioma	LGG
0.108695652173913	brain_lower_grade_glioma	LGG
0.1413043478260869	brain_lower_grade_glioma	LGG
0.1014492753623188	brain_lower_grade_glioma	LGG
0.1702898550724637	brain_lower_grade_glioma	LGG
0.1521739130434782	brain_lower_grade_glioma	LGG
0.1521739130434782	brain_lower_grade_glioma	LGG
0.1485507246376811	brain_lower_grade_glioma	LGG
0.1268115942028985	brain_lower_grade_glioma	LGG
0.1268115942028985	brain_lower_grade_glioma	LGG
0.1195652173913043	brain_lower_grade_glioma	LGG
0.1195652173913043	brain_lower_grade_glioma	LGG
0.1304347826086956	brain_lower_grade_glioma	LGG
0.1268115942028985	brain_lower_grade_glioma	LGG
0.1050724637681159	brain_lower_grade_glioma	LGG
0.1195652173913043	brain_lower_grade_glioma	LGG
0.1268115942028985	brain_lower_grade_glioma	LGG
0.1304347826086956	brain_lower_grade_glioma	LGG
0.1304347826086956	brain_lower_grade_glioma	LGG
0.1413043478260869	brain_lower_grade_glioma	LGG
0.1413043478260869	brain_lower_grade_glioma	LGG
0.0942028985507246	brain_lower_grade_glioma	LGG
0.1557971014492753	brain_lower_grade_glioma	LGG
0.1304347826086956	brain_lower_grade_glioma	LGG
0.0797101449275362	brain_lower_grade_glioma	LGG
0.1123188405797101	brain_lower_grade_glioma	LGG
0.0869565217391304	brain_lower_grade_glioma	LGG
0.1376811594202898	brain_lower_grade_glioma	LGG
0.1231884057971014	brain_lower_grade_glioma	LGG
0.1268115942028985	brain_lower_grade_glioma	LGG
0.1739130434782608	brain_lower_grade_glioma	LGG
0.144927536231884	brain_lower_grade_glioma	LGG
0.1594202898550724	brain_lower_grade_glioma	LGG
0.1014492753623188	brain_lower_grade_glioma	LGG
0.1050724637681159	brain_lower_grade_glioma	LGG
0.1376811594202898	brain_lower_grade_glioma	LGG
0.1304347826086956	brain_lower_grade_glioma	LGG
0.1521739130434782	brain_lower_grade_glioma	LGG
0.144927536231884	brain_lower_grade_glioma	LGG
0.1376811594202898	brain_lower_grade_glioma	LGG
0.1050724637681159	brain_lower_grade_glioma	LGG
0.1268115942028985	brain_lower_grade_glioma	LGG
0.1340579710144927	brain_lower_grade_glioma	LGG
0.1195652173913043	brain_lower_grade_glioma	LGG
0.1268115942028985	brain_lower_grade_glioma	LGG
0.1340579710144927	brain_lower_grade_glioma	LGG
0.1340579710144927	brain_lower_grade_glioma	LGG
0.1376811594202898	brain_lower_grade_glioma	LGG
0.1557971014492753	brain_lower_grade_glioma	LGG
0.1195652173913043	brain_lower_grade_glioma	LGG
0.108695652173913	brain_lower_grade_glioma	LGG
0.1268115942028985	brain_lower_grade_glioma	LGG
0.1123188405797101	brain_lower_grade_glioma	LGG
0.1268115942028985	brain_lower_grade_glioma	LGG
0.1521739130434782	brain_lower_grade_glioma	LGG
0.1413043478260869	brain_lower_grade_glioma	LGG
0.1050724637681159	brain_lower_grade_glioma	LGG
0.1268115942028985	brain_lower_grade_glioma	LGG
0.1014492753623188	brain_lower_grade_glioma	LGG
0.1159420289855072	brain_lower_grade_glioma	LGG
0.1340579710144927	brain_lower_grade_glioma	LGG
0.1231884057971014	brain_lower_grade_glioma	LGG
0.1123188405797101	brain_lower_grade_glioma	LGG
0.0942028985507246	brain_lower_grade_glioma	LGG
0.1268115942028985	brain_lower_grade_glioma	LGG
0.1123188405797101	brain_lower_grade_glioma	LGG
0.1268115942028985	brain_lower_grade_glioma	LGG
0.1340579710144927	brain_lower_grade_glioma	LGG
0.1413043478260869	brain_lower_grade_glioma	LGG
0.1521739130434782	brain_lower_grade_glioma	LGG
0.1268115942028985	brain_lower_grade_glioma	LGG
0.1304347826086956	brain_lower_grade_glioma	LGG
0.1485507246376811	brain_lower_grade_glioma	LGG
0.1231884057971014	brain_lower_grade_glioma	LGG
0.108695652173913	brain_lower_grade_glioma	LGG
0.108695652173913	brain_lower_grade_glioma	LGG
0.1231884057971014	brain_lower_grade_glioma	LGG
0.1195652173913043	brain_lower_grade_glioma	LGG
0.1376811594202898	brain_lower_grade_glioma	LGG
0.1231884057971014	brain_lower_grade_glioma	LGG
0.1231884057971014	brain_lower_grade_glioma	LGG
0.108695652173913	brain_lower_grade_glioma	LGG
0.1014492753623188	brain_lower_grade_glioma	LGG
0.1195652173913043	brain_lower_grade_glioma	LGG
0.1413043478260869	brain_lower_grade_glioma	LGG
0.1413043478260869	brain_lower_grade_glioma	LGG
0.1304347826086956	brain_lower_grade_glioma	LGG
0.1159420289855072	brain_lower_grade_glioma	LGG
0.1702898550724637	brain_lower_grade_glioma	LGG
0.108695652173913	brain_lower_grade_glioma	LGG
0.1340579710144927	brain_lower_grade_glioma	LGG
0.1485507246376811	brain_lower_grade_glioma	LGG
0.1050724637681159	brain_lower_grade_glioma	LGG
0.1231884057971014	brain_lower_grade_glioma	LGG
0.1413043478260869	brain_lower_grade_glioma	LGG
0.1304347826086956	brain_lower_grade_glioma	LGG
0.1376811594202898	brain_lower_grade_glioma	LGG
0.1340579710144927	brain_lower_grade_glioma	LGG
0.1304347826086956	brain_lower_grade_glioma	LGG
0.1268115942028985	brain_lower_grade_glioma	LGG
0.1340579710144927	brain_lower_grade_glioma	LGG
0.1231884057971014	brain_lower_grade_glioma	LGG
0.1195652173913043	brain_lower_grade_glioma	LGG
0.1268115942028985	brain_lower_grade_glioma	LGG
0.1594202898550724	brain_lower_grade_glioma	LGG
0.0978260869565217	brain_lower_grade_glioma	LGG
0.1231884057971014	brain_lower_grade_glioma	LGG
0.144927536231884	brain_lower_grade_glioma	LGG
0.1159420289855072	brain_lower_grade_glioma	LGG
0.1413043478260869	brain_lower_grade_glioma	LGG
0.1485507246376811	brain_lower_grade_glioma	LGG
0.1159420289855072	brain_lower_grade_glioma	LGG
0.1340579710144927	brain_lower_grade_glioma	LGG
0.144927536231884	brain_lower_grade_glioma	LGG
0.1195652173913043	brain_lower_grade_glioma	LGG
0.1195652173913043	brain_lower_grade_glioma	LGG
0.1014492753623188	brain_lower_grade_glioma	LGG
0.1376811594202898	brain_lower_grade_glioma	LGG
0.0905797101449275	brain_lower_grade_glioma	LGG
0.1123188405797101	brain_lower_grade_glioma	LGG
0.1195652173913043	brain_lower_grade_glioma	LGG
0.1195652173913043	brain_lower_grade_glioma	LGG
0.1159420289855072	brain_lower_grade_glioma	LGG
0.1268115942028985	brain_lower_grade_glioma	LGG
0.1050724637681159	brain_lower_grade_glioma	LGG
0.1485507246376811	brain_lower_grade_glioma	LGG
0.1159420289855072	brain_lower_grade_glioma	LGG
0.1376811594202898	brain_lower_grade_glioma	LGG
0.1413043478260869	brain_lower_grade_glioma	LGG
0.1304347826086956	brain_lower_grade_glioma	LGG
0.0869565217391304	brain_lower_grade_glioma	LGG
0.1231884057971014	brain_lower_grade_glioma	LGG
0.1304347826086956	brain_lower_grade_glioma	LGG
0.1340579710144927	brain_lower_grade_glioma	LGG
0.1376811594202898	brain_lower_grade_glioma	LGG
0.1159420289855072	brain_lower_grade_glioma	LGG
0.1195652173913043	brain_lower_grade_glioma	LGG
0.1231884057971014	brain_lower_grade_glioma	LGG
0.144927536231884	brain_lower_grade_glioma	LGG
0.1304347826086956	brain_lower_grade_glioma	LGG
0.1195652173913043	brain_lower_grade_glioma	LGG
0.1268115942028985	brain_lower_grade_glioma	LGG
0.1159420289855072	brain_lower_grade_glioma	LGG
0.1231884057971014	brain_lower_grade_glioma	LGG
0.144927536231884	brain_lower_grade_glioma	LGG
0.108695652173913	brain_lower_grade_glioma	LGG
0.1304347826086956	brain_lower_grade_glioma	LGG
0.108695652173913	brain_lower_grade_glioma	LGG
0.1231884057971014	brain_lower_grade_glioma	LGG
0.1123188405797101	brain_lower_grade_glioma	LGG
0.108695652173913	brain_lower_grade_glioma	LGG
0.1050724637681159	brain_lower_grade_glioma	LGG
0.108695652173913	brain_lower_grade_glioma	LGG
0.1123188405797101	brain_lower_grade_glioma	LGG
0.1340579710144927	brain_lower_grade_glioma	LGG
0.1413043478260869	brain_lower_grade_glioma	LGG
0.1123188405797101	brain_lower_grade_glioma	LGG
0.1014492753623188	brain_lower_grade_glioma	LGG
0.1413043478260869	brain_lower_grade_glioma	LGG
0.1340579710144927	brain_lower_grade_glioma	LGG
0.1304347826086956	brain_lower_grade_glioma	LGG
0.1050724637681159	brain_lower_grade_glioma	LGG
0.1050724637681159	brain_lower_grade_glioma	LGG
0.1123188405797101	brain_lower_grade_glioma	LGG
0.1231884057971014	brain_lower_grade_glioma	LGG
0.144927536231884	brain_lower_grade_glioma	LGG
0.0978260869565217	brain_lower_grade_glioma	LGG
0.1485507246376811	brain_lower_grade_glioma	LGG
0.1050724637681159	brain_lower_grade_glioma	LGG
0.1413043478260869	brain_lower_grade_glioma	LGG
0.1304347826086956	brain_lower_grade_glioma	LGG
0.0942028985507246	brain_lower_grade_glioma	LGG
0.144927536231884	brain_lower_grade_glioma	LGG
0.1159420289855072	brain_lower_grade_glioma	LGG
0.1231884057971014	brain_lower_grade_glioma	LGG
0.0905797101449275	brain_lower_grade_glioma	LGG
0.1123188405797101	brain_lower_grade_glioma	LGG
0.108695652173913	brain_lower_grade_glioma	LGG
0.1123188405797101	brain_lower_grade_glioma	LGG
0.1195652173913043	brain_lower_grade_glioma	LGG
0.108695652173913	brain_lower_grade_glioma	LGG
0.144927536231884	brain_lower_grade_glioma	LGG
0.1159420289855072	brain_lower_grade_glioma	LGG
0.1268115942028985	brain_lower_grade_glioma	LGG
0.1159420289855072	brain_lower_grade_glioma	LGG
0.1557971014492753	brain_lower_grade_glioma	LGG
0.1123188405797101	brain_lower_grade_glioma	LGG
0.1775362318840579	brain_lower_grade_glioma	LGG
0.108695652173913	brain_lower_grade_glioma	LGG
0.1376811594202898	brain_lower_grade_glioma	LGG
0.1340579710144927	brain_lower_grade_glioma	LGG
0.0942028985507246	brain_lower_grade_glioma	LGG
0.1050724637681159	brain_lower_grade_glioma	LGG
0.1340579710144927	brain_lower_grade_glioma	LGG
0.1413043478260869	brain_lower_grade_glioma	LGG
0.1123188405797101	brain_lower_grade_glioma	LGG
0.1159420289855072	brain_lower_grade_glioma	LGG
0.1376811594202898	brain_lower_grade_glioma	LGG
0.1340579710144927	brain_lower_grade_glioma	LGG
0.1485507246376811	brain_lower_grade_glioma	LGG
0.108695652173913	brain_lower_grade_glioma	LGG
0.1304347826086956	brain_lower_grade_glioma	LGG
0.1413043478260869	brain_lower_grade_glioma	LGG
0.0797101449275362	brain_lower_grade_glioma	LGG
0.1268115942028985	brain_lower_grade_glioma	LGG
0.1231884057971014	brain_lower_grade_glioma	LGG
0.1340579710144927	brain_lower_grade_glioma	LGG
0.1485507246376811	brain_lower_grade_glioma	LGG
0.1485507246376811	brain_lower_grade_glioma	LGG
0.1268115942028985	brain_lower_grade_glioma	LGG
0.1268115942028985	brain_lower_grade_glioma	LGG
0.1268115942028985	brain_lower_grade_glioma	LGG
0.1666666666666666	brain_lower_grade_glioma	LGG
0.1376811594202898	brain_lower_grade_glioma	LGG
0.1014492753623188	brain_lower_grade_glioma	LGG
0.108695652173913	brain_lower_grade_glioma	LGG
0.1123188405797101	brain_lower_grade_glioma	LGG
0.144927536231884	brain_lower_grade_glioma	LGG
0.1159420289855072	brain_lower_grade_glioma	LGG
0.1340579710144927	brain_lower_grade_glioma	LGG
0.1050724637681159	brain_lower_grade_glioma	LGG
0.1268115942028985	brain_lower_grade_glioma	LGG
0.1413043478260869	brain_lower_grade_glioma	LGG
0.1195652173913043	brain_lower_grade_glioma	LGG
0.1231884057971014	brain_lower_grade_glioma	LGG
0.1340579710144927	brain_lower_grade_glioma	LGG
0.1050724637681159	brain_lower_grade_glioma	LGG
0.108695652173913	brain_lower_grade_glioma	LGG
0.144927536231884	brain_lower_grade_glioma	LGG
0.1268115942028985	brain_lower_grade_glioma	LGG
0.1195652173913043	brain_lower_grade_glioma	LGG
0.1376811594202898	brain_lower_grade_glioma	LGG
0.1485507246376811	brain_lower_grade_glioma	LGG
0.1521739130434782	brain_lower_grade_glioma	LGG
0.1050724637681159	brain_lower_grade_glioma	LGG
0.1050724637681159	brain_lower_grade_glioma	LGG
0.1666666666666666	brain_lower_grade_glioma	LGG
0.1413043478260869	brain_lower_grade_glioma	LGG
0.1050724637681159	brain_lower_grade_glioma	LGG
0.1485507246376811	brain_lower_grade_glioma	LGG
0.1123188405797101	brain_lower_grade_glioma	LGG
0.1485507246376811	brain_lower_grade_glioma	LGG
0.1123188405797101	brain_lower_grade_glioma	LGG
0.144927536231884	brain_lower_grade_glioma	LGG
0.1268115942028985	brain_lower_grade_glioma	LGG
0.1268115942028985	brain_lower_grade_glioma	LGG
0.1376811594202898	brain_lower_grade_glioma	LGG
0.1159420289855072	brain_lower_grade_glioma	LGG
0.1739130434782608	brain_lower_grade_glioma	LGG
0.1195652173913043	brain_lower_grade_glioma	LGG
0.1376811594202898	brain_lower_grade_glioma	LGG
0.1268115942028985	brain_lower_grade_glioma	LGG
0.1340579710144927	brain_lower_grade_glioma	LGG
0.1159420289855072	brain_lower_grade_glioma	LGG
0.1231884057971014	brain_lower_grade_glioma	LGG
0.1268115942028985	brain_lower_grade_glioma	LGG
0.1123188405797101	brain_lower_grade_glioma	LGG
0.1594202898550724	brain_lower_grade_glioma	LGG
0.1557971014492753	brain_lower_grade_glioma	LGG
0.1413043478260869	brain_lower_grade_glioma	LGG
0.1485507246376811	brain_lower_grade_glioma	LGG
0.1340579710144927	brain_lower_grade_glioma	LGG
0.1231884057971014	brain_lower_grade_glioma	LGG
0.1268115942028985	brain_lower_grade_glioma	LGG
0.1413043478260869	brain_lower_grade_glioma	LGG
0.108695652173913	brain_lower_grade_glioma	LGG
0.1557971014492753	brain_lower_grade_glioma	LGG
0.1268115942028985	brain_lower_grade_glioma	LGG
0.1304347826086956	brain_lower_grade_glioma	LGG
0.144927536231884	brain_lower_grade_glioma	LGG
0.1340579710144927	brain_lower_grade_glioma	LGG
0.1594202898550724	brain_lower_grade_glioma	LGG
0.1195652173913043	brain_lower_grade_glioma	LGG
0.1413043478260869	brain_lower_grade_glioma	LGG
0.1413043478260869	brain_lower_grade_glioma	LGG
0.1666666666666666	brain_lower_grade_glioma	LGG
0.1485507246376811	brain_lower_grade_glioma	LGG
0.1195652173913043	brain_lower_grade_glioma	LGG
0.1413043478260869	brain_lower_grade_glioma	LGG
0.1340579710144927	brain_lower_grade_glioma	LGG
0.1485507246376811	brain_lower_grade_glioma	LGG
0.1340579710144927	brain_lower_grade_glioma	LGG
0.1268115942028985	brain_lower_grade_glioma	LGG
0.144927536231884	brain_lower_grade_glioma	LGG
0.1268115942028985	brain_lower_grade_glioma	LGG
0.1413043478260869	brain_lower_grade_glioma	LGG
0.1340579710144927	brain_lower_grade_glioma	LGG
0.1340579710144927	brain_lower_grade_glioma	LGG
0.1594202898550724	brain_lower_grade_glioma	LGG
0.1304347826086956	brain_lower_grade_glioma	LGG
0.1594202898550724	brain_lower_grade_glioma	LGG
0.1413043478260869	brain_lower_grade_glioma	LGG
0.108695652173913	brain_lower_grade_glioma	LGG
0.1231884057971014	brain_lower_grade_glioma	LGG
0.1123188405797101	brain_lower_grade_glioma	LGG
0.1376811594202898	brain_lower_grade_glioma	LGG
0.1231884057971014	brain_lower_grade_glioma	LGG
0.1304347826086956	brain_lower_grade_glioma	LGG
0.1521739130434782	brain_lower_grade_glioma	LGG
0.1376811594202898	brain_lower_grade_glioma	LGG
0.1376811594202898	brain_lower_grade_glioma	LGG
0.1231884057971014	brain_lower_grade_glioma	LGG
0.1159420289855072	brain_lower_grade_glioma	LGG
0.1159420289855072	brain_lower_grade_glioma	LGG
0.1123188405797101	brain_lower_grade_glioma	LGG
0.1050724637681159	brain_lower_grade_glioma	LGG
0.1159420289855072	brain_lower_grade_glioma	LGG
0.1594202898550724	brain_lower_grade_glioma	LGG
0.1231884057971014	brain_lower_grade_glioma	LGG
0.1594202898550724	brain_lower_grade_glioma	LGG
0.1231884057971014	brain_lower_grade_glioma	LGG
0.1413043478260869	brain_lower_grade_glioma	LGG
0.1340579710144927	brain_lower_grade_glioma	LGG
0.1340579710144927	brain_lower_grade_glioma	LGG
0.1630434782608695	brain_lower_grade_glioma	LGG
0.1376811594202898	brain_lower_grade_glioma	LGG
0.1268115942028985	brain_lower_grade_glioma	LGG
0.1376811594202898	brain_lower_grade_glioma	LGG
0.1630434782608695	brain_lower_grade_glioma	LGG
0.1557971014492753	brain_lower_grade_glioma	LGG
0.1340579710144927	brain_lower_grade_glioma	LGG
0.1304347826086956	brain_lower_grade_glioma	LGG
0.144927536231884	brain_lower_grade_glioma	LGG
0.1413043478260869	brain_lower_grade_glioma	LGG
0.1340579710144927	brain_lower_grade_glioma	LGG
0.1159420289855072	brain_lower_grade_glioma	LGG
0.1231884057971014	brain_lower_grade_glioma	LGG
0.1304347826086956	brain_lower_grade_glioma	LGG
0.1557971014492753	brain_lower_grade_glioma	LGG
0.1304347826086956	brain_lower_grade_glioma	LGG
0.1159420289855072	brain_lower_grade_glioma	LGG
0.1557971014492753	brain_lower_grade_glioma	LGG
0.1268115942028985	brain_lower_grade_glioma	LGG
0.1376811594202898	brain_lower_grade_glioma	LGG
0.1557971014492753	brain_lower_grade_glioma	LGG
0.1195652173913043	brain_lower_grade_glioma	LGG
0.1557971014492753	brain_lower_grade_glioma	LGG
0.1630434782608695	brain_lower_grade_glioma	LGG
0.1268115942028985	brain_lower_grade_glioma	LGG
0.1413043478260869	brain_lower_grade_glioma	LGG
0.1413043478260869	brain_lower_grade_glioma	LGG
0.1630434782608695	breast_invasive_carcinoma_her2	HER2
0.1992753623188405	breast_invasive_carcinoma_her2	HER2
0.1413043478260869	breast_invasive_carcinoma_her2	HER2
0.1666666666666666	breast_invasive_carcinoma_her2	HER2
0.1775362318840579	breast_invasive_carcinoma_her2	HER2
0.1557971014492753	breast_invasive_carcinoma_her2	HER2
0.1739130434782608	breast_invasive_carcinoma_her2	HER2
0.1485507246376811	breast_invasive_carcinoma_her2	HER2
0.1956521739130435	breast_invasive_carcinoma_her2	HER2
0.1702898550724637	breast_invasive_carcinoma_her2	HER2
0.181159420289855	breast_invasive_carcinoma_her2	HER2
0.181159420289855	breast_invasive_carcinoma_her2	HER2
0.1594202898550724	breast_invasive_carcinoma_her2	HER2
0.1630434782608695	breast_invasive_carcinoma_her2	HER2
0.144927536231884	breast_invasive_carcinoma_her2	HER2
0.1775362318840579	breast_invasive_carcinoma_her2	HER2
0.181159420289855	breast_invasive_carcinoma_her2	HER2
0.1630434782608695	breast_invasive_carcinoma_her2	HER2
0.1847826086956521	breast_invasive_carcinoma_her2	HER2
0.1666666666666666	breast_invasive_carcinoma_her2	HER2
0.1557971014492753	breast_invasive_carcinoma_her2	HER2
0.1630434782608695	breast_invasive_carcinoma_her2	HER2
0.144927536231884	breast_invasive_carcinoma_her2	HER2
0.1557971014492753	breast_invasive_carcinoma_her2	HER2
0.1884057971014492	breast_invasive_carcinoma_her2	HER2
0.1557971014492753	breast_invasive_carcinoma_her2	HER2
0.1630434782608695	breast_invasive_carcinoma_her2	HER2
0.1557971014492753	breast_invasive_carcinoma_her2	HER2
0.1847826086956521	breast_invasive_carcinoma_her2	HER2
0.1630434782608695	breast_invasive_carcinoma_her2	HER2
0.181159420289855	breast_invasive_carcinoma_her2	HER2
0.1231884057971014	breast_invasive_carcinoma_her2	HER2
0.1702898550724637	breast_invasive_carcinoma_her2	HER2
0.181159420289855	breast_invasive_carcinoma_her2	HER2
0.1775362318840579	breast_invasive_carcinoma_her2	HER2
0.1702898550724637	breast_invasive_carcinoma_her2	HER2
0.1557971014492753	breast_invasive_carcinoma_her2	HER2
0.1775362318840579	breast_invasive_carcinoma_her2	HER2
0.1557971014492753	breast_invasive_carcinoma_her2	HER2
0.1630434782608695	breast_invasive_carcinoma_her2	HER2
0.1702898550724637	breast_invasive_carcinoma_her2	HER2
0.1884057971014492	breast_invasive_carcinoma_her2	HER2
0.1847826086956521	breast_invasive_carcinoma_her2	HER2
0.1920289855072463	breast_invasive_carcinoma_her2	HER2
0.1702898550724637	breast_invasive_carcinoma_her2	HER2
0.1557971014492753	breast_invasive_carcinoma_her2	HER2
0.181159420289855	breast_invasive_carcinoma_her2	HER2
0.1702898550724637	breast_invasive_carcinoma_her2	HER2
0.1739130434782608	breast_invasive_carcinoma_her2	HER2
0.144927536231884	breast_invasive_carcinoma_her2	HER2
0.1739130434782608	breast_invasive_carcinoma_her2	HER2
0.1630434782608695	breast_invasive_carcinoma_her2	HER2
0.144927536231884	breast_invasive_carcinoma_her2	HER2
0.1739130434782608	breast_invasive_carcinoma_her2	HER2
0.1557971014492753	breast_invasive_carcinoma_her2	HER2
0.1666666666666666	breast_invasive_carcinoma_her2	HER2
0.1594202898550724	breast_invasive_carcinoma_her2	HER2
0.1630434782608695	breast_invasive_carcinoma_her2	HER2
0.1594202898550724	breast_invasive_carcinoma_her2	HER2
0.1521739130434782	breast_invasive_carcinoma_her2	HER2
0.1847826086956521	breast_invasive_carcinoma_her2	HER2
0.1521739130434782	breast_invasive_carcinoma_her2	HER2
0.1775362318840579	breast_invasive_carcinoma_her2	HER2
0.1413043478260869	breast_invasive_carcinoma_her2	HER2
0.1702898550724637	breast_invasive_carcinoma_her2	HER2
0.1775362318840579	breast_invasive_carcinoma_her2	HER2
0.1847826086956521	breast_invasive_carcinoma_her2	HER2
0.1666666666666666	breast_invasive_carcinoma_her2	HER2
0.1702898550724637	breast_invasive_carcinoma_her2	HER2
0.1557971014492753	breast_invasive_carcinoma_her2	HER2
0.1847826086956521	breast_invasive_carcinoma_her2	HER2
0.181159420289855	breast_invasive_carcinoma_her2	HER2
0.181159420289855	breast_invasive_carcinoma_her2	HER2
0.1775362318840579	breast_invasive_carcinoma_her2	HER2
0.1413043478260869	breast_invasive_carcinoma_her2	HER2
0.1702898550724637	breast_invasive_carcinoma_her2	HER2
0.1702898550724637	breast_invasive_carcinoma_her2	HER2
0.1304347826086956	breast_invasive_carcinoma_her2	HER2
0.1594202898550724	breast_invasive_carcinoma_her2	HER2
0.1775362318840579	breast_invasive_carcinoma_her2	HER2
0.144927536231884	breast_invasive_carcinoma_her2	HER2
0.181159420289855	breast_invasive_carcinoma_her2	HER2
0.1413043478260869	breast_invasive_carcinoma_basal	BASAL
0.1630434782608695	breast_invasive_carcinoma_basal	BASAL
0.1992753623188405	breast_invasive_carcinoma_basal	BASAL
0.1521739130434782	breast_invasive_carcinoma_basal	BASAL
0.1630434782608695	breast_invasive_carcinoma_basal	BASAL
0.1775362318840579	breast_invasive_carcinoma_basal	BASAL
0.1702898550724637	breast_invasive_carcinoma_basal	BASAL
0.1630434782608695	breast_invasive_carcinoma_basal	BASAL
0.1159420289855072	breast_invasive_carcinoma_basal	BASAL
0.1485507246376811	breast_invasive_carcinoma_basal	BASAL
0.1739130434782608	breast_invasive_carcinoma_basal	BASAL
0.1594202898550724	breast_invasive_carcinoma_basal	BASAL
0.1702898550724637	breast_invasive_carcinoma_basal	BASAL
0.1956521739130435	breast_invasive_carcinoma_basal	BASAL
0.1557971014492753	breast_invasive_carcinoma_basal	BASAL
0.1557971014492753	breast_invasive_carcinoma_basal	BASAL
0.1630434782608695	breast_invasive_carcinoma_basal	BASAL
0.1521739130434782	breast_invasive_carcinoma_basal	BASAL
0.1557971014492753	breast_invasive_carcinoma_basal	BASAL
0.1557971014492753	breast_invasive_carcinoma_basal	BASAL
0.1739130434782608	breast_invasive_carcinoma_basal	BASAL
0.1775362318840579	breast_invasive_carcinoma_basal	BASAL
0.1775362318840579	breast_invasive_carcinoma_basal	BASAL
0.1847826086956521	breast_invasive_carcinoma_basal	BASAL
0.144927536231884	breast_invasive_carcinoma_basal	BASAL
0.1485507246376811	breast_invasive_carcinoma_basal	BASAL
0.1847826086956521	breast_invasive_carcinoma_basal	BASAL
0.1920289855072463	breast_invasive_carcinoma_basal	BASAL
0.181159420289855	breast_invasive_carcinoma_basal	BASAL
0.1521739130434782	breast_invasive_carcinoma_basal	BASAL
0.1630434782608695	breast_invasive_carcinoma_basal	BASAL
0.1920289855072463	breast_invasive_carcinoma_basal	BASAL
0.1485507246376811	breast_invasive_carcinoma_basal	BASAL
0.1847826086956521	breast_invasive_carcinoma_basal	BASAL
0.1557971014492753	breast_invasive_carcinoma_basal	BASAL
0.1630434782608695	breast_invasive_carcinoma_basal	BASAL
0.1739130434782608	breast_invasive_carcinoma_basal	BASAL
0.1521739130434782	breast_invasive_carcinoma_basal	BASAL
0.1702898550724637	breast_invasive_carcinoma_basal	BASAL
0.1521739130434782	breast_invasive_carcinoma_basal	BASAL
0.1521739130434782	breast_invasive_carcinoma_basal	BASAL
0.1775362318840579	breast_invasive_carcinoma_basal	BASAL
0.1594202898550724	breast_invasive_carcinoma_basal	BASAL
0.1739130434782608	breast_invasive_carcinoma_basal	BASAL
0.1413043478260869	breast_invasive_carcinoma_basal	BASAL
0.1666666666666666	breast_invasive_carcinoma_basal	BASAL
0.1630434782608695	breast_invasive_carcinoma_basal	BASAL
0.1666666666666666	breast_invasive_carcinoma_basal	BASAL
0.1594202898550724	breast_invasive_carcinoma_basal	BASAL
0.1630434782608695	breast_invasive_carcinoma_basal	BASAL
0.1594202898550724	breast_invasive_carcinoma_basal	BASAL
0.1521739130434782	breast_invasive_carcinoma_basal	BASAL
0.1485507246376811	breast_invasive_carcinoma_basal	BASAL
0.1702898550724637	breast_invasive_carcinoma_basal	BASAL
0.1702898550724637	breast_invasive_carcinoma_basal	BASAL
0.1884057971014492	breast_invasive_carcinoma_basal	BASAL
0.1847826086956521	breast_invasive_carcinoma_basal	BASAL
0.1630434782608695	breast_invasive_carcinoma_basal	BASAL
0.1630434782608695	breast_invasive_carcinoma_basal	BASAL
0.1630434782608695	breast_invasive_carcinoma_basal	BASAL
0.1775362318840579	breast_invasive_carcinoma_basal	BASAL
0.1485507246376811	breast_invasive_carcinoma_basal	BASAL
0.1521739130434782	breast_invasive_carcinoma_basal	BASAL
0.1884057971014492	breast_invasive_carcinoma_basal	BASAL
0.1630434782608695	breast_invasive_carcinoma_basal	BASAL
0.1376811594202898	breast_invasive_carcinoma_basal	BASAL
0.1557971014492753	breast_invasive_carcinoma_basal	BASAL
0.1666666666666666	breast_invasive_carcinoma_basal	BASAL
0.1413043478260869	breast_invasive_carcinoma_basal	BASAL
0.217391304347826	breast_invasive_carcinoma_basal	BASAL
0.1884057971014492	breast_invasive_carcinoma_basal	BASAL
0.1666666666666666	breast_invasive_carcinoma_basal	BASAL
0.1485507246376811	breast_invasive_carcinoma_basal	BASAL
0.1630434782608695	breast_invasive_carcinoma_basal	BASAL
0.1594202898550724	breast_invasive_carcinoma_basal	BASAL
0.1775362318840579	breast_invasive_carcinoma_basal	BASAL
0.1739130434782608	breast_invasive_carcinoma_basal	BASAL
0.1630434782608695	breast_invasive_carcinoma_basal	BASAL
0.1739130434782608	breast_invasive_carcinoma_basal	BASAL
0.1594202898550724	breast_invasive_carcinoma_basal	BASAL
0.1521739130434782	breast_invasive_carcinoma_basal	BASAL
0.1630434782608695	breast_invasive_carcinoma_basal	BASAL
0.1630434782608695	breast_invasive_carcinoma_basal	BASAL
0.1521739130434782	breast_invasive_carcinoma_basal	BASAL
0.181159420289855	breast_invasive_carcinoma_basal	BASAL
0.1666666666666666	breast_invasive_carcinoma_basal	BASAL
0.1739130434782608	breast_invasive_carcinoma_basal	BASAL
0.1666666666666666	breast_invasive_carcinoma_basal	BASAL
0.1702898550724637	breast_invasive_carcinoma_basal	BASAL
0.1739130434782608	breast_invasive_carcinoma_basal	BASAL
0.1702898550724637	breast_invasive_carcinoma_basal	BASAL
0.1268115942028985	breast_invasive_carcinoma_basal	BASAL
0.1739130434782608	breast_invasive_carcinoma_basal	BASAL
0.1666666666666666	breast_invasive_carcinoma_basal	BASAL
0.1557971014492753	breast_invasive_carcinoma_basal	BASAL
0.1666666666666666	breast_invasive_carcinoma_basal	BASAL
0.1666666666666666	breast_invasive_carcinoma_basal	BASAL
0.1739130434782608	breast_invasive_carcinoma_basal	BASAL
0.1666666666666666	breast_invasive_carcinoma_basal	BASAL
0.1304347826086956	breast_invasive_carcinoma_basal	BASAL
0.1884057971014492	breast_invasive_carcinoma_basal	BASAL
0.1666666666666666	breast_invasive_carcinoma_basal	BASAL
0.1666666666666666	breast_invasive_carcinoma_basal	BASAL
0.1739130434782608	breast_invasive_carcinoma_basal	BASAL
0.1485507246376811	breast_invasive_carcinoma_basal	BASAL
0.1992753623188405	breast_invasive_carcinoma_basal	BASAL
0.1739130434782608	breast_invasive_carcinoma_basal	BASAL
0.1485507246376811	breast_invasive_carcinoma_basal	BASAL
0.1847826086956521	breast_invasive_carcinoma_basal	BASAL
0.1920289855072463	breast_invasive_carcinoma_basal	BASAL
0.1594202898550724	breast_invasive_carcinoma_basal	BASAL
0.1521739130434782	breast_invasive_carcinoma_basal	BASAL
0.1739130434782608	breast_invasive_carcinoma_basal	BASAL
0.144927536231884	breast_invasive_carcinoma_basal	BASAL
0.1268115942028985	breast_invasive_carcinoma_basal	BASAL
0.1594202898550724	breast_invasive_carcinoma_basal	BASAL
0.1884057971014492	breast_invasive_carcinoma_basal	BASAL
0.1920289855072463	breast_invasive_carcinoma_basal	BASAL
0.1630434782608695	breast_invasive_carcinoma_basal	BASAL
0.1666666666666666	breast_invasive_carcinoma_basal	BASAL
0.1557971014492753	breast_invasive_carcinoma_basal	BASAL
0.1739130434782608	breast_invasive_carcinoma_basal	BASAL
0.144927536231884	breast_invasive_carcinoma_basal	BASAL
0.1630434782608695	breast_invasive_carcinoma_basal	BASAL
0.1847826086956521	breast_invasive_carcinoma_basal	BASAL
0.1702898550724637	breast_invasive_carcinoma_basal	BASAL
0.1557971014492753	breast_invasive_carcinoma_basal	BASAL
0.1702898550724637	breast_invasive_carcinoma_basal	BASAL
0.1630434782608695	breast_invasive_carcinoma_basal	BASAL
0.1557971014492753	breast_invasive_carcinoma_basal	BASAL
0.1485507246376811	breast_invasive_carcinoma_basal	BASAL
0.1666666666666666	breast_invasive_carcinoma_basal	BASAL
0.1340579710144927	breast_invasive_carcinoma_basal	BASAL
0.1702898550724637	breast_invasive_carcinoma_basal	BASAL
0.1557971014492753	breast_invasive_carcinoma_basal	BASAL
0.1739130434782608	breast_invasive_carcinoma_basal	BASAL
0.1485507246376811	breast_invasive_carcinoma_basal	BASAL
0.1884057971014492	breast_invasive_carcinoma_basal	BASAL
0.1630434782608695	breast_invasive_carcinoma_basal	BASAL
0.1702898550724637	breast_invasive_carcinoma_basal	BASAL
0.1376811594202898	breast_invasive_carcinoma_basal	BASAL
0.1666666666666666	breast_invasive_carcinoma_basal	BASAL
0.1376811594202898	breast_invasive_carcinoma_basal	BASAL
0.181159420289855	breast_invasive_carcinoma_basal	BASAL
0.1413043478260869	breast_invasive_carcinoma_basal	BASAL
0.1630434782608695	breast_invasive_carcinoma_basal	BASAL
0.1666666666666666	breast_invasive_carcinoma_basal	BASAL
0.1630434782608695	breast_invasive_carcinoma_basal	BASAL
0.1594202898550724	breast_invasive_carcinoma_basal	BASAL
0.1413043478260869	breast_invasive_carcinoma_basal	BASAL
0.1920289855072463	breast_invasive_carcinoma_basal	BASAL
0.1594202898550724	breast_invasive_carcinoma_basal	BASAL
0.1775362318840579	breast_invasive_carcinoma_basal	BASAL
0.1594202898550724	breast_invasive_carcinoma_basal	BASAL
0.1666666666666666	breast_invasive_carcinoma_basal	BASAL
0.1847826086956521	breast_invasive_carcinoma_basal	BASAL
0.1702898550724637	breast_invasive_carcinoma_basal	BASAL
0.1847826086956521	breast_invasive_carcinoma_basal	BASAL
0.1485507246376811	breast_invasive_carcinoma_basal	BASAL
0.1920289855072463	breast_invasive_carcinoma_basal	BASAL
0.1702898550724637	breast_invasive_carcinoma_basal	BASAL
0.1594202898550724	breast_invasive_carcinoma_basal	BASAL
0.1304347826086956	breast_invasive_carcinoma_basal	BASAL
0.1775362318840579	breast_invasive_carcinoma_basal	BASAL
0.1630434782608695	breast_invasive_carcinoma_basal	BASAL
0.1847826086956521	breast_invasive_carcinoma_basal	BASAL
0.1594202898550724	breast_invasive_carcinoma_basal	BASAL
0.1775362318840579	breast_invasive_carcinoma_basal	BASAL
0.1630434782608695	breast_invasive_carcinoma_basal	BASAL
0.1594202898550724	breast_invasive_carcinoma_basal	BASAL
0.1630434782608695	breast_invasive_carcinoma_basal	BASAL
0.1630434782608695	breast_invasive_carcinoma_basal	BASAL
0.1775362318840579	breast_invasive_carcinoma_basal	BASAL
0.1702898550724637	breast_invasive_carcinoma_basal	BASAL
0.1739130434782608	breast_invasive_carcinoma_basal	BASAL
0.1413043478260869	breast_invasive_carcinoma_basal	BASAL
0.1666666666666666	breast_invasive_carcinoma_basal	BASAL
0.1702898550724637	breast_invasive_carcinoma_basal	BASAL
0.1521739130434782	breast_invasive_carcinoma_basal	BASAL
0.1594202898550724	breast_invasive_carcinoma_basal	BASAL
0.1884057971014492	breast_invasive_carcinoma_basal	BASAL
0.1666666666666666	breast_invasive_carcinoma_basal	BASAL
0.181159420289855	breast_invasive_carcinoma_basal	BASAL
0.1594202898550724	breast_invasive_carcinoma_basal	BASAL
0.1485507246376811	breast_invasive_carcinoma_basal	BASAL
0.1702898550724637	breast_invasive_carcinoma_basal	BASAL
0.1630434782608695	breast_invasive_carcinoma_basal	BASAL
0.1630434782608695	breast_invasive_carcinoma_basal	BASAL
0.1884057971014492	breast_invasive_carcinoma_basal	BASAL
0.1702898550724637	breast_invasive_carcinoma_luma	LUMA
0.1702898550724637	breast_invasive_carcinoma_luma	LUMA
0.1521739130434782	breast_invasive_carcinoma_luma	LUMA
0.1666666666666666	breast_invasive_carcinoma_luma	LUMA
0.1739130434782608	breast_invasive_carcinoma_luma	LUMA
0.1702898550724637	breast_invasive_carcinoma_luma	LUMA
0.1702898550724637	breast_invasive_carcinoma_luma	LUMA
0.1521739130434782	breast_invasive_carcinoma_luma	LUMA
0.1594202898550724	breast_invasive_carcinoma_luma	LUMA
0.1992753623188405	breast_invasive_carcinoma_luma	LUMA
0.1702898550724637	breast_invasive_carcinoma_luma	LUMA
0.1521739130434782	breast_invasive_carcinoma_luma	LUMA
0.1666666666666666	breast_invasive_carcinoma_luma	LUMA
0.1630434782608695	breast_invasive_carcinoma_luma	LUMA
0.1775362318840579	breast_invasive_carcinoma_luma	LUMA
0.1702898550724637	breast_invasive_carcinoma_luma	LUMA
0.1992753623188405	breast_invasive_carcinoma_luma	LUMA
0.1557971014492753	breast_invasive_carcinoma_luma	LUMA
0.1775362318840579	breast_invasive_carcinoma_luma	LUMA
0.1557971014492753	breast_invasive_carcinoma_luma	LUMA
0.144927536231884	breast_invasive_carcinoma_luma	LUMA
0.1557971014492753	breast_invasive_carcinoma_luma	LUMA
0.1666666666666666	breast_invasive_carcinoma_luma	LUMA
0.1775362318840579	breast_invasive_carcinoma_luma	LUMA
0.1485507246376811	breast_invasive_carcinoma_luma	LUMA
0.1884057971014492	breast_invasive_carcinoma_luma	LUMA
0.1702898550724637	breast_invasive_carcinoma_luma	LUMA
0.1630434782608695	breast_invasive_carcinoma_luma	LUMA
0.1702898550724637	breast_invasive_carcinoma_luma	LUMA
0.1557971014492753	breast_invasive_carcinoma_luma	LUMA
0.1702898550724637	breast_invasive_carcinoma_luma	LUMA
0.1630434782608695	breast_invasive_carcinoma_luma	LUMA
0.1739130434782608	breast_invasive_carcinoma_luma	LUMA
0.1920289855072463	breast_invasive_carcinoma_luma	LUMA
0.1884057971014492	breast_invasive_carcinoma_luma	LUMA
0.1666666666666666	breast_invasive_carcinoma_luma	LUMA
0.1521739130434782	breast_invasive_carcinoma_luma	LUMA
0.1594202898550724	breast_invasive_carcinoma_luma	LUMA
0.1775362318840579	breast_invasive_carcinoma_luma	LUMA
0.1884057971014492	breast_invasive_carcinoma_luma	LUMA
0.144927536231884	breast_invasive_carcinoma_luma	LUMA
0.1557971014492753	breast_invasive_carcinoma_luma	LUMA
0.1630434782608695	breast_invasive_carcinoma_luma	LUMA
0.1920289855072463	breast_invasive_carcinoma_luma	LUMA
0.1956521739130435	breast_invasive_carcinoma_luma	LUMA
0.1666666666666666	breast_invasive_carcinoma_luma	LUMA
0.1775362318840579	breast_invasive_carcinoma_luma	LUMA
0.1666666666666666	breast_invasive_carcinoma_luma	LUMA
0.1702898550724637	breast_invasive_carcinoma_luma	LUMA
0.1557971014492753	breast_invasive_carcinoma_luma	LUMA
0.1630434782608695	breast_invasive_carcinoma_luma	LUMA
0.1884057971014492	breast_invasive_carcinoma_luma	LUMA
0.1847826086956521	breast_invasive_carcinoma_luma	LUMA
0.1376811594202898	breast_invasive_carcinoma_luma	LUMA
0.1666666666666666	breast_invasive_carcinoma_luma	LUMA
0.1920289855072463	breast_invasive_carcinoma_luma	LUMA
0.1594202898550724	breast_invasive_carcinoma_luma	LUMA
0.1775362318840579	breast_invasive_carcinoma_luma	LUMA
0.1666666666666666	breast_invasive_carcinoma_luma	LUMA
0.1956521739130435	breast_invasive_carcinoma_luma	LUMA
0.1557971014492753	breast_invasive_carcinoma_luma	LUMA
0.1521739130434782	breast_invasive_carcinoma_luma	LUMA
0.181159420289855	breast_invasive_carcinoma_luma	LUMA
0.1521739130434782	breast_invasive_carcinoma_luma	LUMA
0.1521739130434782	breast_invasive_carcinoma_luma	LUMA
0.1485507246376811	breast_invasive_carcinoma_luma	LUMA
0.1739130434782608	breast_invasive_carcinoma_luma	LUMA
0.1594202898550724	breast_invasive_carcinoma_luma	LUMA
0.1884057971014492	breast_invasive_carcinoma_luma	LUMA
0.1666666666666666	breast_invasive_carcinoma_luma	LUMA
0.1702898550724637	breast_invasive_carcinoma_luma	LUMA
0.1666666666666666	breast_invasive_carcinoma_luma	LUMA
0.1666666666666666	breast_invasive_carcinoma_luma	LUMA
0.1666666666666666	breast_invasive_carcinoma_luma	LUMA
0.1920289855072463	breast_invasive_carcinoma_luma	LUMA
0.1594202898550724	breast_invasive_carcinoma_luma	LUMA
0.1630434782608695	breast_invasive_carcinoma_luma	LUMA
0.1666666666666666	breast_invasive_carcinoma_luma	LUMA
0.1702898550724637	breast_invasive_carcinoma_luma	LUMA
0.1739130434782608	breast_invasive_carcinoma_luma	LUMA
0.1521739130434782	breast_invasive_carcinoma_luma	LUMA
0.1920289855072463	breast_invasive_carcinoma_luma	LUMA
0.1666666666666666	breast_invasive_carcinoma_luma	LUMA
0.1666666666666666	breast_invasive_carcinoma_luma	LUMA
0.1557971014492753	breast_invasive_carcinoma_luma	LUMA
0.1666666666666666	breast_invasive_carcinoma_luma	LUMA
0.1630434782608695	breast_invasive_carcinoma_luma	LUMA
0.1739130434782608	breast_invasive_carcinoma_luma	LUMA
0.1630434782608695	breast_invasive_carcinoma_luma	LUMA
0.1630434782608695	breast_invasive_carcinoma_luma	LUMA
0.1666666666666666	breast_invasive_carcinoma_luma	LUMA
0.1702898550724637	breast_invasive_carcinoma_luma	LUMA
0.1956521739130435	breast_invasive_carcinoma_luma	LUMA
0.1231884057971014	breast_invasive_carcinoma_luma	LUMA
0.1557971014492753	breast_invasive_carcinoma_luma	LUMA
0.1630434782608695	breast_invasive_carcinoma_luma	LUMA
0.1739130434782608	breast_invasive_carcinoma_luma	LUMA
0.1775362318840579	breast_invasive_carcinoma_luma	LUMA
0.1847826086956521	breast_invasive_carcinoma_luma	LUMA
0.1666666666666666	breast_invasive_carcinoma_luma	LUMA
0.181159420289855	breast_invasive_carcinoma_luma	LUMA
0.1594202898550724	breast_invasive_carcinoma_luma	LUMA
0.1884057971014492	breast_invasive_carcinoma_luma	LUMA
0.2065217391304347	breast_invasive_carcinoma_luma	LUMA
0.1702898550724637	breast_invasive_carcinoma_luma	LUMA
0.1666666666666666	breast_invasive_carcinoma_luma	LUMA
0.1557971014492753	breast_invasive_carcinoma_luma	LUMA
0.1630434782608695	breast_invasive_carcinoma_luma	LUMA
0.1594202898550724	breast_invasive_carcinoma_luma	LUMA
0.1739130434782608	breast_invasive_carcinoma_luma	LUMA
0.1630434782608695	breast_invasive_carcinoma_luma	LUMA
0.1557971014492753	breast_invasive_carcinoma_luma	LUMA
0.1775362318840579	breast_invasive_carcinoma_luma	LUMA
0.1739130434782608	breast_invasive_carcinoma_luma	LUMA
0.181159420289855	breast_invasive_carcinoma_luma	LUMA
0.1557971014492753	breast_invasive_carcinoma_luma	LUMA
0.181159420289855	breast_invasive_carcinoma_luma	LUMA
0.1702898550724637	breast_invasive_carcinoma_luma	LUMA
0.1521739130434782	breast_invasive_carcinoma_luma	LUMA
0.1666666666666666	breast_invasive_carcinoma_luma	LUMA
0.1920289855072463	breast_invasive_carcinoma_luma	LUMA
0.1775362318840579	breast_invasive_carcinoma_luma	LUMA
0.1739130434782608	breast_invasive_carcinoma_luma	LUMA
0.1521739130434782	breast_invasive_carcinoma_luma	LUMA
0.1485507246376811	breast_invasive_carcinoma_luma	LUMA
0.1666666666666666	breast_invasive_carcinoma_luma	LUMA
0.181159420289855	breast_invasive_carcinoma_luma	LUMA
0.1666666666666666	breast_invasive_carcinoma_luma	LUMA
0.1485507246376811	breast_invasive_carcinoma_luma	LUMA
0.1594202898550724	breast_invasive_carcinoma_luma	LUMA
0.1739130434782608	breast_invasive_carcinoma_luma	LUMA
0.1557971014492753	breast_invasive_carcinoma_luma	LUMA
0.1666666666666666	breast_invasive_carcinoma_luma	LUMA
0.1594202898550724	breast_invasive_carcinoma_luma	LUMA
0.1739130434782608	breast_invasive_carcinoma_luma	LUMA
0.1739130434782608	breast_invasive_carcinoma_luma	LUMA
0.1594202898550724	breast_invasive_carcinoma_luma	LUMA
0.1557971014492753	breast_invasive_carcinoma_luma	LUMA
0.144927536231884	breast_invasive_carcinoma_luma	LUMA
0.1413043478260869	breast_invasive_carcinoma_luma	LUMA
0.1485507246376811	breast_invasive_carcinoma_luma	LUMA
0.1702898550724637	breast_invasive_carcinoma_luma	LUMA
0.1521739130434782	breast_invasive_carcinoma_luma	LUMA
0.1485507246376811	breast_invasive_carcinoma_luma	LUMA
0.1666666666666666	breast_invasive_carcinoma_luma	LUMA
0.1594202898550724	breast_invasive_carcinoma_luma	LUMA
0.1594202898550724	breast_invasive_carcinoma_luma	LUMA
0.1630434782608695	breast_invasive_carcinoma_luma	LUMA
0.1775362318840579	breast_invasive_carcinoma_luma	LUMA
0.1557971014492753	breast_invasive_carcinoma_luma	LUMA
0.1413043478260869	breast_invasive_carcinoma_luma	LUMA
0.1557971014492753	breast_invasive_carcinoma_luma	LUMA
0.1485507246376811	breast_invasive_carcinoma_luma	LUMA
0.1666666666666666	breast_invasive_carcinoma_luma	LUMA
0.1956521739130435	breast_invasive_carcinoma_luma	LUMA
0.1630434782608695	breast_invasive_carcinoma_luma	LUMA
0.1485507246376811	breast_invasive_carcinoma_luma	LUMA
0.1630434782608695	breast_invasive_carcinoma_luma	LUMA
0.1775362318840579	breast_invasive_carcinoma_luma	LUMA
0.1630434782608695	breast_invasive_carcinoma_luma	LUMA
0.1666666666666666	breast_invasive_carcinoma_luma	LUMA
0.1557971014492753	breast_invasive_carcinoma_luma	LUMA
0.1775362318840579	breast_invasive_carcinoma_luma	LUMA
0.1666666666666666	breast_invasive_carcinoma_luma	LUMA
0.1847826086956521	breast_invasive_carcinoma_luma	LUMA
0.181159420289855	breast_invasive_carcinoma_luma	LUMA
0.1304347826086956	breast_invasive_carcinoma_luma	LUMA
0.1739130434782608	breast_invasive_carcinoma_luma	LUMA
0.1739130434782608	breast_invasive_carcinoma_luma	LUMA
0.1630434782608695	breast_invasive_carcinoma_luma	LUMA
0.144927536231884	breast_invasive_carcinoma_luma	LUMA
0.144927536231884	breast_invasive_carcinoma_luma	LUMA
0.1775362318840579	breast_invasive_carcinoma_luma	LUMA
0.1775362318840579	breast_invasive_carcinoma_luma	LUMA
0.1775362318840579	breast_invasive_carcinoma_luma	LUMA
0.1884057971014492	breast_invasive_carcinoma_luma	LUMA
0.1413043478260869	breast_invasive_carcinoma_luma	LUMA
0.1557971014492753	breast_invasive_carcinoma_luma	LUMA
0.1739130434782608	breast_invasive_carcinoma_luma	LUMA
0.1666666666666666	breast_invasive_carcinoma_luma	LUMA
0.1702898550724637	breast_invasive_carcinoma_luma	LUMA
0.1775362318840579	breast_invasive_carcinoma_luma	LUMA
0.181159420289855	breast_invasive_carcinoma_luma	LUMA
0.1340579710144927	breast_invasive_carcinoma_luma	LUMA
0.1413043478260869	breast_invasive_carcinoma_luma	LUMA
0.1739130434782608	breast_invasive_carcinoma_luma	LUMA
0.1594202898550724	breast_invasive_carcinoma_luma	LUMA
0.1666666666666666	breast_invasive_carcinoma_luma	LUMA
0.1702898550724637	breast_invasive_carcinoma_luma	LUMA
0.1775362318840579	breast_invasive_carcinoma_luma	LUMA
0.181159420289855	breast_invasive_carcinoma_luma	LUMA
0.1666666666666666	breast_invasive_carcinoma_luma	LUMA
0.1847826086956521	breast_invasive_carcinoma_luma	LUMA
0.144927536231884	breast_invasive_carcinoma_luma	LUMA
0.1557971014492753	breast_invasive_carcinoma_luma	LUMA
0.1594202898550724	breast_invasive_carcinoma_luma	LUMA
0.1557971014492753	breast_invasive_carcinoma_luma	LUMA
0.1630434782608695	breast_invasive_carcinoma_luma	LUMA
0.1630434782608695	breast_invasive_carcinoma_luma	LUMA
0.1666666666666666	breast_invasive_carcinoma_luma	LUMA
0.1594202898550724	breast_invasive_carcinoma_luma	LUMA
0.1702898550724637	breast_invasive_carcinoma_luma	LUMA
0.181159420289855	breast_invasive_carcinoma_luma	LUMA
0.1521739130434782	breast_invasive_carcinoma_luma	LUMA
0.1413043478260869	breast_invasive_carcinoma_luma	LUMA
0.1485507246376811	breast_invasive_carcinoma_luma	LUMA
0.1630434782608695	breast_invasive_carcinoma_luma	LUMA
0.1775362318840579	breast_invasive_carcinoma_luma	LUMA
0.1666666666666666	breast_invasive_carcinoma_luma	LUMA
0.1485507246376811	breast_invasive_carcinoma_luma	LUMA
0.1702898550724637	breast_invasive_carcinoma_luma	LUMA
0.1666666666666666	breast_invasive_carcinoma_luma	LUMA
0.1594202898550724	breast_invasive_carcinoma_luma	LUMA
0.1594202898550724	breast_invasive_carcinoma_luma	LUMA
0.1847826086956521	breast_invasive_carcinoma_luma	LUMA
0.1521739130434782	breast_invasive_carcinoma_luma	LUMA
0.1775362318840579	breast_invasive_carcinoma_luma	LUMA
0.1630434782608695	breast_invasive_carcinoma_luma	LUMA
0.1666666666666666	breast_invasive_carcinoma_luma	LUMA
0.1920289855072463	breast_invasive_carcinoma_luma	LUMA
0.1739130434782608	breast_invasive_carcinoma_luma	LUMA
0.1485507246376811	breast_invasive_carcinoma_luma	LUMA
0.1630434782608695	breast_invasive_carcinoma_luma	LUMA
0.1594202898550724	breast_invasive_carcinoma_luma	LUMA
0.1630434782608695	breast_invasive_carcinoma_luma	LUMA
0.1557971014492753	breast_invasive_carcinoma_luma	LUMA
0.1666666666666666	breast_invasive_carcinoma_luma	LUMA
0.1702898550724637	breast_invasive_carcinoma_luma	LUMA
0.1557971014492753	breast_invasive_carcinoma_luma	LUMA
0.1775362318840579	breast_invasive_carcinoma_luma	LUMA
0.144927536231884	breast_invasive_carcinoma_luma	LUMA
0.2028985507246377	breast_invasive_carcinoma_luma	LUMA
0.1630434782608695	breast_invasive_carcinoma_luma	LUMA
0.1702898550724637	breast_invasive_carcinoma_luma	LUMA
0.1594202898550724	breast_invasive_carcinoma_luma	LUMA
0.1739130434782608	breast_invasive_carcinoma_luma	LUMA
0.1884057971014492	breast_invasive_carcinoma_luma	LUMA
0.1739130434782608	breast_invasive_carcinoma_luma	LUMA
0.1702898550724637	breast_invasive_carcinoma_luma	LUMA
0.1594202898550724	breast_invasive_carcinoma_luma	LUMA
0.1775362318840579	breast_invasive_carcinoma_luma	LUMA
0.1739130434782608	breast_invasive_carcinoma_luma	LUMA
0.1739130434782608	breast_invasive_carcinoma_luma	LUMA
0.1485507246376811	breast_invasive_carcinoma_luma	LUMA
0.1884057971014492	breast_invasive_carcinoma_luma	LUMA
0.1557971014492753	breast_invasive_carcinoma_luma	LUMA
0.181159420289855	breast_invasive_carcinoma_luma	LUMA
0.1956521739130435	breast_invasive_carcinoma_luma	LUMA
0.1485507246376811	breast_invasive_carcinoma_luma	LUMA
0.1666666666666666	breast_invasive_carcinoma_luma	LUMA
0.1666666666666666	breast_invasive_carcinoma_luma	LUMA
0.1594202898550724	breast_invasive_carcinoma_luma	LUMA
0.1594202898550724	breast_invasive_carcinoma_luma	LUMA
0.1702898550724637	breast_invasive_carcinoma_luma	LUMA
0.1630434782608695	breast_invasive_carcinoma_luma	LUMA
0.1413043478260869	breast_invasive_carcinoma_luma	LUMA
0.1920289855072463	breast_invasive_carcinoma_luma	LUMA
0.1666666666666666	breast_invasive_carcinoma_luma	LUMA
0.1666666666666666	breast_invasive_carcinoma_luma	LUMA
0.1775362318840579	breast_invasive_carcinoma_luma	LUMA
0.1920289855072463	breast_invasive_carcinoma_luma	LUMA
0.1630434782608695	breast_invasive_carcinoma_luma	LUMA
0.1521739130434782	breast_invasive_carcinoma_luma	LUMA
0.1376811594202898	breast_invasive_carcinoma_luma	LUMA
0.1413043478260869	breast_invasive_carcinoma_luma	LUMA
0.2028985507246377	breast_invasive_carcinoma_luma	LUMA
0.1775362318840579	breast_invasive_carcinoma_luma	LUMA
0.1413043478260869	breast_invasive_carcinoma_luma	LUMA
0.181159420289855	breast_invasive_carcinoma_luma	LUMA
0.1666666666666666	breast_invasive_carcinoma_luma	LUMA
0.1920289855072463	breast_invasive_carcinoma_luma	LUMA
0.1521739130434782	breast_invasive_carcinoma_luma	LUMA
0.1666666666666666	breast_invasive_carcinoma_luma	LUMA
0.1739130434782608	breast_invasive_carcinoma_luma	LUMA
0.1847826086956521	breast_invasive_carcinoma_luma	LUMA
0.1739130434782608	breast_invasive_carcinoma_luma	LUMA
0.1268115942028985	breast_invasive_carcinoma_luma	LUMA
0.1847826086956521	breast_invasive_carcinoma_luma	LUMA
0.1594202898550724	breast_invasive_carcinoma_luma	LUMA
0.1413043478260869	breast_invasive_carcinoma_luma	LUMA
0.1884057971014492	breast_invasive_carcinoma_luma	LUMA
0.1630434782608695	breast_invasive_carcinoma_luma	LUMA
0.1485507246376811	breast_invasive_carcinoma_luma	LUMA
0.181159420289855	breast_invasive_carcinoma_luma	LUMA
0.1521739130434782	breast_invasive_carcinoma_luma	LUMA
0.1775362318840579	breast_invasive_carcinoma_luma	LUMA
0.1521739130434782	breast_invasive_carcinoma_luma	LUMA
0.1594202898550724	breast_invasive_carcinoma_luma	LUMA
0.1847826086956521	breast_invasive_carcinoma_luma	LUMA
0.1557971014492753	breast_invasive_carcinoma_luma	LUMA
0.1594202898550724	breast_invasive_carcinoma_luma	LUMA
0.1702898550724637	breast_invasive_carcinoma_luma	LUMA
0.1485507246376811	breast_invasive_carcinoma_luma	LUMA
0.1702898550724637	breast_invasive_carcinoma_luma	LUMA
0.1739130434782608	breast_invasive_carcinoma_luma	LUMA
0.1557971014492753	breast_invasive_carcinoma_luma	LUMA
0.1739130434782608	breast_invasive_carcinoma_luma	LUMA
0.1594202898550724	breast_invasive_carcinoma_luma	LUMA
0.181159420289855	breast_invasive_carcinoma_luma	LUMA
0.1485507246376811	breast_invasive_carcinoma_luma	LUMA
0.1485507246376811	breast_invasive_carcinoma_luma	LUMA
0.1521739130434782	breast_invasive_carcinoma_luma	LUMA
0.1775362318840579	breast_invasive_carcinoma_luma	LUMA
0.1739130434782608	breast_invasive_carcinoma_luma	LUMA
0.1666666666666666	breast_invasive_carcinoma_luma	LUMA
0.1666666666666666	breast_invasive_carcinoma_luma	LUMA
0.1557971014492753	breast_invasive_carcinoma_luma	LUMA
0.1702898550724637	breast_invasive_carcinoma_luma	LUMA
0.1594202898550724	breast_invasive_carcinoma_luma	LUMA
0.1775362318840579	breast_invasive_carcinoma_luma	LUMA
0.1666666666666666	breast_invasive_carcinoma_luma	LUMA
0.1521739130434782	breast_invasive_carcinoma_luma	LUMA
0.1666666666666666	breast_invasive_carcinoma_luma	LUMA
0.1702898550724637	breast_invasive_carcinoma_luma	LUMA
0.1884057971014492	breast_invasive_carcinoma_luma	LUMA
0.1847826086956521	breast_invasive_carcinoma_luma	LUMA
0.1884057971014492	breast_invasive_carcinoma_luma	LUMA
0.1956521739130435	breast_invasive_carcinoma_luma	LUMA
0.1666666666666666	breast_invasive_carcinoma_luma	LUMA
0.1739130434782608	breast_invasive_carcinoma_luma	LUMA
0.1775362318840579	breast_invasive_carcinoma_luma	LUMA
0.1702898550724637	breast_invasive_carcinoma_luma	LUMA
0.1702898550724637	breast_invasive_carcinoma_luma	LUMA
0.1594202898550724	breast_invasive_carcinoma_luma	LUMA
0.1920289855072463	breast_invasive_carcinoma_luma	LUMA
0.1775362318840579	breast_invasive_carcinoma_luma	LUMA
0.1847826086956521	breast_invasive_carcinoma_luma	LUMA
0.1594202898550724	breast_invasive_carcinoma_luma	LUMA
0.1666666666666666	breast_invasive_carcinoma_luma	LUMA
0.1630434782608695	breast_invasive_carcinoma_luma	LUMA
0.1521739130434782	breast_invasive_carcinoma_luma	LUMA
0.1594202898550724	breast_invasive_carcinoma_luma	LUMA
0.1847826086956521	breast_invasive_carcinoma_luma	LUMA
0.1739130434782608	breast_invasive_carcinoma_luma	LUMA
0.1702898550724637	breast_invasive_carcinoma_luma	LUMA
0.1847826086956521	breast_invasive_carcinoma_luma	LUMA
0.1666666666666666	breast_invasive_carcinoma_luma	LUMA
0.1666666666666666	breast_invasive_carcinoma_luma	LUMA
0.1920289855072463	breast_invasive_carcinoma_luma	LUMA
0.1666666666666666	breast_invasive_carcinoma_luma	LUMA
0.1775362318840579	breast_invasive_carcinoma_luma	LUMA
0.1775362318840579	breast_invasive_carcinoma_luma	LUMA
0.1521739130434782	breast_invasive_carcinoma_luma	LUMA
0.1666666666666666	breast_invasive_carcinoma_luma	LUMA
0.1557971014492753	breast_invasive_carcinoma_luma	LUMA
0.181159420289855	breast_invasive_carcinoma_luma	LUMA
0.1666666666666666	breast_invasive_carcinoma_luma	LUMA
0.1340579710144927	breast_invasive_carcinoma_luma	LUMA
0.1630434782608695	breast_invasive_carcinoma_luma	LUMA
0.1666666666666666	breast_invasive_carcinoma_luma	LUMA
0.1739130434782608	breast_invasive_carcinoma_luma	LUMA
0.1630434782608695	breast_invasive_carcinoma_luma	LUMA
0.1739130434782608	breast_invasive_carcinoma_luma	LUMA
0.1992753623188405	breast_invasive_carcinoma_luma	LUMA
0.1702898550724637	breast_invasive_carcinoma_luma	LUMA
0.1775362318840579	breast_invasive_carcinoma_luma	LUMA
0.1340579710144927	breast_invasive_carcinoma_luma	LUMA
0.1702898550724637	breast_invasive_carcinoma_luma	LUMA
0.1702898550724637	breast_invasive_carcinoma_luma	LUMA
0.144927536231884	breast_invasive_carcinoma_luma	LUMA
0.181159420289855	breast_invasive_carcinoma_luma	LUMA
0.1557971014492753	breast_invasive_carcinoma_luma	LUMA
0.1557971014492753	breast_invasive_carcinoma_luma	LUMA
0.1630434782608695	breast_invasive_carcinoma_luma	LUMA
0.1702898550724637	breast_invasive_carcinoma_luma	LUMA
0.1630434782608695	breast_invasive_carcinoma_luma	LUMA
0.1884057971014492	breast_invasive_carcinoma_luma	LUMA
0.1775362318840579	breast_invasive_carcinoma_luma	LUMA
0.1739130434782608	breast_invasive_carcinoma_luma	LUMA
0.1521739130434782	breast_invasive_carcinoma_luma	LUMA
0.1557971014492753	breast_invasive_carcinoma_luma	LUMA
0.1739130434782608	breast_invasive_carcinoma_luma	LUMA
0.1956521739130435	breast_invasive_carcinoma_luma	LUMA
0.1884057971014492	breast_invasive_carcinoma_luma	LUMA
0.1557971014492753	breast_invasive_carcinoma_luma	LUMA
0.1775362318840579	breast_invasive_carcinoma_luma	LUMA
0.1630434782608695	breast_invasive_carcinoma_luma	LUMA
0.1666666666666666	breast_invasive_carcinoma_luma	LUMA
0.1666666666666666	breast_invasive_carcinoma_luma	LUMA
0.181159420289855	breast_invasive_carcinoma_luma	LUMA
0.1630434782608695	breast_invasive_carcinoma_luma	LUMA
0.1630434782608695	breast_invasive_carcinoma_luma	LUMA
0.1594202898550724	breast_invasive_carcinoma_luma	LUMA
0.1666666666666666	breast_invasive_carcinoma_luma	LUMA
0.1630434782608695	breast_invasive_carcinoma_luma	LUMA
0.1739130434782608	breast_invasive_carcinoma_luma	LUMA
0.1594202898550724	breast_invasive_carcinoma_luma	LUMA
0.1413043478260869	breast_invasive_carcinoma_luma	LUMA
0.1557971014492753	breast_invasive_carcinoma_luma	LUMA
0.1775362318840579	breast_invasive_carcinoma_luma	LUMA
0.181159420289855	breast_invasive_carcinoma_luma	LUMA
0.1376811594202898	breast_invasive_carcinoma_luma	LUMA
0.1775362318840579	breast_invasive_carcinoma_luma	LUMA
0.1557971014492753	breast_invasive_carcinoma_luma	LUMA
0.1884057971014492	breast_invasive_carcinoma_luma	LUMA
0.1485507246376811	breast_invasive_carcinoma_luma	LUMA
0.1521739130434782	breast_invasive_carcinoma_luma	LUMA
0.1702898550724637	breast_invasive_carcinoma_luma	LUMA
0.1557971014492753	breast_invasive_carcinoma_luma	LUMA
0.1594202898550724	breast_invasive_carcinoma_luma	LUMA
0.1702898550724637	breast_invasive_carcinoma_luma	LUMA
0.1702898550724637	breast_invasive_carcinoma_luma	LUMA
0.1739130434782608	breast_invasive_carcinoma_luma	LUMA
0.1666666666666666	breast_invasive_carcinoma_luma	LUMA
0.1739130434782608	breast_invasive_carcinoma_luma	LUMA
0.1557971014492753	breast_invasive_carcinoma_luma	LUMA
0.1956521739130435	breast_invasive_carcinoma_luma	LUMA
0.1702898550724637	breast_invasive_carcinoma_luma	LUMA
0.1666666666666666	breast_invasive_carcinoma_luma	LUMA
0.1775362318840579	breast_invasive_carcinoma_luma	LUMA
0.1666666666666666	breast_invasive_carcinoma_luma	LUMA
0.1630434782608695	breast_invasive_carcinoma_luma	LUMA
0.181159420289855	breast_invasive_carcinoma_luma	LUMA
0.1739130434782608	breast_invasive_carcinoma_luma	LUMA
0.1702898550724637	breast_invasive_carcinoma_luma	LUMA
0.1847826086956521	breast_invasive_carcinoma_luma	LUMA
0.1702898550724637	breast_invasive_carcinoma_luma	LUMA
0.1557971014492753	breast_invasive_carcinoma_luma	LUMA
0.1739130434782608	breast_invasive_carcinoma_luma	LUMA
0.1775362318840579	breast_invasive_carcinoma_luma	LUMA
0.1920289855072463	breast_invasive_carcinoma_luma	LUMA
0.1884057971014492	breast_invasive_carcinoma_luma	LUMA
0.2028985507246377	breast_invasive_carcinoma_luma	LUMA
0.1594202898550724	breast_invasive_carcinoma_luma	LUMA
0.181159420289855	breast_invasive_carcinoma_luma	LUMA
0.1702898550724637	breast_invasive_carcinoma_luma	LUMA
0.1413043478260869	breast_invasive_carcinoma_luma	LUMA
0.1739130434782608	breast_invasive_carcinoma_luma	LUMA
0.1739130434782608	breast_invasive_carcinoma_luma	LUMA
0.1666666666666666	breast_invasive_carcinoma_luma	LUMA
0.1521739130434782	breast_invasive_carcinoma_luma	LUMA
0.1920289855072463	breast_invasive_carcinoma_luma	LUMA
0.1666666666666666	breast_invasive_carcinoma_luma	LUMA
0.1739130434782608	breast_invasive_carcinoma_luma	LUMA
0.1630434782608695	breast_invasive_carcinoma_luma	LUMA
0.1847826086956521	breast_invasive_carcinoma_luma	LUMA
0.1702898550724637	breast_invasive_carcinoma_luma	LUMA
0.1702898550724637	breast_invasive_carcinoma_luma	LUMA
0.1594202898550724	breast_invasive_carcinoma_luma	LUMA
0.1666666666666666	breast_invasive_carcinoma_luma	LUMA
0.1702898550724637	breast_invasive_carcinoma_luma	LUMA
0.181159420289855	breast_invasive_carcinoma_luma	LUMA
0.1884057971014492	breast_invasive_carcinoma_luma	LUMA
0.1847826086956521	breast_invasive_carcinoma_luma	LUMA
0.1847826086956521	breast_invasive_carcinoma_luma	LUMA
0.1594202898550724	breast_invasive_carcinoma_luma	LUMA
0.1702898550724637	breast_invasive_carcinoma_luma	LUMA
0.1992753623188405	breast_invasive_carcinoma_luma	LUMA
0.1594202898550724	breast_invasive_carcinoma_luma	LUMA
0.1557971014492753	breast_invasive_carcinoma_luma	LUMA
0.1304347826086956	breast_invasive_carcinoma_luma	LUMA
0.1557971014492753	breast_invasive_carcinoma_luma	LUMA
0.1920289855072463	breast_invasive_carcinoma_luma	LUMA
0.1847826086956521	breast_invasive_carcinoma_luma	LUMA
0.1557971014492753	breast_invasive_carcinoma_luma	LUMA
0.1702898550724637	breast_invasive_carcinoma_luma	LUMA
0.1521739130434782	breast_invasive_carcinoma_luma	LUMA
0.1485507246376811	breast_invasive_carcinoma_luma	LUMA
0.1485507246376811	breast_invasive_carcinoma_luma	LUMA
0.181159420289855	breast_invasive_carcinoma_luma	LUMA
0.1847826086956521	breast_invasive_carcinoma_luma	LUMA
0.1884057971014492	breast_invasive_carcinoma_luma	LUMA
0.1521739130434782	breast_invasive_carcinoma_luma	LUMA
0.1340579710144927	breast_invasive_carcinoma_luma	LUMA
0.2028985507246377	breast_invasive_carcinoma_luma	LUMA
0.1594202898550724	breast_invasive_carcinoma_luma	LUMA
0.1702898550724637	breast_invasive_carcinoma_luma	LUMA
0.1884057971014492	breast_invasive_carcinoma_luma	LUMA
0.1521739130434782	breast_invasive_carcinoma_luma	LUMA
0.1413043478260869	breast_invasive_carcinoma_luma	LUMA
0.1775362318840579	breast_invasive_carcinoma_luma	LUMA
0.1884057971014492	breast_invasive_carcinoma_luma	LUMA
0.1992753623188405	breast_invasive_carcinoma_luma	LUMA
0.1485507246376811	breast_invasive_carcinoma_luma	LUMA
0.144927536231884	breast_invasive_carcinoma_luma	LUMA
0.1557971014492753	breast_invasive_carcinoma_luma	LUMA
0.1413043478260869	breast_invasive_carcinoma_luma	LUMA
0.1666666666666666	breast_invasive_carcinoma_luma	LUMA
0.1666666666666666	breast_invasive_carcinoma_luma	LUMA
0.1702898550724637	breast_invasive_carcinoma_luma	LUMA
0.1739130434782608	breast_invasive_carcinoma_luma	LUMA
0.1920289855072463	breast_invasive_carcinoma_luma	LUMA
0.1630434782608695	breast_invasive_carcinoma_luma	LUMA
0.1666666666666666	breast_invasive_carcinoma_luma	LUMA
0.1884057971014492	breast_invasive_carcinoma_luma	LUMA
0.1557971014492753	breast_invasive_carcinoma_luma	LUMA
0.1630434782608695	breast_invasive_carcinoma_luma	LUMA
0.1775362318840579	breast_invasive_carcinoma_luma	LUMA
0.1485507246376811	breast_invasive_carcinoma_luma	LUMA
0.1413043478260869	breast_invasive_carcinoma_luma	LUMA
0.1557971014492753	breast_invasive_carcinoma_luma	LUMA
0.1594202898550724	breast_invasive_carcinoma_luma	LUMA
0.1521739130434782	breast_invasive_carcinoma_luma	LUMA
0.1884057971014492	breast_invasive_carcinoma_luma	LUMA
0.181159420289855	breast_invasive_carcinoma_luma	LUMA
0.1485507246376811	breast_invasive_carcinoma_luma	LUMA
0.1702898550724637	breast_invasive_carcinoma_luma	LUMA
0.1702898550724637	breast_invasive_carcinoma_luma	LUMA
0.1920289855072463	breast_invasive_carcinoma_luma	LUMA
0.1775362318840579	breast_invasive_carcinoma_luma	LUMA
0.1920289855072463	breast_invasive_carcinoma_luma	LUMA
0.1630434782608695	breast_invasive_carcinoma_luma	LUMA
0.1739130434782608	breast_invasive_carcinoma_luma	LUMA
0.1847826086956521	breast_invasive_carcinoma_luma	LUMA
0.1521739130434782	breast_invasive_carcinoma_luma	LUMA
0.1594202898550724	breast_invasive_carcinoma_luma	LUMA
0.1739130434782608	breast_invasive_carcinoma_luma	LUMA
0.1775362318840579	breast_invasive_carcinoma_luma	LUMA
0.144927536231884	breast_invasive_carcinoma_luma	LUMA
0.1847826086956521	breast_invasive_carcinoma_luma	LUMA
0.1413043478260869	breast_invasive_carcinoma_luma	LUMA
0.1775362318840579	breast_invasive_carcinoma_luma	LUMA
0.1521739130434782	breast_invasive_carcinoma_luma	LUMA
0.1557971014492753	breast_invasive_carcinoma_luma	LUMA
0.1666666666666666	breast_invasive_carcinoma_luma	LUMA
0.1521739130434782	breast_invasive_carcinoma_luma	LUMA
0.1630434782608695	breast_invasive_carcinoma_luma	LUMA
0.1847826086956521	breast_invasive_carcinoma_luma	LUMA
0.1739130434782608	breast_invasive_carcinoma_luma	LUMA
0.1884057971014492	breast_invasive_carcinoma_luma	LUMA
0.1630434782608695	breast_invasive_carcinoma_luma	LUMA
0.1485507246376811	breast_invasive_carcinoma_luma	LUMA
0.1630434782608695	breast_invasive_carcinoma_luma	LUMA
0.1557971014492753	breast_invasive_carcinoma_luma	LUMA
0.1666666666666666	breast_invasive_carcinoma_luma	LUMA
0.1702898550724637	breast_invasive_carcinoma_luma	LUMA
0.1956521739130435	breast_invasive_carcinoma_luma	LUMA
0.1557971014492753	breast_invasive_carcinoma_luma	LUMA
0.1884057971014492	breast_invasive_carcinoma_luma	LUMA
0.1630434782608695	breast_invasive_carcinoma_luma	LUMA
0.2028985507246377	breast_invasive_carcinoma_luma	LUMA
0.1557971014492753	breast_invasive_carcinoma_luma	LUMA
0.181159420289855	breast_invasive_carcinoma_luma	LUMA
0.181159420289855	breast_invasive_carcinoma_luma	LUMA
0.1594202898550724	breast_invasive_carcinoma_luma	LUMA
0.181159420289855	breast_invasive_carcinoma_luma	LUMA
0.1521739130434782	breast_invasive_carcinoma_luma	LUMA
0.1775362318840579	breast_invasive_carcinoma_luma	LUMA
0.1884057971014492	breast_invasive_carcinoma_luma	LUMA
0.1775362318840579	breast_invasive_carcinoma_luma	LUMA
0.1739130434782608	breast_invasive_carcinoma_luma	LUMA
0.1884057971014492	breast_invasive_carcinoma_luma	LUMA
0.1521739130434782	breast_invasive_carcinoma_luma	LUMA
0.1594202898550724	breast_invasive_carcinoma_luma	LUMA
0.1485507246376811	breast_invasive_carcinoma_luma	LUMA
0.1702898550724637	breast_invasive_carcinoma_luma	LUMA
0.181159420289855	breast_invasive_carcinoma_luma	LUMA
0.1775362318840579	breast_invasive_carcinoma_luma	LUMA
0.1702898550724637	breast_invasive_carcinoma_luma	LUMA
0.1884057971014492	breast_invasive_carcinoma_luma	LUMA
0.1739130434782608	breast_invasive_carcinoma_luma	LUMA
0.181159420289855	breast_invasive_carcinoma_luma	LUMA
0.1630434782608695	breast_invasive_carcinoma_luma	LUMA
0.1630434782608695	breast_invasive_carcinoma_luma	LUMA
0.1739130434782608	breast_invasive_carcinoma_luma	LUMA
0.1702898550724637	breast_invasive_carcinoma_luma	LUMA
0.181159420289855	breast_invasive_carcinoma_luma	LUMA
0.1775362318840579	breast_invasive_carcinoma_luma	LUMA
0.1739130434782608	breast_invasive_carcinoma_luma	LUMA
0.1702898550724637	breast_invasive_carcinoma_luma	LUMA
0.144927536231884	breast_invasive_carcinoma_luma	LUMA
0.1702898550724637	breast_invasive_carcinoma_luma	LUMA
0.1485507246376811	breast_invasive_carcinoma_luma	LUMA
0.1702898550724637	breast_invasive_carcinoma_luma	LUMA
0.1666666666666666	breast_invasive_carcinoma_lumb	LUMB
0.1630434782608695	breast_invasive_carcinoma_lumb	LUMB
0.1884057971014492	breast_invasive_carcinoma_lumb	LUMB
0.1739130434782608	breast_invasive_carcinoma_lumb	LUMB
0.1739130434782608	breast_invasive_carcinoma_lumb	LUMB
0.1521739130434782	breast_invasive_carcinoma_lumb	LUMB
0.1739130434782608	breast_invasive_carcinoma_lumb	LUMB
0.1666666666666666	breast_invasive_carcinoma_lumb	LUMB
0.1847826086956521	breast_invasive_carcinoma_lumb	LUMB
0.181159420289855	breast_invasive_carcinoma_lumb	LUMB
0.1884057971014492	breast_invasive_carcinoma_lumb	LUMB
0.2065217391304347	breast_invasive_carcinoma_lumb	LUMB
0.1739130434782608	breast_invasive_carcinoma_lumb	LUMB
0.2065217391304347	breast_invasive_carcinoma_lumb	LUMB
0.1702898550724637	breast_invasive_carcinoma_lumb	LUMB
0.181159420289855	breast_invasive_carcinoma_lumb	LUMB
0.1920289855072463	breast_invasive_carcinoma_lumb	LUMB
0.1630434782608695	breast_invasive_carcinoma_lumb	LUMB
0.1666666666666666	breast_invasive_carcinoma_lumb	LUMB
0.1956521739130435	breast_invasive_carcinoma_lumb	LUMB
0.181159420289855	breast_invasive_carcinoma_lumb	LUMB
0.1739130434782608	breast_invasive_carcinoma_lumb	LUMB
0.1920289855072463	breast_invasive_carcinoma_lumb	LUMB
0.1630434782608695	breast_invasive_carcinoma_lumb	LUMB
0.1702898550724637	breast_invasive_carcinoma_lumb	LUMB
0.1920289855072463	breast_invasive_carcinoma_lumb	LUMB
0.1630434782608695	breast_invasive_carcinoma_lumb	LUMB
0.1884057971014492	breast_invasive_carcinoma_lumb	LUMB
0.1521739130434782	breast_invasive_carcinoma_lumb	LUMB
0.1847826086956521	breast_invasive_carcinoma_lumb	LUMB
0.1666666666666666	breast_invasive_carcinoma_lumb	LUMB
0.144927536231884	breast_invasive_carcinoma_lumb	LUMB
0.2065217391304347	breast_invasive_carcinoma_lumb	LUMB
0.1775362318840579	breast_invasive_carcinoma_lumb	LUMB
0.1884057971014492	breast_invasive_carcinoma_lumb	LUMB
0.1847826086956521	breast_invasive_carcinoma_lumb	LUMB
0.1666666666666666	breast_invasive_carcinoma_lumb	LUMB
0.1630434782608695	breast_invasive_carcinoma_lumb	LUMB
0.1702898550724637	breast_invasive_carcinoma_lumb	LUMB
0.1594202898550724	breast_invasive_carcinoma_lumb	LUMB
0.1304347826086956	breast_invasive_carcinoma_lumb	LUMB
0.1775362318840579	breast_invasive_carcinoma_lumb	LUMB
0.1775362318840579	breast_invasive_carcinoma_lumb	LUMB
0.1739130434782608	breast_invasive_carcinoma_lumb	LUMB
0.1775362318840579	breast_invasive_carcinoma_lumb	LUMB
0.181159420289855	breast_invasive_carcinoma_lumb	LUMB
0.1847826086956521	breast_invasive_carcinoma_lumb	LUMB
0.1630434782608695	breast_invasive_carcinoma_lumb	LUMB
0.181159420289855	breast_invasive_carcinoma_lumb	LUMB
0.1557971014492753	breast_invasive_carcinoma_lumb	LUMB
0.1413043478260869	breast_invasive_carcinoma_lumb	LUMB
0.1557971014492753	breast_invasive_carcinoma_lumb	LUMB
0.1702898550724637	breast_invasive_carcinoma_lumb	LUMB
0.1594202898550724	breast_invasive_carcinoma_lumb	LUMB
0.1413043478260869	breast_invasive_carcinoma_lumb	LUMB
0.181159420289855	breast_invasive_carcinoma_lumb	LUMB
0.1666666666666666	breast_invasive_carcinoma_lumb	LUMB
0.1630434782608695	breast_invasive_carcinoma_lumb	LUMB
0.1594202898550724	breast_invasive_carcinoma_lumb	LUMB
0.1956521739130435	breast_invasive_carcinoma_lumb	LUMB
0.1485507246376811	breast_invasive_carcinoma_lumb	LUMB
0.1847826086956521	breast_invasive_carcinoma_lumb	LUMB
0.1920289855072463	breast_invasive_carcinoma_lumb	LUMB
0.181159420289855	breast_invasive_carcinoma_lumb	LUMB
0.2028985507246377	breast_invasive_carcinoma_lumb	LUMB
0.1702898550724637	breast_invasive_carcinoma_lumb	LUMB
0.1739130434782608	breast_invasive_carcinoma_lumb	LUMB
0.1847826086956521	breast_invasive_carcinoma_lumb	LUMB
0.1376811594202898	breast_invasive_carcinoma_lumb	LUMB
0.181159420289855	breast_invasive_carcinoma_lumb	LUMB
0.1702898550724637	breast_invasive_carcinoma_lumb	LUMB
0.1847826086956521	breast_invasive_carcinoma_lumb	LUMB
0.1920289855072463	breast_invasive_carcinoma_lumb	LUMB
0.1884057971014492	breast_invasive_carcinoma_lumb	LUMB
0.1847826086956521	breast_invasive_carcinoma_lumb	LUMB
0.181159420289855	breast_invasive_carcinoma_lumb	LUMB
0.1847826086956521	breast_invasive_carcinoma_lumb	LUMB
0.1702898550724637	breast_invasive_carcinoma_lumb	LUMB
0.1521739130434782	breast_invasive_carcinoma_lumb	LUMB
0.1666666666666666	breast_invasive_carcinoma_lumb	LUMB
0.1485507246376811	breast_invasive_carcinoma_lumb	LUMB
0.1739130434782608	breast_invasive_carcinoma_lumb	LUMB
0.1521739130434782	breast_invasive_carcinoma_lumb	LUMB
0.1630434782608695	breast_invasive_carcinoma_lumb	LUMB
0.1920289855072463	breast_invasive_carcinoma_lumb	LUMB
0.1702898550724637	breast_invasive_carcinoma_lumb	LUMB
0.1521739130434782	breast_invasive_carcinoma_lumb	LUMB
0.1920289855072463	breast_invasive_carcinoma_lumb	LUMB
0.1666666666666666	breast_invasive_carcinoma_lumb	LUMB
0.181159420289855	breast_invasive_carcinoma_lumb	LUMB
0.1666666666666666	breast_invasive_carcinoma_lumb	LUMB
0.1630434782608695	breast_invasive_carcinoma_lumb	LUMB
0.1630434782608695	breast_invasive_carcinoma_lumb	LUMB
0.1630434782608695	breast_invasive_carcinoma_lumb	LUMB
0.1739130434782608	breast_invasive_carcinoma_lumb	LUMB
0.1775362318840579	breast_invasive_carcinoma_lumb	LUMB
0.181159420289855	breast_invasive_carcinoma_lumb	LUMB
0.1847826086956521	breast_invasive_carcinoma_lumb	LUMB
0.1702898550724637	breast_invasive_carcinoma_lumb	LUMB
0.1775362318840579	breast_invasive_carcinoma_lumb	LUMB
0.1702898550724637	breast_invasive_carcinoma_lumb	LUMB
0.1666666666666666	breast_invasive_carcinoma_lumb	LUMB
0.1666666666666666	breast_invasive_carcinoma_lumb	LUMB
0.1630434782608695	breast_invasive_carcinoma_lumb	LUMB
0.1485507246376811	breast_invasive_carcinoma_lumb	LUMB
0.1739130434782608	breast_invasive_carcinoma_lumb	LUMB
0.1847826086956521	breast_invasive_carcinoma_lumb	LUMB
0.1521739130434782	breast_invasive_carcinoma_lumb	LUMB
0.1557971014492753	breast_invasive_carcinoma_lumb	LUMB
0.1666666666666666	breast_invasive_carcinoma_lumb	LUMB
0.1702898550724637	breast_invasive_carcinoma_lumb	LUMB
0.1702898550724637	breast_invasive_carcinoma_lumb	LUMB
0.1920289855072463	breast_invasive_carcinoma_lumb	LUMB
0.1702898550724637	breast_invasive_carcinoma_lumb	LUMB
0.1702898550724637	breast_invasive_carcinoma_lumb	LUMB
0.2028985507246377	breast_invasive_carcinoma_lumb	LUMB
0.1775362318840579	breast_invasive_carcinoma_lumb	LUMB
0.1702898550724637	breast_invasive_carcinoma_lumb	LUMB
0.1485507246376811	breast_invasive_carcinoma_lumb	LUMB
0.1557971014492753	breast_invasive_carcinoma_lumb	LUMB
0.2101449275362318	breast_invasive_carcinoma_lumb	LUMB
0.1594202898550724	breast_invasive_carcinoma_lumb	LUMB
0.1594202898550724	breast_invasive_carcinoma_lumb	LUMB
0.1557971014492753	breast_invasive_carcinoma_lumb	LUMB
0.1739130434782608	breast_invasive_carcinoma_lumb	LUMB
0.181159420289855	breast_invasive_carcinoma_lumb	LUMB
0.1847826086956521	breast_invasive_carcinoma_lumb	LUMB
0.181159420289855	breast_invasive_carcinoma_lumb	LUMB
0.1884057971014492	breast_invasive_carcinoma_lumb	LUMB
0.1340579710144927	breast_invasive_carcinoma_lumb	LUMB
0.1702898550724637	breast_invasive_carcinoma_lumb	LUMB
0.1884057971014492	breast_invasive_carcinoma_lumb	LUMB
0.1992753623188405	breast_invasive_carcinoma_lumb	LUMB
0.2028985507246377	breast_invasive_carcinoma_lumb	LUMB
0.1847826086956521	breast_invasive_carcinoma_lumb	LUMB
0.1884057971014492	breast_invasive_carcinoma_lumb	LUMB
0.1739130434782608	breast_invasive_carcinoma_lumb	LUMB
0.1630434782608695	breast_invasive_carcinoma_lumb	LUMB
0.1884057971014492	breast_invasive_carcinoma_lumb	LUMB
0.181159420289855	breast_invasive_carcinoma_lumb	LUMB
0.1739130434782608	breast_invasive_carcinoma_lumb	LUMB
0.1739130434782608	breast_invasive_carcinoma_lumb	LUMB
0.1630434782608695	breast_invasive_carcinoma_lumb	LUMB
0.1739130434782608	breast_invasive_carcinoma_lumb	LUMB
0.1521739130434782	breast_invasive_carcinoma_lumb	LUMB
0.1557971014492753	breast_invasive_carcinoma_lumb	LUMB
0.1485507246376811	breast_invasive_carcinoma_lumb	LUMB
0.1956521739130435	breast_invasive_carcinoma_lumb	LUMB
0.1630434782608695	breast_invasive_carcinoma_lumb	LUMB
0.1847826086956521	breast_invasive_carcinoma_lumb	LUMB
0.1739130434782608	breast_invasive_carcinoma_lumb	LUMB
0.1920289855072463	breast_invasive_carcinoma_lumb	LUMB
0.1739130434782608	breast_invasive_carcinoma_lumb	LUMB
0.1666666666666666	breast_invasive_carcinoma_lumb	LUMB
0.1702898550724637	breast_invasive_carcinoma_lumb	LUMB
0.1739130434782608	breast_invasive_carcinoma_lumb	LUMB
0.1847826086956521	breast_invasive_carcinoma_lumb	LUMB
0.1594202898550724	breast_invasive_carcinoma_lumb	LUMB
0.1594202898550724	breast_invasive_carcinoma_lumb	LUMB
0.1739130434782608	breast_invasive_carcinoma_lumb	LUMB
0.1702898550724637	breast_invasive_carcinoma_lumb	LUMB
0.1739130434782608	breast_invasive_carcinoma_lumb	LUMB
0.1920289855072463	breast_invasive_carcinoma_lumb	LUMB
0.1630434782608695	breast_invasive_carcinoma_lumb	LUMB
0.1630434782608695	breast_invasive_carcinoma_lumb	LUMB
[truncated: 7,432 more rows]
