# Supplementary material for: Pan-cancer ion transport signature reveals functional regulators of glioblastoma aggression
Source: EMBO J. 2024 Jan 2;43(2):196–224. doi: 10.1038/s44318-023-00016-x (PMC10897389; doi:10.1038/s44318-023-00016-x)
Supplement: Supplementary file 9 — Source Data Fig. 1 [file 44318_2023_16_MOESM9_ESM.zip › Figure 1/1C/outlier_frequency_counts_per_samples.tsv]

num_of_genes_outlier	cancer	abbreviation
0.17028985507246377	adrenocortical_carcinoma	ACC
0.16666666666666666	adrenocortical_carcinoma	ACC
0.17028985507246377	adrenocortical_carcinoma	ACC
0.2028985507246377	adrenocortical_carcinoma	ACC
0.16304347826086957	adrenocortical_carcinoma	ACC
0.16304347826086957	adrenocortical_carcinoma	ACC
0.18840579710144928	adrenocortical_carcinoma	ACC
0.18478260869565216	adrenocortical_carcinoma	ACC
0.18478260869565216	adrenocortical_carcinoma	ACC
0.15942028985507245	adrenocortical_carcinoma	ACC
0.18478260869565216	adrenocortical_carcinoma	ACC
0.15217391304347827	adrenocortical_carcinoma	ACC
0.14130434782608695	adrenocortical_carcinoma	ACC
0.16304347826086957	adrenocortical_carcinoma	ACC
0.19202898550724637	adrenocortical_carcinoma	ACC
0.19202898550724637	adrenocortical_carcinoma	ACC
0.18478260869565216	adrenocortical_carcinoma	ACC
0.18840579710144928	adrenocortical_carcinoma	ACC
0.19202898550724637	adrenocortical_carcinoma	ACC
0.17391304347826086	adrenocortical_carcinoma	ACC
0.16666666666666666	adrenocortical_carcinoma	ACC
0.16304347826086957	adrenocortical_carcinoma	ACC
0.17028985507246377	adrenocortical_carcinoma	ACC
0.17753623188405798	adrenocortical_carcinoma	ACC
0.19202898550724637	adrenocortical_carcinoma	ACC
0.19927536231884058	adrenocortical_carcinoma	ACC
0.19202898550724637	adrenocortical_carcinoma	ACC
0.19202898550724637	adrenocortical_carcinoma	ACC
0.21014492753623187	adrenocortical_carcinoma	ACC
0.16304347826086957	adrenocortical_carcinoma	ACC
0.16304347826086957	adrenocortical_carcinoma	ACC
0.17753623188405798	adrenocortical_carcinoma	ACC
0.18478260869565216	adrenocortical_carcinoma	ACC
0.18478260869565216	adrenocortical_carcinoma	ACC
0.17753623188405798	adrenocortical_carcinoma	ACC
0.17753623188405798	adrenocortical_carcinoma	ACC
0.17028985507246377	adrenocortical_carcinoma	ACC
0.18478260869565216	adrenocortical_carcinoma	ACC
0.15942028985507245	adrenocortical_carcinoma	ACC
0.17028985507246377	adrenocortical_carcinoma	ACC
0.18478260869565216	adrenocortical_carcinoma	ACC
0.14855072463768115	adrenocortical_carcinoma	ACC
0.2210144927536232	adrenocortical_carcinoma	ACC
0.16666666666666666	adrenocortical_carcinoma	ACC
0.15579710144927536	adrenocortical_carcinoma	ACC
0.17028985507246377	adrenocortical_carcinoma	ACC
0.18840579710144928	adrenocortical_carcinoma	ACC
0.17753623188405798	adrenocortical_carcinoma	ACC
0.15217391304347827	adrenocortical_carcinoma	ACC
0.18115942028985507	adrenocortical_carcinoma	ACC
0.18840579710144928	adrenocortical_carcinoma	ACC
0.17753623188405798	adrenocortical_carcinoma	ACC
0.17753623188405798	adrenocortical_carcinoma	ACC
0.18840579710144928	adrenocortical_carcinoma	ACC
0.19927536231884058	adrenocortical_carcinoma	ACC
0.14855072463768115	adrenocortical_carcinoma	ACC
0.17753623188405798	adrenocortical_carcinoma	ACC
0.17391304347826086	adrenocortical_carcinoma	ACC
0.17753623188405798	adrenocortical_carcinoma	ACC
0.17028985507246377	adrenocortical_carcinoma	ACC
0.18478260869565216	adrenocortical_carcinoma	ACC
0.18115942028985507	adrenocortical_carcinoma	ACC
0.17391304347826086	adrenocortical_carcinoma	ACC
0.15942028985507245	adrenocortical_carcinoma	ACC
0.18478260869565216	adrenocortical_carcinoma	ACC
0.17391304347826086	adrenocortical_carcinoma	ACC
0.18115942028985507	adrenocortical_carcinoma	ACC
0.17028985507246377	adrenocortical_carcinoma	ACC
0.18115942028985507	adrenocortical_carcinoma	ACC
0.16666666666666666	adrenocortical_carcinoma	ACC
0.18115942028985507	adrenocortical_carcinoma	ACC
0.17391304347826086	adrenocortical_carcinoma	ACC
0.1956521739130435	adrenocortical_carcinoma	ACC
0.15942028985507245	adrenocortical_carcinoma	ACC
0.15942028985507245	adrenocortical_carcinoma	ACC
0.19927536231884058	adrenocortical_carcinoma	ACC
0.17753623188405798	adrenocortical_carcinoma	ACC
0.17753623188405798	adrenocortical_carcinoma	ACC
0.17028985507246377	bladder_urothelial_carcinoma	BLCA
0.16304347826086957	bladder_urothelial_carcinoma	BLCA
0.16304347826086957	bladder_urothelial_carcinoma	BLCA
0.17753623188405798	bladder_urothelial_carcinoma	BLCA
0.16304347826086957	bladder_urothelial_carcinoma	BLCA
0.19202898550724637	bladder_urothelial_carcinoma	BLCA
0.17391304347826086	bladder_urothelial_carcinoma	BLCA
0.15217391304347827	bladder_urothelial_carcinoma	BLCA
0.17028985507246377	bladder_urothelial_carcinoma	BLCA
0.19927536231884058	bladder_urothelial_carcinoma	BLCA
0.16666666666666666	bladder_urothelial_carcinoma	BLCA
0.15217391304347827	bladder_urothelial_carcinoma	BLCA
0.17391304347826086	bladder_urothelial_carcinoma	BLCA
0.18840579710144928	bladder_urothelial_carcinoma	BLCA
0.19927536231884058	bladder_urothelial_carcinoma	BLCA
0.18115942028985507	bladder_urothelial_carcinoma	BLCA
0.15579710144927536	bladder_urothelial_carcinoma	BLCA
0.16304347826086957	bladder_urothelial_carcinoma	BLCA
0.18840579710144928	bladder_urothelial_carcinoma	BLCA
0.20652173913043478	bladder_urothelial_carcinoma	BLCA
0.15579710144927536	bladder_urothelial_carcinoma	BLCA
0.16304347826086957	bladder_urothelial_carcinoma	BLCA
0.14492753623188406	bladder_urothelial_carcinoma	BLCA
0.17391304347826086	bladder_urothelial_carcinoma	BLCA
0.18840579710144928	bladder_urothelial_carcinoma	BLCA
0.18840579710144928	bladder_urothelial_carcinoma	BLCA
0.17753623188405798	bladder_urothelial_carcinoma	BLCA
0.17028985507246377	bladder_urothelial_carcinoma	BLCA
0.213768115942029	bladder_urothelial_carcinoma	BLCA
0.16666666666666666	bladder_urothelial_carcinoma	BLCA
0.19927536231884058	bladder_urothelial_carcinoma	BLCA
0.19202898550724637	bladder_urothelial_carcinoma	BLCA
0.1956521739130435	bladder_urothelial_carcinoma	BLCA
0.14855072463768115	bladder_urothelial_carcinoma	BLCA
0.1956521739130435	bladder_urothelial_carcinoma	BLCA
0.17391304347826086	bladder_urothelial_carcinoma	BLCA
0.14130434782608695	bladder_urothelial_carcinoma	BLCA
0.18840579710144928	bladder_urothelial_carcinoma	BLCA
0.17391304347826086	bladder_urothelial_carcinoma	BLCA
0.19202898550724637	bladder_urothelial_carcinoma	BLCA
0.19202898550724637	bladder_urothelial_carcinoma	BLCA
0.19927536231884058	bladder_urothelial_carcinoma	BLCA
0.18840579710144928	bladder_urothelial_carcinoma	BLCA
0.18115942028985507	bladder_urothelial_carcinoma	BLCA
0.16666666666666666	bladder_urothelial_carcinoma	BLCA
0.18478260869565216	bladder_urothelial_carcinoma	BLCA
0.13043478260869565	bladder_urothelial_carcinoma	BLCA
0.1956521739130435	bladder_urothelial_carcinoma	BLCA
0.16666666666666666	bladder_urothelial_carcinoma	BLCA
0.17753623188405798	bladder_urothelial_carcinoma	BLCA
0.19202898550724637	bladder_urothelial_carcinoma	BLCA
0.18115942028985507	bladder_urothelial_carcinoma	BLCA
0.18115942028985507	bladder_urothelial_carcinoma	BLCA
0.17028985507246377	bladder_urothelial_carcinoma	BLCA
0.18840579710144928	bladder_urothelial_carcinoma	BLCA
0.17753623188405798	bladder_urothelial_carcinoma	BLCA
0.18478260869565216	bladder_urothelial_carcinoma	BLCA
0.1956521739130435	bladder_urothelial_carcinoma	BLCA
0.17753623188405798	bladder_urothelial_carcinoma	BLCA
0.18478260869565216	bladder_urothelial_carcinoma	BLCA
0.19927536231884058	bladder_urothelial_carcinoma	BLCA
0.19202898550724637	bladder_urothelial_carcinoma	BLCA
0.17028985507246377	bladder_urothelial_carcinoma	BLCA
0.17028985507246377	bladder_urothelial_carcinoma	BLCA
0.18478260869565216	bladder_urothelial_carcinoma	BLCA
0.15579710144927536	bladder_urothelial_carcinoma	BLCA
0.18115942028985507	bladder_urothelial_carcinoma	BLCA
0.18478260869565216	bladder_urothelial_carcinoma	BLCA
0.21014492753623187	bladder_urothelial_carcinoma	BLCA
0.12681159420289856	bladder_urothelial_carcinoma	BLCA
0.18478260869565216	bladder_urothelial_carcinoma	BLCA
0.16304347826086957	bladder_urothelial_carcinoma	BLCA
0.18115942028985507	bladder_urothelial_carcinoma	BLCA
0.17028985507246377	bladder_urothelial_carcinoma	BLCA
0.17753623188405798	bladder_urothelial_carcinoma	BLCA
0.18478260869565216	bladder_urothelial_carcinoma	BLCA
0.18478260869565216	bladder_urothelial_carcinoma	BLCA
0.21014492753623187	bladder_urothelial_carcinoma	BLCA
0.15579710144927536	bladder_urothelial_carcinoma	BLCA
0.18840579710144928	bladder_urothelial_carcinoma	BLCA
0.18115942028985507	bladder_urothelial_carcinoma	BLCA
0.15942028985507245	bladder_urothelial_carcinoma	BLCA
0.18478260869565216	bladder_urothelial_carcinoma	BLCA
0.17028985507246377	bladder_urothelial_carcinoma	BLCA
0.16304347826086957	bladder_urothelial_carcinoma	BLCA
0.18115942028985507	bladder_urothelial_carcinoma	BLCA
0.18115942028985507	bladder_urothelial_carcinoma	BLCA
0.15579710144927536	bladder_urothelial_carcinoma	BLCA
0.16304347826086957	bladder_urothelial_carcinoma	BLCA
0.16304347826086957	bladder_urothelial_carcinoma	BLCA
0.18840579710144928	bladder_urothelial_carcinoma	BLCA
0.18478260869565216	bladder_urothelial_carcinoma	BLCA
0.18478260869565216	bladder_urothelial_carcinoma	BLCA
0.16666666666666666	bladder_urothelial_carcinoma	BLCA
0.17753623188405798	bladder_urothelial_carcinoma	BLCA
0.18115942028985507	bladder_urothelial_carcinoma	BLCA
0.15942028985507245	bladder_urothelial_carcinoma	BLCA
0.17753623188405798	bladder_urothelial_carcinoma	BLCA
0.14492753623188406	bladder_urothelial_carcinoma	BLCA
0.1956521739130435	bladder_urothelial_carcinoma	BLCA
0.15217391304347827	bladder_urothelial_carcinoma	BLCA
0.17391304347826086	bladder_urothelial_carcinoma	BLCA
0.19202898550724637	bladder_urothelial_carcinoma	BLCA
0.15579710144927536	bladder_urothelial_carcinoma	BLCA
0.15942028985507245	bladder_urothelial_carcinoma	BLCA
0.17028985507246377	bladder_urothelial_carcinoma	BLCA
0.18115942028985507	bladder_urothelial_carcinoma	BLCA
0.18840579710144928	bladder_urothelial_carcinoma	BLCA
0.15942028985507245	bladder_urothelial_carcinoma	BLCA
0.21014492753623187	bladder_urothelial_carcinoma	BLCA
0.18840579710144928	bladder_urothelial_carcinoma	BLCA
0.18840579710144928	bladder_urothelial_carcinoma	BLCA
0.16304347826086957	bladder_urothelial_carcinoma	BLCA
0.18115942028985507	bladder_urothelial_carcinoma	BLCA
0.16304347826086957	bladder_urothelial_carcinoma	BLCA
0.17391304347826086	bladder_urothelial_carcinoma	BLCA
0.18840579710144928	bladder_urothelial_carcinoma	BLCA
0.18840579710144928	bladder_urothelial_carcinoma	BLCA
0.18478260869565216	bladder_urothelial_carcinoma	BLCA
0.16304347826086957	bladder_urothelial_carcinoma	BLCA
0.18115942028985507	bladder_urothelial_carcinoma	BLCA
0.17753623188405798	bladder_urothelial_carcinoma	BLCA
0.16304347826086957	bladder_urothelial_carcinoma	BLCA
0.17753623188405798	bladder_urothelial_carcinoma	BLCA
0.18840579710144928	bladder_urothelial_carcinoma	BLCA
0.19202898550724637	bladder_urothelial_carcinoma	BLCA
0.17753623188405798	bladder_urothelial_carcinoma	BLCA
0.15579710144927536	bladder_urothelial_carcinoma	BLCA
0.16666666666666666	bladder_urothelial_carcinoma	BLCA
0.15217391304347827	bladder_urothelial_carcinoma	BLCA
0.15942028985507245	bladder_urothelial_carcinoma	BLCA
0.17391304347826086	bladder_urothelial_carcinoma	BLCA
0.17753623188405798	bladder_urothelial_carcinoma	BLCA
0.18478260869565216	bladder_urothelial_carcinoma	BLCA
0.19202898550724637	bladder_urothelial_carcinoma	BLCA
0.19202898550724637	bladder_urothelial_carcinoma	BLCA
0.18115942028985507	bladder_urothelial_carcinoma	BLCA
0.1956521739130435	bladder_urothelial_carcinoma	BLCA
0.17391304347826086	bladder_urothelial_carcinoma	BLCA
0.17391304347826086	bladder_urothelial_carcinoma	BLCA
0.20652173913043478	bladder_urothelial_carcinoma	BLCA
0.17753623188405798	bladder_urothelial_carcinoma	BLCA
0.18840579710144928	bladder_urothelial_carcinoma	BLCA
0.17391304347826086	bladder_urothelial_carcinoma	BLCA
0.17028985507246377	bladder_urothelial_carcinoma	BLCA
0.1956521739130435	bladder_urothelial_carcinoma	BLCA
0.18115942028985507	bladder_urothelial_carcinoma	BLCA
0.19202898550724637	bladder_urothelial_carcinoma	BLCA
0.19927536231884058	bladder_urothelial_carcinoma	BLCA
0.18840579710144928	bladder_urothelial_carcinoma	BLCA
0.17753623188405798	bladder_urothelial_carcinoma	BLCA
0.1956521739130435	bladder_urothelial_carcinoma	BLCA
0.19927536231884058	bladder_urothelial_carcinoma	BLCA
0.18115942028985507	bladder_urothelial_carcinoma	BLCA
0.19927536231884058	bladder_urothelial_carcinoma	BLCA
0.15217391304347827	bladder_urothelial_carcinoma	BLCA
0.15217391304347827	bladder_urothelial_carcinoma	BLCA
0.17391304347826086	bladder_urothelial_carcinoma	BLCA
0.18478260869565216	bladder_urothelial_carcinoma	BLCA
0.19202898550724637	bladder_urothelial_carcinoma	BLCA
0.20652173913043478	bladder_urothelial_carcinoma	BLCA
0.18840579710144928	bladder_urothelial_carcinoma	BLCA
0.16666666666666666	bladder_urothelial_carcinoma	BLCA
0.17391304347826086	bladder_urothelial_carcinoma	BLCA
0.17028985507246377	bladder_urothelial_carcinoma	BLCA
0.14855072463768115	bladder_urothelial_carcinoma	BLCA
0.18115942028985507	bladder_urothelial_carcinoma	BLCA
0.1956521739130435	bladder_urothelial_carcinoma	BLCA
0.20652173913043478	bladder_urothelial_carcinoma	BLCA
0.17391304347826086	bladder_urothelial_carcinoma	BLCA
0.15217391304347827	bladder_urothelial_carcinoma	BLCA
0.16304347826086957	bladder_urothelial_carcinoma	BLCA
0.15942028985507245	bladder_urothelial_carcinoma	BLCA
0.18840579710144928	bladder_urothelial_carcinoma	BLCA
0.1956521739130435	bladder_urothelial_carcinoma	BLCA
0.15942028985507245	bladder_urothelial_carcinoma	BLCA
0.2028985507246377	bladder_urothelial_carcinoma	BLCA
0.18115942028985507	bladder_urothelial_carcinoma	BLCA
0.18478260869565216	bladder_urothelial_carcinoma	BLCA
0.17753623188405798	bladder_urothelial_carcinoma	BLCA
0.18840579710144928	bladder_urothelial_carcinoma	BLCA
0.16666666666666666	bladder_urothelial_carcinoma	BLCA
0.19927536231884058	bladder_urothelial_carcinoma	BLCA
0.17028985507246377	bladder_urothelial_carcinoma	BLCA
0.15942028985507245	bladder_urothelial_carcinoma	BLCA
0.17753623188405798	bladder_urothelial_carcinoma	BLCA
0.19202898550724637	bladder_urothelial_carcinoma	BLCA
0.18115942028985507	bladder_urothelial_carcinoma	BLCA
0.14130434782608695	bladder_urothelial_carcinoma	BLCA
0.16666666666666666	bladder_urothelial_carcinoma	BLCA
0.17753623188405798	bladder_urothelial_carcinoma	BLCA
0.17391304347826086	bladder_urothelial_carcinoma	BLCA
0.18478260869565216	bladder_urothelial_carcinoma	BLCA
0.16666666666666666	bladder_urothelial_carcinoma	BLCA
0.15942028985507245	bladder_urothelial_carcinoma	BLCA
0.18478260869565216	bladder_urothelial_carcinoma	BLCA
0.16666666666666666	bladder_urothelial_carcinoma	BLCA
0.16304347826086957	bladder_urothelial_carcinoma	BLCA
0.19202898550724637	bladder_urothelial_carcinoma	BLCA
0.19202898550724637	bladder_urothelial_carcinoma	BLCA
0.19202898550724637	bladder_urothelial_carcinoma	BLCA
0.15942028985507245	bladder_urothelial_carcinoma	BLCA
0.17028985507246377	bladder_urothelial_carcinoma	BLCA
0.1956521739130435	bladder_urothelial_carcinoma	BLCA
0.20652173913043478	bladder_urothelial_carcinoma	BLCA
0.16666666666666666	bladder_urothelial_carcinoma	BLCA
0.20652173913043478	bladder_urothelial_carcinoma	BLCA
0.17753623188405798	bladder_urothelial_carcinoma	BLCA
0.18115942028985507	bladder_urothelial_carcinoma	BLCA
0.15217391304347827	bladder_urothelial_carcinoma	BLCA
0.16666666666666666	bladder_urothelial_carcinoma	BLCA
0.20652173913043478	bladder_urothelial_carcinoma	BLCA
0.17391304347826086	bladder_urothelial_carcinoma	BLCA
0.18115942028985507	bladder_urothelial_carcinoma	BLCA
0.18478260869565216	bladder_urothelial_carcinoma	BLCA
0.17753623188405798	bladder_urothelial_carcinoma	BLCA
0.17753623188405798	bladder_urothelial_carcinoma	BLCA
0.18478260869565216	bladder_urothelial_carcinoma	BLCA
0.17753623188405798	bladder_urothelial_carcinoma	BLCA
0.17028985507246377	bladder_urothelial_carcinoma	BLCA
0.16666666666666666	bladder_urothelial_carcinoma	BLCA
0.13768115942028986	bladder_urothelial_carcinoma	BLCA
0.17028985507246377	bladder_urothelial_carcinoma	BLCA
0.18115942028985507	bladder_urothelial_carcinoma	BLCA
0.19202898550724637	bladder_urothelial_carcinoma	BLCA
0.19927536231884058	bladder_urothelial_carcinoma	BLCA
0.14130434782608695	bladder_urothelial_carcinoma	BLCA
0.19202898550724637	bladder_urothelial_carcinoma	BLCA
0.17028985507246377	bladder_urothelial_carcinoma	BLCA
0.15942028985507245	bladder_urothelial_carcinoma	BLCA
0.1956521739130435	bladder_urothelial_carcinoma	BLCA
0.19927536231884058	bladder_urothelial_carcinoma	BLCA
0.17753623188405798	bladder_urothelial_carcinoma	BLCA
0.18115942028985507	bladder_urothelial_carcinoma	BLCA
0.17028985507246377	bladder_urothelial_carcinoma	BLCA
0.17028985507246377	bladder_urothelial_carcinoma	BLCA
0.18478260869565216	bladder_urothelial_carcinoma	BLCA
0.1956521739130435	bladder_urothelial_carcinoma	BLCA
0.15942028985507245	bladder_urothelial_carcinoma	BLCA
0.17753623188405798	bladder_urothelial_carcinoma	BLCA
0.16666666666666666	bladder_urothelial_carcinoma	BLCA
0.16304347826086957	bladder_urothelial_carcinoma	BLCA
0.17391304347826086	bladder_urothelial_carcinoma	BLCA
0.21014492753623187	bladder_urothelial_carcinoma	BLCA
0.16304347826086957	bladder_urothelial_carcinoma	BLCA
0.18478260869565216	bladder_urothelial_carcinoma	BLCA
0.17028985507246377	bladder_urothelial_carcinoma	BLCA
0.18115942028985507	bladder_urothelial_carcinoma	BLCA
0.19202898550724637	bladder_urothelial_carcinoma	BLCA
0.18478260869565216	bladder_urothelial_carcinoma	BLCA
0.14855072463768115	bladder_urothelial_carcinoma	BLCA
0.18115942028985507	bladder_urothelial_carcinoma	BLCA
0.1956521739130435	bladder_urothelial_carcinoma	BLCA
0.16666666666666666	bladder_urothelial_carcinoma	BLCA
0.17391304347826086	bladder_urothelial_carcinoma	BLCA
0.15217391304347827	bladder_urothelial_carcinoma	BLCA
0.18840579710144928	bladder_urothelial_carcinoma	BLCA
0.18115942028985507	bladder_urothelial_carcinoma	BLCA
0.18478260869565216	bladder_urothelial_carcinoma	BLCA
0.18115942028985507	bladder_urothelial_carcinoma	BLCA
0.16304347826086957	bladder_urothelial_carcinoma	BLCA
0.18115942028985507	bladder_urothelial_carcinoma	BLCA
0.18840579710144928	bladder_urothelial_carcinoma	BLCA
0.15579710144927536	bladder_urothelial_carcinoma	BLCA
0.17028985507246377	bladder_urothelial_carcinoma	BLCA
0.17028985507246377	bladder_urothelial_carcinoma	BLCA
0.18840579710144928	bladder_urothelial_carcinoma	BLCA
0.1956521739130435	bladder_urothelial_carcinoma	BLCA
0.213768115942029	bladder_urothelial_carcinoma	BLCA
0.14492753623188406	bladder_urothelial_carcinoma	BLCA
0.18840579710144928	bladder_urothelial_carcinoma	BLCA
0.18840579710144928	bladder_urothelial_carcinoma	BLCA
0.2028985507246377	bladder_urothelial_carcinoma	BLCA
0.17753623188405798	bladder_urothelial_carcinoma	BLCA
0.19927536231884058	bladder_urothelial_carcinoma	BLCA
0.2028985507246377	bladder_urothelial_carcinoma	BLCA
0.17028985507246377	bladder_urothelial_carcinoma	BLCA
0.16666666666666666	bladder_urothelial_carcinoma	BLCA
0.2028985507246377	bladder_urothelial_carcinoma	BLCA
0.1956521739130435	bladder_urothelial_carcinoma	BLCA
0.1956521739130435	bladder_urothelial_carcinoma	BLCA
0.17028985507246377	bladder_urothelial_carcinoma	BLCA
0.18840579710144928	bladder_urothelial_carcinoma	BLCA
0.15942028985507245	bladder_urothelial_carcinoma	BLCA
0.18840579710144928	bladder_urothelial_carcinoma	BLCA
0.2210144927536232	bladder_urothelial_carcinoma	BLCA
0.15579710144927536	bladder_urothelial_carcinoma	BLCA
0.13043478260869565	bladder_urothelial_carcinoma	BLCA
0.18478260869565216	bladder_urothelial_carcinoma	BLCA
0.17753623188405798	bladder_urothelial_carcinoma	BLCA
0.1956521739130435	bladder_urothelial_carcinoma	BLCA
0.16304347826086957	bladder_urothelial_carcinoma	BLCA
0.15942028985507245	bladder_urothelial_carcinoma	BLCA
0.17753623188405798	bladder_urothelial_carcinoma	BLCA
0.17753623188405798	bladder_urothelial_carcinoma	BLCA
0.18840579710144928	bladder_urothelial_carcinoma	BLCA
0.17753623188405798	bladder_urothelial_carcinoma	BLCA
0.17391304347826086	bladder_urothelial_carcinoma	BLCA
0.16666666666666666	bladder_urothelial_carcinoma	BLCA
0.18478260869565216	bladder_urothelial_carcinoma	BLCA
0.18840579710144928	bladder_urothelial_carcinoma	BLCA
0.17028985507246377	bladder_urothelial_carcinoma	BLCA
0.20652173913043478	bladder_urothelial_carcinoma	BLCA
0.2028985507246377	bladder_urothelial_carcinoma	BLCA
0.20652173913043478	bladder_urothelial_carcinoma	BLCA
0.16304347826086957	bladder_urothelial_carcinoma	BLCA
0.17753623188405798	bladder_urothelial_carcinoma	BLCA
0.18115942028985507	bladder_urothelial_carcinoma	BLCA
0.18478260869565216	bladder_urothelial_carcinoma	BLCA
0.16666666666666666	bladder_urothelial_carcinoma	BLCA
0.19202898550724637	bladder_urothelial_carcinoma	BLCA
0.18478260869565216	bladder_urothelial_carcinoma	BLCA
0.16304347826086957	bladder_urothelial_carcinoma	BLCA
0.1956521739130435	bladder_urothelial_carcinoma	BLCA
0.17391304347826086	bladder_urothelial_carcinoma	BLCA
0.18478260869565216	bladder_urothelial_carcinoma	BLCA
0.18115942028985507	bladder_urothelial_carcinoma	BLCA
0.18478260869565216	bladder_urothelial_carcinoma	BLCA
0.18115942028985507	bladder_urothelial_carcinoma	BLCA
0.17753623188405798	bladder_urothelial_carcinoma	BLCA
0.17391304347826086	bladder_urothelial_carcinoma	BLCA
0.19927536231884058	bladder_urothelial_carcinoma	BLCA
0.2028985507246377	bladder_urothelial_carcinoma	BLCA
0.17753623188405798	bladder_urothelial_carcinoma	BLCA
0.17753623188405798	bladder_urothelial_carcinoma	BLCA
0.15579710144927536	bladder_urothelial_carcinoma	BLCA
0.17028985507246377	bladder_urothelial_carcinoma	BLCA
0.15579710144927536	bladder_urothelial_carcinoma	BLCA
0.16304347826086957	bladder_urothelial_carcinoma	BLCA
0.18478260869565216	bladder_urothelial_carcinoma	BLCA
0.17753623188405798	bladder_urothelial_carcinoma	BLCA
0.19202898550724637	bladder_urothelial_carcinoma	BLCA
0.1956521739130435	bladder_urothelial_carcinoma	BLCA
0.16304347826086957	bladder_urothelial_carcinoma	BLCA
0.18115942028985507	bladder_urothelial_carcinoma	BLCA
0.18115942028985507	bladder_urothelial_carcinoma	BLCA
0.18478260869565216	bladder_urothelial_carcinoma	BLCA
0.18478260869565216	bladder_urothelial_carcinoma	BLCA
0.18840579710144928	bladder_urothelial_carcinoma	BLCA
0.18115942028985507	bladder_urothelial_carcinoma	BLCA
0.17391304347826086	bladder_urothelial_carcinoma	BLCA
0.1956521739130435	bladder_urothelial_carcinoma	BLCA
0.17028985507246377	bladder_urothelial_carcinoma	BLCA
0.17028985507246377	bladder_urothelial_carcinoma	BLCA
0.15942028985507245	bladder_urothelial_carcinoma	BLCA
0.17028985507246377	bladder_urothelial_carcinoma	BLCA
0.15942028985507245	bladder_urothelial_carcinoma	BLCA
0.18115942028985507	bladder_urothelial_carcinoma	BLCA
0.15942028985507245	bladder_urothelial_carcinoma	BLCA
0.17028985507246377	bladder_urothelial_carcinoma	BLCA
0.16304347826086957	bladder_urothelial_carcinoma	BLCA
0.16666666666666666	bladder_urothelial_carcinoma	BLCA
0.16304347826086957	bladder_urothelial_carcinoma	BLCA
0.17391304347826086	bladder_urothelial_carcinoma	BLCA
0.10869565217391304	bladder_urothelial_carcinoma	BLCA
0.17753623188405798	bladder_urothelial_carcinoma	BLCA
0.17391304347826086	bladder_urothelial_carcinoma	BLCA
0.16304347826086957	bladder_urothelial_carcinoma	BLCA
0.17391304347826086	bladder_urothelial_carcinoma	BLCA
0.2028985507246377	bladder_urothelial_carcinoma	BLCA
0.19202898550724637	bladder_urothelial_carcinoma	BLCA
0.19202898550724637	bladder_urothelial_carcinoma	BLCA
0.19202898550724637	bladder_urothelial_carcinoma	BLCA
0.17028985507246377	bladder_urothelial_carcinoma	BLCA
0.15579710144927536	bladder_urothelial_carcinoma	BLCA
0.18115942028985507	bladder_urothelial_carcinoma	BLCA
0.17028985507246377	bladder_urothelial_carcinoma	BLCA
0.17753623188405798	bladder_urothelial_carcinoma	BLCA
0.17028985507246377	bladder_urothelial_carcinoma	BLCA
0.19202898550724637	bladder_urothelial_carcinoma	BLCA
0.18478260869565216	bladder_urothelial_carcinoma	BLCA
0.14855072463768115	bladder_urothelial_carcinoma	BLCA
0.14130434782608695	bladder_urothelial_carcinoma	BLCA
0.18840579710144928	bladder_urothelial_carcinoma	BLCA
0.17028985507246377	bladder_urothelial_carcinoma	BLCA
0.17391304347826086	bladder_urothelial_carcinoma	BLCA
0.15579710144927536	bladder_urothelial_carcinoma	BLCA
0.19202898550724637	bladder_urothelial_carcinoma	BLCA
0.17028985507246377	bladder_urothelial_carcinoma	BLCA
0.16304347826086957	bladder_urothelial_carcinoma	BLCA
0.17028985507246377	bladder_urothelial_carcinoma	BLCA
0.15942028985507245	bladder_urothelial_carcinoma	BLCA
0.17391304347826086	bladder_urothelial_carcinoma	BLCA
0.1956521739130435	bladder_urothelial_carcinoma	BLCA
0.17028985507246377	bladder_urothelial_carcinoma	BLCA
0.1956521739130435	bladder_urothelial_carcinoma	BLCA
0.17391304347826086	bladder_urothelial_carcinoma	BLCA
0.1956521739130435	bladder_urothelial_carcinoma	BLCA
0.17391304347826086	bladder_urothelial_carcinoma	BLCA
0.15217391304347827	bladder_urothelial_carcinoma	BLCA
0.21014492753623187	bladder_urothelial_carcinoma	BLCA
0.15217391304347827	bladder_urothelial_carcinoma	BLCA
0.2028985507246377	bladder_urothelial_carcinoma	BLCA
0.17753623188405798	bladder_urothelial_carcinoma	BLCA
0.17391304347826086	bladder_urothelial_carcinoma	BLCA
0.18478260869565216	bladder_urothelial_carcinoma	BLCA
0.16304347826086957	bladder_urothelial_carcinoma	BLCA
0.15942028985507245	bladder_urothelial_carcinoma	BLCA
0.16666666666666666	bladder_urothelial_carcinoma	BLCA
0.18840579710144928	bladder_urothelial_carcinoma	BLCA
0.18840579710144928	bladder_urothelial_carcinoma	BLCA
0.16304347826086957	bladder_urothelial_carcinoma	BLCA
0.15217391304347827	bladder_urothelial_carcinoma	BLCA
0.18115942028985507	bladder_urothelial_carcinoma	BLCA
0.18115942028985507	bladder_urothelial_carcinoma	BLCA
0.18478260869565216	bladder_urothelial_carcinoma	BLCA
0.14130434782608695	bladder_urothelial_carcinoma	BLCA
0.20652173913043478	bladder_urothelial_carcinoma	BLCA
0.13043478260869565	brain_lower_grade_glioma	LGG
0.13043478260869565	brain_lower_grade_glioma	LGG
0.14492753623188406	brain_lower_grade_glioma	LGG
0.14130434782608695	brain_lower_grade_glioma	LGG
0.11956521739130435	brain_lower_grade_glioma	LGG
0.15217391304347827	brain_lower_grade_glioma	LGG
0.13405797101449277	brain_lower_grade_glioma	LGG
0.13405797101449277	brain_lower_grade_glioma	LGG
0.14855072463768115	brain_lower_grade_glioma	LGG
0.13768115942028986	brain_lower_grade_glioma	LGG
0.13768115942028986	brain_lower_grade_glioma	LGG
0.14855072463768115	brain_lower_grade_glioma	LGG
0.12681159420289856	brain_lower_grade_glioma	LGG
0.14855072463768115	brain_lower_grade_glioma	LGG
0.13405797101449277	brain_lower_grade_glioma	LGG
0.15217391304347827	brain_lower_grade_glioma	LGG
0.13405797101449277	brain_lower_grade_glioma	LGG
0.13043478260869565	brain_lower_grade_glioma	LGG
0.15217391304347827	brain_lower_grade_glioma	LGG
0.13768115942028986	brain_lower_grade_glioma	LGG
0.13043478260869565	brain_lower_grade_glioma	LGG
0.12318840579710146	brain_lower_grade_glioma	LGG
0.13405797101449277	brain_lower_grade_glioma	LGG
0.12318840579710146	brain_lower_grade_glioma	LGG
0.13405797101449277	brain_lower_grade_glioma	LGG
0.09420289855072464	brain_lower_grade_glioma	LGG
0.11956521739130435	brain_lower_grade_glioma	LGG
0.13768115942028986	brain_lower_grade_glioma	LGG
0.11956521739130435	brain_lower_grade_glioma	LGG
0.08695652173913043	brain_lower_grade_glioma	LGG
0.11594202898550725	brain_lower_grade_glioma	LGG
0.13043478260869565	brain_lower_grade_glioma	LGG
0.13768115942028986	brain_lower_grade_glioma	LGG
0.12318840579710146	brain_lower_grade_glioma	LGG
0.11956521739130435	brain_lower_grade_glioma	LGG
0.13768115942028986	brain_lower_grade_glioma	LGG
0.12681159420289856	brain_lower_grade_glioma	LGG
0.17028985507246377	brain_lower_grade_glioma	LGG
0.11956521739130435	brain_lower_grade_glioma	LGG
0.11231884057971014	brain_lower_grade_glioma	LGG
0.14130434782608695	brain_lower_grade_glioma	LGG
0.10507246376811594	brain_lower_grade_glioma	LGG
0.11594202898550725	brain_lower_grade_glioma	LGG
0.11594202898550725	brain_lower_grade_glioma	LGG
0.15579710144927536	brain_lower_grade_glioma	LGG
0.10144927536231885	brain_lower_grade_glioma	LGG
0.15217391304347827	brain_lower_grade_glioma	LGG
0.13768115942028986	brain_lower_grade_glioma	LGG
0.12318840579710146	brain_lower_grade_glioma	LGG
0.15579710144927536	brain_lower_grade_glioma	LGG
0.14492753623188406	brain_lower_grade_glioma	LGG
0.12681159420289856	brain_lower_grade_glioma	LGG
0.10507246376811594	brain_lower_grade_glioma	LGG
0.10144927536231885	brain_lower_grade_glioma	LGG
0.11231884057971014	brain_lower_grade_glioma	LGG
0.14492753623188406	brain_lower_grade_glioma	LGG
0.10869565217391304	brain_lower_grade_glioma	LGG
0.11231884057971014	brain_lower_grade_glioma	LGG
0.14855072463768115	brain_lower_grade_glioma	LGG
0.12318840579710146	brain_lower_grade_glioma	LGG
0.10144927536231885	brain_lower_grade_glioma	LGG
0.12681159420289856	brain_lower_grade_glioma	LGG
0.10144927536231885	brain_lower_grade_glioma	LGG
0.12318840579710146	brain_lower_grade_glioma	LGG
0.13768115942028986	brain_lower_grade_glioma	LGG
0.14130434782608695	brain_lower_grade_glioma	LGG
0.12681159420289856	brain_lower_grade_glioma	LGG
0.13043478260869565	brain_lower_grade_glioma	LGG
0.11956521739130435	brain_lower_grade_glioma	LGG
0.13043478260869565	brain_lower_grade_glioma	LGG
0.12681159420289856	brain_lower_grade_glioma	LGG
0.13043478260869565	brain_lower_grade_glioma	LGG
0.11594202898550725	brain_lower_grade_glioma	LGG
0.13405797101449277	brain_lower_grade_glioma	LGG
0.13405797101449277	brain_lower_grade_glioma	LGG
0.13043478260869565	brain_lower_grade_glioma	LGG
0.15942028985507245	brain_lower_grade_glioma	LGG
0.11594202898550725	brain_lower_grade_glioma	LGG
0.08695652173913043	brain_lower_grade_glioma	LGG
0.12681159420289856	brain_lower_grade_glioma	LGG
0.11594202898550725	brain_lower_grade_glioma	LGG
0.15942028985507245	brain_lower_grade_glioma	LGG
0.13768115942028986	brain_lower_grade_glioma	LGG
0.11594202898550725	brain_lower_grade_glioma	LGG
0.15579710144927536	brain_lower_grade_glioma	LGG
0.13405797101449277	brain_lower_grade_glioma	LGG
0.12318840579710146	brain_lower_grade_glioma	LGG
0.15217391304347827	brain_lower_grade_glioma	LGG
0.13405797101449277	brain_lower_grade_glioma	LGG
0.11594202898550725	brain_lower_grade_glioma	LGG
0.12318840579710146	brain_lower_grade_glioma	LGG
0.14130434782608695	brain_lower_grade_glioma	LGG
0.13768115942028986	brain_lower_grade_glioma	LGG
0.12681159420289856	brain_lower_grade_glioma	LGG
0.13405797101449277	brain_lower_grade_glioma	LGG
0.14855072463768115	brain_lower_grade_glioma	LGG
0.12681159420289856	brain_lower_grade_glioma	LGG
0.14492753623188406	brain_lower_grade_glioma	LGG
0.12681159420289856	brain_lower_grade_glioma	LGG
0.13405797101449277	brain_lower_grade_glioma	LGG
0.14130434782608695	brain_lower_grade_glioma	LGG
0.14492753623188406	brain_lower_grade_glioma	LGG
0.15942028985507245	brain_lower_grade_glioma	LGG
0.11956521739130435	brain_lower_grade_glioma	LGG
0.13043478260869565	brain_lower_grade_glioma	LGG
0.12681159420289856	brain_lower_grade_glioma	LGG
0.13043478260869565	brain_lower_grade_glioma	LGG
0.12318840579710146	brain_lower_grade_glioma	LGG
0.10507246376811594	brain_lower_grade_glioma	LGG
0.12318840579710146	brain_lower_grade_glioma	LGG
0.12318840579710146	brain_lower_grade_glioma	LGG
0.11231884057971014	brain_lower_grade_glioma	LGG
0.13405797101449277	brain_lower_grade_glioma	LGG
0.13405797101449277	brain_lower_grade_glioma	LGG
0.13768115942028986	brain_lower_grade_glioma	LGG
0.13043478260869565	brain_lower_grade_glioma	LGG
0.11231884057971014	brain_lower_grade_glioma	LGG
0.12318840579710146	brain_lower_grade_glioma	LGG
0.10869565217391304	brain_lower_grade_glioma	LGG
0.13405797101449277	brain_lower_grade_glioma	LGG
0.09420289855072464	brain_lower_grade_glioma	LGG
0.10869565217391304	brain_lower_grade_glioma	LGG
0.11231884057971014	brain_lower_grade_glioma	LGG
0.15942028985507245	brain_lower_grade_glioma	LGG
0.12681159420289856	brain_lower_grade_glioma	LGG
0.13768115942028986	brain_lower_grade_glioma	LGG
0.12318840579710146	brain_lower_grade_glioma	LGG
0.13043478260869565	brain_lower_grade_glioma	LGG
0.11231884057971014	brain_lower_grade_glioma	LGG
0.14492753623188406	brain_lower_grade_glioma	LGG
0.12318840579710146	brain_lower_grade_glioma	LGG
0.11956521739130435	brain_lower_grade_glioma	LGG
0.11956521739130435	brain_lower_grade_glioma	LGG
0.09782608695652174	brain_lower_grade_glioma	LGG
0.10869565217391304	brain_lower_grade_glioma	LGG
0.12318840579710146	brain_lower_grade_glioma	LGG
0.14492753623188406	brain_lower_grade_glioma	LGG
0.11594202898550725	brain_lower_grade_glioma	LGG
0.09420289855072464	brain_lower_grade_glioma	LGG
0.13768115942028986	brain_lower_grade_glioma	LGG
0.13043478260869565	brain_lower_grade_glioma	LGG
0.14130434782608695	brain_lower_grade_glioma	LGG
0.13043478260869565	brain_lower_grade_glioma	LGG
0.11594202898550725	brain_lower_grade_glioma	LGG
0.11594202898550725	brain_lower_grade_glioma	LGG
0.13043478260869565	brain_lower_grade_glioma	LGG
0.14130434782608695	brain_lower_grade_glioma	LGG
0.11594202898550725	brain_lower_grade_glioma	LGG
0.14855072463768115	brain_lower_grade_glioma	LGG
0.09782608695652174	brain_lower_grade_glioma	LGG
0.13043478260869565	brain_lower_grade_glioma	LGG
0.14855072463768115	brain_lower_grade_glioma	LGG
0.11956521739130435	brain_lower_grade_glioma	LGG
0.15217391304347827	brain_lower_grade_glioma	LGG
0.13043478260869565	brain_lower_grade_glioma	LGG
0.10144927536231885	brain_lower_grade_glioma	LGG
0.13043478260869565	brain_lower_grade_glioma	LGG
0.13768115942028986	brain_lower_grade_glioma	LGG
0.10144927536231885	brain_lower_grade_glioma	LGG
0.12318840579710146	brain_lower_grade_glioma	LGG
0.11231884057971014	brain_lower_grade_glioma	LGG
0.14492753623188406	brain_lower_grade_glioma	LGG
0.13405797101449277	brain_lower_grade_glioma	LGG
0.14855072463768115	brain_lower_grade_glioma	LGG
0.13768115942028986	brain_lower_grade_glioma	LGG
0.15217391304347827	brain_lower_grade_glioma	LGG
0.13768115942028986	brain_lower_grade_glioma	LGG
0.11956521739130435	brain_lower_grade_glioma	LGG
0.14855072463768115	brain_lower_grade_glioma	LGG
0.12318840579710146	brain_lower_grade_glioma	LGG
0.15217391304347827	brain_lower_grade_glioma	LGG
0.15217391304347827	brain_lower_grade_glioma	LGG
0.12318840579710146	brain_lower_grade_glioma	LGG
0.10869565217391304	brain_lower_grade_glioma	LGG
0.14130434782608695	brain_lower_grade_glioma	LGG
0.10144927536231885	brain_lower_grade_glioma	LGG
0.17028985507246377	brain_lower_grade_glioma	LGG
0.15217391304347827	brain_lower_grade_glioma	LGG
0.15217391304347827	brain_lower_grade_glioma	LGG
0.14855072463768115	brain_lower_grade_glioma	LGG
0.12681159420289856	brain_lower_grade_glioma	LGG
0.12681159420289856	brain_lower_grade_glioma	LGG
0.11956521739130435	brain_lower_grade_glioma	LGG
0.11956521739130435	brain_lower_grade_glioma	LGG
0.13043478260869565	brain_lower_grade_glioma	LGG
0.12681159420289856	brain_lower_grade_glioma	LGG
0.10507246376811594	brain_lower_grade_glioma	LGG
0.11956521739130435	brain_lower_grade_glioma	LGG
0.12681159420289856	brain_lower_grade_glioma	LGG
0.13043478260869565	brain_lower_grade_glioma	LGG
0.13043478260869565	brain_lower_grade_glioma	LGG
0.14130434782608695	brain_lower_grade_glioma	LGG
0.14130434782608695	brain_lower_grade_glioma	LGG
0.09420289855072464	brain_lower_grade_glioma	LGG
0.15579710144927536	brain_lower_grade_glioma	LGG
0.13043478260869565	brain_lower_grade_glioma	LGG
0.07971014492753623	brain_lower_grade_glioma	LGG
0.11231884057971014	brain_lower_grade_glioma	LGG
0.08695652173913043	brain_lower_grade_glioma	LGG
0.13768115942028986	brain_lower_grade_glioma	LGG
0.12318840579710146	brain_lower_grade_glioma	LGG
0.12681159420289856	brain_lower_grade_glioma	LGG
0.17391304347826086	brain_lower_grade_glioma	LGG
0.14492753623188406	brain_lower_grade_glioma	LGG
0.15942028985507245	brain_lower_grade_glioma	LGG
0.10144927536231885	brain_lower_grade_glioma	LGG
0.10507246376811594	brain_lower_grade_glioma	LGG
0.13768115942028986	brain_lower_grade_glioma	LGG
0.13043478260869565	brain_lower_grade_glioma	LGG
0.15217391304347827	brain_lower_grade_glioma	LGG
0.14492753623188406	brain_lower_grade_glioma	LGG
0.13768115942028986	brain_lower_grade_glioma	LGG
0.10507246376811594	brain_lower_grade_glioma	LGG
0.12681159420289856	brain_lower_grade_glioma	LGG
0.13405797101449277	brain_lower_grade_glioma	LGG
0.11956521739130435	brain_lower_grade_glioma	LGG
0.12681159420289856	brain_lower_grade_glioma	LGG
0.13405797101449277	brain_lower_grade_glioma	LGG
0.13405797101449277	brain_lower_grade_glioma	LGG
0.13768115942028986	brain_lower_grade_glioma	LGG
0.15579710144927536	brain_lower_grade_glioma	LGG
0.11956521739130435	brain_lower_grade_glioma	LGG
0.10869565217391304	brain_lower_grade_glioma	LGG
0.12681159420289856	brain_lower_grade_glioma	LGG
0.11231884057971014	brain_lower_grade_glioma	LGG
0.12681159420289856	brain_lower_grade_glioma	LGG
0.15217391304347827	brain_lower_grade_glioma	LGG
0.14130434782608695	brain_lower_grade_glioma	LGG
0.10507246376811594	brain_lower_grade_glioma	LGG
0.12681159420289856	brain_lower_grade_glioma	LGG
0.10144927536231885	brain_lower_grade_glioma	LGG
0.11594202898550725	brain_lower_grade_glioma	LGG
0.13405797101449277	brain_lower_grade_glioma	LGG
0.12318840579710146	brain_lower_grade_glioma	LGG
0.11231884057971014	brain_lower_grade_glioma	LGG
0.09420289855072464	brain_lower_grade_glioma	LGG
0.12681159420289856	brain_lower_grade_glioma	LGG
0.11231884057971014	brain_lower_grade_glioma	LGG
0.12681159420289856	brain_lower_grade_glioma	LGG
0.13405797101449277	brain_lower_grade_glioma	LGG
0.14130434782608695	brain_lower_grade_glioma	LGG
0.15217391304347827	brain_lower_grade_glioma	LGG
0.12681159420289856	brain_lower_grade_glioma	LGG
0.13043478260869565	brain_lower_grade_glioma	LGG
0.14855072463768115	brain_lower_grade_glioma	LGG
0.12318840579710146	brain_lower_grade_glioma	LGG
0.10869565217391304	brain_lower_grade_glioma	LGG
0.10869565217391304	brain_lower_grade_glioma	LGG
0.12318840579710146	brain_lower_grade_glioma	LGG
0.11956521739130435	brain_lower_grade_glioma	LGG
0.13768115942028986	brain_lower_grade_glioma	LGG
0.12318840579710146	brain_lower_grade_glioma	LGG
0.12318840579710146	brain_lower_grade_glioma	LGG
0.10869565217391304	brain_lower_grade_glioma	LGG
0.10144927536231885	brain_lower_grade_glioma	LGG
0.11956521739130435	brain_lower_grade_glioma	LGG
0.14130434782608695	brain_lower_grade_glioma	LGG
0.14130434782608695	brain_lower_grade_glioma	LGG
0.13043478260869565	brain_lower_grade_glioma	LGG
0.11594202898550725	brain_lower_grade_glioma	LGG
0.17028985507246377	brain_lower_grade_glioma	LGG
0.10869565217391304	brain_lower_grade_glioma	LGG
0.13405797101449277	brain_lower_grade_glioma	LGG
0.14855072463768115	brain_lower_grade_glioma	LGG
0.10507246376811594	brain_lower_grade_glioma	LGG
0.12318840579710146	brain_lower_grade_glioma	LGG
0.14130434782608695	brain_lower_grade_glioma	LGG
0.13043478260869565	brain_lower_grade_glioma	LGG
0.13768115942028986	brain_lower_grade_glioma	LGG
0.13405797101449277	brain_lower_grade_glioma	LGG
0.13043478260869565	brain_lower_grade_glioma	LGG
0.12681159420289856	brain_lower_grade_glioma	LGG
0.13405797101449277	brain_lower_grade_glioma	LGG
0.12318840579710146	brain_lower_grade_glioma	LGG
0.11956521739130435	brain_lower_grade_glioma	LGG
0.12681159420289856	brain_lower_grade_glioma	LGG
0.15942028985507245	brain_lower_grade_glioma	LGG
0.09782608695652174	brain_lower_grade_glioma	LGG
0.12318840579710146	brain_lower_grade_glioma	LGG
0.14492753623188406	brain_lower_grade_glioma	LGG
0.11594202898550725	brain_lower_grade_glioma	LGG
0.14130434782608695	brain_lower_grade_glioma	LGG
0.14855072463768115	brain_lower_grade_glioma	LGG
0.11594202898550725	brain_lower_grade_glioma	LGG
0.13405797101449277	brain_lower_grade_glioma	LGG
0.14492753623188406	brain_lower_grade_glioma	LGG
0.11956521739130435	brain_lower_grade_glioma	LGG
0.11956521739130435	brain_lower_grade_glioma	LGG
0.10144927536231885	brain_lower_grade_glioma	LGG
0.13768115942028986	brain_lower_grade_glioma	LGG
0.09057971014492754	brain_lower_grade_glioma	LGG
0.11231884057971014	brain_lower_grade_glioma	LGG
0.11956521739130435	brain_lower_grade_glioma	LGG
0.11956521739130435	brain_lower_grade_glioma	LGG
0.11594202898550725	brain_lower_grade_glioma	LGG
0.12681159420289856	brain_lower_grade_glioma	LGG
0.10507246376811594	brain_lower_grade_glioma	LGG
0.14855072463768115	brain_lower_grade_glioma	LGG
0.11594202898550725	brain_lower_grade_glioma	LGG
0.13768115942028986	brain_lower_grade_glioma	LGG
0.14130434782608695	brain_lower_grade_glioma	LGG
0.13043478260869565	brain_lower_grade_glioma	LGG
0.08695652173913043	brain_lower_grade_glioma	LGG
0.12318840579710146	brain_lower_grade_glioma	LGG
0.13043478260869565	brain_lower_grade_glioma	LGG
0.13405797101449277	brain_lower_grade_glioma	LGG
0.13768115942028986	brain_lower_grade_glioma	LGG
0.11594202898550725	brain_lower_grade_glioma	LGG
0.11956521739130435	brain_lower_grade_glioma	LGG
0.12318840579710146	brain_lower_grade_glioma	LGG
0.14492753623188406	brain_lower_grade_glioma	LGG
0.13043478260869565	brain_lower_grade_glioma	LGG
0.11956521739130435	brain_lower_grade_glioma	LGG
0.12681159420289856	brain_lower_grade_glioma	LGG
0.11594202898550725	brain_lower_grade_glioma	LGG
0.12318840579710146	brain_lower_grade_glioma	LGG
0.14492753623188406	brain_lower_grade_glioma	LGG
0.10869565217391304	brain_lower_grade_glioma	LGG
0.13043478260869565	brain_lower_grade_glioma	LGG
0.10869565217391304	brain_lower_grade_glioma	LGG
0.12318840579710146	brain_lower_grade_glioma	LGG
0.11231884057971014	brain_lower_grade_glioma	LGG
0.10869565217391304	brain_lower_grade_glioma	LGG
0.10507246376811594	brain_lower_grade_glioma	LGG
0.10869565217391304	brain_lower_grade_glioma	LGG
0.11231884057971014	brain_lower_grade_glioma	LGG
0.13405797101449277	brain_lower_grade_glioma	LGG
0.14130434782608695	brain_lower_grade_glioma	LGG
0.11231884057971014	brain_lower_grade_glioma	LGG
0.10144927536231885	brain_lower_grade_glioma	LGG
0.14130434782608695	brain_lower_grade_glioma	LGG
0.13405797101449277	brain_lower_grade_glioma	LGG
0.13043478260869565	brain_lower_grade_glioma	LGG
0.10507246376811594	brain_lower_grade_glioma	LGG
0.10507246376811594	brain_lower_grade_glioma	LGG
0.11231884057971014	brain_lower_grade_glioma	LGG
0.12318840579710146	brain_lower_grade_glioma	LGG
0.14492753623188406	brain_lower_grade_glioma	LGG
0.09782608695652174	brain_lower_grade_glioma	LGG
0.14855072463768115	brain_lower_grade_glioma	LGG
0.10507246376811594	brain_lower_grade_glioma	LGG
0.14130434782608695	brain_lower_grade_glioma	LGG
0.13043478260869565	brain_lower_grade_glioma	LGG
0.09420289855072464	brain_lower_grade_glioma	LGG
0.14492753623188406	brain_lower_grade_glioma	LGG
0.11594202898550725	brain_lower_grade_glioma	LGG
0.12318840579710146	brain_lower_grade_glioma	LGG
0.09057971014492754	brain_lower_grade_glioma	LGG
0.11231884057971014	brain_lower_grade_glioma	LGG
0.10869565217391304	brain_lower_grade_glioma	LGG
0.11231884057971014	brain_lower_grade_glioma	LGG
0.11956521739130435	brain_lower_grade_glioma	LGG
0.10869565217391304	brain_lower_grade_glioma	LGG
0.14492753623188406	brain_lower_grade_glioma	LGG
0.11594202898550725	brain_lower_grade_glioma	LGG
0.12681159420289856	brain_lower_grade_glioma	LGG
0.11594202898550725	brain_lower_grade_glioma	LGG
0.15579710144927536	brain_lower_grade_glioma	LGG
0.11231884057971014	brain_lower_grade_glioma	LGG
0.17753623188405798	brain_lower_grade_glioma	LGG
0.10869565217391304	brain_lower_grade_glioma	LGG
0.13768115942028986	brain_lower_grade_glioma	LGG
0.13405797101449277	brain_lower_grade_glioma	LGG
0.09420289855072464	brain_lower_grade_glioma	LGG
0.10507246376811594	brain_lower_grade_glioma	LGG
0.13405797101449277	brain_lower_grade_glioma	LGG
0.14130434782608695	brain_lower_grade_glioma	LGG
0.11231884057971014	brain_lower_grade_glioma	LGG
0.11594202898550725	brain_lower_grade_glioma	LGG
0.13768115942028986	brain_lower_grade_glioma	LGG
0.13405797101449277	brain_lower_grade_glioma	LGG
0.14855072463768115	brain_lower_grade_glioma	LGG
0.10869565217391304	brain_lower_grade_glioma	LGG
0.13043478260869565	brain_lower_grade_glioma	LGG
0.14130434782608695	brain_lower_grade_glioma	LGG
0.07971014492753623	brain_lower_grade_glioma	LGG
0.12681159420289856	brain_lower_grade_glioma	LGG
0.12318840579710146	brain_lower_grade_glioma	LGG
0.13405797101449277	brain_lower_grade_glioma	LGG
0.14855072463768115	brain_lower_grade_glioma	LGG
0.14855072463768115	brain_lower_grade_glioma	LGG
0.12681159420289856	brain_lower_grade_glioma	LGG
0.12681159420289856	brain_lower_grade_glioma	LGG
0.12681159420289856	brain_lower_grade_glioma	LGG
0.16666666666666666	brain_lower_grade_glioma	LGG
0.13768115942028986	brain_lower_grade_glioma	LGG
0.10144927536231885	brain_lower_grade_glioma	LGG
0.10869565217391304	brain_lower_grade_glioma	LGG
0.11231884057971014	brain_lower_grade_glioma	LGG
0.14492753623188406	brain_lower_grade_glioma	LGG
0.11594202898550725	brain_lower_grade_glioma	LGG
0.13405797101449277	brain_lower_grade_glioma	LGG
0.10507246376811594	brain_lower_grade_glioma	LGG
0.12681159420289856	brain_lower_grade_glioma	LGG
0.14130434782608695	brain_lower_grade_glioma	LGG
0.11956521739130435	brain_lower_grade_glioma	LGG
0.12318840579710146	brain_lower_grade_glioma	LGG
0.13405797101449277	brain_lower_grade_glioma	LGG
0.10507246376811594	brain_lower_grade_glioma	LGG
0.10869565217391304	brain_lower_grade_glioma	LGG
0.14492753623188406	brain_lower_grade_glioma	LGG
0.12681159420289856	brain_lower_grade_glioma	LGG
0.11956521739130435	brain_lower_grade_glioma	LGG
0.13768115942028986	brain_lower_grade_glioma	LGG
0.14855072463768115	brain_lower_grade_glioma	LGG
0.15217391304347827	brain_lower_grade_glioma	LGG
0.10507246376811594	brain_lower_grade_glioma	LGG
0.10507246376811594	brain_lower_grade_glioma	LGG
0.16666666666666666	brain_lower_grade_glioma	LGG
0.14130434782608695	brain_lower_grade_glioma	LGG
0.10507246376811594	brain_lower_grade_glioma	LGG
0.14855072463768115	brain_lower_grade_glioma	LGG
0.11231884057971014	brain_lower_grade_glioma	LGG
0.14855072463768115	brain_lower_grade_glioma	LGG
0.11231884057971014	brain_lower_grade_glioma	LGG
0.14492753623188406	brain_lower_grade_glioma	LGG
0.12681159420289856	brain_lower_grade_glioma	LGG
0.12681159420289856	brain_lower_grade_glioma	LGG
0.13768115942028986	brain_lower_grade_glioma	LGG
0.11594202898550725	brain_lower_grade_glioma	LGG
0.17391304347826086	brain_lower_grade_glioma	LGG
0.11956521739130435	brain_lower_grade_glioma	LGG
0.13768115942028986	brain_lower_grade_glioma	LGG
0.12681159420289856	brain_lower_grade_glioma	LGG
0.13405797101449277	brain_lower_grade_glioma	LGG
0.11594202898550725	brain_lower_grade_glioma	LGG
0.12318840579710146	brain_lower_grade_glioma	LGG
0.12681159420289856	brain_lower_grade_glioma	LGG
0.11231884057971014	brain_lower_grade_glioma	LGG
0.15942028985507245	brain_lower_grade_glioma	LGG
0.15579710144927536	brain_lower_grade_glioma	LGG
0.14130434782608695	brain_lower_grade_glioma	LGG
0.14855072463768115	brain_lower_grade_glioma	LGG
0.13405797101449277	brain_lower_grade_glioma	LGG
0.12318840579710146	brain_lower_grade_glioma	LGG
0.12681159420289856	brain_lower_grade_glioma	LGG
0.14130434782608695	brain_lower_grade_glioma	LGG
0.10869565217391304	brain_lower_grade_glioma	LGG
0.15579710144927536	brain_lower_grade_glioma	LGG
0.12681159420289856	brain_lower_grade_glioma	LGG
0.13043478260869565	brain_lower_grade_glioma	LGG
0.14492753623188406	brain_lower_grade_glioma	LGG
0.13405797101449277	brain_lower_grade_glioma	LGG
0.15942028985507245	brain_lower_grade_glioma	LGG
0.11956521739130435	brain_lower_grade_glioma	LGG
0.14130434782608695	brain_lower_grade_glioma	LGG
0.14130434782608695	brain_lower_grade_glioma	LGG
0.16666666666666666	brain_lower_grade_glioma	LGG
0.14855072463768115	brain_lower_grade_glioma	LGG
0.11956521739130435	brain_lower_grade_glioma	LGG
0.14130434782608695	brain_lower_grade_glioma	LGG
0.13405797101449277	brain_lower_grade_glioma	LGG
0.14855072463768115	brain_lower_grade_glioma	LGG
0.13405797101449277	brain_lower_grade_glioma	LGG
0.12681159420289856	brain_lower_grade_glioma	LGG
0.14492753623188406	brain_lower_grade_glioma	LGG
0.12681159420289856	brain_lower_grade_glioma	LGG
0.14130434782608695	brain_lower_grade_glioma	LGG
0.13405797101449277	brain_lower_grade_glioma	LGG
0.13405797101449277	brain_lower_grade_glioma	LGG
0.15942028985507245	brain_lower_grade_glioma	LGG
0.13043478260869565	brain_lower_grade_glioma	LGG
0.15942028985507245	brain_lower_grade_glioma	LGG
0.14130434782608695	brain_lower_grade_glioma	LGG
0.10869565217391304	brain_lower_grade_glioma	LGG
0.12318840579710146	brain_lower_grade_glioma	LGG
0.11231884057971014	brain_lower_grade_glioma	LGG
0.13768115942028986	brain_lower_grade_glioma	LGG
0.12318840579710146	brain_lower_grade_glioma	LGG
0.13043478260869565	brain_lower_grade_glioma	LGG
0.15217391304347827	brain_lower_grade_glioma	LGG
0.13768115942028986	brain_lower_grade_glioma	LGG
0.13768115942028986	brain_lower_grade_glioma	LGG
0.12318840579710146	brain_lower_grade_glioma	LGG
0.11594202898550725	brain_lower_grade_glioma	LGG
0.11594202898550725	brain_lower_grade_glioma	LGG
0.11231884057971014	brain_lower_grade_glioma	LGG
0.10507246376811594	brain_lower_grade_glioma	LGG
0.11594202898550725	brain_lower_grade_glioma	LGG
0.15942028985507245	brain_lower_grade_glioma	LGG
0.12318840579710146	brain_lower_grade_glioma	LGG
0.15942028985507245	brain_lower_grade_glioma	LGG
0.12318840579710146	brain_lower_grade_glioma	LGG
0.14130434782608695	brain_lower_grade_glioma	LGG
0.13405797101449277	brain_lower_grade_glioma	LGG
0.13405797101449277	brain_lower_grade_glioma	LGG
0.16304347826086957	brain_lower_grade_glioma	LGG
0.13768115942028986	brain_lower_grade_glioma	LGG
0.12681159420289856	brain_lower_grade_glioma	LGG
0.13768115942028986	brain_lower_grade_glioma	LGG
0.16304347826086957	brain_lower_grade_glioma	LGG
0.15579710144927536	brain_lower_grade_glioma	LGG
0.13405797101449277	brain_lower_grade_glioma	LGG
0.13043478260869565	brain_lower_grade_glioma	LGG
0.14492753623188406	brain_lower_grade_glioma	LGG
0.14130434782608695	brain_lower_grade_glioma	LGG
0.13405797101449277	brain_lower_grade_glioma	LGG
0.11594202898550725	brain_lower_grade_glioma	LGG
0.12318840579710146	brain_lower_grade_glioma	LGG
0.13043478260869565	brain_lower_grade_glioma	LGG
0.15579710144927536	brain_lower_grade_glioma	LGG
0.13043478260869565	brain_lower_grade_glioma	LGG
0.11594202898550725	brain_lower_grade_glioma	LGG
0.15579710144927536	brain_lower_grade_glioma	LGG
0.12681159420289856	brain_lower_grade_glioma	LGG
0.13768115942028986	brain_lower_grade_glioma	LGG
0.15579710144927536	brain_lower_grade_glioma	LGG
0.11956521739130435	brain_lower_grade_glioma	LGG
0.15579710144927536	brain_lower_grade_glioma	LGG
0.16304347826086957	brain_lower_grade_glioma	LGG
0.12681159420289856	brain_lower_grade_glioma	LGG
0.14130434782608695	brain_lower_grade_glioma	LGG
0.14130434782608695	brain_lower_grade_glioma	LGG
0.16304347826086957	breast_invasive_carcinoma_her2	HER2
0.19927536231884058	breast_invasive_carcinoma_her2	HER2
0.14130434782608695	breast_invasive_carcinoma_her2	HER2
0.16666666666666666	breast_invasive_carcinoma_her2	HER2
0.17753623188405798	breast_invasive_carcinoma_her2	HER2
0.15579710144927536	breast_invasive_carcinoma_her2	HER2
0.17391304347826086	breast_invasive_carcinoma_her2	HER2
0.14855072463768115	breast_invasive_carcinoma_her2	HER2
0.1956521739130435	breast_invasive_carcinoma_her2	HER2
0.17028985507246377	breast_invasive_carcinoma_her2	HER2
0.18115942028985507	breast_invasive_carcinoma_her2	HER2
0.18115942028985507	breast_invasive_carcinoma_her2	HER2
0.15942028985507245	breast_invasive_carcinoma_her2	HER2
0.16304347826086957	breast_invasive_carcinoma_her2	HER2
0.14492753623188406	breast_invasive_carcinoma_her2	HER2
0.17753623188405798	breast_invasive_carcinoma_her2	HER2
0.18115942028985507	breast_invasive_carcinoma_her2	HER2
0.16304347826086957	breast_invasive_carcinoma_her2	HER2
0.18478260869565216	breast_invasive_carcinoma_her2	HER2
0.16666666666666666	breast_invasive_carcinoma_her2	HER2
0.15579710144927536	breast_invasive_carcinoma_her2	HER2
0.16304347826086957	breast_invasive_carcinoma_her2	HER2
0.14492753623188406	breast_invasive_carcinoma_her2	HER2
0.15579710144927536	breast_invasive_carcinoma_her2	HER2
0.18840579710144928	breast_invasive_carcinoma_her2	HER2
0.15579710144927536	breast_invasive_carcinoma_her2	HER2
0.16304347826086957	breast_invasive_carcinoma_her2	HER2
0.15579710144927536	breast_invasive_carcinoma_her2	HER2
0.18478260869565216	breast_invasive_carcinoma_her2	HER2
0.16304347826086957	breast_invasive_carcinoma_her2	HER2
0.18115942028985507	breast_invasive_carcinoma_her2	HER2
0.12318840579710146	breast_invasive_carcinoma_her2	HER2
0.17028985507246377	breast_invasive_carcinoma_her2	HER2
0.18115942028985507	breast_invasive_carcinoma_her2	HER2
0.17753623188405798	breast_invasive_carcinoma_her2	HER2
0.17028985507246377	breast_invasive_carcinoma_her2	HER2
0.15579710144927536	breast_invasive_carcinoma_her2	HER2
0.17753623188405798	breast_invasive_carcinoma_her2	HER2
0.15579710144927536	breast_invasive_carcinoma_her2	HER2
0.16304347826086957	breast_invasive_carcinoma_her2	HER2
0.17028985507246377	breast_invasive_carcinoma_her2	HER2
0.18840579710144928	breast_invasive_carcinoma_her2	HER2
0.18478260869565216	breast_invasive_carcinoma_her2	HER2
0.19202898550724637	breast_invasive_carcinoma_her2	HER2
0.17028985507246377	breast_invasive_carcinoma_her2	HER2
0.15579710144927536	breast_invasive_carcinoma_her2	HER2
0.18115942028985507	breast_invasive_carcinoma_her2	HER2
0.17028985507246377	breast_invasive_carcinoma_her2	HER2
0.17391304347826086	breast_invasive_carcinoma_her2	HER2
0.14492753623188406	breast_invasive_carcinoma_her2	HER2
0.17391304347826086	breast_invasive_carcinoma_her2	HER2
0.16304347826086957	breast_invasive_carcinoma_her2	HER2
0.14492753623188406	breast_invasive_carcinoma_her2	HER2
0.17391304347826086	breast_invasive_carcinoma_her2	HER2
0.15579710144927536	breast_invasive_carcinoma_her2	HER2
0.16666666666666666	breast_invasive_carcinoma_her2	HER2
0.15942028985507245	breast_invasive_carcinoma_her2	HER2
0.16304347826086957	breast_invasive_carcinoma_her2	HER2
0.15942028985507245	breast_invasive_carcinoma_her2	HER2
0.15217391304347827	breast_invasive_carcinoma_her2	HER2
0.18478260869565216	breast_invasive_carcinoma_her2	HER2
0.15217391304347827	breast_invasive_carcinoma_her2	HER2
0.17753623188405798	breast_invasive_carcinoma_her2	HER2
0.14130434782608695	breast_invasive_carcinoma_her2	HER2
0.17028985507246377	breast_invasive_carcinoma_her2	HER2
0.17753623188405798	breast_invasive_carcinoma_her2	HER2
0.18478260869565216	breast_invasive_carcinoma_her2	HER2
0.16666666666666666	breast_invasive_carcinoma_her2	HER2
0.17028985507246377	breast_invasive_carcinoma_her2	HER2
0.15579710144927536	breast_invasive_carcinoma_her2	HER2
0.18478260869565216	breast_invasive_carcinoma_her2	HER2
0.18115942028985507	breast_invasive_carcinoma_her2	HER2
0.18115942028985507	breast_invasive_carcinoma_her2	HER2
0.17753623188405798	breast_invasive_carcinoma_her2	HER2
0.14130434782608695	breast_invasive_carcinoma_her2	HER2
0.17028985507246377	breast_invasive_carcinoma_her2	HER2
0.17028985507246377	breast_invasive_carcinoma_her2	HER2
0.13043478260869565	breast_invasive_carcinoma_her2	HER2
0.15942028985507245	breast_invasive_carcinoma_her2	HER2
0.17753623188405798	breast_invasive_carcinoma_her2	HER2
0.14492753623188406	breast_invasive_carcinoma_her2	HER2
0.18115942028985507	breast_invasive_carcinoma_her2	HER2
0.14130434782608695	breast_invasive_carcinoma_basal	BASAL
0.16304347826086957	breast_invasive_carcinoma_basal	BASAL
0.19927536231884058	breast_invasive_carcinoma_basal	BASAL
0.15217391304347827	breast_invasive_carcinoma_basal	BASAL
0.16304347826086957	breast_invasive_carcinoma_basal	BASAL
0.17753623188405798	breast_invasive_carcinoma_basal	BASAL
0.17028985507246377	breast_invasive_carcinoma_basal	BASAL
0.16304347826086957	breast_invasive_carcinoma_basal	BASAL
0.11594202898550725	breast_invasive_carcinoma_basal	BASAL
0.14855072463768115	breast_invasive_carcinoma_basal	BASAL
0.17391304347826086	breast_invasive_carcinoma_basal	BASAL
0.15942028985507245	breast_invasive_carcinoma_basal	BASAL
0.17028985507246377	breast_invasive_carcinoma_basal	BASAL
0.1956521739130435	breast_invasive_carcinoma_basal	BASAL
0.15579710144927536	breast_invasive_carcinoma_basal	BASAL
0.15579710144927536	breast_invasive_carcinoma_basal	BASAL
0.16304347826086957	breast_invasive_carcinoma_basal	BASAL
0.15217391304347827	breast_invasive_carcinoma_basal	BASAL
0.15579710144927536	breast_invasive_carcinoma_basal	BASAL
0.15579710144927536	breast_invasive_carcinoma_basal	BASAL
0.17391304347826086	breast_invasive_carcinoma_basal	BASAL
0.17753623188405798	breast_invasive_carcinoma_basal	BASAL
0.17753623188405798	breast_invasive_carcinoma_basal	BASAL
0.18478260869565216	breast_invasive_carcinoma_basal	BASAL
0.14492753623188406	breast_invasive_carcinoma_basal	BASAL
0.14855072463768115	breast_invasive_carcinoma_basal	BASAL
0.18478260869565216	breast_invasive_carcinoma_basal	BASAL
0.19202898550724637	breast_invasive_carcinoma_basal	BASAL
0.18115942028985507	breast_invasive_carcinoma_basal	BASAL
0.15217391304347827	breast_invasive_carcinoma_basal	BASAL
0.16304347826086957	breast_invasive_carcinoma_basal	BASAL
0.19202898550724637	breast_invasive_carcinoma_basal	BASAL
0.14855072463768115	breast_invasive_carcinoma_basal	BASAL
0.18478260869565216	breast_invasive_carcinoma_basal	BASAL
0.15579710144927536	breast_invasive_carcinoma_basal	BASAL
0.16304347826086957	breast_invasive_carcinoma_basal	BASAL
0.17391304347826086	breast_invasive_carcinoma_basal	BASAL
0.15217391304347827	breast_invasive_carcinoma_basal	BASAL
0.17028985507246377	breast_invasive_carcinoma_basal	BASAL
0.15217391304347827	breast_invasive_carcinoma_basal	BASAL
0.15217391304347827	breast_invasive_carcinoma_basal	BASAL
0.17753623188405798	breast_invasive_carcinoma_basal	BASAL
0.15942028985507245	breast_invasive_carcinoma_basal	BASAL
0.17391304347826086	breast_invasive_carcinoma_basal	BASAL
0.14130434782608695	breast_invasive_carcinoma_basal	BASAL
0.16666666666666666	breast_invasive_carcinoma_basal	BASAL
0.16304347826086957	breast_invasive_carcinoma_basal	BASAL
0.16666666666666666	breast_invasive_carcinoma_basal	BASAL
0.15942028985507245	breast_invasive_carcinoma_basal	BASAL
0.16304347826086957	breast_invasive_carcinoma_basal	BASAL
0.15942028985507245	breast_invasive_carcinoma_basal	BASAL
0.15217391304347827	breast_invasive_carcinoma_basal	BASAL
0.14855072463768115	breast_invasive_carcinoma_basal	BASAL
0.17028985507246377	breast_invasive_carcinoma_basal	BASAL
0.17028985507246377	breast_invasive_carcinoma_basal	BASAL
0.18840579710144928	breast_invasive_carcinoma_basal	BASAL
0.18478260869565216	breast_invasive_carcinoma_basal	BASAL
0.16304347826086957	breast_invasive_carcinoma_basal	BASAL
0.16304347826086957	breast_invasive_carcinoma_basal	BASAL
0.16304347826086957	breast_invasive_carcinoma_basal	BASAL
0.17753623188405798	breast_invasive_carcinoma_basal	BASAL
0.14855072463768115	breast_invasive_carcinoma_basal	BASAL
0.15217391304347827	breast_invasive_carcinoma_basal	BASAL
0.18840579710144928	breast_invasive_carcinoma_basal	BASAL
0.16304347826086957	breast_invasive_carcinoma_basal	BASAL
0.13768115942028986	breast_invasive_carcinoma_basal	BASAL
0.15579710144927536	breast_invasive_carcinoma_basal	BASAL
0.16666666666666666	breast_invasive_carcinoma_basal	BASAL
0.14130434782608695	breast_invasive_carcinoma_basal	BASAL
0.21739130434782608	breast_invasive_carcinoma_basal	BASAL
0.18840579710144928	breast_invasive_carcinoma_basal	BASAL
0.16666666666666666	breast_invasive_carcinoma_basal	BASAL
0.14855072463768115	breast_invasive_carcinoma_basal	BASAL
0.16304347826086957	breast_invasive_carcinoma_basal	BASAL
0.15942028985507245	breast_invasive_carcinoma_basal	BASAL
0.17753623188405798	breast_invasive_carcinoma_basal	BASAL
0.17391304347826086	breast_invasive_carcinoma_basal	BASAL
0.16304347826086957	breast_invasive_carcinoma_basal	BASAL
0.17391304347826086	breast_invasive_carcinoma_basal	BASAL
0.15942028985507245	breast_invasive_carcinoma_basal	BASAL
0.15217391304347827	breast_invasive_carcinoma_basal	BASAL
0.16304347826086957	breast_invasive_carcinoma_basal	BASAL
0.16304347826086957	breast_invasive_carcinoma_basal	BASAL
0.15217391304347827	breast_invasive_carcinoma_basal	BASAL
0.18115942028985507	breast_invasive_carcinoma_basal	BASAL
0.16666666666666666	breast_invasive_carcinoma_basal	BASAL
0.17391304347826086	breast_invasive_carcinoma_basal	BASAL
0.16666666666666666	breast_invasive_carcinoma_basal	BASAL
0.17028985507246377	breast_invasive_carcinoma_basal	BASAL
0.17391304347826086	breast_invasive_carcinoma_basal	BASAL
0.17028985507246377	breast_invasive_carcinoma_basal	BASAL
0.12681159420289856	breast_invasive_carcinoma_basal	BASAL
0.17391304347826086	breast_invasive_carcinoma_basal	BASAL
0.16666666666666666	breast_invasive_carcinoma_basal	BASAL
0.15579710144927536	breast_invasive_carcinoma_basal	BASAL
0.16666666666666666	breast_invasive_carcinoma_basal	BASAL
0.16666666666666666	breast_invasive_carcinoma_basal	BASAL
0.17391304347826086	breast_invasive_carcinoma_basal	BASAL
0.16666666666666666	breast_invasive_carcinoma_basal	BASAL
0.13043478260869565	breast_invasive_carcinoma_basal	BASAL
0.18840579710144928	breast_invasive_carcinoma_basal	BASAL
0.16666666666666666	breast_invasive_carcinoma_basal	BASAL
0.16666666666666666	breast_invasive_carcinoma_basal	BASAL
0.17391304347826086	breast_invasive_carcinoma_basal	BASAL
0.14855072463768115	breast_invasive_carcinoma_basal	BASAL
0.19927536231884058	breast_invasive_carcinoma_basal	BASAL
0.17391304347826086	breast_invasive_carcinoma_basal	BASAL
0.14855072463768115	breast_invasive_carcinoma_basal	BASAL
0.18478260869565216	breast_invasive_carcinoma_basal	BASAL
0.19202898550724637	breast_invasive_carcinoma_basal	BASAL
0.15942028985507245	breast_invasive_carcinoma_basal	BASAL
0.15217391304347827	breast_invasive_carcinoma_basal	BASAL
0.17391304347826086	breast_invasive_carcinoma_basal	BASAL
0.14492753623188406	breast_invasive_carcinoma_basal	BASAL
0.12681159420289856	breast_invasive_carcinoma_basal	BASAL
0.15942028985507245	breast_invasive_carcinoma_basal	BASAL
0.18840579710144928	breast_invasive_carcinoma_basal	BASAL
0.19202898550724637	breast_invasive_carcinoma_basal	BASAL
0.16304347826086957	breast_invasive_carcinoma_basal	BASAL
0.16666666666666666	breast_invasive_carcinoma_basal	BASAL
0.15579710144927536	breast_invasive_carcinoma_basal	BASAL
0.17391304347826086	breast_invasive_carcinoma_basal	BASAL
0.14492753623188406	breast_invasive_carcinoma_basal	BASAL
0.16304347826086957	breast_invasive_carcinoma_basal	BASAL
0.18478260869565216	breast_invasive_carcinoma_basal	BASAL
0.17028985507246377	breast_invasive_carcinoma_basal	BASAL
0.15579710144927536	breast_invasive_carcinoma_basal	BASAL
0.17028985507246377	breast_invasive_carcinoma_basal	BASAL
0.16304347826086957	breast_invasive_carcinoma_basal	BASAL
0.15579710144927536	breast_invasive_carcinoma_basal	BASAL
0.14855072463768115	breast_invasive_carcinoma_basal	BASAL
0.16666666666666666	breast_invasive_carcinoma_basal	BASAL
0.13405797101449277	breast_invasive_carcinoma_basal	BASAL
0.17028985507246377	breast_invasive_carcinoma_basal	BASAL
0.15579710144927536	breast_invasive_carcinoma_basal	BASAL
0.17391304347826086	breast_invasive_carcinoma_basal	BASAL
0.14855072463768115	breast_invasive_carcinoma_basal	BASAL
0.18840579710144928	breast_invasive_carcinoma_basal	BASAL
0.16304347826086957	breast_invasive_carcinoma_basal	BASAL
0.17028985507246377	breast_invasive_carcinoma_basal	BASAL
0.13768115942028986	breast_invasive_carcinoma_basal	BASAL
0.16666666666666666	breast_invasive_carcinoma_basal	BASAL
0.13768115942028986	breast_invasive_carcinoma_basal	BASAL
0.18115942028985507	breast_invasive_carcinoma_basal	BASAL
0.14130434782608695	breast_invasive_carcinoma_basal	BASAL
0.16304347826086957	breast_invasive_carcinoma_basal	BASAL
0.16666666666666666	breast_invasive_carcinoma_basal	BASAL
0.16304347826086957	breast_invasive_carcinoma_basal	BASAL
0.15942028985507245	breast_invasive_carcinoma_basal	BASAL
0.14130434782608695	breast_invasive_carcinoma_basal	BASAL
0.19202898550724637	breast_invasive_carcinoma_basal	BASAL
0.15942028985507245	breast_invasive_carcinoma_basal	BASAL
0.17753623188405798	breast_invasive_carcinoma_basal	BASAL
0.15942028985507245	breast_invasive_carcinoma_basal	BASAL
0.16666666666666666	breast_invasive_carcinoma_basal	BASAL
0.18478260869565216	breast_invasive_carcinoma_basal	BASAL
0.17028985507246377	breast_invasive_carcinoma_basal	BASAL
0.18478260869565216	breast_invasive_carcinoma_basal	BASAL
0.14855072463768115	breast_invasive_carcinoma_basal	BASAL
0.19202898550724637	breast_invasive_carcinoma_basal	BASAL
0.17028985507246377	breast_invasive_carcinoma_basal	BASAL
0.15942028985507245	breast_invasive_carcinoma_basal	BASAL
0.13043478260869565	breast_invasive_carcinoma_basal	BASAL
0.17753623188405798	breast_invasive_carcinoma_basal	BASAL
0.16304347826086957	breast_invasive_carcinoma_basal	BASAL
0.18478260869565216	breast_invasive_carcinoma_basal	BASAL
0.15942028985507245	breast_invasive_carcinoma_basal	BASAL
0.17753623188405798	breast_invasive_carcinoma_basal	BASAL
0.16304347826086957	breast_invasive_carcinoma_basal	BASAL
0.15942028985507245	breast_invasive_carcinoma_basal	BASAL
0.16304347826086957	breast_invasive_carcinoma_basal	BASAL
0.16304347826086957	breast_invasive_carcinoma_basal	BASAL
0.17753623188405798	breast_invasive_carcinoma_basal	BASAL
0.17028985507246377	breast_invasive_carcinoma_basal	BASAL
0.17391304347826086	breast_invasive_carcinoma_basal	BASAL
0.14130434782608695	breast_invasive_carcinoma_basal	BASAL
0.16666666666666666	breast_invasive_carcinoma_basal	BASAL
0.17028985507246377	breast_invasive_carcinoma_basal	BASAL
0.15217391304347827	breast_invasive_carcinoma_basal	BASAL
0.15942028985507245	breast_invasive_carcinoma_basal	BASAL
0.18840579710144928	breast_invasive_carcinoma_basal	BASAL
0.16666666666666666	breast_invasive_carcinoma_basal	BASAL
0.18115942028985507	breast_invasive_carcinoma_basal	BASAL
0.15942028985507245	breast_invasive_carcinoma_basal	BASAL
0.14855072463768115	breast_invasive_carcinoma_basal	BASAL
0.17028985507246377	breast_invasive_carcinoma_basal	BASAL
0.16304347826086957	breast_invasive_carcinoma_basal	BASAL
0.16304347826086957	breast_invasive_carcinoma_basal	BASAL
0.18840579710144928	breast_invasive_carcinoma_basal	BASAL
0.17028985507246377	breast_invasive_carcinoma_luma	LUMA
0.17028985507246377	breast_invasive_carcinoma_luma	LUMA
0.15217391304347827	breast_invasive_carcinoma_luma	LUMA
0.16666666666666666	breast_invasive_carcinoma_luma	LUMA
0.17391304347826086	breast_invasive_carcinoma_luma	LUMA
0.17028985507246377	breast_invasive_carcinoma_luma	LUMA
0.17028985507246377	breast_invasive_carcinoma_luma	LUMA
0.15217391304347827	breast_invasive_carcinoma_luma	LUMA
0.15942028985507245	breast_invasive_carcinoma_luma	LUMA
0.19927536231884058	breast_invasive_carcinoma_luma	LUMA
0.17028985507246377	breast_invasive_carcinoma_luma	LUMA
0.15217391304347827	breast_invasive_carcinoma_luma	LUMA
0.16666666666666666	breast_invasive_carcinoma_luma	LUMA
0.16304347826086957	breast_invasive_carcinoma_luma	LUMA
0.17753623188405798	breast_invasive_carcinoma_luma	LUMA
0.17028985507246377	breast_invasive_carcinoma_luma	LUMA
0.19927536231884058	breast_invasive_carcinoma_luma	LUMA
0.15579710144927536	breast_invasive_carcinoma_luma	LUMA
0.17753623188405798	breast_invasive_carcinoma_luma	LUMA
0.15579710144927536	breast_invasive_carcinoma_luma	LUMA
0.14492753623188406	breast_invasive_carcinoma_luma	LUMA
0.15579710144927536	breast_invasive_carcinoma_luma	LUMA
0.16666666666666666	breast_invasive_carcinoma_luma	LUMA
0.17753623188405798	breast_invasive_carcinoma_luma	LUMA
0.14855072463768115	breast_invasive_carcinoma_luma	LUMA
0.18840579710144928	breast_invasive_carcinoma_luma	LUMA
0.17028985507246377	breast_invasive_carcinoma_luma	LUMA
0.16304347826086957	breast_invasive_carcinoma_luma	LUMA
0.17028985507246377	breast_invasive_carcinoma_luma	LUMA
0.15579710144927536	breast_invasive_carcinoma_luma	LUMA
0.17028985507246377	breast_invasive_carcinoma_luma	LUMA
0.16304347826086957	breast_invasive_carcinoma_luma	LUMA
0.17391304347826086	breast_invasive_carcinoma_luma	LUMA
0.19202898550724637	breast_invasive_carcinoma_luma	LUMA
0.18840579710144928	breast_invasive_carcinoma_luma	LUMA
0.16666666666666666	breast_invasive_carcinoma_luma	LUMA
0.15217391304347827	breast_invasive_carcinoma_luma	LUMA
0.15942028985507245	breast_invasive_carcinoma_luma	LUMA
0.17753623188405798	breast_invasive_carcinoma_luma	LUMA
0.18840579710144928	breast_invasive_carcinoma_luma	LUMA
0.14492753623188406	breast_invasive_carcinoma_luma	LUMA
0.15579710144927536	breast_invasive_carcinoma_luma	LUMA
0.16304347826086957	breast_invasive_carcinoma_luma	LUMA
0.19202898550724637	breast_invasive_carcinoma_luma	LUMA
0.1956521739130435	breast_invasive_carcinoma_luma	LUMA
0.16666666666666666	breast_invasive_carcinoma_luma	LUMA
0.17753623188405798	breast_invasive_carcinoma_luma	LUMA
0.16666666666666666	breast_invasive_carcinoma_luma	LUMA
0.17028985507246377	breast_invasive_carcinoma_luma	LUMA
0.15579710144927536	breast_invasive_carcinoma_luma	LUMA
0.16304347826086957	breast_invasive_carcinoma_luma	LUMA
0.18840579710144928	breast_invasive_carcinoma_luma	LUMA
0.18478260869565216	breast_invasive_carcinoma_luma	LUMA
0.13768115942028986	breast_invasive_carcinoma_luma	LUMA
0.16666666666666666	breast_invasive_carcinoma_luma	LUMA
0.19202898550724637	breast_invasive_carcinoma_luma	LUMA
0.15942028985507245	breast_invasive_carcinoma_luma	LUMA
0.17753623188405798	breast_invasive_carcinoma_luma	LUMA
0.16666666666666666	breast_invasive_carcinoma_luma	LUMA
0.1956521739130435	breast_invasive_carcinoma_luma	LUMA
0.15579710144927536	breast_invasive_carcinoma_luma	LUMA
0.15217391304347827	breast_invasive_carcinoma_luma	LUMA
0.18115942028985507	breast_invasive_carcinoma_luma	LUMA
0.15217391304347827	breast_invasive_carcinoma_luma	LUMA
0.15217391304347827	breast_invasive_carcinoma_luma	LUMA
0.14855072463768115	breast_invasive_carcinoma_luma	LUMA
0.17391304347826086	breast_invasive_carcinoma_luma	LUMA
0.15942028985507245	breast_invasive_carcinoma_luma	LUMA
0.18840579710144928	breast_invasive_carcinoma_luma	LUMA
0.16666666666666666	breast_invasive_carcinoma_luma	LUMA
0.17028985507246377	breast_invasive_carcinoma_luma	LUMA
0.16666666666666666	breast_invasive_carcinoma_luma	LUMA
0.16666666666666666	breast_invasive_carcinoma_luma	LUMA
0.16666666666666666	breast_invasive_carcinoma_luma	LUMA
0.19202898550724637	breast_invasive_carcinoma_luma	LUMA
0.15942028985507245	breast_invasive_carcinoma_luma	LUMA
0.16304347826086957	breast_invasive_carcinoma_luma	LUMA
0.16666666666666666	breast_invasive_carcinoma_luma	LUMA
0.17028985507246377	breast_invasive_carcinoma_luma	LUMA
0.17391304347826086	breast_invasive_carcinoma_luma	LUMA
0.15217391304347827	breast_invasive_carcinoma_luma	LUMA
0.19202898550724637	breast_invasive_carcinoma_luma	LUMA
0.16666666666666666	breast_invasive_carcinoma_luma	LUMA
0.16666666666666666	breast_invasive_carcinoma_luma	LUMA
0.15579710144927536	breast_invasive_carcinoma_luma	LUMA
0.16666666666666666	breast_invasive_carcinoma_luma	LUMA
0.16304347826086957	breast_invasive_carcinoma_luma	LUMA
0.17391304347826086	breast_invasive_carcinoma_luma	LUMA
0.16304347826086957	breast_invasive_carcinoma_luma	LUMA
0.16304347826086957	breast_invasive_carcinoma_luma	LUMA
0.16666666666666666	breast_invasive_carcinoma_luma	LUMA
0.17028985507246377	breast_invasive_carcinoma_luma	LUMA
0.1956521739130435	breast_invasive_carcinoma_luma	LUMA
0.12318840579710146	breast_invasive_carcinoma_luma	LUMA
0.15579710144927536	breast_invasive_carcinoma_luma	LUMA
0.16304347826086957	breast_invasive_carcinoma_luma	LUMA
0.17391304347826086	breast_invasive_carcinoma_luma	LUMA
0.17753623188405798	breast_invasive_carcinoma_luma	LUMA
0.18478260869565216	breast_invasive_carcinoma_luma	LUMA
0.16666666666666666	breast_invasive_carcinoma_luma	LUMA
0.18115942028985507	breast_invasive_carcinoma_luma	LUMA
0.15942028985507245	breast_invasive_carcinoma_luma	LUMA
0.18840579710144928	breast_invasive_carcinoma_luma	LUMA
0.20652173913043478	breast_invasive_carcinoma_luma	LUMA
0.17028985507246377	breast_invasive_carcinoma_luma	LUMA
0.16666666666666666	breast_invasive_carcinoma_luma	LUMA
0.15579710144927536	breast_invasive_carcinoma_luma	LUMA
0.16304347826086957	breast_invasive_carcinoma_luma	LUMA
0.15942028985507245	breast_invasive_carcinoma_luma	LUMA
0.17391304347826086	breast_invasive_carcinoma_luma	LUMA
0.16304347826086957	breast_invasive_carcinoma_luma	LUMA
0.15579710144927536	breast_invasive_carcinoma_luma	LUMA
0.17753623188405798	breast_invasive_carcinoma_luma	LUMA
0.17391304347826086	breast_invasive_carcinoma_luma	LUMA
0.18115942028985507	breast_invasive_carcinoma_luma	LUMA
0.15579710144927536	breast_invasive_carcinoma_luma	LUMA
0.18115942028985507	breast_invasive_carcinoma_luma	LUMA
0.17028985507246377	breast_invasive_carcinoma_luma	LUMA
0.15217391304347827	breast_invasive_carcinoma_luma	LUMA
0.16666666666666666	breast_invasive_carcinoma_luma	LUMA
0.19202898550724637	breast_invasive_carcinoma_luma	LUMA
0.17753623188405798	breast_invasive_carcinoma_luma	LUMA
0.17391304347826086	breast_invasive_carcinoma_luma	LUMA
0.15217391304347827	breast_invasive_carcinoma_luma	LUMA
0.14855072463768115	breast_invasive_carcinoma_luma	LUMA
0.16666666666666666	breast_invasive_carcinoma_luma	LUMA
0.18115942028985507	breast_invasive_carcinoma_luma	LUMA
0.16666666666666666	breast_invasive_carcinoma_luma	LUMA
0.14855072463768115	breast_invasive_carcinoma_luma	LUMA
0.15942028985507245	breast_invasive_carcinoma_luma	LUMA
0.17391304347826086	breast_invasive_carcinoma_luma	LUMA
0.15579710144927536	breast_invasive_carcinoma_luma	LUMA
0.16666666666666666	breast_invasive_carcinoma_luma	LUMA
0.15942028985507245	breast_invasive_carcinoma_luma	LUMA
0.17391304347826086	breast_invasive_carcinoma_luma	LUMA
0.17391304347826086	breast_invasive_carcinoma_luma	LUMA
0.15942028985507245	breast_invasive_carcinoma_luma	LUMA
0.15579710144927536	breast_invasive_carcinoma_luma	LUMA
0.14492753623188406	breast_invasive_carcinoma_luma	LUMA
0.14130434782608695	breast_invasive_carcinoma_luma	LUMA
0.14855072463768115	breast_invasive_carcinoma_luma	LUMA
0.17028985507246377	breast_invasive_carcinoma_luma	LUMA
0.15217391304347827	breast_invasive_carcinoma_luma	LUMA
0.14855072463768115	breast_invasive_carcinoma_luma	LUMA
0.16666666666666666	breast_invasive_carcinoma_luma	LUMA
0.15942028985507245	breast_invasive_carcinoma_luma	LUMA
0.15942028985507245	breast_invasive_carcinoma_luma	LUMA
0.16304347826086957	breast_invasive_carcinoma_luma	LUMA
0.17753623188405798	breast_invasive_carcinoma_luma	LUMA
0.15579710144927536	breast_invasive_carcinoma_luma	LUMA
0.14130434782608695	breast_invasive_carcinoma_luma	LUMA
0.15579710144927536	breast_invasive_carcinoma_luma	LUMA
0.14855072463768115	breast_invasive_carcinoma_luma	LUMA
0.16666666666666666	breast_invasive_carcinoma_luma	LUMA
0.1956521739130435	breast_invasive_carcinoma_luma	LUMA
0.16304347826086957	breast_invasive_carcinoma_luma	LUMA
0.14855072463768115	breast_invasive_carcinoma_luma	LUMA
0.16304347826086957	breast_invasive_carcinoma_luma	LUMA
0.17753623188405798	breast_invasive_carcinoma_luma	LUMA
0.16304347826086957	breast_invasive_carcinoma_luma	LUMA
0.16666666666666666	breast_invasive_carcinoma_luma	LUMA
0.15579710144927536	breast_invasive_carcinoma_luma	LUMA
0.17753623188405798	breast_invasive_carcinoma_luma	LUMA
0.16666666666666666	breast_invasive_carcinoma_luma	LUMA
0.18478260869565216	breast_invasive_carcinoma_luma	LUMA
0.18115942028985507	breast_invasive_carcinoma_luma	LUMA
0.13043478260869565	breast_invasive_carcinoma_luma	LUMA
0.17391304347826086	breast_invasive_carcinoma_luma	LUMA
0.17391304347826086	breast_invasive_carcinoma_luma	LUMA
0.16304347826086957	breast_invasive_carcinoma_luma	LUMA
0.14492753623188406	breast_invasive_carcinoma_luma	LUMA
0.14492753623188406	breast_invasive_carcinoma_luma	LUMA
0.17753623188405798	breast_invasive_carcinoma_luma	LUMA
0.17753623188405798	breast_invasive_carcinoma_luma	LUMA
0.17753623188405798	breast_invasive_carcinoma_luma	LUMA
0.18840579710144928	breast_invasive_carcinoma_luma	LUMA
0.14130434782608695	breast_invasive_carcinoma_luma	LUMA
0.15579710144927536	breast_invasive_carcinoma_luma	LUMA
0.17391304347826086	breast_invasive_carcinoma_luma	LUMA
0.16666666666666666	breast_invasive_carcinoma_luma	LUMA
0.17028985507246377	breast_invasive_carcinoma_luma	LUMA
0.17753623188405798	breast_invasive_carcinoma_luma	LUMA
0.18115942028985507	breast_invasive_carcinoma_luma	LUMA
0.13405797101449277	breast_invasive_carcinoma_luma	LUMA
0.14130434782608695	breast_invasive_carcinoma_luma	LUMA
0.17391304347826086	breast_invasive_carcinoma_luma	LUMA
0.15942028985507245	breast_invasive_carcinoma_luma	LUMA
0.16666666666666666	breast_invasive_carcinoma_luma	LUMA
0.17028985507246377	breast_invasive_carcinoma_luma	LUMA
0.17753623188405798	breast_invasive_carcinoma_luma	LUMA
0.18115942028985507	breast_invasive_carcinoma_luma	LUMA
0.16666666666666666	breast_invasive_carcinoma_luma	LUMA
0.18478260869565216	breast_invasive_carcinoma_luma	LUMA
0.14492753623188406	breast_invasive_carcinoma_luma	LUMA
0.15579710144927536	breast_invasive_carcinoma_luma	LUMA
0.15942028985507245	breast_invasive_carcinoma_luma	LUMA
0.15579710144927536	breast_invasive_carcinoma_luma	LUMA
0.16304347826086957	breast_invasive_carcinoma_luma	LUMA
0.16304347826086957	breast_invasive_carcinoma_luma	LUMA
0.16666666666666666	breast_invasive_carcinoma_luma	LUMA
0.15942028985507245	breast_invasive_carcinoma_luma	LUMA
0.17028985507246377	breast_invasive_carcinoma_luma	LUMA
0.18115942028985507	breast_invasive_carcinoma_luma	LUMA
0.15217391304347827	breast_invasive_carcinoma_luma	LUMA
0.14130434782608695	breast_invasive_carcinoma_luma	LUMA
0.14855072463768115	breast_invasive_carcinoma_luma	LUMA
0.16304347826086957	breast_invasive_carcinoma_luma	LUMA
0.17753623188405798	breast_invasive_carcinoma_luma	LUMA
0.16666666666666666	breast_invasive_carcinoma_luma	LUMA
0.14855072463768115	breast_invasive_carcinoma_luma	LUMA
0.17028985507246377	breast_invasive_carcinoma_luma	LUMA
0.16666666666666666	breast_invasive_carcinoma_luma	LUMA
0.15942028985507245	breast_invasive_carcinoma_luma	LUMA
0.15942028985507245	breast_invasive_carcinoma_luma	LUMA
0.18478260869565216	breast_invasive_carcinoma_luma	LUMA
0.15217391304347827	breast_invasive_carcinoma_luma	LUMA
0.17753623188405798	breast_invasive_carcinoma_luma	LUMA
0.16304347826086957	breast_invasive_carcinoma_luma	LUMA
0.16666666666666666	breast_invasive_carcinoma_luma	LUMA
0.19202898550724637	breast_invasive_carcinoma_luma	LUMA
0.17391304347826086	breast_invasive_carcinoma_luma	LUMA
0.14855072463768115	breast_invasive_carcinoma_luma	LUMA
0.16304347826086957	breast_invasive_carcinoma_luma	LUMA
0.15942028985507245	breast_invasive_carcinoma_luma	LUMA
0.16304347826086957	breast_invasive_carcinoma_luma	LUMA
0.15579710144927536	breast_invasive_carcinoma_luma	LUMA
0.16666666666666666	breast_invasive_carcinoma_luma	LUMA
0.17028985507246377	breast_invasive_carcinoma_luma	LUMA
0.15579710144927536	breast_invasive_carcinoma_luma	LUMA
0.17753623188405798	breast_invasive_carcinoma_luma	LUMA
0.14492753623188406	breast_invasive_carcinoma_luma	LUMA
0.2028985507246377	breast_invasive_carcinoma_luma	LUMA
0.16304347826086957	breast_invasive_carcinoma_luma	LUMA
0.17028985507246377	breast_invasive_carcinoma_luma	LUMA
0.15942028985507245	breast_invasive_carcinoma_luma	LUMA
0.17391304347826086	breast_invasive_carcinoma_luma	LUMA
0.18840579710144928	breast_invasive_carcinoma_luma	LUMA
0.17391304347826086	breast_invasive_carcinoma_luma	LUMA
0.17028985507246377	breast_invasive_carcinoma_luma	LUMA
0.15942028985507245	breast_invasive_carcinoma_luma	LUMA
0.17753623188405798	breast_invasive_carcinoma_luma	LUMA
0.17391304347826086	breast_invasive_carcinoma_luma	LUMA
0.17391304347826086	breast_invasive_carcinoma_luma	LUMA
0.14855072463768115	breast_invasive_carcinoma_luma	LUMA
0.18840579710144928	breast_invasive_carcinoma_luma	LUMA
0.15579710144927536	breast_invasive_carcinoma_luma	LUMA
0.18115942028985507	breast_invasive_carcinoma_luma	LUMA
0.1956521739130435	breast_invasive_carcinoma_luma	LUMA
0.14855072463768115	breast_invasive_carcinoma_luma	LUMA
0.16666666666666666	breast_invasive_carcinoma_luma	LUMA
0.16666666666666666	breast_invasive_carcinoma_luma	LUMA
0.15942028985507245	breast_invasive_carcinoma_luma	LUMA
0.15942028985507245	breast_invasive_carcinoma_luma	LUMA
0.17028985507246377	breast_invasive_carcinoma_luma	LUMA
0.16304347826086957	breast_invasive_carcinoma_luma	LUMA
0.14130434782608695	breast_invasive_carcinoma_luma	LUMA
0.19202898550724637	breast_invasive_carcinoma_luma	LUMA
0.16666666666666666	breast_invasive_carcinoma_luma	LUMA
0.16666666666666666	breast_invasive_carcinoma_luma	LUMA
0.17753623188405798	breast_invasive_carcinoma_luma	LUMA
0.19202898550724637	breast_invasive_carcinoma_luma	LUMA
0.16304347826086957	breast_invasive_carcinoma_luma	LUMA
0.15217391304347827	breast_invasive_carcinoma_luma	LUMA
0.13768115942028986	breast_invasive_carcinoma_luma	LUMA
0.14130434782608695	breast_invasive_carcinoma_luma	LUMA
0.2028985507246377	breast_invasive_carcinoma_luma	LUMA
0.17753623188405798	breast_invasive_carcinoma_luma	LUMA
0.14130434782608695	breast_invasive_carcinoma_luma	LUMA
0.18115942028985507	breast_invasive_carcinoma_luma	LUMA
0.16666666666666666	breast_invasive_carcinoma_luma	LUMA
0.19202898550724637	breast_invasive_carcinoma_luma	LUMA
0.15217391304347827	breast_invasive_carcinoma_luma	LUMA
0.16666666666666666	breast_invasive_carcinoma_luma	LUMA
0.17391304347826086	breast_invasive_carcinoma_luma	LUMA
0.18478260869565216	breast_invasive_carcinoma_luma	LUMA
0.17391304347826086	breast_invasive_carcinoma_luma	LUMA
0.12681159420289856	breast_invasive_carcinoma_luma	LUMA
0.18478260869565216	breast_invasive_carcinoma_luma	LUMA
0.15942028985507245	breast_invasive_carcinoma_luma	LUMA
0.14130434782608695	breast_invasive_carcinoma_luma	LUMA
0.18840579710144928	breast_invasive_carcinoma_luma	LUMA
0.16304347826086957	breast_invasive_carcinoma_luma	LUMA
0.14855072463768115	breast_invasive_carcinoma_luma	LUMA
0.18115942028985507	breast_invasive_carcinoma_luma	LUMA
0.15217391304347827	breast_invasive_carcinoma_luma	LUMA
0.17753623188405798	breast_invasive_carcinoma_luma	LUMA
0.15217391304347827	breast_invasive_carcinoma_luma	LUMA
0.15942028985507245	breast_invasive_carcinoma_luma	LUMA
0.18478260869565216	breast_invasive_carcinoma_luma	LUMA
0.15579710144927536	breast_invasive_carcinoma_luma	LUMA
0.15942028985507245	breast_invasive_carcinoma_luma	LUMA
0.17028985507246377	breast_invasive_carcinoma_luma	LUMA
0.14855072463768115	breast_invasive_carcinoma_luma	LUMA
0.17028985507246377	breast_invasive_carcinoma_luma	LUMA
0.17391304347826086	breast_invasive_carcinoma_luma	LUMA
0.15579710144927536	breast_invasive_carcinoma_luma	LUMA
0.17391304347826086	breast_invasive_carcinoma_luma	LUMA
0.15942028985507245	breast_invasive_carcinoma_luma	LUMA
0.18115942028985507	breast_invasive_carcinoma_luma	LUMA
0.14855072463768115	breast_invasive_carcinoma_luma	LUMA
0.14855072463768115	breast_invasive_carcinoma_luma	LUMA
0.15217391304347827	breast_invasive_carcinoma_luma	LUMA
0.17753623188405798	breast_invasive_carcinoma_luma	LUMA
0.17391304347826086	breast_invasive_carcinoma_luma	LUMA
0.16666666666666666	breast_invasive_carcinoma_luma	LUMA
0.16666666666666666	breast_invasive_carcinoma_luma	LUMA
0.15579710144927536	breast_invasive_carcinoma_luma	LUMA
0.17028985507246377	breast_invasive_carcinoma_luma	LUMA
0.15942028985507245	breast_invasive_carcinoma_luma	LUMA
0.17753623188405798	breast_invasive_carcinoma_luma	LUMA
0.16666666666666666	breast_invasive_carcinoma_luma	LUMA
0.15217391304347827	breast_invasive_carcinoma_luma	LUMA
0.16666666666666666	breast_invasive_carcinoma_luma	LUMA
0.17028985507246377	breast_invasive_carcinoma_luma	LUMA
0.18840579710144928	breast_invasive_carcinoma_luma	LUMA
0.18478260869565216	breast_invasive_carcinoma_luma	LUMA
0.18840579710144928	breast_invasive_carcinoma_luma	LUMA
0.1956521739130435	breast_invasive_carcinoma_luma	LUMA
0.16666666666666666	breast_invasive_carcinoma_luma	LUMA
0.17391304347826086	breast_invasive_carcinoma_luma	LUMA
0.17753623188405798	breast_invasive_carcinoma_luma	LUMA
0.17028985507246377	breast_invasive_carcinoma_luma	LUMA
0.17028985507246377	breast_invasive_carcinoma_luma	LUMA
0.15942028985507245	breast_invasive_carcinoma_luma	LUMA
0.19202898550724637	breast_invasive_carcinoma_luma	LUMA
0.17753623188405798	breast_invasive_carcinoma_luma	LUMA
0.18478260869565216	breast_invasive_carcinoma_luma	LUMA
0.15942028985507245	breast_invasive_carcinoma_luma	LUMA
0.16666666666666666	breast_invasive_carcinoma_luma	LUMA
0.16304347826086957	breast_invasive_carcinoma_luma	LUMA
0.15217391304347827	breast_invasive_carcinoma_luma	LUMA
0.15942028985507245	breast_invasive_carcinoma_luma	LUMA
0.18478260869565216	breast_invasive_carcinoma_luma	LUMA
0.17391304347826086	breast_invasive_carcinoma_luma	LUMA
0.17028985507246377	breast_invasive_carcinoma_luma	LUMA
0.18478260869565216	breast_invasive_carcinoma_luma	LUMA
0.16666666666666666	breast_invasive_carcinoma_luma	LUMA
0.16666666666666666	breast_invasive_carcinoma_luma	LUMA
0.19202898550724637	breast_invasive_carcinoma_luma	LUMA
0.16666666666666666	breast_invasive_carcinoma_luma	LUMA
0.17753623188405798	breast_invasive_carcinoma_luma	LUMA
0.17753623188405798	breast_invasive_carcinoma_luma	LUMA
0.15217391304347827	breast_invasive_carcinoma_luma	LUMA
0.16666666666666666	breast_invasive_carcinoma_luma	LUMA
0.15579710144927536	breast_invasive_carcinoma_luma	LUMA
0.18115942028985507	breast_invasive_carcinoma_luma	LUMA
0.16666666666666666	breast_invasive_carcinoma_luma	LUMA
0.13405797101449277	breast_invasive_carcinoma_luma	LUMA
0.16304347826086957	breast_invasive_carcinoma_luma	LUMA
0.16666666666666666	breast_invasive_carcinoma_luma	LUMA
0.17391304347826086	breast_invasive_carcinoma_luma	LUMA
0.16304347826086957	breast_invasive_carcinoma_luma	LUMA
0.17391304347826086	breast_invasive_carcinoma_luma	LUMA
0.19927536231884058	breast_invasive_carcinoma_luma	LUMA
0.17028985507246377	breast_invasive_carcinoma_luma	LUMA
0.17753623188405798	breast_invasive_carcinoma_luma	LUMA
0.13405797101449277	breast_invasive_carcinoma_luma	LUMA
0.17028985507246377	breast_invasive_carcinoma_luma	LUMA
0.17028985507246377	breast_invasive_carcinoma_luma	LUMA
0.14492753623188406	breast_invasive_carcinoma_luma	LUMA
0.18115942028985507	breast_invasive_carcinoma_luma	LUMA
0.15579710144927536	breast_invasive_carcinoma_luma	LUMA
0.15579710144927536	breast_invasive_carcinoma_luma	LUMA
0.16304347826086957	breast_invasive_carcinoma_luma	LUMA
0.17028985507246377	breast_invasive_carcinoma_luma	LUMA
0.16304347826086957	breast_invasive_carcinoma_luma	LUMA
0.18840579710144928	breast_invasive_carcinoma_luma	LUMA
0.17753623188405798	breast_invasive_carcinoma_luma	LUMA
0.17391304347826086	breast_invasive_carcinoma_luma	LUMA
0.15217391304347827	breast_invasive_carcinoma_luma	LUMA
0.15579710144927536	breast_invasive_carcinoma_luma	LUMA
0.17391304347826086	breast_invasive_carcinoma_luma	LUMA
0.1956521739130435	breast_invasive_carcinoma_luma	LUMA
0.18840579710144928	breast_invasive_carcinoma_luma	LUMA
0.15579710144927536	breast_invasive_carcinoma_luma	LUMA
0.17753623188405798	breast_invasive_carcinoma_luma	LUMA
0.16304347826086957	breast_invasive_carcinoma_luma	LUMA
0.16666666666666666	breast_invasive_carcinoma_luma	LUMA
0.16666666666666666	breast_invasive_carcinoma_luma	LUMA
0.18115942028985507	breast_invasive_carcinoma_luma	LUMA
0.16304347826086957	breast_invasive_carcinoma_luma	LUMA
0.16304347826086957	breast_invasive_carcinoma_luma	LUMA
0.15942028985507245	breast_invasive_carcinoma_luma	LUMA
0.16666666666666666	breast_invasive_carcinoma_luma	LUMA
0.16304347826086957	breast_invasive_carcinoma_luma	LUMA
0.17391304347826086	breast_invasive_carcinoma_luma	LUMA
0.15942028985507245	breast_invasive_carcinoma_luma	LUMA
0.14130434782608695	breast_invasive_carcinoma_luma	LUMA
0.15579710144927536	breast_invasive_carcinoma_luma	LUMA
0.17753623188405798	breast_invasive_carcinoma_luma	LUMA
0.18115942028985507	breast_invasive_carcinoma_luma	LUMA
0.13768115942028986	breast_invasive_carcinoma_luma	LUMA
0.17753623188405798	breast_invasive_carcinoma_luma	LUMA
0.15579710144927536	breast_invasive_carcinoma_luma	LUMA
0.18840579710144928	breast_invasive_carcinoma_luma	LUMA
0.14855072463768115	breast_invasive_carcinoma_luma	LUMA
0.15217391304347827	breast_invasive_carcinoma_luma	LUMA
0.17028985507246377	breast_invasive_carcinoma_luma	LUMA
0.15579710144927536	breast_invasive_carcinoma_luma	LUMA
0.15942028985507245	breast_invasive_carcinoma_luma	LUMA
0.17028985507246377	breast_invasive_carcinoma_luma	LUMA
0.17028985507246377	breast_invasive_carcinoma_luma	LUMA
0.17391304347826086	breast_invasive_carcinoma_luma	LUMA
0.16666666666666666	breast_invasive_carcinoma_luma	LUMA
0.17391304347826086	breast_invasive_carcinoma_luma	LUMA
0.15579710144927536	breast_invasive_carcinoma_luma	LUMA
0.1956521739130435	breast_invasive_carcinoma_luma	LUMA
0.17028985507246377	breast_invasive_carcinoma_luma	LUMA
0.16666666666666666	breast_invasive_carcinoma_luma	LUMA
0.17753623188405798	breast_invasive_carcinoma_luma	LUMA
0.16666666666666666	breast_invasive_carcinoma_luma	LUMA
0.16304347826086957	breast_invasive_carcinoma_luma	LUMA
0.18115942028985507	breast_invasive_carcinoma_luma	LUMA
0.17391304347826086	breast_invasive_carcinoma_luma	LUMA
0.17028985507246377	breast_invasive_carcinoma_luma	LUMA
0.18478260869565216	breast_invasive_carcinoma_luma	LUMA
0.17028985507246377	breast_invasive_carcinoma_luma	LUMA
0.15579710144927536	breast_invasive_carcinoma_luma	LUMA
0.17391304347826086	breast_invasive_carcinoma_luma	LUMA
0.17753623188405798	breast_invasive_carcinoma_luma	LUMA
0.19202898550724637	breast_invasive_carcinoma_luma	LUMA
0.18840579710144928	breast_invasive_carcinoma_luma	LUMA
0.2028985507246377	breast_invasive_carcinoma_luma	LUMA
0.15942028985507245	breast_invasive_carcinoma_luma	LUMA
0.18115942028985507	breast_invasive_carcinoma_luma	LUMA
0.17028985507246377	breast_invasive_carcinoma_luma	LUMA
0.14130434782608695	breast_invasive_carcinoma_luma	LUMA
0.17391304347826086	breast_invasive_carcinoma_luma	LUMA
0.17391304347826086	breast_invasive_carcinoma_luma	LUMA
0.16666666666666666	breast_invasive_carcinoma_luma	LUMA
0.15217391304347827	breast_invasive_carcinoma_luma	LUMA
0.19202898550724637	breast_invasive_carcinoma_luma	LUMA
0.16666666666666666	breast_invasive_carcinoma_luma	LUMA
0.17391304347826086	breast_invasive_carcinoma_luma	LUMA
0.16304347826086957	breast_invasive_carcinoma_luma	LUMA
0.18478260869565216	breast_invasive_carcinoma_luma	LUMA
0.17028985507246377	breast_invasive_carcinoma_luma	LUMA
0.17028985507246377	breast_invasive_carcinoma_luma	LUMA
0.15942028985507245	breast_invasive_carcinoma_luma	LUMA
0.16666666666666666	breast_invasive_carcinoma_luma	LUMA
0.17028985507246377	breast_invasive_carcinoma_luma	LUMA
0.18115942028985507	breast_invasive_carcinoma_luma	LUMA
0.18840579710144928	breast_invasive_carcinoma_luma	LUMA
0.18478260869565216	breast_invasive_carcinoma_luma	LUMA
0.18478260869565216	breast_invasive_carcinoma_luma	LUMA
0.15942028985507245	breast_invasive_carcinoma_luma	LUMA
0.17028985507246377	breast_invasive_carcinoma_luma	LUMA
0.19927536231884058	breast_invasive_carcinoma_luma	LUMA
0.15942028985507245	breast_invasive_carcinoma_luma	LUMA
0.15579710144927536	breast_invasive_carcinoma_luma	LUMA
0.13043478260869565	breast_invasive_carcinoma_luma	LUMA
0.15579710144927536	breast_invasive_carcinoma_luma	LUMA
0.19202898550724637	breast_invasive_carcinoma_luma	LUMA
0.18478260869565216	breast_invasive_carcinoma_luma	LUMA
0.15579710144927536	breast_invasive_carcinoma_luma	LUMA
0.17028985507246377	breast_invasive_carcinoma_luma	LUMA
0.15217391304347827	breast_invasive_carcinoma_luma	LUMA
0.14855072463768115	breast_invasive_carcinoma_luma	LUMA
0.14855072463768115	breast_invasive_carcinoma_luma	LUMA
0.18115942028985507	breast_invasive_carcinoma_luma	LUMA
0.18478260869565216	breast_invasive_carcinoma_luma	LUMA
0.18840579710144928	breast_invasive_carcinoma_luma	LUMA
0.15217391304347827	breast_invasive_carcinoma_luma	LUMA
0.13405797101449277	breast_invasive_carcinoma_luma	LUMA
0.2028985507246377	breast_invasive_carcinoma_luma	LUMA
0.15942028985507245	breast_invasive_carcinoma_luma	LUMA
0.17028985507246377	breast_invasive_carcinoma_luma	LUMA
0.18840579710144928	breast_invasive_carcinoma_luma	LUMA
0.15217391304347827	breast_invasive_carcinoma_luma	LUMA
0.14130434782608695	breast_invasive_carcinoma_luma	LUMA
0.17753623188405798	breast_invasive_carcinoma_luma	LUMA
0.18840579710144928	breast_invasive_carcinoma_luma	LUMA
0.19927536231884058	breast_invasive_carcinoma_luma	LUMA
0.14855072463768115	breast_invasive_carcinoma_luma	LUMA
0.14492753623188406	breast_invasive_carcinoma_luma	LUMA
0.15579710144927536	breast_invasive_carcinoma_luma	LUMA
0.14130434782608695	breast_invasive_carcinoma_luma	LUMA
0.16666666666666666	breast_invasive_carcinoma_luma	LUMA
0.16666666666666666	breast_invasive_carcinoma_luma	LUMA
0.17028985507246377	breast_invasive_carcinoma_luma	LUMA
0.17391304347826086	breast_invasive_carcinoma_luma	LUMA
0.19202898550724637	breast_invasive_carcinoma_luma	LUMA
0.16304347826086957	breast_invasive_carcinoma_luma	LUMA
0.16666666666666666	breast_invasive_carcinoma_luma	LUMA
0.18840579710144928	breast_invasive_carcinoma_luma	LUMA
0.15579710144927536	breast_invasive_carcinoma_luma	LUMA
0.16304347826086957	breast_invasive_carcinoma_luma	LUMA
0.17753623188405798	breast_invasive_carcinoma_luma	LUMA
0.14855072463768115	breast_invasive_carcinoma_luma	LUMA
0.14130434782608695	breast_invasive_carcinoma_luma	LUMA
0.15579710144927536	breast_invasive_carcinoma_luma	LUMA
0.15942028985507245	breast_invasive_carcinoma_luma	LUMA
0.15217391304347827	breast_invasive_carcinoma_luma	LUMA
0.18840579710144928	breast_invasive_carcinoma_luma	LUMA
0.18115942028985507	breast_invasive_carcinoma_luma	LUMA
0.14855072463768115	breast_invasive_carcinoma_luma	LUMA
0.17028985507246377	breast_invasive_carcinoma_luma	LUMA
0.17028985507246377	breast_invasive_carcinoma_luma	LUMA
0.19202898550724637	breast_invasive_carcinoma_luma	LUMA
0.17753623188405798	breast_invasive_carcinoma_luma	LUMA
0.19202898550724637	breast_invasive_carcinoma_luma	LUMA
0.16304347826086957	breast_invasive_carcinoma_luma	LUMA
0.17391304347826086	breast_invasive_carcinoma_luma	LUMA
0.18478260869565216	breast_invasive_carcinoma_luma	LUMA
0.15217391304347827	breast_invasive_carcinoma_luma	LUMA
0.15942028985507245	breast_invasive_carcinoma_luma	LUMA
0.17391304347826086	breast_invasive_carcinoma_luma	LUMA
0.17753623188405798	breast_invasive_carcinoma_luma	LUMA
0.14492753623188406	breast_invasive_carcinoma_luma	LUMA
0.18478260869565216	breast_invasive_carcinoma_luma	LUMA
0.14130434782608695	breast_invasive_carcinoma_luma	LUMA
0.17753623188405798	breast_invasive_carcinoma_luma	LUMA
0.15217391304347827	breast_invasive_carcinoma_luma	LUMA
0.15579710144927536	breast_invasive_carcinoma_luma	LUMA
0.16666666666666666	breast_invasive_carcinoma_luma	LUMA
0.15217391304347827	breast_invasive_carcinoma_luma	LUMA
0.16304347826086957	breast_invasive_carcinoma_luma	LUMA
0.18478260869565216	breast_invasive_carcinoma_luma	LUMA
0.17391304347826086	breast_invasive_carcinoma_luma	LUMA
0.18840579710144928	breast_invasive_carcinoma_luma	LUMA
0.16304347826086957	breast_invasive_carcinoma_luma	LUMA
0.14855072463768115	breast_invasive_carcinoma_luma	LUMA
0.16304347826086957	breast_invasive_carcinoma_luma	LUMA
0.15579710144927536	breast_invasive_carcinoma_luma	LUMA
0.16666666666666666	breast_invasive_carcinoma_luma	LUMA
0.17028985507246377	breast_invasive_carcinoma_luma	LUMA
0.1956521739130435	breast_invasive_carcinoma_luma	LUMA
0.15579710144927536	breast_invasive_carcinoma_luma	LUMA
0.18840579710144928	breast_invasive_carcinoma_luma	LUMA
0.16304347826086957	breast_invasive_carcinoma_luma	LUMA
0.2028985507246377	breast_invasive_carcinoma_luma	LUMA
0.15579710144927536	breast_invasive_carcinoma_luma	LUMA
0.18115942028985507	breast_invasive_carcinoma_luma	LUMA
0.18115942028985507	breast_invasive_carcinoma_luma	LUMA
0.15942028985507245	breast_invasive_carcinoma_luma	LUMA
0.18115942028985507	breast_invasive_carcinoma_luma	LUMA
0.15217391304347827	breast_invasive_carcinoma_luma	LUMA
0.17753623188405798	breast_invasive_carcinoma_luma	LUMA
0.18840579710144928	breast_invasive_carcinoma_luma	LUMA
0.17753623188405798	breast_invasive_carcinoma_luma	LUMA
0.17391304347826086	breast_invasive_carcinoma_luma	LUMA
0.18840579710144928	breast_invasive_carcinoma_luma	LUMA
0.15217391304347827	breast_invasive_carcinoma_luma	LUMA
0.15942028985507245	breast_invasive_carcinoma_luma	LUMA
0.14855072463768115	breast_invasive_carcinoma_luma	LUMA
0.17028985507246377	breast_invasive_carcinoma_luma	LUMA
0.18115942028985507	breast_invasive_carcinoma_luma	LUMA
0.17753623188405798	breast_invasive_carcinoma_luma	LUMA
0.17028985507246377	breast_invasive_carcinoma_luma	LUMA
0.18840579710144928	breast_invasive_carcinoma_luma	LUMA
0.17391304347826086	breast_invasive_carcinoma_luma	LUMA
0.18115942028985507	breast_invasive_carcinoma_luma	LUMA
0.16304347826086957	breast_invasive_carcinoma_luma	LUMA
0.16304347826086957	breast_invasive_carcinoma_luma	LUMA
0.17391304347826086	breast_invasive_carcinoma_luma	LUMA
0.17028985507246377	breast_invasive_carcinoma_luma	LUMA
0.18115942028985507	breast_invasive_carcinoma_luma	LUMA
0.17753623188405798	breast_invasive_carcinoma_luma	LUMA
0.17391304347826086	breast_invasive_carcinoma_luma	LUMA
0.17028985507246377	breast_invasive_carcinoma_luma	LUMA
0.14492753623188406	breast_invasive_carcinoma_luma	LUMA
0.17028985507246377	breast_invasive_carcinoma_luma	LUMA
0.14855072463768115	breast_invasive_carcinoma_luma	LUMA
0.17028985507246377	breast_invasive_carcinoma_luma	LUMA
0.16666666666666666	breast_invasive_carcinoma_lumb	LUMB
0.16304347826086957	breast_invasive_carcinoma_lumb	LUMB
0.18840579710144928	breast_invasive_carcinoma_lumb	LUMB
0.17391304347826086	breast_invasive_carcinoma_lumb	LUMB
0.17391304347826086	breast_invasive_carcinoma_lumb	LUMB
0.15217391304347827	breast_invasive_carcinoma_lumb	LUMB
0.17391304347826086	breast_invasive_carcinoma_lumb	LUMB
0.16666666666666666	breast_invasive_carcinoma_lumb	LUMB
0.18478260869565216	breast_invasive_carcinoma_lumb	LUMB
0.18115942028985507	breast_invasive_carcinoma_lumb	LUMB
0.18840579710144928	breast_invasive_carcinoma_lumb	LUMB
0.20652173913043478	breast_invasive_carcinoma_lumb	LUMB
0.17391304347826086	breast_invasive_carcinoma_lumb	LUMB
0.20652173913043478	breast_invasive_carcinoma_lumb	LUMB
0.17028985507246377	breast_invasive_carcinoma_lumb	LUMB
0.18115942028985507	breast_invasive_carcinoma_lumb	LUMB
0.19202898550724637	breast_invasive_carcinoma_lumb	LUMB
0.16304347826086957	breast_invasive_carcinoma_lumb	LUMB
0.16666666666666666	breast_invasive_carcinoma_lumb	LUMB
0.1956521739130435	breast_invasive_carcinoma_lumb	LUMB
0.18115942028985507	breast_invasive_carcinoma_lumb	LUMB
0.17391304347826086	breast_invasive_carcinoma_lumb	LUMB
0.19202898550724637	breast_invasive_carcinoma_lumb	LUMB
0.16304347826086957	breast_invasive_carcinoma_lumb	LUMB
0.17028985507246377	breast_invasive_carcinoma_lumb	LUMB
0.19202898550724637	breast_invasive_carcinoma_lumb	LUMB
0.16304347826086957	breast_invasive_carcinoma_lumb	LUMB
0.18840579710144928	breast_invasive_carcinoma_lumb	LUMB
0.15217391304347827	breast_invasive_carcinoma_lumb	LUMB
0.18478260869565216	breast_invasive_carcinoma_lumb	LUMB
0.16666666666666666	breast_invasive_carcinoma_lumb	LUMB
0.14492753623188406	breast_invasive_carcinoma_lumb	LUMB
0.20652173913043478	breast_invasive_carcinoma_lumb	LUMB
0.17753623188405798	breast_invasive_carcinoma_lumb	LUMB
0.18840579710144928	breast_invasive_carcinoma_lumb	LUMB
0.18478260869565216	breast_invasive_carcinoma_lumb	LUMB
0.16666666666666666	breast_invasive_carcinoma_lumb	LUMB
0.16304347826086957	breast_invasive_carcinoma_lumb	LUMB
0.17028985507246377	breast_invasive_carcinoma_lumb	LUMB
0.15942028985507245	breast_invasive_carcinoma_lumb	LUMB
0.13043478260869565	breast_invasive_carcinoma_lumb	LUMB
0.17753623188405798	breast_invasive_carcinoma_lumb	LUMB
0.17753623188405798	breast_invasive_carcinoma_lumb	LUMB
0.17391304347826086	breast_invasive_carcinoma_lumb	LUMB
0.17753623188405798	breast_invasive_carcinoma_lumb	LUMB
0.18115942028985507	breast_invasive_carcinoma_lumb	LUMB
0.18478260869565216	breast_invasive_carcinoma_lumb	LUMB
0.16304347826086957	breast_invasive_carcinoma_lumb	LUMB
0.18115942028985507	breast_invasive_carcinoma_lumb	LUMB
0.15579710144927536	breast_invasive_carcinoma_lumb	LUMB
0.14130434782608695	breast_invasive_carcinoma_lumb	LUMB
0.15579710144927536	breast_invasive_carcinoma_lumb	LUMB
0.17028985507246377	breast_invasive_carcinoma_lumb	LUMB
0.15942028985507245	breast_invasive_carcinoma_lumb	LUMB
0.14130434782608695	breast_invasive_carcinoma_lumb	LUMB
0.18115942028985507	breast_invasive_carcinoma_lumb	LUMB
0.16666666666666666	breast_invasive_carcinoma_lumb	LUMB
0.16304347826086957	breast_invasive_carcinoma_lumb	LUMB
0.15942028985507245	breast_invasive_carcinoma_lumb	LUMB
0.1956521739130435	breast_invasive_carcinoma_lumb	LUMB
0.14855072463768115	breast_invasive_carcinoma_lumb	LUMB
0.18478260869565216	breast_invasive_carcinoma_lumb	LUMB
0.19202898550724637	breast_invasive_carcinoma_lumb	LUMB
0.18115942028985507	breast_invasive_carcinoma_lumb	LUMB
0.2028985507246377	breast_invasive_carcinoma_lumb	LUMB
0.17028985507246377	breast_invasive_carcinoma_lumb	LUMB
0.17391304347826086	breast_invasive_carcinoma_lumb	LUMB
0.18478260869565216	breast_invasive_carcinoma_lumb	LUMB
0.13768115942028986	breast_invasive_carcinoma_lumb	LUMB
0.18115942028985507	breast_invasive_carcinoma_lumb	LUMB
0.17028985507246377	breast_invasive_carcinoma_lumb	LUMB
0.18478260869565216	breast_invasive_carcinoma_lumb	LUMB
0.19202898550724637	breast_invasive_carcinoma_lumb	LUMB
0.18840579710144928	breast_invasive_carcinoma_lumb	LUMB
0.18478260869565216	breast_invasive_carcinoma_lumb	LUMB
0.18115942028985507	breast_invasive_carcinoma_lumb	LUMB
0.18478260869565216	breast_invasive_carcinoma_lumb	LUMB
0.17028985507246377	breast_invasive_carcinoma_lumb	LUMB
0.15217391304347827	breast_invasive_carcinoma_lumb	LUMB
0.16666666666666666	breast_invasive_carcinoma_lumb	LUMB
0.14855072463768115	breast_invasive_carcinoma_lumb	LUMB
0.17391304347826086	breast_invasive_carcinoma_lumb	LUMB
0.15217391304347827	breast_invasive_carcinoma_lumb	LUMB
0.16304347826086957	breast_invasive_carcinoma_lumb	LUMB
0.19202898550724637	breast_invasive_carcinoma_lumb	LUMB
0.17028985507246377	breast_invasive_carcinoma_lumb	LUMB
0.15217391304347827	breast_invasive_carcinoma_lumb	LUMB
0.19202898550724637	breast_invasive_carcinoma_lumb	LUMB
0.16666666666666666	breast_invasive_carcinoma_lumb	LUMB
0.18115942028985507	breast_invasive_carcinoma_lumb	LUMB
0.16666666666666666	breast_invasive_carcinoma_lumb	LUMB
0.16304347826086957	breast_invasive_carcinoma_lumb	LUMB
0.16304347826086957	breast_invasive_carcinoma_lumb	LUMB
0.16304347826086957	breast_invasive_carcinoma_lumb	LUMB
0.17391304347826086	breast_invasive_carcinoma_lumb	LUMB
0.17753623188405798	breast_invasive_carcinoma_lumb	LUMB
0.18115942028985507	breast_invasive_carcinoma_lumb	LUMB
0.18478260869565216	breast_invasive_carcinoma_lumb	LUMB
0.17028985507246377	breast_invasive_carcinoma_lumb	LUMB
0.17753623188405798	breast_invasive_carcinoma_lumb	LUMB
0.17028985507246377	breast_invasive_carcinoma_lumb	LUMB
0.16666666666666666	breast_invasive_carcinoma_lumb	LUMB
0.16666666666666666	breast_invasive_carcinoma_lumb	LUMB
0.16304347826086957	breast_invasive_carcinoma_lumb	LUMB
0.14855072463768115	breast_invasive_carcinoma_lumb	LUMB
0.17391304347826086	breast_invasive_carcinoma_lumb	LUMB
0.18478260869565216	breast_invasive_carcinoma_lumb	LUMB
0.15217391304347827	breast_invasive_carcinoma_lumb	LUMB
0.15579710144927536	breast_invasive_carcinoma_lumb	LUMB
0.16666666666666666	breast_invasive_carcinoma_lumb	LUMB
0.17028985507246377	breast_invasive_carcinoma_lumb	LUMB
0.17028985507246377	breast_invasive_carcinoma_lumb	LUMB
0.19202898550724637	breast_invasive_carcinoma_lumb	LUMB
0.17028985507246377	breast_invasive_carcinoma_lumb	LUMB
0.17028985507246377	breast_invasive_carcinoma_lumb	LUMB
0.2028985507246377	breast_invasive_carcinoma_lumb	LUMB
0.17753623188405798	breast_invasive_carcinoma_lumb	LUMB
0.17028985507246377	breast_invasive_carcinoma_lumb	LUMB
0.14855072463768115	breast_invasive_carcinoma_lumb	LUMB
0.15579710144927536	breast_invasive_carcinoma_lumb	LUMB
0.21014492753623187	breast_invasive_carcinoma_lumb	LUMB
0.15942028985507245	breast_invasive_carcinoma_lumb	LUMB
0.15942028985507245	breast_invasive_carcinoma_lumb	LUMB
0.15579710144927536	breast_invasive_carcinoma_lumb	LUMB
0.17391304347826086	breast_invasive_carcinoma_lumb	LUMB
0.18115942028985507	breast_invasive_carcinoma_lumb	LUMB
0.18478260869565216	breast_invasive_carcinoma_lumb	LUMB
0.18115942028985507	breast_invasive_carcinoma_lumb	LUMB
0.18840579710144928	breast_invasive_carcinoma_lumb	LUMB
0.13405797101449277	breast_invasive_carcinoma_lumb	LUMB
0.17028985507246377	breast_invasive_carcinoma_lumb	LUMB
0.18840579710144928	breast_invasive_carcinoma_lumb	LUMB
0.19927536231884058	breast_invasive_carcinoma_lumb	LUMB
0.2028985507246377	breast_invasive_carcinoma_lumb	LUMB
0.18478260869565216	breast_invasive_carcinoma_lumb	LUMB
0.18840579710144928	breast_invasive_carcinoma_lumb	LUMB
0.17391304347826086	breast_invasive_carcinoma_lumb	LUMB
0.16304347826086957	breast_invasive_carcinoma_lumb	LUMB
0.18840579710144928	breast_invasive_carcinoma_lumb	LUMB
0.18115942028985507	breast_invasive_carcinoma_lumb	LUMB
0.17391304347826086	breast_invasive_carcinoma_lumb	LUMB
0.17391304347826086	breast_invasive_carcinoma_lumb	LUMB
0.16304347826086957	breast_invasive_carcinoma_lumb	LUMB
0.17391304347826086	breast_invasive_carcinoma_lumb	LUMB
0.15217391304347827	breast_invasive_carcinoma_lumb	LUMB
0.15579710144927536	breast_invasive_carcinoma_lumb	LUMB
0.14855072463768115	breast_invasive_carcinoma_lumb	LUMB
0.1956521739130435	breast_invasive_carcinoma_lumb	LUMB
0.16304347826086957	breast_invasive_carcinoma_lumb	LUMB
0.18478260869565216	breast_invasive_carcinoma_lumb	LUMB
0.17391304347826086	breast_invasive_carcinoma_lumb	LUMB
0.19202898550724637	breast_invasive_carcinoma_lumb	LUMB
0.17391304347826086	breast_invasive_carcinoma_lumb	LUMB
0.16666666666666666	breast_invasive_carcinoma_lumb	LUMB
0.17028985507246377	breast_invasive_carcinoma_lumb	LUMB
0.17391304347826086	breast_invasive_carcinoma_lumb	LUMB
0.18478260869565216	breast_invasive_carcinoma_lumb	LUMB
0.15942028985507245	breast_invasive_carcinoma_lumb	LUMB
0.15942028985507245	breast_invasive_carcinoma_lumb	LUMB
0.17391304347826086	breast_invasive_carcinoma_lumb	LUMB
0.17028985507246377	breast_invasive_carcinoma_lumb	LUMB
0.17391304347826086	breast_invasive_carcinoma_lumb	LUMB
0.19202898550724637	breast_invasive_carcinoma_lumb	LUMB
0.16304347826086957	breast_invasive_carcinoma_lumb	LUMB
0.16304347826086957	breast_invasive_carcinoma_lumb	LUMB
[truncated: 7,432 more rows]
