# Supplementary material for: Pan-cancer ion transport signature reveals functional regulators of glioblastoma aggression
Source: EMBO J. 2024 Jan 2;43(2):196–224. doi: 10.1038/s44318-023-00016-x (PMC10897389; doi:10.1038/s44318-023-00016-x)
Supplement: Supplementary file 10 — Source Data Fig. 2 [file 44318_2023_16_MOESM10_ESM.zip]

Archive with 12 entries (9 files):
- Figure 2/
- __MACOSX/._Figure 2
- Figure 2/2A/
- __MACOSX/Figure 2/._2A
- Figure 2/2B/
- __MACOSX/Figure 2/._2B
- Figure 2/2A/all_significant_elastic_net_results.csv
- __MACOSX/Figure 2/2A/._all_significant_elastic_net_results.csv
- Figure 2/2B/all_significant_elastic_net_results.csv
- __MACOSX/Figure 2/2B/._all_significant_elastic_net_results.csv
- Figure 2/2B/sig_expression_data.csv
- __MACOSX/Figure 2/2B/._sig_expression_data.csv
