# Supplementary material for: Pan-cancer ion transport signature reveals functional regulators of glioblastoma aggression
Source: EMBO J. 2024 Jan 2;43(2):196–224. doi: 10.1038/s44318-023-00016-x (PMC10897389; doi:10.1038/s44318-023-00016-x)
Supplement: Supplementary file 10 — Source Data Fig. 2 [file 44318_2023_16_MOESM10_ESM.zip › Figure 2/2A/all_significant_elastic_net_results.csv]

gene	logtransform_id_frequency	iteration_average_HR	iteration_HR_std_dev	outlier_fc	median_fc	multifactorial_hazard	wald_p_val	upper_ci	lower_ci	univariate_hazard	wald_p_val_univariate	upper_ci_univariate	lower_ci_univariate	minimum_frequency_identified	significantly_associated_multivariate	significantly_associated_univariate	cancer	cancer_abbreviation
CHRNA6	0.878	0.7282	0.3009666118751545	inf	11.06558905628236	0.3587263304705779	0.0020844848811989	0.6890990905755383	0.1867432157912273	0.6319759973608365	0.0077555014804562	0.8859524094209591	0.4508071280050582	True	True	True	adrenocortical_carcinoma	ACC
GABRG1	0.981	1.4096	0.2697108110407601	inf		1.3096484685039769	0.0207096847956426	1.6459547573371371	1.042057263973445	1.3119655640697732	0.0068365007351664	1.5972573593336614	1.0776307470093516	True	True	True	adrenocortical_carcinoma	ACC
GABRQ	0.695	1.3397	0.3323768272088168	inf	18.07893719453605	1.571954274738605	0.0145377546704435	2.259407054266459	1.0936675784927228	1.588841174569598	0.0084323297185223	2.242283947252237	1.1258236411589158	True	True	True	adrenocortical_carcinoma	ACC
GRIN2D	0.919	1.6179	0.4146154537886522	1.340964747996395	1.9971040998621927	1.598856189509761	0.0214781668673116	2.385212996588278	1.0717454241571591	1.7549987679115513	0.0029582411651462	2.543133898293551	1.2111122727111476	True	True	True	adrenocortical_carcinoma	ACC
ITPR3	0.59	1.1948	0.2000402931148814	1.4103764795588147		1.413398483709262	0.0751838464087128	2.069106115693153	0.9654871050837384	1.4435197637124142	0.0265635282737618	1.9966721772839493	1.0436111305276183	True	False	True	adrenocortical_carcinoma	ACC
KCNC1	0.808	0.7849	0.2518666256631974	3.287451001151988	4.575090297692965	0.5943180723767736	0.0089313122898732	0.8778389239284028	0.4023676343411406	0.7131526561000123	0.0179096072453285	0.9434700416182488	0.5390597353045463	True	True	True	adrenocortical_carcinoma	ACC
KCND3	0.535	0.8116	0.2744194983867056	3.345610281571102		0.7182661945297569	0.139023910899881	1.1134718236511283	0.4633312808155095	0.6733696122494512	0.0246839300268984	0.9508380623802938	0.4768705131196414	True	False	True	adrenocortical_carcinoma	ACC
KCNK1	0.696	0.8232	0.1850015647472224	1.4314118320981284		0.7157513682303459	0.0283053300706902	0.9650833602573032	0.5308349954215631	0.7739713742919383	0.0295067048000478	0.9748157688972046	0.6145075893684279	True	True	True	adrenocortical_carcinoma	ACC
KCNN2	0.52	0.9349	0.1727109747507616	1.6938470706748976		0.8711931647216742	0.2494689943705458	1.101623066629306	0.68896299764315	0.7877071903825495	0.0202166778216453	0.9634524383916698	0.6440199775882729	True	False	True	adrenocortical_carcinoma	ACC
P2RX6	0.577	0.8724	0.1904023204928756	3.2605503950720425		0.7266468173050764	0.0260613104238264	0.962642236537848	0.5485065760241418	0.7522364865229302	0.0197931154425803	0.9557677387198896	0.592047323562363	True	True	True	adrenocortical_carcinoma	ACC
SCN8A	0.501	0.7603	0.3074626640520864	1.5449123253060737		0.3149553349264154	0.0006431305050726	0.611517002710111	0.1622143988785127	0.6763651229447794	0.0251055050064127	0.952324193608393	0.4803718970981256	True	True	True	adrenocortical_carcinoma	ACC
TRPC7	0.535	0.5159	0.6741433455414421	inf	inf	0.0936031616340483	0.0411696694574927	0.9094119925799082	0.0096343042970372	0.206288545331425	0.0503341074792963	1.0023015340387709	0.0424572471354805	True	True	False	adrenocortical_carcinoma	ACC
ACCN1	0.666	1.3478	0.1492136639513506	inf	6.646576818889859	1.2916711022139846	0.0453028153935428	1.6595072992946545	1.0053672177301185	1.2833779080807417	0.0393256093452701	1.6270807207795028	1.0122785144676945	True	True	True	bladder_urothelial_carcinoma	BLCA
ACCN3	0.583	0.9346	0.0712198245192897	1.856415948683196	2.732832715168945	0.8366372721629368	0.0105136941832782	0.9591339603924982	0.7297853627097101	0.8703836018114819	0.0377682027246454	0.9921855131635524	0.7635342425902264	True	True	True	bladder_urothelial_carcinoma	BLCA
CATSPER1	0.669	1.1438	0.063719329350385	2.50554991405256		1.1144275912853092	0.0482332315175376	1.2409041088247403	1.000841924356448	1.120570545236398	0.0330474108596872	1.2442268168868251	1.0092037318350249	True	True	True	bladder_urothelial_carcinoma	BLCA
CNGB1	0.648	1.041	0.0477961213487357	2.688604682135762		1.0958886266444932	0.0517106674312189	1.2017877516950988	0.9993211199854594	1.108070825079449	0.0295073854555347	1.21534199516305	1.0102678573429262	True	False	True	bladder_urothelial_carcinoma	BLCA
GJA1	0.669	1.1694	0.0868635146592087	1.2148535792206316		1.1539904993697716	0.0625317402060922	1.341711870976621	0.9925335695706156	1.1652751084067214	0.0384532481304151	1.346871183475827	1.008163286089539	True	False	True	bladder_urothelial_carcinoma	BLCA
GJC3	0.751	0.7918	0.1241247753071059	4.268518599553695	4.487903329570353	0.7921232301553298	0.0141692427687065	0.9542449984174756	0.6575451931027094	0.813537971225035	0.02694378959606	0.9767345090387684	0.6776089351816648	True	True	True	bladder_urothelial_carcinoma	BLCA
GRIK5	0.93	0.8768	0.0862830579423761	1.820192800878932	2.620830698753329	0.8039497841718015	0.0005679302135379	0.9101726989818036	0.7101237558464802	0.8277657412530163	0.0017007202486413	0.931495422161271	0.7355872139471734	True	True	True	bladder_urothelial_carcinoma	BLCA
GRIN2D	0.999	1.173	0.0540791231194061	1.6615601018261783		1.201912113265539	0.0009532437720354	1.3404614208635397	1.077683180977944	1.2036652198994102	0.0006299309353688	1.3386418199066492	1.0822984461194622	True	True	True	bladder_urothelial_carcinoma	BLCA
HTR3A	0.747	0.9227	0.0529201678434561	inf	11.6659524914087	0.8715338906135579	0.0242366639943207	0.982256387496679	0.7732923217977783	0.8779761140772463	0.0309283642172973	0.9881290465526444	0.7801026187616616	True	True	True	bladder_urothelial_carcinoma	BLCA
HVCN1	0.738	0.8432	0.1327116628883483	1.214877255701121	1.508097231421692	0.8090725263266946	0.0465936523443709	0.9968098803876944	0.6566932829779571	0.7892407158183025	0.0193761625301865	0.962435675267967	0.6472130278545158	True	True	True	bladder_urothelial_carcinoma	BLCA
KCND3	0.83	0.918	0.0764704681628225	3.0238678433628308		0.8469705640443993	0.0063766669307623	0.9543261142038468	0.7516918228274091	0.8538798106607208	0.0067447369367558	0.9572552391986384	0.7616680496461528	True	True	True	bladder_urothelial_carcinoma	BLCA
KCNH4	0.551	0.9865	0.0844079199651787	2.991995815593363	3.672497143185892	0.843846796152991	0.0169911085840966	0.9700877949849472	0.7340339905922811	0.8320984129803812	0.0083458696843487	0.9538683849807243	0.7258734850494711	True	True	True	bladder_urothelial_carcinoma	BLCA
KCNJ11	0.687	0.9127	0.0831857515990929	1.9414626608245955		0.8239535960641644	0.0080748400583305	0.9508830260325708	0.7139674490769738	0.8621944335323993	0.0309374812607455	0.9864928971995468	0.7535576214735634	True	True	True	bladder_urothelial_carcinoma	BLCA
KCNK2	0.616	0.931	0.0698834495143372	4.018120889110517	4.077462088084683	0.8529683492344445	0.0119668730867788	0.9656012932177904	0.75347351945979	0.8784957164575974	0.0338915009706824	0.9901924922119062	0.7793986824828278	True	True	True	bladder_urothelial_carcinoma	BLCA
KCNN4	0.575	0.8749	0.0985531448671842	1.3129483802567852		0.873756556872031	0.0242531589744117	0.9825955878997664	0.7769732839007472	0.8900797716922855	0.0506160877002419	1.0003124165750727	0.7919945677454597	True	True	False	bladder_urothelial_carcinoma	BLCA
KCNQ4	0.94	0.8766	0.0870208518172883	2.713965554135063	3.208773513677324	0.8067161503990622	0.0028797957733992	0.9291058471451143	0.7004486618121962	0.8178535259673142	0.0050723968834169	0.9413458041400616	0.7105618222287692	True	True	True	bladder_urothelial_carcinoma	BLCA
KCNS3	0.931	0.8541	0.0801217254977611	1.2656272462767035		0.835014511661608	0.0190477464621041	0.970853927103799	0.7181814021862911	0.8267935568769854	0.0122277577008245	0.9594323561787054	0.7124916950017588	True	True	True	bladder_urothelial_carcinoma	BLCA
NALCN	0.838	0.9215	0.0624134321690251	2.535866833620356		0.8576560191607402	0.010973794060965	0.9653835321158788	0.7619498600628234	0.8700166243621648	0.018229760873849	0.9766298220000196	0.775041791286321	True	True	True	bladder_urothelial_carcinoma	BLCA
RYR3	0.571	0.8531	0.1329937703084088	1.5737232558867411	2.191269293309427	0.8068116485309494	0.0275462436853221	0.9765379787405724	0.6665844548562702	0.8267204229137085	0.0398463140383263	0.9912088375313772	0.6895284139766213	True	True	True	bladder_urothelial_carcinoma	BLCA
TRPC3	0.829	0.8417	0.1341055207742389	1.9119230715679607	2.826110571175524	0.7781161988117548	0.0026965478668339	0.9166820724424471	0.6604959746185805	0.8205196350007148	0.0106151067170885	0.9549684126430092	0.7049997282720436	True	True	True	bladder_urothelial_carcinoma	BLCA
ZACN	0.558	0.8666	0.120390723942427	inf	8.198083697160873	0.7761543549519488	0.0495221877667517	0.9994706195743776	0.6027346586410045	0.7599819201792292	0.031552318693577	0.9760284735975504	0.5917578581190666	True	True	True	bladder_urothelial_carcinoma	BLCA
AQP7	0.549	0.9247	0.0579813703538884	2.10293179169264	2.506291023675439	0.864759491680851	0.0843574637800118	1.019897031520129	0.733220075498734	0.7739721412236062	0.0016630046754653	0.9079877659205156	0.6597367253984484	True	False	True	brain_lower_grade_glioma	LGG
CHRNA1	0.858	1.027	0.017278424243971	2.705199109507258	3.4894711494350887	1.048429746303983	0.1886290094413553	1.125021399103535	0.977052466567238	1.1625678526777243	1.6321859145629e-06	1.2364082109814083	1.0931373635952162	True	False	True	brain_lower_grade_glioma	LGG
CHRNA2	0.787	0.9439	0.0348031630373475	3.674198056478632		0.9416879065424392	0.0329561913402373	0.9951477365024136	0.8910999651619376	0.9365772586259596	0.0195719228115521	0.9895438766290404	0.886445747472553	True	True	True	brain_lower_grade_glioma	LGG
CHRNA9	0.735	1.0347	0.0224029197381055	4.509945883312665	4.79013697154915	1.0926923528542922	0.0320783082949986	1.1849513992694871	1.0076164969485888	1.1864255994381163	5.463407441987416e-06	1.277166374642677	1.1021318216241882	True	True	True	brain_lower_grade_glioma	LGG
CNGA3	0.876	1.0354	0.0208834882252296	1.548082692423511		1.057660520639507	0.08530476455444	1.127399669925521	0.9922353241360576	1.1385968876841617	6.318716914779191e-05	1.213351887649062	1.0684475673054037	True	False	True	brain_lower_grade_glioma	LGG
GJB2	0.572	1.0213	0.0171401535686713	2.0318493048498145	2.687573355519688	1.0415816851563746	0.2292157615994668	1.11310127372272	0.9746574121012516	1.097381669263299	0.0036354768396963	1.1683064907672391	1.0307625075713336	True	False	True	brain_lower_grade_glioma	LGG
GLRA3	0.761	0.9767	0.0163762337850918	2.278298809234161		0.9233873900550418	0.0138155432869976	0.9838775157263144	0.866616279449405	0.8539044762856218	8.101731280869513e-08	0.904623448544621	0.8060291337723999	True	True	True	brain_lower_grade_glioma	LGG
GRIN3A	0.775	0.9656	0.0280974883054735	1.6777391994702735		0.93163943478004	0.0347363957967054	0.9949336499580698	0.8723717772274073	0.8854737082865075	8.533512003171364e-05	0.9408654412064122	0.8333430623844613	True	True	True	brain_lower_grade_glioma	LGG
KCNA6	0.565	0.9414	0.0446587110524647	1.1300658876741243	1.2742552694420053	0.8785593087873074	0.0600273600269533	1.0054793846714003	0.7676601537773787	0.8240317776176782	0.0042749626138954	0.9410348050070608	0.7215762551084982	True	False	True	brain_lower_grade_glioma	LGG
KCNH1	0.675	0.9567	0.0349168666389519	1.2435394931762698		0.8948534137601223	0.0235592790580491	0.9851814774684032	0.8128072344354716	0.7945254264917871	1.3025421821441086e-06	0.8720965582171966	0.7238540817457713	True	True	True	brain_lower_grade_glioma	LGG
KCNJ2	0.607	1.052	0.0425541046711474	1.2464702279028517	1.4799485190104238	1.1689228091546362	0.012471338140084	1.3211753000630209	1.034215924031269	1.2200482798821966	0.0008956038102041	1.3719804619330094	1.084940964207541	True	True	True	brain_lower_grade_glioma	LGG
KCNK5	0.971	1.054	0.0247591566740728	2.8683647323022154	4.09229021722028	1.125156963312811	0.0061698842386231	1.2242360999919286	1.034096439485531	1.2378544811509258	1.1426557668388275e-08	1.3319542287305977	1.1504026816039703	True	True	True	brain_lower_grade_glioma	LGG
KCNQ5	0.528	0.9667	0.0279216728586501	1.2286916394794942		0.9142770728331708	0.0383775018343266	0.9952146486749376	0.8399218872243693	0.8344332586035945	8.799023720381304e-06	0.9037635326245632	0.7704215073181735	True	True	True	brain_lower_grade_glioma	LGG
P2RX1	0.661	1.0336	0.0234827984645775	1.809523605543631	2.574499563842396	1.14474484160764	0.005334742172774	1.258951919836084	1.0408981723129829	1.2170721061908507	4.350840859479324e-05	1.3372743317537072	1.1076743765247457	True	True	True	brain_lower_grade_glioma	LGG
P2RX2	0.766	1.0965	0.0353270612022583	inf	6.355017715023185	1.062643869475005	0.1322738678597337	1.1501330422163796	0.9818098879732632	1.0963945231155725	0.0238135196289254	1.1874787105979103	1.012296843378826	True	False	True	brain_lower_grade_glioma	LGG
RYR3	0.935	1.0496	0.0264214074860632	1.5064057114799645		1.1021746458699182	0.020922422642008	1.197038716522784	1.014828453942791	1.2182471684103524	2.270656392365239e-07	1.3128110709652905	1.1304948565436654	True	True	True	brain_lower_grade_glioma	LGG
SCNN1B	0.945	1.043	0.0210090556397061	4.562693797675791	5.948843127787202	1.090664348063039	0.0351694603967645	1.1823932262868022	1.0060517040269612	1.211426255850911	3.9564033689470324e-07	1.3046420101563418	1.124870701648717	True	True	True	brain_lower_grade_glioma	LGG
SCNN1D	0.621	1.1098	0.0416466564155897	1.20409571584741	1.4577857287727083	1.2131177333467509	0.0013942427285579	1.3657130323976563	1.077572374319889	1.1231193631914798	0.0422829917788834	1.256304023042374	1.0040540194410323	True	True	True	brain_lower_grade_glioma	LGG
TRPM8	0.931	1.045	0.0255134996446255	3.72872028385348	5.5018989177033095	1.0803142830871868	0.0334912405942642	1.1600533004501608	1.006056316368649	1.1862028953797674	3.042644826849375e-09	1.2550838282510686	1.121102254156262	True	True	True	brain_lower_grade_glioma	LGG
TRPV3	0.784	1.0693	0.0418466543476993	1.550822220646649		1.108517371688254	0.0400198850857812	1.2230553134525737	1.0047057968832287	1.1332048991980552	0.0147162408386362	1.252983041621466	1.024876874554241	True	True	True	brain_lower_grade_glioma	LGG
ACCN3	0.879	0.8459	0.1212668187759518	1.6844445743609928	2.140026600337814	0.7299501544619149	0.007028146567305	0.9176895319782936	0.5806181823283308	0.7249102869828141	0.0038240684139509	0.9014918185352948	0.5829170197321452	True	True	True	breast_invasive_carcinoma_her2	HER2
CACNA1I	0.632	0.9167	0.0944052382717593	1.8766487422797729		0.8170630448643544	0.043643550150059	0.9942548990830878	0.6714495647933647	0.8193349228844229	0.0334283244278144	0.9844819030161036	0.6818913723059491	True	True	True	breast_invasive_carcinoma_her2	HER2
CHRNA4	0.524	1.1921	0.0927027644937313	inf		1.1325945422894348	0.1475845875132626	1.3404850330667797	0.9569449606528428	1.1529302270334172	0.0516592261789519	1.3306098312659784	0.9989766174676794	True	False	False	breast_invasive_carcinoma_her2	HER2
CNGA4	0.654	0.735	0.1726567942265749	2.8245332395287224	2.872275333882418	0.6791712991443083	0.02015254542655	0.9412644757758316	0.4900574338590281	0.7133575208579707	0.0346162938406591	0.9758595553558034	0.5214674076528257	True	True	True	breast_invasive_carcinoma_her2	HER2
HTR3A	0.778	0.8611	0.0838126593492867	7.563290293242398	4.569172650401234	0.8300196394786173	0.0220794356706378	0.9735746782057936	0.7076320053741042	0.845719119340525	0.0250563339651725	0.9792350449273928	0.7304077121455004	True	True	True	breast_invasive_carcinoma_her2	HER2
KCNK5	0.594	0.7908	0.1489691046130144	1.2577728729706907	1.5252784509777109	0.7902971870126522	0.138921222051624	1.0793517537889876	0.578652549187606	0.7562171234663009	0.0349743353006114	0.9804891258136124	0.5832439368964056	True	False	True	breast_invasive_carcinoma_her2	HER2
KCNT1	0.643	0.8985	0.098308669491654	6.221767879215093	6.929947970920398	0.8117031070333585	0.0221520113539816	0.9705513113421658	0.6788532726378724	0.8385478579050942	0.0293888550423144	0.9825105120390736	0.7156793758245894	True	True	True	breast_invasive_carcinoma_her2	HER2
MCOLN2	0.611	0.7963	0.1617549427926152	1.3551872201049449		0.8321228201213251	0.3005095122907512	1.1783585592142765	0.5876211297080702	0.7076288219527554	0.0302359623262551	0.9675006644382644	0.5175588690153259	True	False	True	breast_invasive_carcinoma_her2	HER2
SCN4A	0.718	0.8469	0.1325334709580133	1.77963915229351	2.666497875711555	0.7824447695139392	0.0192405192405404	0.9608686506424547	0.6371524525546542	0.8139102162849856	0.0324956829384452	0.9829774505472034	0.6739217057362809	True	True	True	breast_invasive_carcinoma_her2	HER2
ACCN1	0.778	1.2152	0.1209120574694231	inf	5.963762495976936	1.2409641867609136	0.0145805776717409	1.4756776641903355	1.0435829925420246	1.2294559158051088	0.0240179421396323	1.4710402559923073	1.0275462161900777	True	True	True	breast_invasive_carcinoma_basal	BASAL
ACCN2	0.575	1.1181	0.1004122271930886	1.3206090670695734	1.588583338352578	1.160870252387879	0.0555033982961867	1.3523572579640015	0.9964968464826848	1.1874766243631367	0.0372384872890028	1.3958461998149128	1.0102121090388378	True	False	True	breast_invasive_carcinoma_basal	BASAL
CATSPER2	0.531	0.795	0.1224053343022779	1.342166855517937	1.640739527695659	0.7968174691533566	0.0199714715677346	0.9648183743846418	0.6580700533951888	0.8301133643456676	0.0532724415456201	1.0026294428763691	0.6872810314530652	True	True	False	breast_invasive_carcinoma_basal	BASAL
CHRNA10	0.685	1.2917	0.166399773016788	1.4010318547236564		1.3327988597582014	0.0168783702270653	1.686973010020543	1.052982347685059	1.2863224399858513	0.0367793039748	1.6292370106011744	1.0155830053238304	True	True	True	breast_invasive_carcinoma_basal	BASAL
FAM38A	0.552	1.2311	0.1555200609602057	1.088178098399324	1.1795073265327294	1.359616942951379	0.0435523917449898	1.8321972025977733	1.008929731439106	1.37682284987195	0.0424942110277232	1.8752283737478843	1.010885493451038	True	True	True	breast_invasive_carcinoma_basal	BASAL
FAM38B	0.55	1.2138	0.0950777806632494	1.5536199677726086		1.0949336138720287	0.1253492522386418	1.229576246824452	0.9750347909559336	1.1247195617113273	0.0542451820980889	1.2677074257655665	0.997859653407167	True	False	False	breast_invasive_carcinoma_basal	BASAL
GABRP	0.805	0.9849	0.0463867153695052	1.1808231340364688		0.9420576255999392	0.1026176640484364	1.0120541494272828	0.8769022590868408	0.9177354361184862	0.0145534612292166	0.9831611003793764	0.8566636031293245	True	False	True	breast_invasive_carcinoma_basal	BASAL
GRIA3	0.942	1.127	0.0756493074321157	1.929812747264128	2.690507578698105	1.2201117696180603	0.0049562178870893	1.4017349146507267	1.0620215811143223	1.2178063397842416	0.0062654351728202	1.402613271566227	1.05734938580942	True	True	True	breast_invasive_carcinoma_basal	BASAL
GRIK2	0.839	1.1433	0.0599704149126604	2.697857625342255	3.5186880522036943	1.1407403987687172	0.0221047384281746	1.2769167256252578	1.019086547516104	1.1464416224598388	0.0193054840654897	1.2855044091254315	1.0224223148347862	True	True	True	breast_invasive_carcinoma_basal	BASAL
GRIK4	0.842	1.103	0.082696308256417	2.704815348830602	3.776222173595128	1.1414971870905892	0.0957468474288468	1.3338220140731087	0.9769038255386804	1.2355323492943522	0.0085259810700187	1.4464183368643353	1.0553932754075703	True	False	True	breast_invasive_carcinoma_basal	BASAL
GRIN1	0.596	1.1154	0.0709991168178442	2.1668330113907683	2.805966090249226	1.0965718527703414	0.2319207894100265	1.2754987688421535	0.942744797299752	1.173419181866238	0.0444430742296186	1.3714539023711854	1.0039802096089474	True	False	True	breast_invasive_carcinoma_basal	BASAL
HCN4	0.583	0.8461	0.0708643648301621	3.71482863678075	4.22489247866006	0.9076282162336032	0.1470637618608481	1.034676221868028	0.7961804490066515	0.8754304379642386	0.0496065752489927	0.9997711997315292	0.7665538394385196	True	False	True	breast_invasive_carcinoma_basal	BASAL
ITPR3	0.779	0.8636	0.0982396012605561	1.1344027689049978		0.8248846043518568	0.042893610696227	0.9938596315970388	0.6846385433759142	0.7983544985997609	0.0223987980609252	0.968593046193807	0.6580368380085846	True	True	True	breast_invasive_carcinoma_basal	BASAL
KCNB1	0.618	0.7848	0.0679964901019369	3.0018549716642418	3.0351106881424816	0.9069079143289666	0.0525723639317457	1.0010867580952627	0.8215890964709468	0.9058196619350593	0.0466411910963151	0.9985304384909204	0.8217168233631225	True	False	True	breast_invasive_carcinoma_basal	BASAL
KCNB2	0.736	0.9264	0.0456404285703634	4.284014147833947	3.992404965287087	0.9004318229317896	0.0316046954935868	0.9908000927864558	0.818305805228674	0.8987819227029245	0.0330002189124546	0.991422222539243	0.8147981013665353	True	True	True	breast_invasive_carcinoma_basal	BASAL
KCNJ10	0.812	0.9541	0.0773444759471724	1.8783857993492872	2.246604899195336	0.8414764575310186	0.0022499570016111	0.9400060293843864	0.7532745604224245	0.85436909568556	0.005537537365191	0.9548642157191752	0.764450630410092	True	True	True	breast_invasive_carcinoma_basal	BASAL
KCNJ11	0.613	1.1554	0.0869796577787395	1.4377124971000006	1.8096239414317308	1.148894015745625	0.0631254220271753	1.3300179219990536	0.9924358443472522	1.169862143708139	0.0492659580332776	1.3678876240183355	1.0005042894247702	True	False	True	breast_invasive_carcinoma_basal	BASAL
KCNK4	0.817	1.1658	0.0952116471182386	inf	6.953476216487086	1.1940325419633928	0.1329755495072602	1.504815562854227	0.947434188255848	1.317135378188484	0.0145262764527425	1.6427397503462726	1.0560684393922002	True	False	True	breast_invasive_carcinoma_basal	BASAL
KCNK7	0.511	1.1139	0.0935673445903357	1.757012971793959	2.2586475058056874	1.0934611170649615	0.2164218377157359	1.259882682688921	0.9490226597774224	1.1502422693456669	0.0552099339220772	1.3271924928883398	0.9968842389321606	True	False	False	breast_invasive_carcinoma_basal	BASAL
ORAI3	0.621	1.1844	0.1519111711398004	1.1096743443669776	1.2729004415943754	1.376294829936176	0.0206116107725075	1.803634290395099	1.050205947511739	1.3940494688677458	0.023107591510712	1.8567795740034228	1.0466368484764803	True	True	True	breast_invasive_carcinoma_basal	BASAL
TRPV3	0.968	1.2034	0.0659306373492255	2.305989781628884		1.1588214544183033	0.0095804447776746	1.2955347466697462	1.0365350421299595	1.1815536086339948	0.003555675737452	1.3218047411914309	1.0561839328989282	True	True	True	breast_invasive_carcinoma_basal	BASAL
AQP9	0.596	1.0312	0.0238258587267863	2.3128333886273884		1.0838714161370993	0.0063376776472321	1.1483957435119716	1.0229724843165915	1.0590741939589965	0.0426943634252892	1.119520709981355	1.0018913793283717	True	True	True	breast_invasive_carcinoma_luma	LUMA
CACNA1H	0.868	1.0372	0.0256851502251243	1.4190214671246333		1.074414543526781	0.0252713280783385	1.1441436220761263	1.0089350576872371	1.081697917963501	0.0114128261252565	1.1495547341170798	1.0178466070388978	True	True	True	breast_invasive_carcinoma_luma	LUMA
CLCN2	0.88	1.1441	0.0798543360885712	1.1224747242432127	1.261845952838705	1.3245497687884331	0.0076670899293392	1.628531483625056	1.0773092860889524	1.3150581246463182	0.0080795646998525	1.610497298790426	1.0738160644523598	True	True	True	breast_invasive_carcinoma_luma	LUMA
CLCNKA	0.896	1.063	0.0368648282356382	1.960471237894184	2.3408277785824625	1.0692842296902103	0.1269245918388209	1.165336781011569	0.9811487824761586	1.1177995692288345	0.0096666525784445	1.2161801931073568	1.0273772620615862	True	False	True	breast_invasive_carcinoma_luma	LUMA
FAM38A	0.809	1.0986	0.0695983099070595	1.0857728345358542	1.1887256256573946	1.3637634370749006	0.0003550645575758	1.616898860691752	1.150257915022992	1.300946668927505	0.0015357704194734	1.5309205628720175	1.1055193041620006	True	True	True	breast_invasive_carcinoma_luma	LUMA
GABRD	0.677	1.0405	0.0453680578700874	1.2311517831301866	1.4695871599325734	1.1229971015932858	0.0672982381549227	1.271582703339656	0.9917738632923656	1.1709752067800512	0.0114758748364818	1.3234140439956132	1.0360951972020396	True	False	True	breast_invasive_carcinoma_luma	LUMA
GABRG3	0.726	1.1366	0.0415522371370116	inf	inf	1.1462113909164116	0.0516275905443921	1.3150666827002904	0.9990372122946984	1.1640683391568791	0.0297601470860158	1.3349998994559749	1.0150226219340186	True	False	True	breast_invasive_carcinoma_luma	LUMA
GABRR2	0.87	1.093	0.0559070475351805	3.377220013855529	4.6955915616293975	1.2757915729053195	0.003041564129004	1.4987835545162165	1.0859767793633202	1.2326296896939175	0.0090777842273401	1.442334824672684	1.0534141767392484	True	True	True	breast_invasive_carcinoma_luma	LUMA
GLRA2	0.987	1.1873	0.0675380475527604	inf	inf	1.25956618454529	0.0012750004357293	1.449421298745141	1.094579591609094	1.234758797173139	0.0033237196247398	1.421402091814871	1.0726235003986686	True	True	True	breast_invasive_carcinoma_luma	LUMA
GRIA4	0.761	0.9758	0.0390297307771103	3.735576346042922	3.657447749544718	0.9293985489023224	0.0164344237213053	0.9866869576648836	0.8754363843482725	0.9329847122450377	0.0119752072675855	0.9848531163079836	0.8838480163886131	True	True	True	breast_invasive_carcinoma_luma	LUMA
GRIK2	0.578	0.9953	0.0374897563049685	1.7641954897362015	2.4680652055390286	1.1031130530397848	0.0408227394071953	1.211884680610883	1.0041041257930294	1.1132902841915702	0.0197311232230554	1.2184027455163005	1.0172459487935104	True	True	True	breast_invasive_carcinoma_luma	LUMA
GRIK5	0.512	1.0971	0.0419300043562828	1.5488832652467774	2.054283931210003	1.082489077088688	0.0712862142067925	1.179859722319671	0.993154168965552	1.0836056036193455	0.0617961461104824	1.1788648735002425	0.9960438474248972	True	False	False	breast_invasive_carcinoma_luma	LUMA
HCN2	0.798	1.0341	0.0323115068633537	1.6736154175351254	2.369200492104221	1.1032326599935862	0.007488069868122	1.185597025861213	1.0265902119587478	1.0973876490156558	0.0110539884626655	1.1789391296204117	1.0214773790737175	True	True	True	breast_invasive_carcinoma_luma	LUMA
KCNA1	0.591	0.9174	0.0396350598457706	2.569859425857296	2.9657254055677096	0.9485758672540816	0.1711139234658854	1.0230720575223415	0.8795042043430882	0.9323024153651897	0.0466208009917184	0.9989519313169922	0.8700997179612556	True	False	True	breast_invasive_carcinoma_luma	LUMA
KCND2	0.805	1.0579	0.0345947281720447	1.3441528749075475	1.717707054726731	1.106311278293176	0.0115512021142447	1.1965430282989893	1.022883937754096	1.0964355923842188	0.0203119629157405	1.185096093075994	1.0144080427491915	True	True	True	breast_invasive_carcinoma_luma	LUMA
KCNH2	0.799	1.0204	0.0273482162458891	1.6114200761505038	2.304302158125175	1.0817180473057089	0.0201074111643685	1.155793575365354	1.0123900658445824	1.0893949186072172	0.0089409671861944	1.1616184363645838	1.02166189131897	True	True	True	breast_invasive_carcinoma_luma	LUMA
KCNJ5	0.998	1.1742	0.0656825291088924	1.3130259040070142	1.7501925074085063	1.259398949856113	4.7519021478015726e-05	1.4074336162720258	1.1269346536569609	1.2452229764748513	6.372175255986637e-05	1.386544624026659	1.1183053428441805	True	True	True	breast_invasive_carcinoma_luma	LUMA
KCNK15	0.545	1.0574	0.0298857388067876	1.3230002105347476		1.0866286523119255	0.0369782070680463	1.1748494250091164	1.0050324772607089	1.07793022965295	0.055469746414334	1.1639743750976157	0.9982467010085312	True	True	False	breast_invasive_carcinoma_luma	LUMA
KCNK17	0.708	0.9583	0.022494545737409	1.9613647341926843	2.746911210945013	0.9263084065115614	0.0287196794636799	0.9920751734604708	0.8649014580024434	0.9294337626795892	0.0355823721053974	0.9950780434070438	0.8681199680087566	True	True	True	breast_invasive_carcinoma_luma	LUMA
KCNMA1	0.853	1.1059	0.0348483670350954	1.235458702270862	1.4369417445577206	1.1232865110436347	0.0118447095181442	1.2297339235313367	1.0260533288934912	1.113191129653976	0.0185135800315338	1.2170955892684348	1.0181570799095112	True	True	True	breast_invasive_carcinoma_luma	LUMA
PANX1	0.944	0.7943	0.14150375294734	1.079613812305792	1.1613868348956815	0.7523991013652694	0.0221182469504396	0.9599989987142816	0.5896927064439065	0.6727642799712242	0.0010159050071172	0.852183212720542	0.5311202680938347	True	True	True	breast_invasive_carcinoma_luma	LUMA
PKD2L1	0.887	1.0718	0.0436576581730861	2.109845962499782	2.6624812416194543	1.2353856492966486	0.0009083532941712	1.399714647728235	1.0903491686431368	1.202457541078657	0.0032238292583772	1.3594024848392297	1.063632113536949	True	True	True	breast_invasive_carcinoma_luma	LUMA
TRPM2	0.999	1.1645	0.04760216344347	1.184155338244441	1.3464639831920662	1.2207651483791395	0.0003562653872063	1.362030955521027	1.0941510113674773	1.2296772344198414	0.0001717458741139	1.3697134778851898	1.1039579629347676	True	True	True	breast_invasive_carcinoma_luma	LUMA
TRPV3	0.836	1.0759	0.0410491299510082	3.6304385252329294	3.9423867661736	1.1611822322965746	0.006043788079371	1.2919133033727563	1.0436800775107569	1.1325687547166323	0.0166864827958598	1.254109888672681	1.0228066900245676	True	True	True	breast_invasive_carcinoma_luma	LUMA
ACCN2	0.951	1.1509	0.075847312142933	1.354326891532183		1.170136560395977	0.0201158694603693	1.33591842829544	1.0249275262430344	1.2095296139963572	0.0057702382146779	1.3844370786242273	1.0567196658644702	True	True	True	breast_invasive_carcinoma_lumb	LUMB
AQP5	0.914	1.0794	0.0381667170926077	6.12790613322072	6.16359703697066	1.1283338345448146	0.0032122259639953	1.2226898989130277	1.0412593113842072	1.1155958745281311	0.0099879295581218	1.2124094845763456	1.026513047857814	True	True	True	breast_invasive_carcinoma_lumb	LUMB
GABRR2	0.731	0.8662	0.1060789354522822	3.070254616725639	3.70750888149899	0.7606044918970887	0.0299033413003198	0.9737100073347076	0.594139105828421	0.7247742011724758	0.0114631432433724	0.9302013776982552	0.5647138945171504	True	True	True	breast_invasive_carcinoma_lumb	LUMB
GJB1	0.796	1.0717	0.0348531038834212	3.573184831411854		1.0756205380334234	0.0612536351913324	1.1609454915566348	0.9965666349141172	1.094092931954792	0.0216467332936899	1.181367874672565	1.0132655283903091	True	False	True	breast_invasive_carcinoma_lumb	LUMB
GRIA4	0.568	0.9141	0.0488464248064395	5.601704621026487	5.950859079700548	0.8984779276419136	0.1039477348346591	1.0222304110360276	0.7897070736151836	0.8825646908987207	0.0558061046002869	1.003101987997589	0.7765117036364866	True	False	False	breast_invasive_carcinoma_lumb	LUMB
GRIK3	0.962	0.9211	0.0356682359373726	1.640499124494286		0.9171264675743744	0.0423689989743898	0.9970248428583498	0.8436308919986969	0.8913309331780814	0.0071236790665247	0.9692314981777752	0.819691512227751	True	True	True	breast_invasive_carcinoma_lumb	LUMB
GRIN2D	0.632	1.1059	0.0652048259055214	1.4098480581958976	1.7903420874306253	1.1435339457487037	0.0568795207981323	1.312812831205196	0.9960824985836896	1.15478976374737	0.0467050733488082	1.33074395049498	1.0021006655410207	True	False	True	breast_invasive_carcinoma_lumb	LUMB
GRIN3B	0.641	1.1279	0.0844371047236876	inf	6.8257598710585725	1.2464911730012496	0.0418103938157567	1.541103720736113	1.0081996581176782	1.284797504704199	0.0265987918219916	1.6033774995767835	1.029517146479756	True	True	True	breast_invasive_carcinoma_lumb	LUMB
KCNA1	0.872	0.907	0.065935808262395	3.633998047490752	4.396877082809676	0.8638853550261835	0.0637572064592335	1.008408211908569	0.7400751975395263	0.7978245783265752	0.00512542820049	0.9345325517140876	0.681114913134365	True	False	True	breast_invasive_carcinoma_lumb	LUMB
KCNJ13	0.721	0.913	0.0573960678669492	2.6286406621690346	3.7588807665378177	0.8491706961530147	0.0341709826151576	0.9878714105286728	0.7299440630831638	0.8414797477974413	0.0336000693788788	0.9866970666383156	0.7176348140627469	True	True	True	breast_invasive_carcinoma_lumb	LUMB
KCNQ1	0.786	1.2255	0.0976293817732295	1.2367196049555864		1.2171318244119926	0.0336726803313095	1.459102350021697	1.01528852857679	1.237978336423048	0.0230542201847817	1.4882437678297489	1.0297979367235637	True	True	True	breast_invasive_carcinoma_lumb	LUMB
SCN11A	0.941	0.8805	0.0768272359131204	1.8470757452945552	2.362353974016328	0.7626148638733525	0.0036748916418127	0.915625333326506	0.6351740274459879	0.7360004507864362	0.0015038291361345	0.8893713251000304	0.6090781749646706	True	True	True	breast_invasive_carcinoma_lumb	LUMB
SCN3A	0.949	0.9075	0.0594858345249336	2.465644961578846	2.9065510824591767	0.8405166463096579	0.0160060080301562	0.9681466075754918	0.7297120365817605	0.8013400997645233	0.0019321789060566	0.9217628894901084	0.6966498248219039	True	True	True	breast_invasive_carcinoma_lumb	LUMB
ACCN2	0.752	1.1209	0.0997081891066204	1.3134496203349328	1.7232593673537142	1.1306914861585742	0.2274555760535963	1.3802899513870055	0.9262280259207868	1.2236661593042686	0.0274499776233166	1.4641381824280502	1.0226895844921673	True	False	True	breast_invasive_carcinoma_n_like	NORM
GABRA4	0.752	0.7755	0.134583972180852	inf	inf	0.6674833948996476	0.0036996720388768	0.8769648148473009	0.5080410011025771	0.7574968450176319	0.0242788853140388	0.9645533766665804	0.5948882499325009	True	True	True	breast_invasive_carcinoma_n_like	NORM
GJA9	0.925	0.7193	0.1736200985644999	1.395034470422837	1.8124998706413056	0.6787836171058248	0.0295304645627241	0.9622124566658372	0.4788414405357027	0.6313615464905343	0.0063075117165544	0.8782023478577068	0.4539015448538818	True	True	True	breast_invasive_carcinoma_n_like	NORM
GRIN2A	0.954	0.8215	0.1061055219050519	1.6245847331478749	2.14408727963626	0.8069905316616047	0.007460477631464	0.9442595475706064	0.6896766041359872	0.8228094724033226	0.0069514037453408	0.9479897833663796	0.7141589917483114	True	True	True	breast_invasive_carcinoma_n_like	NORM
KCNA2	0.759	0.7217	0.2307623590508195	9.882141956945777		0.6486207813693016	0.0022188776649253	0.8559376000150408	0.4915182111601716	0.7265678261150089	0.0134176368144156	0.9359310221108168	0.5640381539602232	True	True	True	breast_invasive_carcinoma_n_like	NORM
KCNJ16	0.612	0.8953	0.0821466116940475	4.388411786249597	5.4939482199192975	0.8003253506111464	0.0004002376735068	0.905368361164017	0.7074696822930147	0.8931202005803045	0.0424077783499222	0.9961348487013468	0.8007587463931328	True	True	True	breast_invasive_carcinoma_n_like	NORM
KCNJ4	0.694	1.3483	0.1524147033468882	inf	inf	1.5731210146764285	0.0019829325000142	2.096306766384377	1.1805093445769252	1.3569403805380649	0.0294498342173859	1.786007591540855	1.0309514948624834	True	True	True	breast_invasive_carcinoma_n_like	NORM
KCNQ2	0.663	1.1939	0.144796299312682	inf	inf	1.4439442557828035	0.0012796863611329	1.80572376587026	1.1546478222283962	1.315795022396618	0.0155316543745267	1.6433478634646297	1.0535301620885211	True	True	True	breast_invasive_carcinoma_n_like	NORM
MIP	0.559	0.7458	0.1738788480738847	2.7209520503981155	3.0613938093645023	0.6513020056376935	0.0330616945870008	0.9661114365128904	0.4390738858022227	0.6948454539689908	0.0542968237107154	1.0067389902305135	0.4795783312125653	True	True	False	breast_invasive_carcinoma_n_like	NORM
TRPC4	0.792	1.4726	0.2614417206879734	1.529219262995685	2.0866811487782373	1.4451784929336222	0.0076688127010261	1.8944240156691965	1.102467483078295	1.3863319808276786	0.015314138018809	1.8052419453171085	1.0646309022738731	True	True	True	breast_invasive_carcinoma_n_like	NORM
TRPM8	0.735	0.9422	0.0864781837154373	3.4528006267167246	4.687635968535334	0.8864836457211179	0.0756330770662503	1.0125133065064371	0.7761411618801362	0.8765526520166889	0.0278067734881794	0.9857269363670732	0.7794699763295986	True	False	True	breast_invasive_carcinoma_n_like	NORM
ANO1	0.538	0.8641	0.1969809922901294	1.4038592235116836		0.8161717694448408	0.0257807431159783	0.975741674758828	0.6826974541221371	0.8059856047031874	0.0149955915471168	0.9589669576445444	0.6774089449175281	True	True	True	cervical_squamous_cell_carcinoma_and_endocervical_adenocarcinoma	CESC
GABRP	0.97	0.9075	0.0945410399730452	2.6123481150267023		0.8347242336601034	0.0002046057851192	0.9182370905263624	0.7588067977738077	0.8321101667755326	0.0001041468216757	0.9130480021390146	0.7583471274556092	True	True	True	cervical_squamous_cell_carcinoma_and_endocervical_adenocarcinoma	CESC
GJB3	0.718	0.7559	0.423753919955847	1.105393541345189		0.6419140574297918	0.0025267928945071	0.8558913484813092	0.4814322026471288	0.6680129934549781	0.0037539352840019	0.877567088931258	0.5084982846931214	True	True	True	cervical_squamous_cell_carcinoma_and_endocervical_adenocarcinoma	CESC
GRIN2C	0.508	0.9093	0.322397105284221	2.050324749086051		0.7430393701077578	0.0033971746147982	0.9063923340681014	0.6091264067207469	0.7582459786121353	0.0048676096553171	0.9193340889009513	0.6253841460059448	True	True	True	cervical_squamous_cell_carcinoma_and_endocervical_adenocarcinoma	CESC
MCOLN2	0.831	0.7053	0.3353576569862864	1.458045906027337		0.6700772673781932	0.0020040239676101	0.8638246504048868	0.5197855190246913	0.7115004365624228	0.0050216177380736	0.9024902146225714	0.5609289308917647	True	True	True	cervical_squamous_cell_carcinoma_and_endocervical_adenocarcinoma	CESC
AQP7	0.559	1.3588	0.5725191466668657	1.709804369582263		1.0935468931224968	0.5768626095073879	1.49713021680299	0.7987580465856222	1.2769757204204213	0.0534411329479755	1.6365867908075191	0.996382837563204	True	False	False	colon_adenocarcinoma	COAD
CACNA1A	0.626	1.6818	1.3592836894495393	1.7550054339470151	3.1360037325637986	1.837674725061052	0.0023104440375203	2.718009987359516	1.2424709294055751	1.652477261998346	0.0069098850593843	2.3791126449812627	1.1477729342416474	True	True	True	colon_adenocarcinoma	COAD
CACNA1D	0.862	0.5503	0.7480944093929027	1.2450958833981696		0.4698313860297712	2.55803788104124e-05	0.667856546995106	0.3305223738418686	0.6843832617078611	0.0105009423467422	0.9150631680792009	0.511855864430718	True	True	True	colon_adenocarcinoma	COAD
CACNA1I	0.656	1.2318	0.5789814718120945	2.7955852023981684	3.632559413802772	1.337950857138602	0.067354664503229	1.827728721590861	0.9794191418953028	1.3208848379157838	0.0221572658718629	1.6765501635104527	1.040670773239842	True	False	True	colon_adenocarcinoma	COAD
CHRNA4	0.6	2.324	1.997092161995684	inf	inf	3.036693936558207	0.0208087430301162	7.788414272998191	1.184003539244133	2.9226831660673667	0.0196902161380407	7.1981596847962726	1.1867028884140864	True	True	True	colon_adenocarcinoma	COAD
CHRND	0.742	3.8668	3.0211703396355496	inf	inf	3.587536908470226	0.0026388862604213	8.24934909031365	1.5601741335869153	3.977173673298796	0.0023297657471299	9.672729087373376	1.635309981774376	True	True	True	colon_adenocarcinoma	COAD
GJA3	0.919	1.5071	0.7253968167730732	2.593753513096192		1.670561890167781	0.000224038002334	2.1939634877283143	1.272025284144811	1.3435975251698222	0.0064408295495384	1.661673659148986	1.0864072495239645	True	True	True	colon_adenocarcinoma	COAD
GJB6	0.854	1.1936	0.4471863347804738	6.117748868281441		1.5105492509790532	0.0031510988894635	1.9863068071785983	1.1487445098546727	1.352602289861622	0.0054194514276279	1.6734601318318727	1.0932635440416405	True	True	True	colon_adenocarcinoma	COAD
HCN1	0.639	0.7518	0.3971679827044544	3.391149676366091	3.0691914532934548	0.7175897890129999	0.0088441987335842	0.9199699357192778	0.5597303621591938	0.8076488920617765	0.0430058612665661	0.9932991848576188	0.6566971389814603	True	True	True	colon_adenocarcinoma	COAD
KCNG2	0.612	1.8171	1.2275604227300156	2.708697182126313		2.21005274122884	0.0091309680990654	4.011587918119536	1.2175560448149614	2.010899605170481	0.0115910427030458	3.458988830522658	1.169046047906372	True	True	True	colon_adenocarcinoma	COAD
KCNJ14	0.811	2.0901	1.8343753790098487	1.1930466618591191		1.874499095284881	0.0163737159247657	3.131072505566312	1.1222182980359674	1.5540773775866348	0.0246129559199056	2.2827308490291767	1.0580119406340411	True	True	True	colon_adenocarcinoma	COAD
KCNJ3	0.521	1.1485	0.161910224229131	4.9816866131824025		1.1884155942822148	0.0484203494027626	1.410640753258405	1.001198654916809	1.1482422892566877	0.0529872137671549	1.3208113610088748	0.998220028808928	True	True	False	colon_adenocarcinoma	COAD
KCNJ6	0.535	1.4397	1.003886446457404	inf	7.726442609113395	1.818297928136719	0.0191242670013338	2.9982685662774213	1.1027055390075324	1.589946435534083	0.019983291544645	2.3497721618672904	1.0758190555201188	True	True	True	colon_adenocarcinoma	COAD
KCNK15	0.608	1.1256	0.4443033744467797	2.615162770934446		1.180228433773947	0.1465230661741142	1.4760930599476203	0.9436662184008456	1.2044893094566345	0.0335341854445296	1.42990891697773	1.0146062307672954	True	False	True	colon_adenocarcinoma	COAD
KCNS3	0.738	1.3992	0.8885003713090343	1.2744083448559984		1.7342033228726306	0.0016817583796072	2.445010238490384	1.2300403154627944	1.5563192471558005	0.0041648101449054	2.1061833072498555	1.150008924071423	True	True	True	colon_adenocarcinoma	COAD
PANX2	0.511	0.7152	0.8003665086231835	2.024680335175266		1.3745150366141046	0.0535704493389555	1.8985518531903924	0.9951224575212114	1.3287070044447336	0.0157324199529142	1.6733976240395154	1.0550166190619663	True	False	True	colon_adenocarcinoma	COAD
TRPV3	0.517	1.1849	0.6633911842987674	2.869320305842088		1.293717859284581	0.1011938193173406	1.760244431128282	0.9508372075116104	1.3156919086673475	0.0349254424417126	1.6977609209344229	1.0196048084202491	True	False	True	colon_adenocarcinoma	COAD
TRPV4	0.546	1.7813	1.4174144932735904	1.4647234601045604	1.9778331456874727	1.750144891950759	0.0026500206201955	2.521042701638467	1.2149763035868593	1.4325149835564304	0.0154722623291034	1.916307392964344	1.0708611706284137	True	True	True	colon_adenocarcinoma	COAD
AQP5	0.808	0.9099	0.1022802588428587	3.2056399129623987		0.8492068382388075	0.0075455059458353	0.957388467976088	0.753249363485715	0.8915265972536642	0.0174749559058142	0.9800740058240156	0.8109792412486625	True	True	True	esophageal_carcinoma	ESCA
CHRNA3	0.757	1.3311	0.2382684498065276	1.4683684316103498	1.8284439383779527	1.5902385901304172	0.005966531233265	2.213438292084484	1.142502496041328	1.4854949643752786	0.0079322219812893	1.989537281453348	1.1091500067655575	True	True	True	esophageal_carcinoma	ESCA
CHRNA5	0.671	1.364	0.2417314734642447	1.2302055483471763		1.3316448011081592	0.1326297335998316	1.9342275552164727	0.9167886537113926	1.4346990341789756	0.0308880152020281	1.991141570343248	1.033759401808506	True	False	True	esophageal_carcinoma	ESCA
ITPR3	0.707	0.6217	0.4100587826162573	1.0714250346223313		0.4595518766482646	0.0081081812015116	0.817161367271906	0.2584409099465787	0.5435971124282399	0.0106281077457805	0.8677063487250547	0.3405504881628488	True	True	True	esophageal_carcinoma	ESCA
GJA3	0.732	0.8731	0.0612115656536726	2.143582368584969		0.825407536667957	0.0109804670555824	0.956943761668773	0.711951557529545	0.853727582316993	0.0326379546807648	0.9870172606626724	0.7384377293660251	True	True	True	glioblastoma_multiforme	GBM
GJD3	0.654	1.1364	0.0820400687797879	1.4772432551262824		1.1552407100737063	0.0814255927972505	1.358837613452756	0.9821490699101864	1.182676695472701	0.0374360490491216	1.385143551694321	1.0098044814945677	True	False	True	glioblastoma_multiforme	GBM
KCNG1	0.852	0.8417	0.0620919683977007	1.5603413892167577		0.8364564835585154	0.008742674402744	0.9559132535640946	0.7319277625646649	0.8584646628993535	0.0179107248718609	0.9740743111884678	0.7565763402052293	True	True	True	glioblastoma_multiforme	GBM
KCNH4	0.726	1.151	0.0837994969599087	1.7223437262952652	2.180528782559437	1.273227333142852	0.006356804439321	1.514450858574335	1.0704261763819314	1.2133405648225324	0.0234279097733881	1.4342035861709677	1.0264897818128629	True	True	True	glioblastoma_multiforme	GBM
KCNK17	0.654	1.2103	0.1082652362105323	4.031759933998866	5.243096512587401	1.2554174691052054	0.0502630235890571	1.5764842325858572	0.9997391595533666	1.270858156499085	0.0327584691342017	1.5836473019573565	1.0198485811481166	True	False	True	glioblastoma_multiforme	GBM
KCNN4	0.811	1.1389	0.075934797883507	1.3876826915632972	1.7124639387512195	1.1946849286668306	0.0406622173169552	1.4165227975142325	1.0075884986025645	1.229519129367498	0.0144472104929534	1.4509122457661476	1.0419081470239808	True	True	True	glioblastoma_multiforme	GBM
SCN9A	0.719	1.0962	0.0473104640359458	2.0596265383022048		1.161290454323862	0.019440660310178	1.3164526673766623	1.0244162610047436	1.1487430670688676	0.0291268627870447	1.3011383074547975	1.014197050827076	True	True	True	glioblastoma_multiforme	GBM
KCNG1	0.989	0.7102	0.1936443826260043	2.297246842267908		0.728627485303078	0.0052200609167629	0.909885194335176	0.5834780207924992	0.7333203154177926	0.0030518250810136	0.900357823000968	0.597272185865011	True	True	True	gbm_classical	CLASS
KCNH4	0.636	1.2021	0.1931529251600807	1.7327629672531126	2.17111914956748	1.4025666020356968	0.0408567394888672	1.9397192174367592	1.0141638312711605	1.4061844144937945	0.0340808111385329	1.927375124324508	1.0259313729901252	True	True	True	gbm_classical	CLASS
KCNMA1	0.547	0.5892	0.4999518543437137	1.1232775112709368		0.3512529286507387	0.0132410538776384	0.803754222895793	0.153502919637807	0.3508201181517424	0.0144513296915157	0.8121355394857984	0.1515445997818627	True	True	True	gbm_classical	CLASS
TRPM4	0.607	0.6049	0.5029358146702242	1.0996370368470212	1.1683399737042006	0.4392916833745682	0.0072399978101226	0.8007071760139965	0.2410084346224076	0.4638889604576356	0.0113300156247815	0.8406195572812006	0.2559932918173594	True	True	True	gbm_classical	CLASS
GJA5	0.823	1.9467	0.8963192002181422	1.2910644616374776	1.6343413624944934	1.8970461871290047	0.007016804989662	3.021580915968479	1.1910269280169887	1.9064354782844664	0.0060323739785228	3.0215522424543435	1.2028573200870745	True	True	True	gbm_mesenchymal	MES
GRIA1	0.604	1.519	0.4322671530809142	1.216362167317697		1.4485025467377048	0.029255878038835	2.021132991709164	1.0381106223649912	1.3773334228293856	0.04746143904335	1.8902589010337627	1.0035912840328045	True	True	True	gbm_mesenchymal	MES
GRIN3B	0.514	2.1372	0.9609725323694598	3.479419351716704		1.5010613777072346	0.0652202514008063	2.3116176087330174	0.9747223118270402	1.5551167739737854	0.049410135680175	2.415633815993952	1.0011402244340366	True	False	True	gbm_mesenchymal	MES
HTR3A	0.586	0.9188	0.4538395654435865	3.7170762289638177	4.812107315512201	0.5908120874028995	0.0207550248416819	0.9229227203010398	0.3782103473490336	0.6250282512869282	0.0204481351835339	0.9299791984559636	0.4200742506449664	True	True	True	gbm_mesenchymal	MES
KCNH5	0.619	0.5089	1.381399765117033	inf		0.6255821257339339	0.0484187870809531	0.9967468408402528	0.3926302848453262	0.6219698665153977	0.0390445463879216	0.9764090121570708	0.3961931014939784	True	True	True	gbm_mesenchymal	MES
AQP5	0.814	1.3632	0.230858006100707	1.4252609200666584		1.432420442207055	0.0228087173617214	1.951789158346296	1.0512551084109514	1.468811295813937	0.0148730200210548	2.001400421269141	1.0779485203378485	True	True	True	gbm_proneural	PRO
CHRNA2	0.843	1.2201	0.2888193706807115	2.886860569390089	2.92624296641085	1.8951821730644207	0.0017429475530687	2.827902728509092	1.2700986610649023	2.0690312595104534	0.0002669908287077	3.0587299412759967	1.3995646673683042	True	True	True	gbm_proneural	PRO
GABRA4	0.567	1.0972	0.0945185861324858	2.033148445895518		1.380230103339796	0.0590546521829982	1.928652145834955	0.9877546566805352	1.434952410026857	0.0177756663439034	1.934310805123604	1.0645075308413572	True	False	True	gbm_proneural	PRO
GABRD	0.617	1.1441	0.2464940499005044	1.4286900598079768		1.7298706214231927	0.0043200034458596	2.520457368905085	1.1872656144797311	1.8356999792423552	0.0017194466839913	2.6837092271437406	1.2556481081137243	True	True	True	gbm_proneural	PRO
KCNC1	0.529	1.1656	0.1778443411126543	1.263318126854696		1.8090593705629567	0.0088043184338691	2.8189014641853887	1.160982690527422	1.525257411898295	0.0364580684065852	2.265335756167082	1.0269604257193816	True	True	True	gbm_proneural	PRO
P2RX1	0.508	1.1302	0.115735295525703	1.5530718856748085	2.468778523429848	1.4321270565699575	0.0275541309470219	1.971146144249908	1.0405052472353369	1.4460667813073131	0.0174022351865739	1.959797916124203	1.0670024285646642	True	True	True	gbm_proneural	PRO
SCNN1B	0.592	1.1263	0.1345249985509411	2.321309349543394		1.2718094980127728	0.1218325764142556	1.7246787151811438	0.9378554886761122	1.4258160390833472	0.0116196264611154	1.878117348469689	1.0824410833347538	True	False	True	gbm_proneural	PRO
AQP1	0.687	0.8352	0.1374626060314833	1.1577350547290175		0.708666430445108	0.0010423258231133	0.8706463541084741	0.5768221589281942	0.7829144607748606	0.0138237624356003	0.9513347909916284	0.6443105610081536	True	True	True	head_and_neck_squamous_cell_carcinoma	HNSC
CACNA1A	0.657	0.9189	0.0531005871116219	1.6379471508580343	2.022757285939023	0.8504986884636249	0.0415372465940868	0.9938090781157528	0.7278541069978984	0.8540040688661266	0.0314287932395041	0.9860418110348884	0.7396470833974552	True	True	True	head_and_neck_squamous_cell_carcinoma	HNSC
CHRNA2	0.791	1.2155	0.0964566896986397	inf	6.490867585759238	1.2267151008996462	0.134454242779091	1.6030630291319656	0.938721629423437	1.3308867140031533	0.0136122611909882	1.6701457102002215	1.06054186451658	True	False	True	head_and_neck_squamous_cell_carcinoma	HNSC
CHRNA5	0.937	1.2335	0.0820482323019162	1.2232611263877204	1.401950707933516	1.2163703511288164	0.0383307418475215	1.464061102642655	1.010584072232105	1.267560708715336	0.0077288578016314	1.5091554431261538	1.0646419211467644	True	True	True	head_and_neck_squamous_cell_carcinoma	HNSC
CHRNB1	0.528	1.0967	0.071747620291334	1.2210319892589838	1.46691468840041	1.1505792548173874	0.1546729621633588	1.3957475196423978	0.9484757113917792	1.1889497992289637	0.0520232418567314	1.415746715122734	0.998484834883791	True	False	False	head_and_neck_squamous_cell_carcinoma	HNSC
CLCN1	0.545	0.856	0.0571963981994221	2.1133251813908416	2.828585444779705	0.9026518009310298	0.1461414386034022	1.0363515883256922	0.7862006320078818	0.8777033833345123	0.0593354589577565	1.0051505943563763	0.7664157325700364	True	False	False	head_and_neck_squamous_cell_carcinoma	HNSC
GABRR1	0.772	0.9511	0.0337051419234017	2.559374680308546		0.8942830757794583	0.0160844937008317	0.9794626939583918	0.8165111591882049	0.9006123293788291	0.0234138179806386	0.9859376135674868	0.8226712894077463	True	True	True	head_and_neck_squamous_cell_carcinoma	HNSC
GRIN3A	0.528	0.9587	0.0850612589489572	1.4958361218190412	1.8203424955336776	0.7500877671838139	0.0073912838274505	0.9257448989280118	0.6077610140010623	0.7758788636605942	0.011134113260334	0.9438105300318084	0.6378271823847598	True	True	True	head_and_neck_squamous_cell_carcinoma	HNSC
HTR3A	0.813	0.961	0.0409188346975895	6.129263242171926	4.964620758937375	0.9348174414320672	0.1526162470216242	1.025271574202342	0.8523435846599716	0.9018565012976044	0.0168758444341361	0.9816056090602564	0.8285864928088731	True	False	True	head_and_neck_squamous_cell_carcinoma	HNSC
KCNA3	0.713	0.9699	0.0734710718678164	2.3224157556332345		0.8499042516443284	0.0042799964388434	0.9502281970034964	0.7601723872654644	0.8808094420681769	0.0158642657583536	0.9764945510188808	0.7945003609359131	True	True	True	head_and_neck_squamous_cell_carcinoma	HNSC
KCNG3	0.656	0.9458	0.0493487415436874	3.471771749691506		0.8374391480983859	0.0017586684199587	0.9358932263023252	0.7493422401811523	0.8938979808101356	0.0285873437369476	0.9883269417169372	0.808491164581944	True	True	True	head_and_neck_squamous_cell_carcinoma	HNSC
KCNH8	0.984	0.8538	0.0651138390828823	6.372921725144047	5.183267855613497	0.8041934680463894	0.0001025878795136	0.8976627772712094	0.7204566686105159	0.8546837606997605	0.0023638999044832	0.9457333767117008	0.7723998632085581	True	True	True	head_and_neck_squamous_cell_carcinoma	HNSC
KCNK1	0.967	0.8028	0.1159810978411858	1.1220994911599729	1.2318581812566374	0.7377197252973515	0.0088873031815176	0.9265235108709894	0.5873897280611796	0.7126405543021226	0.0026160741072433	0.8885611308599436	0.5715493757244774	True	True	True	head_and_neck_squamous_cell_carcinoma	HNSC
P2RX6	0.583	1.1096	0.068346119518238	1.6507492394772971	2.08614148849874	1.1139954033552957	0.096175634773512	1.265074534782745	0.9809586111934868	1.132258500751608	0.0497691627193045	1.281848722150933	1.0001252802850844	True	False	True	head_and_neck_squamous_cell_carcinoma	HNSC
SCN8A	0.764	0.8989	0.0626595689584054	1.6210263951515316		0.8179835547594719	0.0036455464105578	0.936629641855924	0.7143667741831569	0.8599401631172373	0.0211220284377768	0.9776227403722768	0.756423775351729	True	True	True	head_and_neck_squamous_cell_carcinoma	HNSC
SCNN1A	0.517	0.9514	0.0630515614625703	1.309059555942917		0.8635334491021114	0.015285366304221	0.9722295568114478	0.7669896605116341	0.8933685413702371	0.0447627303035963	0.9973676539601134	0.8002137903119754	True	True	True	head_and_neck_squamous_cell_carcinoma	HNSC
TRPC4	0.647	1.3438	0.0939647073338107	1.487933339149626	2.144450550984763	1.1533650372152946	0.1861690464372184	1.42507382556819	0.9334610496689564	1.2300736700913164	0.038162489204372	1.4960778340041243	1.0113653176735384	True	False	True	head_and_neck_squamous_cell_carcinoma	HNSC
CACNA1B	0.505	1.0489	0.0629534471668117	inf	12.14235244023104	1.09284787595934	0.2087733462960176	1.2551225749277772	0.9515536600539308	1.1516570184465431	0.0376033418845806	1.3156214225528176	1.0081273118551202	True	False	True	kidney_renal_clear_cell_carcinoma	KIRC
CLCN5	0.64	0.8333	0.1625498135438405	1.1692427237675314		0.8618224910310236	0.14646378853731	1.0533800734052643	0.7050997306659389	0.789199478055236	0.0168663888663252	0.9583287705806628	0.6499187286063356	True	False	True	kidney_renal_clear_cell_carcinoma	KIRC
FAM38A	0.684	1.325	0.271481583411869	1.0665273580671557	1.1564409584260138	1.404562269899973	0.0574481317457314	1.994102838237585	0.9893146593032018	1.6103194874453732	0.0125551988759314	2.34087794509353	1.1077591025544569	True	False	True	kidney_renal_clear_cell_carcinoma	KIRC
GABRA3	0.924	1.2548	0.1327357865086434	inf	9.211533522448343	1.227801154112523	0.0212384953224945	1.4620312686229688	1.0310967394424444	1.3046513659099357	0.0037388967203589	1.5615928022569474	1.08998657275483	True	True	True	kidney_renal_clear_cell_carcinoma	KIRC
GABRD	0.851	0.8272	0.162542894433327	1.2013368413833403		0.8386589212853625	0.0719958391739485	1.0158520255515475	0.6923732675235361	0.7730457232407696	0.0085631826170206	0.9365900496853842	0.6380589783348521	True	False	True	kidney_renal_clear_cell_carcinoma	KIRC
GRIA1	0.765	1.1371	0.0654027379223968	5.2481621884456455	4.5931553323272585	1.0971079186396735	0.0833199149435378	1.21843711975057	0.9878604038165536	1.1240915254671895	0.0283827568230302	1.2480346006238932	1.0124573124779457	True	False	True	kidney_renal_clear_cell_carcinoma	KIRC
GRIA3	0.861	1.0807	0.0549958567455341	2.2986602229303874	2.4824104719160367	1.0973573267578929	0.0804014088278106	1.217809664722142	0.9888188092709704	1.1419636362851502	0.0130214542173676	1.2681100572915815	1.0283657471992986	True	False	True	kidney_renal_clear_cell_carcinoma	KIRC
GRIN2B	0.98	1.2478	0.123210699470221	inf	8.390922409690694	1.223263089331783	0.0113866678823795	1.4298959245005824	1.0464905592651257	1.2541114666723958	0.0038399698889722	1.4621875560481736	1.075645572507779	True	True	True	kidney_renal_clear_cell_carcinoma	KIRC
KCNH2	0.75	1.0567	0.0726938096698841	1.706406284453076		1.0966125328709593	0.1743220994610311	1.25268506231374	0.959985141858804	1.181345507884994	0.0091404157370216	1.339046244954481	1.0422173351059243	True	False	True	kidney_renal_clear_cell_carcinoma	KIRC
KCNH3	0.863	1.0861	0.0774351271197753	2.1600228622015574	3.343258755735707	1.195998748847072	0.0158620004842074	1.3832219149201346	1.0341167905269573	1.2913831416643111	0.0003494928493786	1.4856988736054904	1.1224821181479985	True	True	True	kidney_renal_clear_cell_carcinoma	KIRC
KCNJ3	0.538	0.9608	0.093812360691009	1.5250087518313271		0.908001035934972	0.1080332097938599	1.0214166017911934	0.807178853186025	0.8601763127684291	0.0088377915941351	0.9628387207623066	0.7684602551734605	True	False	True	kidney_renal_clear_cell_carcinoma	KIRC
KCNK15	0.587	1.0731	0.075810462238086	2.864450479123496	3.129795737688227	1.1480821207346938	0.0367406587395662	1.3069268326735977	1.008543495318887	1.157220788336049	0.0282094101311597	1.318434155141842	1.0157200097816297	True	True	True	kidney_renal_clear_cell_carcinoma	KIRC
P2RX6	0.526	1.0736	0.0956110879579958	2.1010083652728624	2.468917036848465	1.1850172811612512	0.0522584071785951	1.4065970893788011	0.998342714665344	1.2664214282184358	0.0046947577287423	1.4917267677353538	1.0751454412027792	True	False	True	kidney_renal_clear_cell_carcinoma	KIRC
TPCN1	0.555	1.1374	0.1904740756875858	1.0748054281749706	1.1526275428433896	1.2991263418086572	0.1300914373844133	1.823077265328087	0.9257584876291104	1.6078792243416404	0.0075020567420327	2.277447587718408	1.1351635989390456	True	False	True	kidney_renal_clear_cell_carcinoma	KIRC
TRPM1	0.639	1.2165	0.1201091433328951	3.889476682005948	7.1893129115198455	1.1560300204474925	0.2073942270298367	1.4483048392770197	0.9227376529674172	1.2286481272773864	0.0488642485377416	1.5080288878523298	1.0010260631095087	True	False	True	kidney_renal_clear_cell_carcinoma	KIRC
ACCN1	0.578	0.8789	0.1372542823806431	3.35884385151934		0.8769523969417017	0.2621371735493945	1.103178148800365	0.6971181466366819	0.8321730003045315	0.0397263382922752	0.9914061316592324	0.698514847065599	True	False	True	kidney_renal_papillary_cell_carcinoma	KIRP
AQP1	0.625	0.7768	0.2535614474672598	1.3318130093242937		0.7124502807667673	0.0140101651760434	0.9337121820133064	0.5436208419924117	0.7012914769813644	0.0013112595484306	0.8707376517235154	0.564819649998169	True	True	True	kidney_renal_papillary_cell_carcinoma	KIRP
CHRNA5	0.534	1.1714	0.1674376211734597	1.7190359782937557		1.174993765182345	0.4172581291529758	1.7348150467098096	0.7958256707744157	1.817132718569613	0.0002122324589837	2.492532526117823	1.3247455278102584	True	False	True	kidney_renal_papillary_cell_carcinoma	KIRP
CLCNKB	0.71	0.894	0.1011940326045776	4.08988611998251		0.8629800571107252	0.1875703845047542	1.0744514191164225	0.6931300622072468	0.7256438202285731	0.0005855048304839	0.8711999433143198	0.6044065519939327	True	False	True	kidney_renal_papillary_cell_carcinoma	KIRP
GABRD	0.608	1.26	0.2498406922537001	2.128053860445186		1.078107989769922	0.6938323461935791	1.5677690717343793	0.741382681009202	1.4785548053222004	0.0023078808612342	1.901375945569268	1.1497591086263843	True	False	True	kidney_renal_papillary_cell_carcinoma	KIRP
KCNJ15	0.672	0.8215	0.1810556041041049	1.130131950373661		0.7250135571497642	0.0197787218699214	0.9501559019845076	0.5532193790019999	0.7395054260495071	0.0071835441306406	0.9215005651349524	0.5934540854856394	True	True	True	kidney_renal_papillary_cell_carcinoma	KIRP
P2RX6	0.621	1.32	0.2528989443378499	2.130445880580527	3.2435921558586074	1.15094804681475	0.3933921314262859	1.5895203526034003	0.8333843629602192	1.3954456321018325	0.0112675872381461	1.8056383106885023	1.078437747263778	True	False	True	kidney_renal_papillary_cell_carcinoma	KIRP
PKD2L1	0.825	0.8327	0.1621844587561243	2.109961070928278	3.4822782540982	0.908254404372424	0.5161781881077294	1.2144275530851307	0.679271530826409	0.7785493423024002	0.0103221202293122	0.942673627197365	0.6429999322263784	True	False	True	kidney_renal_papillary_cell_carcinoma	KIRP
SCN9A	0.884	1.3819	0.2575174735796616	2.635847918984521		1.4067459858350653	0.0299539285521463	1.914442575915232	1.0336869298453664	1.3698280296914942	0.0020881601463713	1.673814308034196	1.121049582335238	True	True	True	kidney_renal_papillary_cell_carcinoma	KIRP
SCNN1A	0.752	0.7061	0.2919422865711233	1.2538987716123542		0.7617983053153925	0.0721547843382131	1.02478749045022	0.5662995141816618	0.7201029547968786	0.0065648625511172	0.912478262810034	0.5682856092486998	True	False	True	kidney_renal_papillary_cell_carcinoma	KIRP
ACCN2	0.827	1.0757	0.0847808782267175	1.961865241547115		1.1518501270935593	0.0383727026068695	1.316753246819443	1.0075985903130853	1.2099930709493136	0.0008988255259486	1.3540903599886338	1.081230082575612	True	True	True	liver_hepatocellular_carcinoma	LIHC
AQP10	0.808	1.0731	0.0656774717674685	inf	13.706565491426815	1.194096412571924	0.0013650987901383	1.3310571554199897	1.071228411726042	1.1290187397463405	0.0152772809374188	1.2453257611814958	1.0235741959509983	True	True	True	liver_hepatocellular_carcinoma	LIHC
AQP6	0.895	1.1207	0.091909028303825	5.146693002650357	6.04100142451052	1.1173144767209264	0.0552621565610444	1.2515132814623269	0.9975057063968816	1.15601594598224	0.0059521619432979	1.2818358828232888	1.0425459961549877	True	False	True	liver_hepatocellular_carcinoma	LIHC
CACNA1E	0.828	1.1803	0.111024213436773	inf	5.732110087079795	1.206116842686338	0.0139717195852876	1.4005159243551688	1.0387013906189233	1.1740198561864716	0.0174644216156446	1.340083495584685	1.0285348840288004	True	True	True	liver_hepatocellular_carcinoma	LIHC
CACNA1G	0.785	1.1813	0.1635453374485937	inf	7.617822984381888	1.2863790503890078	0.0160911569809187	1.5791792214467042	1.0478678029741113	1.2935401462673204	0.0046322640536235	1.5457972215504627	1.0824486463541343	True	True	True	liver_hepatocellular_carcinoma	LIHC
CHRNB2	0.561	1.0905	0.1183311132606662	2.9650184898163388	3.731795210442786	1.3026687041803264	0.0102757036310369	1.5941622168532483	1.0644749542493166	1.2720047667188432	0.0064461966721651	1.5123951218353384	1.069823687735762	True	True	True	liver_hepatocellular_carcinoma	LIHC
GABRR2	0.744	1.3573	0.2962628148674532	inf		1.8539180203166885	0.0010716644093977	2.683666862599925	1.280714858447515	1.525937247509357	0.0082421933105068	2.087824159624027	1.115268483029598	True	True	True	liver_hepatocellular_carcinoma	LIHC
GABRR3	0.523	1.0934	0.0892747760935198	inf	inf	1.0959821149690634	0.399584161577898	1.356487713020596	0.8855051061666515	1.2149153021830403	0.0299092126728816	1.4483160402383422	1.019127835686752	True	False	True	liver_hepatocellular_carcinoma	LIHC
GRIA2	0.786	1.149	0.141670668975657	inf	inf	1.4914989573841273	0.0001747378153088	1.837790153218279	1.210458732724378	1.3922819266087534	0.0002394798192454	1.6611799477517013	1.1669108851120833	True	True	True	liver_hepatocellular_carcinoma	LIHC
HTR3A	0.997	1.2035	0.0839494823482346	inf	inf	1.291486730700659	0.0003473386569212	1.4857892013089216	1.1225939548534132	1.29484608970996	6.527715014340348e-05	1.4699486347795192	1.1406020294638766	True	True	True	liver_hepatocellular_carcinoma	LIHC
KCNJ11	0.517	1.0797	0.0826500630229273	1.3515131325528944		1.1596230718669216	0.0774284819196864	1.366802073866145	0.9838481331846208	1.162887952899489	0.0465802220355943	1.3492219370987562	1.0022875805789562	True	False	True	liver_hepatocellular_carcinoma	LIHC
KCNK12	0.797	0.8161	0.1857610579958196	inf	8.026474010789244	0.7846300259650364	0.021221941727308	0.964430097210342	0.6383503370816328	0.8246810460804624	0.0427271391215236	0.9937032618044424	0.6844083680769955	True	True	True	liver_hepatocellular_carcinoma	LIHC
KCNK15	0.641	0.8611	0.1133024954302428	inf	6.901280201202739	0.8348783352015708	0.0264223891527156	0.9790866421873188	0.7119102687702609	0.8707943724627055	0.0478147593619236	0.9986693353305612	0.7592932037526957	True	True	True	liver_hepatocellular_carcinoma	LIHC
KCNK6	0.871	0.8331	0.1677636267279741	1.297812262191723	1.5262529586862104	0.6326116053880148	0.0002349922283911	0.8074329187929745	0.4956417232404315	0.6444233460173093	0.0001214388714731	0.8062884961788016	0.5150531737216456	True	True	True	liver_hepatocellular_carcinoma	LIHC
KCNQ3	0.675	1.1065	0.1321070918844647	inf	5.970454413353036	1.3660005230822123	0.004821857548063	1.6968197572286514	1.0996792211498485	1.3091910452795723	0.006894799549795	1.5917607790743782	1.0767831545874085	True	True	True	liver_hepatocellular_carcinoma	LIHC
P2RX1	0.655	0.9123	0.1297099060848656	1.8286066265184064	2.383283164031494	0.730885015172802	0.0012278814960038	0.8839059811269457	0.6043548938576837	0.7560823744136748	0.0020903542969176	0.903472811197076	0.63273686802106	True	True	True	liver_hepatocellular_carcinoma	LIHC
P2RX2	0.726	0.9063	0.070645963406522	inf	11.74071310436284	0.84582424136334	0.0610970224630193	1.007824314087012	0.7098644449017558	0.8483269311209142	0.0359603005587252	0.9892811585250092	0.7274560683416018	True	False	True	liver_hepatocellular_carcinoma	LIHC
P2RX6	0.774	0.8543	0.0848355721086431	2.259405669928206	3.171620791643321	0.8235685253947335	0.0133346809512009	0.9604295290035796	0.7062101856911228	0.8605521474319128	0.0264649877939506	0.9826025526971126	0.7536617897205393	True	True	True	liver_hepatocellular_carcinoma	LIHC
TRPV3	0.89	1.138	0.0905973350866529	inf	7.018746518351482	1.3084399219576623	0.0022269917118491	1.5544645748719024	1.1013535187919317	1.2416819047496817	0.0103878133712968	1.4652489222014211	1.0522266416455732	True	True	True	liver_hepatocellular_carcinoma	LIHC
ACCN2	0.573	1.0572	0.0575351667564269	1.3594878567356274	1.7010408916742763	1.1730177171583098	0.0660368857504214	1.3905961289141204	0.9894825220330156	1.2226896774599434	0.0182998613464663	1.4449317588180268	1.0346302088273052	True	False	True	lung_adenocarcinoma	LUAD
ANO1	0.538	1.207	0.10585788427551	1.2664065832720548	1.560156250401756	1.140025584419918	0.0629474465112608	1.308886919963537	0.9929492863815782	1.1500581924225513	0.057697451493504	1.3286858030469209	0.9954451556005064	True	False	False	lung_adenocarcinoma	LUAD
AQP4	0.535	0.998	0.0410384689251388	1.6524654879258376		0.9406145032219124	0.0531064394429058	1.0008204962046778	0.8840303001652995	0.9303022338086742	0.0247939052346094	0.9908804436259808	0.8734275177158384	True	False	True	lung_adenocarcinoma	LUAD
CHRNA9	0.702	1.0115	0.043126968597054	6.352970350271871	6.988860026287108	1.073542198395878	0.0826106334894681	1.1631067234259609	0.9908745504814528	1.12134340935277	0.0047971678295222	1.2142381002803928	1.0355555812394055	True	False	True	lung_adenocarcinoma	LUAD
CLCNKB	0.908	0.9257	0.0593911167469792	2.471653032064097		0.8559014226538264	0.0095593583543885	0.9627964547318606	0.7608744732082177	0.8300874687381409	0.0013770434487044	0.9303975601377654	0.7405922320497766	True	True	True	lung_adenocarcinoma	LUAD
GABRA2	0.957	1.0856	0.052462212779532	inf	inf	1.205657605785183	0.0023165869940451	1.3598231482221603	1.068970082093482	1.2746247328280276	7.274278826329664e-05	1.4369662060696429	1.130623811941045	True	True	True	lung_adenocarcinoma	LUAD
GRIN2D	0.52	1.0412	0.0505329378389947	1.601330179875207		1.1148545598047577	0.0498162798820892	1.2427922482006784	1.000087256190195	1.1261506158387808	0.0374015669781688	1.259458113884807	1.006953066221668	True	True	True	lung_adenocarcinoma	LUAD
HCN2	0.835	1.0637	0.0504780265163183	1.7986216829674402	2.404447677700993	1.1299892023163949	0.0526285230765372	1.278648868538263	0.9986131679851652	1.204030097644006	0.0026858976548473	1.359226563985824	1.06655396123332	True	False	True	lung_adenocarcinoma	LUAD
HVCN1	0.57	0.8321	0.1684393427992015	1.156625061535767	1.3376533795231005	0.7051112244304246	0.0068213727229573	0.908213156393994	0.5474285803035526	0.7721020442561927	0.034464613651754	0.9812648064146589	0.607523639742845	True	True	True	lung_adenocarcinoma	LUAD
ITPR2	0.509	0.861	0.1297393911792461	1.1399489646024905	1.2822422712430528	0.7986770934469735	0.0565708845837139	1.00631030976276	0.6338850883355139	0.7974931847026885	0.0405041360120907	0.9902604034156698	0.6422506418044388	True	False	True	lung_adenocarcinoma	LUAD
KCNF1	0.845	1.056	0.0511406772886088	2.236422740115253	2.793951645558526	1.134863435797637	0.0272245407522037	1.2697226171593683	1.0143278543716494	1.2181079731709954	0.0008190084473218	1.3673290229635535	1.0851719003863352	True	True	True	lung_adenocarcinoma	LUAD
KCNJ14	0.986	1.3491	0.1464276732272583	1.3143558363063863		1.4238790111767916	0.0010724150902315	1.759700348181279	1.1521458415151362	1.4232929588687555	0.0009392729312319	1.7543526536355043	1.1547067475672217	True	True	True	lung_adenocarcinoma	LUAD
KCNK17	0.601	0.9322	0.0556962676317401	1.9551682289610897	2.309711458181196	0.8575016633222352	0.0169897776717226	0.9728756235066296	0.7558099769732686	0.8698690355755654	0.0285035894626777	0.9854469122160612	0.7678466791798749	True	True	True	lung_adenocarcinoma	LUAD
KCNK9	0.553	1.0536	0.0554517859171643	6.803366546309997	6.358740742129978	1.0749507789530046	0.2364524966507628	1.211582017194773	0.9537275733483512	1.1393926724082133	0.0298726977788598	1.28179791666007	1.012808372571114	True	False	True	lung_adenocarcinoma	LUAD
KCNV1	0.513	1.0044	0.056427247438171	inf		1.090254224976733	0.0888343498111358	1.20435399884579	0.9869641950944495	1.1434066536372582	0.0097344394696118	1.2656883655278297	1.0329389217674745	True	False	True	lung_adenocarcinoma	LUAD
MCOLN2	0.846	0.8602	0.0814301065573759	1.3105372655358094	1.6479345561354437	0.8221420470573012	0.0208731410307995	0.9707409743616986	0.6962903219203379	0.8084718972696512	0.0145208014937903	0.958759079265292	0.6817424969531146	True	True	True	lung_adenocarcinoma	LUAD
RYR1	0.787	0.8828	0.05793881460508	1.4896846830467456		0.8951488697143509	0.0396933047753121	0.9947921927634632	0.8054863164184555	0.8822373589411605	0.0261104004915581	0.9852073431667177	0.790029391183458	True	True	True	lung_adenocarcinoma	LUAD
SCN3A	0.535	1.0459	0.0486446191966804	1.873646518981489	3.1519263702273106	1.0648985145348582	0.2716498902664345	1.1912361969739746	0.9519596945922242	1.1265870174713035	0.0339445347546742	1.257781955100266	1.0090765754655076	True	False	True	lung_adenocarcinoma	LUAD
TRPA1	0.745	1.0506	0.0554941221766036	2.73364544001519	3.893629174377193	1.161945894314148	0.0054113365055752	1.2915736744644786	1.0453281047814018	1.196313707258883	0.0009585912711869	1.3305947338573627	1.0755840600891111	True	True	True	lung_adenocarcinoma	LUAD
GABRR2	0.738	1.0831	0.0842805261242687	2.374027888241028	2.781109161989622	1.2597408384915794	0.0116298182179629	1.507224378447752	1.052893651970929	1.307456999034188	0.0025857747363235	1.5565416445452676	1.0982319749131328	True	True	True	lung_squamous_cell_carcinoma	LUSC
GJA9	0.537	1.1015	0.0848769677473356	1.4680200077320378	1.7943128227771603	1.2363506085312508	0.0311863952807043	1.4995339880798868	1.019358573641187	1.246715044882097	0.0200343143244176	1.5013226534694906	1.0352860522975882	True	True	True	lung_squamous_cell_carcinoma	LUSC
GJC1	0.517	0.8504	0.0952999580414942	1.290746088138215		0.8370598206955682	0.0322432590881765	0.98504468317052	0.7113069644390991	0.8498440730649776	0.0582666712520213	1.005710720172627	0.7181338868493932	True	True	False	lung_squamous_cell_carcinoma	LUSC
GRIN2D	0.989	1.1329	0.0515971122842861	1.5715000296471262		1.1920293103977486	0.0024414160445698	1.3354420805095013	1.0640175995541594	1.1974627605656958	0.0023501847257397	1.3448890580446995	1.0661972854670652	True	True	True	lung_squamous_cell_carcinoma	LUSC
KCNA3	0.746	1.0967	0.0779320846616145	1.6200710920413748		1.1375017114749704	0.0338829546873272	1.281282000496634	1.0098558655369838	1.1480027444205316	0.0182920259006278	1.2874561203306856	1.0236545388891114	True	True	True	lung_squamous_cell_carcinoma	LUSC
KCNK3	0.579	1.0173	0.0478873884801604	1.5539875877011502	2.06431479841846	1.14811457098878	0.0101447853320907	1.2756063345051305	1.0333651005489335	1.1435955069031385	0.0131794738238129	1.2715878860896013	1.0284862711541218	True	True	True	lung_squamous_cell_carcinoma	LUSC
KCNQ4	0.819	1.1584	0.100594525763951	2.123055413260324	2.631255915337828	1.2274151520231726	0.0065892919869787	1.4229487418161897	1.0587506852096271	1.1930385394984178	0.0179502610596575	1.380819188581068	1.0307945953381088	True	True	True	lung_squamous_cell_carcinoma	LUSC
P2RX6	0.567	1.0538	0.0521801685788963	1.9973062237808363	2.362838200311713	1.1725582490458768	0.0263929660752465	1.3494613592521891	1.0188456586614945	1.1618945837629846	0.036376852158617	1.3372122565099855	1.0095622570055902	True	True	True	lung_squamous_cell_carcinoma	LUSC
SCNN1D	0.755	1.0455	0.0516821363947561	1.441678523777704	2.2159166004905857	1.1560820240025758	0.025175090304274	1.3126065711326724	1.018222577591227	1.1780224875340417	0.0094054278266375	1.3330742601669012	1.0410050081997275	True	True	True	lung_squamous_cell_carcinoma	LUSC
TRPA1	0.512	0.9234	0.0481357571480862	1.760064238161551	2.4575267716887104	0.9287446937544256	0.1390283310363207	1.0243017333915378	0.8421021639014322	0.9078683626519568	0.0582961192889719	1.0034003723021467	0.8214317899975344	True	False	False	lung_squamous_cell_carcinoma	LUSC
TRPV3	0.651	1.0505	0.0354953703028983	2.0128378696875906		1.1030637132040844	0.0706014244294192	1.2268203767412282	0.9917911199189596	1.1142769074548626	0.0347318356587324	1.2320101921006508	1.0077944439486726	True	False	True	lung_squamous_cell_carcinoma	LUSC
AQP3	0.693	0.9181	0.1959964038969903	1.3183679658164185	1.8054942437766184	0.767620935114156	0.0110225273410808	0.9412454444516908	0.6260236408036861	0.7366284530087971	0.0042215726006213	0.9082136070288946	0.5974601939264604	True	True	True	mesothelioma	MESO
CFTR	0.612	0.8949	0.1762545806064472	inf	7.342604290444098	0.843915061169091	0.0374141643166587	0.990161783710268	0.7192689540080511	0.839418198153268	0.0442494092443694	0.995506625947561	0.7078033365375065	True	True	True	mesothelioma	MESO
CLCNKB	0.609	0.8871	0.2359748240995914	1.905942019760255		0.7296446825679205	0.0028057782902769	0.8972123313454313	0.593372766066756	0.6873835319455184	0.000510954409597	0.8492258736379689	0.5563845081235996	True	True	True	mesothelioma	MESO
CNGA3	0.678	1.1989	0.1943189283959845	inf	12.541036183017289	1.412602657579223	0.0103702516935445	1.8396369746199583	1.0846956740539055	1.482701284158233	0.0017644447030647	1.8978376445090364	1.1583725849284603	True	True	True	mesothelioma	MESO
GABRB3	0.63	0.8655	0.1801743646111337	2.1380875562938995		0.8990546235283421	0.1442356376225607	1.0370916286903988	0.7793903583122924	0.8574385871553288	0.0298969256296347	0.9851316908003228	0.7462971068828856	True	False	True	mesothelioma	MESO
KCNA1	0.946	0.8754	0.1996968102691189	4.302733906124455	5.240080978549228	0.8028760402385898	0.0042799075869136	0.9333987542319284	0.6906050956963531	0.8206960178496725	0.0085451474646842	0.950917795379551	0.7083072343235214	True	True	True	mesothelioma	MESO
KCNQ5	0.784	1.0707	0.2253860216533683	1.968533941535144		1.3607184875666292	0.0016784108055416	1.648975760131699	1.1228514373417693	1.3976911758218284	0.0006775269516873	1.6953977344041669	1.1522609611465364	True	True	True	mesothelioma	MESO
MCOLN2	0.726	0.8084	0.3249426236294325	1.49790079692026		0.7250707095852105	0.0137026994790121	0.9362589040950312	0.5615193955421531	0.6912855840422785	0.0050386784111053	0.8947734206808831	0.534074602194857	True	True	True	mesothelioma	MESO
AQP2	0.954	0.8777	0.0716687537437743	2.321312817949532	2.761298461826528	0.8280515213367711	0.0108678443967642	0.9574491933113184	0.716141730316538	0.8156909906054143	0.0034149859253282	0.9348794705010686	0.7116979387709013	True	True	True	ovarian_serous_cystadenocarcinoma	OV
CNGA4	0.572	0.8877	0.0618721924620457	1.9788135745081512	2.760757245506927	0.8786212430410361	0.0663198564244521	1.0087558662463372	0.7652746462784482	0.87382820512634	0.0550991342201413	1.0029484648295084	0.7613309744724734	True	False	False	ovarian_serous_cystadenocarcinoma	OV
GJA9	0.746	1.1989	0.1080895758260881	1.3586245678210225	1.899381061369548	1.3142118347436291	0.0347451284491441	1.6936515753570236	1.0197804387340594	1.3465394481258768	0.0240384230257952	1.7436375843352103	1.039876922617747	True	True	True	ovarian_serous_cystadenocarcinoma	OV
GJB1	0.685	0.9667	0.061106623842842	1.274523745423256		0.8870544539391076	0.0311324012567191	0.9891929910471384	0.7954621710574894	0.8678663577801763	0.0079684317670597	0.963641009528376	0.7816105868462939	True	True	True	ovarian_serous_cystadenocarcinoma	OV
GJB7	0.898	0.9252	0.048001550388779	3.122341317091072		0.8091372323605176	0.001110335996084	0.9189763689436564	0.7124264376293	0.8417424204342892	0.0060362188589286	0.9518893606874188	0.7443410249347693	True	True	True	ovarian_serous_cystadenocarcinoma	OV
GLRA2	0.609	0.8598	0.0529738976061785	inf	10.259921336161868	0.883852911753258	0.0739152474831626	1.0120112930408434	0.7719241622960668	0.8821242927560111	0.0515963892515307	1.0008688351759614	0.7774677765178776	True	False	False	ovarian_serous_cystadenocarcinoma	OV
GRIN2D	0.553	1.0817	0.0511205593425622	1.4242463978233235		1.1837695709923497	0.0244056385801126	1.3711042802177484	1.0220305030226189	1.1613956220321895	0.0419933547481699	1.341553165567822	1.005431484561874	True	True	True	ovarian_serous_cystadenocarcinoma	OV
HTR3C	0.866	1.1377	0.0760520754188367	inf	7.790794428684363	1.2258165209034269	0.0237313220678733	1.462387349704121	1.0275158241924085	1.2284777770533486	0.016898749024127	1.4544147506759062	1.0376391246118688	True	True	True	ovarian_serous_cystadenocarcinoma	OV
KCNA6	0.799	1.0764	0.0502930826882801	2.0865053795985		1.1776767698056587	0.0057046157600791	1.3224695086369418	1.048736900988651	1.153267004619117	0.0086593790762905	1.2828213060406408	1.0367966120302448	True	True	True	ovarian_serous_cystadenocarcinoma	OV
KCNC3	0.61	1.1494	0.0996707447913288	1.1918222700192511		1.2883574219055585	0.0087479802154629	1.5570308347983943	1.0660449423880922	1.206407487412858	0.0397656666878596	1.4426960610254034	1.008818880846849	True	True	True	ovarian_serous_cystadenocarcinoma	OV
KCNH3	0.745	0.9107	0.056772692557229	1.4579153118606631		0.8500580640862013	0.007235846356287	0.9570479636129609	0.7550287339728419	0.8740650297828805	0.02545912983766	0.9836057178677544	0.7767235004952117	True	True	True	ovarian_serous_cystadenocarcinoma	OV
KCNJ5	0.614	1.0697	0.0573244597069932	1.330409871588359		1.1743122835081117	0.0468576747879436	1.3759335548122262	1.0022354163651663	1.1944594902348946	0.0240291620325222	1.393787619560863	1.023637643059078	True	True	True	ovarian_serous_cystadenocarcinoma	OV
KCNT1	0.903	1.126	0.0408118517823438	1.688951602871222		1.1375137356641056	0.0068510983987241	1.2488671670854858	1.036088971611132	1.124577950573277	0.011548940348685	1.231853052361844	1.0266448295036628	True	True	True	ovarian_serous_cystadenocarcinoma	OV
P2RX5	0.716	1.1486	0.0901828336345347	1.257773298472736	1.5873127597496064	1.3245284692022214	0.0144470623910921	1.65909091113573	1.057431906806254	1.3055844251335738	0.0174841401683816	1.6267389372937104	1.0478329694296884	True	True	True	ovarian_serous_cystadenocarcinoma	OV
PKD2L2	0.635	0.7325	0.179853505548678	2.900014579458115	4.3455006152676585	0.6990016701250744	0.0278616598247401	0.9617894949831391	0.5080148383677334	0.7366541305722363	0.0428873225548622	0.9902601343984956	0.5479967225165132	True	True	True	ovarian_serous_cystadenocarcinoma	OV
TRPC7	0.711	0.8728	0.0801199727188547	inf	inf	0.7789872809853617	0.0225567455279789	0.9654712139679376	0.6285233315688673	0.8142010804217767	0.0377273803935531	0.9884102601383198	0.6706965984622801	True	True	True	ovarian_serous_cystadenocarcinoma	OV
AQP6	0.661	1.1947	0.1842600809300719	1.9734219736348573		1.189379992905505	0.0495271828977329	1.4141175552724166	1.0003586775721651	1.1944815512218483	0.0402990705343862	1.4156146663957794	1.007891631867602	True	True	True	pancreatic_adenocarcinoma	PAAD
CHRNA1	0.606	0.8153	0.1518696564051007	1.762864389691525		0.77556336574716	0.0116411550762966	0.9448705353754858	0.6365935985611311	0.8388587337786687	0.0501666499299454	1.0001277380728326	0.7035940994824271	True	True	False	pancreatic_adenocarcinoma	PAAD
CNGB1	0.609	1.2006	0.2182862527007688	3.18168537426379	3.538234939025277	1.2544338502124164	0.1162338630080766	1.6645140086517716	0.9453836233155768	1.2801299555496073	0.0462725970880528	1.63205828140932	1.004089573125021	True	False	True	pancreatic_adenocarcinoma	PAAD
GABRA1	0.507	0.7293	0.4249319526500402	inf	8.868446587827696	0.6426496304274227	0.0229888147039344	0.9408256691473308	0.4389745741767474	0.66587255987332	0.0401589034293434	0.9819054304755392	0.4515569954405029	True	True	True	pancreatic_adenocarcinoma	PAAD
GABRA5	0.866	0.8011	0.1271745658366771	3.6509687881710713	3.996431051784567	0.7747034238643372	0.0275786079294167	0.972207837648026	0.6173221112874921	0.7519992884470562	0.0124766151277049	0.9404257750791442	0.601326489352429	True	True	True	pancreatic_adenocarcinoma	PAAD
HCN1	0.791	0.8306	0.1446896463646621	2.92087859690386		0.8116069269718857	0.0778603043480626	1.023562474374054	0.6435423536912788	0.7637708359776137	0.0223156973903371	0.962396234294988	0.6061389987849217	True	False	True	pancreatic_adenocarcinoma	PAAD
KCNA7	0.617	1.1231	0.1141587644991602	3.593831878021556	3.917231928490032	1.2225357104840662	0.041085539178906	1.4824844084233764	1.0081681499762158	1.2286050719828017	0.0410310929981353	1.4968609736304508	1.008423928135979	True	True	True	pancreatic_adenocarcinoma	PAAD
TRPM6	0.56	0.9781	0.1916174358298962	1.8237788346599784		0.8256366959077671	0.138822401113299	1.0640723164889807	0.6406293473349224	0.7497207191389929	0.022659460681585	0.9604642593599714	0.5852181913368072	True	False	True	pancreatic_adenocarcinoma	PAAD
GABRA2	0.997	1.1508	0.0509529593800966	inf	9.172920995650296	1.295571548692161	2.364318859695324e-05	1.4608396852845733	1.149000574593255	1.2639577042040129	7.606901981835068e-05	1.4194795942883909	1.1254751984071862	True	True	True	pheochromocytoma_and_paraganglioma	PCPG
GABRG3	0.511	1.0233	0.032250890084609	inf		1.087617820278093	0.0472325568606326	1.1816991628785996	1.0010267927286292	1.0870842763393982	0.0469486253554359	1.180421945320348	1.0011269517220338	True	True	True	pheochromocytoma_and_paraganglioma	PCPG
HCN4	0.687	0.9537	0.0402389697583169	1.500057496521105		0.8911903102726759	0.0141563811582414	0.9771022183421176	0.8128322239115255	0.8977126626063402	0.0218930110223528	0.9844809189828864	0.8185918173369633	True	True	True	pheochromocytoma_and_paraganglioma	PCPG
KCNA3	0.648	1.0482	0.049939196156634	1.7662847838934024	2.055242733265595	1.12306264746847	0.0255242735409779	1.2434762557795531	1.0143094444116911	1.126273459110176	0.0185745152105009	1.2434941114359648	1.02010286420349	True	True	True	pheochromocytoma_and_paraganglioma	PCPG
KCNJ14	0.53	1.1753	0.1542262552133189	1.1903571830500164	1.4025563166428887	1.6110780059916183	0.0023039890856646	2.1892782802543764	1.185583561852331	1.600574509630854	0.0028135115456011	2.179194966414042	1.1755895183144915	True	True	True	pheochromocytoma_and_paraganglioma	PCPG
P2RX2	0.584	1.118	0.0796825381253922	inf	inf	1.306802327056966	0.0192850570642581	1.6351115180728786	1.0444133645478888	1.3032815739698065	0.0188075945528915	1.6255897389010567	1.0448779420799474	True	True	True	pheochromocytoma_and_paraganglioma	PCPG
TRPC3	0.648	1.055	0.0417768319163206	2.8835767326153308	4.157306575636767	1.1134011509863924	0.0318665421960949	1.2281672512265756	1.0093593700530346	1.1153257894630446	0.0295947450048522	1.2305740187511194	1.01087102253615	True	True	True	pheochromocytoma_and_paraganglioma	PCPG
CACNA1F	0.587	1.0818	0.0602823738117282	inf	4.633355002388181	1.1892233780453283	0.0273482295705197	1.387130194644035	1.01955263345159	1.2130341975870158	0.0128255412943973	1.4123103042453249	1.0418758257958425	True	True	True	prostate_adenocarcinoma	PRAD
CATSPER2	0.922	1.1426	0.0789330042305008	1.2448800871187575	1.4623118158663184	1.3067587656419946	0.0010830867804365	1.5342031008915349	1.1130328641559135	1.3261149091585105	0.0005586860754968	1.5566884031987982	1.129693488227202	True	True	True	prostate_adenocarcinoma	PRAD
CHRNA1	0.845	0.941	0.0312904589341053	3.0334500967418427	4.039631474267041	0.9151554480919416	0.0182465117032822	0.9850659276485036	0.850206540156779	0.9190872077220632	0.0228773512201727	0.9883690154863384	0.8546618541888263	True	True	True	prostate_adenocarcinoma	PRAD
CHRNA2	0.513	0.9562	0.0428859388318355	1.1971999127638964		0.9255677239046628	0.0419745380413802	0.9971968672802044	0.8590837372670352	0.9259379737227884	0.0436345586116356	0.9978048440919352	0.8592473129974783	True	True	True	prostate_adenocarcinoma	PRAD
CHRNA4	0.887	0.9094	0.044975570915329	2.4270132045927304	3.068810034209341	0.8616740348327784	0.0177224815677215	0.9745022222355496	0.7619091320302119	0.8599369800467225	0.0149333208823616	0.9710400794732776	0.761545918941884	True	True	True	prostate_adenocarcinoma	PRAD
CLCN4	0.64	0.9004	0.0470778848793748	1.1715673748022786	1.3191210590670546	0.8973836275047239	0.0749607325147016	1.0109590932407304	0.7965677150517295	0.8848069335218972	0.0434870204619822	0.9964276944784268	0.7856900344567581	True	False	True	prostate_adenocarcinoma	PRAD
CLCN7	0.638	0.6394	0.290549798392052	1.039550042187643	1.096594136553683	0.6976073502523344	0.017462066074756	0.9387960892532352	0.51838308733603	0.7257933955923442	0.0336673794646168	0.975547955450277	0.5399796597824089	True	True	True	prostate_adenocarcinoma	PRAD
CNGB3	0.885	0.8665	0.0495340135929326	inf	inf	0.844240709979616	0.0261636928285741	0.9801139949646976	0.7272035498407081	0.8353994672277902	0.0168398294116616	0.968147040451568	0.7208535900899529	True	True	True	prostate_adenocarcinoma	PRAD
GABRD	0.564	1.0634	0.0282320141183881	1.7793152481543533	2.301853408516826	1.0739631876247662	0.1023549876667376	1.1699605790790288	0.9858425565766336	1.0864918233465597	0.0553842758240994	1.1827214561142707	0.9980917113630844	True	False	False	prostate_adenocarcinoma	PRAD
GABRE	0.613	0.9988	0.0469738498174445	1.4298678286735544		1.1258261879810818	0.0033806477064331	1.218687576356476	1.0400406389088064	1.1310623716763124	0.0022878071747727	1.2242122283978367	1.0450002531802067	True	True	True	prostate_adenocarcinoma	PRAD
GABRG2	0.527	0.8385	0.0629478355542924	inf	inf	0.847456738159527	0.0386947180365883	0.9914341799986236	0.724387899409502	0.86592496512584	0.0667297440913489	1.0099796160175598	0.7424170085578742	True	True	False	prostate_adenocarcinoma	PRAD
GJB1	0.569	1.0274	0.0671910143566257	1.128326399076443		0.8509528228688181	0.0023592195630217	0.9442450993247468	0.766877908359013	0.8422340318733981	0.0011813556133491	0.9343164893259652	0.7592268493061334	True	True	True	prostate_adenocarcinoma	PRAD
GRIA4	1.0	1.1661	0.0358395910254389	3.766775775847577	4.7645642243478425	1.2329920247345896	1.2969858066642986e-05	1.3547032212106886	1.1222157807379014	1.2415870980021015	5.569480756611401e-06	1.363104896063325	1.1309023438895094	True	True	True	prostate_adenocarcinoma	PRAD
GRIN2C	0.704	1.0667	0.0451154836732051	1.4873739067141218	2.235865363789667	1.1744314208252442	0.0252195211944533	1.3520093690663109	1.0201772219774854	1.1874882943907907	0.0163673726291753	1.3663431917301103	1.0320455781900564	True	True	True	prostate_adenocarcinoma	PRAD
KCNC3	0.884	1.0853	0.0584146567594707	1.1967331332312894	1.406635979202967	1.305297272654892	0.0001385436496306	1.4969993874136092	1.1381440662737912	1.3252729834966757	5.959551824013725e-05	1.5206133337789898	1.1550263579639586	True	True	True	prostate_adenocarcinoma	PRAD
KCND2	0.649	1.0476	0.0246834395475404	2.7331331817346927	3.589174392132477	1.082071981431054	0.0555428159487247	1.1730698042670704	0.998133076769194	1.0890453422372206	0.0385967135217101	1.1807249893418346	1.0044843364496772	True	False	True	prostate_adenocarcinoma	PRAD
KCNH1	0.546	1.1444	0.0593932815135722	1.7190148777012466	2.261952941609449	1.1001744588224225	0.0525525524182	1.211659182027098	0.998947441491134	1.0972533436809817	0.0592700498299145	1.2083436177497744	0.9963762646101992	True	False	False	prostate_adenocarcinoma	PRAD
KCNJ11	0.867	0.8941	0.0763856850933523	1.125998012713944	1.2395255928453348	0.7814247589931281	0.0022413871915364	0.9153321995384468	0.6671071489404325	0.785212640730819	0.0028724090949967	0.9205130192395176	0.6697992079165124	True	True	True	prostate_adenocarcinoma	PRAD
KCNK12	0.569	1.0501	0.033393053423179	2.1479727743088515	2.7294087823988367	1.0986650830610585	0.0646395288074885	1.213982880670272	0.994301471591683	1.1082063362334342	0.043560518463451	1.2244799130597677	1.002973809998291	True	False	True	prostate_adenocarcinoma	PRAD
MCOLN2	0.561	0.9291	0.0316851026302119	1.3566985948952903		0.937940427148764	0.1237194343774408	1.0176605098967988	0.8644653460801186	0.9221834570811508	0.0482244657817402	0.9993677768758846	0.8509603253095082	True	False	True	prostate_adenocarcinoma	PRAD
SCN8A	0.525	0.9402	0.0527113637896743	1.4790836936777925		1.145232365146449	0.0072871026794024	1.2644719550927122	1.0372370576481194	1.147556076816742	0.0064994597039593	1.2671336612386024	1.0392628573624971	True	True	True	prostate_adenocarcinoma	PRAD
TPCN2	0.69	1.2488	0.162141799380081	1.0677816150203328	1.1707419574351836	1.6173014365672438	0.0020829376053064	2.196522194457806	1.1908206269539316	1.688848717730958	0.0006757414728055	2.28463676398668	1.2484304009904876	True	True	True	prostate_adenocarcinoma	PRAD
TRPM4	0.868	0.911	0.0792835439858588	1.0919371911141569	1.1748765655047395	0.7964859324437396	0.0013651199471871	0.9155224422698536	0.6929265862756256	0.8043545196689843	0.002362346218547	0.9255483014749404	0.6990301773347697	True	True	True	prostate_adenocarcinoma	PRAD
GJB7	0.684	0.8139	0.1121260284573873	inf	inf	0.8310638344885551	0.0937542737306841	1.0318603309752838	0.6693416504751398	0.8058671575617115	0.0376212592033024	0.9877221484085258	0.6574944954742361	True	False	True	rectum_adenocarcinoma	READ
KCNA6	0.828	1.136	0.1546853518443849	1.6474770355685566	2.309662716080715	1.1590102125486266	0.1242266090440118	1.3989303405274525	0.9602369995674932	1.2439084366736322	0.0066843675985343	1.4564235170710431	1.0624026464084917	True	False	True	rectum_adenocarcinoma	READ
KCNQ3	0.819	1.1589	0.1460171651482792	2.003318321247494	2.792459585947407	1.3740895536059816	0.0553208056946303	1.9018282136511195	0.9927931911916896	1.471240107650056	0.0082275841893903	1.959078478743573	1.1048804209958702	True	False	True	rectum_adenocarcinoma	READ
P2RX5	0.836	0.7927	0.1439432477325608	1.494345047331778		0.7229985753091374	0.0195026645163878	0.9491521422149028	0.5507304010073961	0.7600240423841036	0.0157755942608191	0.9496920701927564	0.6082356198726945	True	True	True	rectum_adenocarcinoma	READ
SCN2A	0.856	1.2	0.1251784689626517	2.400341906400248	3.5885449258794444	1.3458613228110938	0.0118268022287698	1.696058547050266	1.0679718004953662	1.26166368378858	0.0126053448640428	1.5144298044929054	1.0510855282090603	True	True	True	rectum_adenocarcinoma	READ
SCN3A	0.655	1.0818	0.1931785356737864	1.5890337245922357		1.6872764930926625	0.0017631887308654	2.3418679546884764	1.2156543491034608	1.513739539098421	0.0027683461840025	1.986017014653764	1.1537702725217474	True	True	True	rectum_adenocarcinoma	READ
ACCN2	0.517	1.2048	0.4421542537333066	1.349546120834347		1.1851805239929876	0.046932430959429	1.401420233630112	1.0023066891319292	1.192915408862253	0.039927058073788	1.4115428724288608	1.0081501600106124	True	True	True	sarcoma	SARC
AQP4	0.532	1.0937	0.2295882000081405	inf	inf	1.1166955778724144	0.034168867354895	1.2367769189955806	1.0082731934005809	1.107356138979595	0.0496931339526923	1.2260699311988796	1.0001367681668472	True	True	True	sarcoma	SARC
AQP7	0.515	0.8995	0.2793024710996487	3.116757163388011	3.378671786260927	0.8153007848705756	0.0156691002781632	0.9621544358946984	0.6908614095745074	0.8143910576676673	0.0162344234204691	0.9628136615969816	0.6888485501015674	True	True	True	sarcoma	SARC
GRIA3	0.549	0.8503	0.1777638735589913	1.9666763932713145		0.8877826410576405	0.0518969485865573	1.0009786971285997	0.7873874039719166	0.8926438164120942	0.0460879038428653	0.998030559469626	0.7983853554566418	True	False	True	sarcoma	SARC
KCNA5	0.701	0.8962	0.3313305450083811	2.5112478443350605	2.634636741706992	0.8531388136799345	0.0169780606059719	0.9719748881811155	0.7488319340937343	0.8537672652637925	0.014691254732125	0.9693803732841424	0.7519427495385823	True	True	True	sarcoma	SARC
KCNB2	0.679	0.8847	0.1975983387097926	6.48139790704486		0.8917999197747181	0.0304020800540138	0.9892225148947243	0.8039718920012978	0.8885764164713031	0.022538443338544	0.9835033746378148	0.8028117322929872	True	True	True	sarcoma	SARC
KCNC2	0.728	1.2991	0.391532595357648	inf	inf	1.2858792426776071	0.0079618303903302	1.5482942551062056	1.0679400387206857	1.2978996301960937	0.0045797905631512	1.554262862445348	1.0838214633867245	True	True	True	sarcoma	SARC
KCND3	0.673	0.9268	0.2432576870292683	4.830679914465792		0.8219777932420926	0.0098311024177007	0.9538847201666234	0.7083114744359456	0.8292714718131076	0.0072387869342383	0.9506727484023592	0.7233731850615978	True	True	True	sarcoma	SARC
KCNJ10	0.541	0.864	0.2060401781268436	2.8526527447258627	3.853912565552502	0.8435707501196443	0.051779866197773	1.0013132046896045	0.7106783443228543	0.8441700839783016	0.0393441060111866	0.9917632203781188	0.71854159948807	True	False	True	sarcoma	SARC
KCNK17	0.702	1.4017	0.3291132639209521	2.7861223981015293	3.64386723374045	1.1840430772852115	0.0186867797632631	1.3630544837374716	1.0285414307305525	1.1709873815251282	0.030022019797181	1.3504388446748374	1.0153821130798706	True	True	True	sarcoma	SARC
P2RX1	0.871	0.8768	0.265455733836003	2.137326211087687	2.984595343028022	0.8411679381117753	0.0029870414591248	0.9429088394753782	0.7504049919617831	0.8440885526366022	0.0022058008249984	0.9408524208927947	0.7572765599264352	True	True	True	sarcoma	SARC
PANX3	0.737	1.4391	0.3853128910128854	inf	inf	1.6299307691096223	0.002820970441252	2.245978741143809	1.1828581737765345	1.6611620062995884	0.0014636840293235	2.270829485563965	1.2151767575309411	True	True	True	sarcoma	SARC
TRPA1	0.814	1.1421	0.2579036615872662	2.1348423324212344	2.9195120811901383	1.3041062874279832	0.0011556167823484	1.5306030343338783	1.1111262494323637	1.2982258531443978	0.0011232465443898	1.5189610659065016	1.1095678510802869	True	True	True	sarcoma	SARC
AQP3	0.801	1.0772	0.0631010022789179	1.599048375742247	2.1714798859194344	1.1064575645523966	0.0275767506659021	1.2106485578853117	1.0112334700118626	1.1548295521864378	0.0012229892106105	1.2601234915414083	1.0583338089918504	True	True	True	skin_cutaneous_melanoma	SKCM
AQP5	0.511	1.0321	0.0451517137815208	6.4813219081901225	6.506813118234652	1.145093235037954	0.000808462679712	1.239560494112304	1.0578253527422348	1.123110307811021	0.0020458949831592	1.2091286732859714	1.0432113565576138	True	True	True	skin_cutaneous_melanoma	SKCM
CACNA1B	0.839	1.0859	0.0450853575298351	7.629076312045072	6.647004422271203	1.154583355883935	0.0101525744529737	1.2883145280523385	1.0347339074872657	1.126603544998429	0.0153358077428466	1.2405818652372198	1.0230969701949726	True	True	True	skin_cutaneous_melanoma	SKCM
CHRNA1	0.846	1.0753	0.0404834395059398	2.6234973152494043	2.913433060625142	0.9983124349525292	0.9682274569966086	1.0848265468414264	0.9186977592709384	1.0969490449766903	0.0153858225636275	1.1822001656174974	1.017845574946909	True	False	True	skin_cutaneous_melanoma	SKCM
CHRNA4	0.837	1.1382	0.0593197358110306	inf	inf	1.206010812104486	0.0043551261127781	1.3717436082359062	1.0603016993703316	1.172760730063071	0.0124768687788354	1.3289363237556149	1.0349387742606326	True	True	True	skin_cutaneous_melanoma	SKCM
CHRNB2	0.891	1.0586	0.0370548649498871	2.2213507498795257		1.1254874907589518	0.006504913007448	1.2255172285030156	1.0336224268362169	1.1294508393745295	0.0025250436158004	1.222290030921926	1.043663260185186	True	True	True	skin_cutaneous_melanoma	SKCM
CHRNE	0.947	1.1275	0.0491323029050274	1.7154365100131062	2.1819466952220843	1.124215366603431	0.067589846635322	1.274611658666105	0.9915649067810424	1.2046030207155631	0.0019649703415071	1.3552890895098293	1.070670788061808	True	False	True	skin_cutaneous_melanoma	SKCM
CNGB1	0.512	1.0937	0.0844251300806129	inf	inf	1.246798159756848	0.0045878531004658	1.4522218853624154	1.0704326018231858	1.3368655732177768	9.894227601061968e-05	1.5472656842416463	1.1550760668041642	True	True	True	skin_cutaneous_melanoma	SKCM
GABRA2	0.556	0.9439	0.0302836873335663	inf	25.07391467829369	0.9483465493674424	0.2522741233082007	1.0384827705240507	0.8660337977906838	0.9226552877317432	0.0516498182122463	1.0005761027477351	0.8508026302462809	True	False	False	skin_cutaneous_melanoma	SKCM
GABRA5	0.822	1.0342	0.0289516449910884	inf	10.627633241422076	1.133360877343314	0.0021872140524005	1.2278666792180586	1.04612894871487	1.128863895606587	0.0030122062047684	1.222987320832232	1.041984387815981	True	True	True	skin_cutaneous_melanoma	SKCM
GJB6	0.991	1.0777	0.030924190208595	11.82944551663835	7.195707731723921	1.1057444437822364	0.0002964684237225	1.167619351543935	1.0471484335529022	1.0954258765597662	0.0004989746222164	1.1531029743725842	1.0406337315100953	True	True	True	skin_cutaneous_melanoma	SKCM
HTR3A	0.693	1.0785	0.0564404362240737	inf	inf	1.1757197488454718	0.0250227527525016	1.354533225758718	1.0205116430798358	1.1912912248847898	0.0112979072754926	1.3640504351373772	1.0404122501119788	True	True	True	skin_cutaneous_melanoma	SKCM
KCNA2	0.541	0.9626	0.0341080272002885	4.092522341984261		0.9351218926027018	0.1910052487292977	1.0340309171067852	0.8456738957782572	0.9006529866739834	0.0224312750579489	0.9853041619122036	0.8232745113250086	True	False	True	skin_cutaneous_melanoma	SKCM
KCNA3	0.683	0.914	0.0587447801535951	2.2777332479920025		0.9236838986221352	0.1790317780010029	1.0370758249663488	0.8226900329119824	0.8876341987418556	0.024662902168139	0.984905375584626	0.7999697131396128	True	False	True	skin_cutaneous_melanoma	SKCM
KCNA7	0.68	1.0645	0.0519478391170783	inf	7.533036846160406	1.2002181639976723	0.0105991777094838	1.3805308620666752	1.0434563114608375	1.2602121002759468	0.0003608123618115	1.4309728876669174	1.109828530903359	True	True	True	skin_cutaneous_melanoma	SKCM
KCNG3	0.812	1.0982	0.0544375559537998	1.9844982587590667	2.4042160717291705	1.1450877873855123	0.0120639240461969	1.2728547233826288	1.030145873470028	1.1369200987185588	0.0139397952584402	1.259369925340322	1.026376194048718	True	True	True	skin_cutaneous_melanoma	SKCM
KCNS1	0.885	1.077	0.0314197304050316	3.2205218905037354		1.1480040714719488	0.0002732909358993	1.2365894254000125	1.0657646920196266	1.0898769823791974	0.0125786741153076	1.166095071972692	1.0186406454068286	True	True	True	skin_cutaneous_melanoma	SKCM
RYR2	0.966	0.9372	0.0365258837685378	2.862306170788204		0.9023758235548972	0.0146202553835504	0.979938599383694	0.8309521917480336	0.8973306285142797	0.0034033220503275	0.9648003223332652	0.8345791748105322	True	True	True	skin_cutaneous_melanoma	SKCM
SCNN1A	0.527	0.9092	0.0717126603678323	2.336151442874063	3.903857570782245	1.0739942767042527	0.1252018981117848	1.1766050166052695	0.9803321336513204	1.1078349961128997	0.0181614382378518	1.2060774873301288	1.0175949650874554	True	False	True	skin_cutaneous_melanoma	SKCM
TRPM1	0.841	1.0295	0.0258582933537936	1.996948269169386		1.058867497464659	0.0230211994859799	1.1124007822658903	1.00791045373346	1.0686187484540552	0.0058328040747128	1.120244396196613	1.0193722311172262	True	True	True	skin_cutaneous_melanoma	SKCM
TRPV2	0.577	1.0545	0.0495671275921478	1.1945971428870716		1.0587059540531252	0.4074268650693301	1.211687965805181	0.9250387300848648	1.1807691804051772	0.0110860412711062	1.3423041103700015	1.0386736110123382	True	False	True	skin_cutaneous_melanoma	SKCM
AQP5	0.545	0.9307	0.024614111453281	3.0488364271521564		0.9256748026921024	0.0298968320420954	0.9925061201790834	0.863343633774724	0.9345385744575732	0.0638784080258755	1.0039146807152826	0.869956744259311	True	True	False	stomach_adenocarcinoma	STAD
CHRNA7	0.704	1.1017	0.0454443540027874	1.8304209650811067	2.2443314269405	1.1007409997217987	0.1384178233540329	1.249755674703248	0.9694940963210622	1.1447058298854922	0.0338003053016406	1.2968642838580469	1.0103998184572278	True	False	True	stomach_adenocarcinoma	STAD
CNGA1	0.983	1.1721	0.0635193839247487	1.488608890831146	1.9007638041130324	1.2546589686923484	0.0072872752489552	1.4807732591923457	1.063072363002248	1.3001970875464703	0.001227339821931	1.524535521240711	1.1088705004974473	True	True	True	stomach_adenocarcinoma	STAD
CNGB3	0.646	1.1358	0.0628484953137415	8.679376964395267		1.145562104917163	0.061744571403925	1.32110907898072	0.993341546963506	1.1465702744181572	0.0430292859606454	1.3089960791463715	1.0042989548422687	True	False	True	stomach_adenocarcinoma	STAD
GABRB3	0.737	1.0559	0.0329025439574635	2.2350602427812625		1.082640644109397	0.0676349314837107	1.178879986128119	0.9942579211368736	1.096730053986598	0.029858253268521	1.192025168550934	1.009053200428336	True	False	True	stomach_adenocarcinoma	STAD
GJB1	0.603	0.9398	0.0434856729915078	1.19125099391643	1.343800232384414	0.9474833009076944	0.3862153776427055	1.0704466261341243	0.8386449016529085	0.8950053920042346	0.0388852679408775	0.994353449540722	0.8055834191419965	True	False	True	stomach_adenocarcinoma	STAD
GRID2	0.801	1.0975	0.0734553680676608	inf	10.62203635614258	1.1997928877725828	0.0544405190680965	1.4445079993822731	0.9965351345684896	1.2674657715702224	0.0055768963606452	1.4987413138378582	1.0718790943237424	True	False	True	stomach_adenocarcinoma	STAD
SCN5A	0.526	0.8652	0.0772980001722818	2.101646208105887	3.5229798639616248	0.9241332721641063	0.2594004961089822	1.0599435644522377	0.8057243171829472	0.8958680401388651	0.0725762057395901	1.0101241008007718	0.7945355869699668	True	False	False	stomach_adenocarcinoma	STAD
TRPM6	0.774	1.0543	0.0438693475610942	2.138875230058652	2.7397356801402624	1.096309176853471	0.1315914887557784	1.235490579019418	0.9728069413585104	1.1463285009111788	0.0149673709091278	1.2796279570791689	1.0269149128319417	True	False	True	stomach_adenocarcinoma	STAD
CACNA1H	0.979	0.5905	0.3607699520166019	1.172258835233363	1.371399827635038	0.7055342804154698	0.011329167848453	0.92418582260229	0.5386131324106955	0.6733299823333634	0.0022538122800029	0.8678513314986864	0.522408906518724	True	True	True	testicular_germ_cell_tumors	TGCT
CHRNA10	0.873	1.3008	0.2083875651250172	1.3882803302122066	1.752745764733413	1.434513864731357	0.007668223822035	1.870228894429797	1.100309183670212	1.394097731048786	0.0053106873032755	1.7609516073845968	1.103669445296066	True	True	True	testicular_germ_cell_tumors	TGCT
CHRNA9	0.949	0.7372	0.2056040339562575	inf	6.092639550898102	0.824516198867297	0.1267689415699327	1.056241044714585	0.6436286164000352	0.7292026262896532	0.0074158806971935	0.9188455508663038	0.5787005984698919	True	False	True	testicular_germ_cell_tumors	TGCT
CLCN4	0.683	0.7385	0.2733950321684727	1.4618195712802238		0.8531396106425294	0.1404458172476609	1.0537407043078508	0.6907270377539158	0.824637075990802	0.0207666733424834	0.9710546065244048	0.7002966697543483	True	False	True	testicular_germ_cell_tumors	TGCT
GJA3	0.795	1.2249	0.1532859752809514	1.6464271378328066		1.1549865488106663	0.0953818248683937	1.368112756482352	0.9750613914042412	1.2102229014155603	0.0188818488433975	1.4191897552678894	1.0320251155098203	True	False	True	testicular_germ_cell_tumors	TGCT
GRIN2C	0.669	1.6191	0.2031390500699686	1.4393650725015377	1.8914704543807097	1.357393224508139	0.0544846277832942	1.853381364490156	0.9941377426374732	1.350656797274777	0.0401101166765443	1.79968951815168	1.0136602817457796	True	False	True	testicular_germ_cell_tumors	TGCT
GRIN3A	0.567	1.1087	0.196182387528415	1.4024600120668922		1.1817929579645796	0.0932031324651231	1.4362667238028646	0.972406150159033	1.2326665443416571	0.0247680061684291	1.479643028595723	1.02691445177914	True	False	True	testicular_germ_cell_tumors	TGCT
HCN1	0.526	1.1827	0.1312448253558685	4.562291996448272		1.1533136561562198	0.042793801308301	1.3239881899271688	1.0046406754954484	1.1349197724148252	0.0543981260240227	1.291123713898207	0.9976138428510568	True	True	False	testicular_germ_cell_tumors	TGCT
KCNC1	0.695	0.916	0.1851927911084859	2.0440658907621923		1.1004654202279582	0.2052212494253964	1.2761498277135506	0.9489670529417864	1.167503333618164	0.0116505874203149	1.316788641523421	1.035142612129892	True	False	True	testicular_germ_cell_tumors	TGCT
KCNH3	0.968	1.5713	0.3170479309063593	1.2837763281307122		1.507889603064949	0.0056522168801444	2.0169780217562714	1.1272959003546954	1.509562800814336	0.000874314628937	1.923881001943343	1.184470269887062	True	True	True	testicular_germ_cell_tumors	TGCT
KCNK10	0.672	0.6866	0.2826477245941777	1.6895932922996917		1.136143559193358	0.1907535197997961	1.3755434501265582	0.9384088790345284	1.1866146248661755	0.0207897166360979	1.371862539873118	1.0263814536961728	True	False	True	testicular_germ_cell_tumors	TGCT
KCNQ2	0.526	0.9878	0.140388690160168	1.568958203742062		0.9073026927926762	0.2462067640773519	1.069446292309548	0.7697424192953944	0.8640961619740753	0.048880406921177	0.9992831613595448	0.7471977973915607	True	False	True	testicular_germ_cell_tumors	TGCT
NALCN	0.634	1.0844	0.1542071581818919	2.5529315358504374		1.10629980088547	0.157680314736825	1.272717999958684	0.961642130840423	1.1659820183168177	0.0262966145173359	1.3351316215164506	1.018262203612566	True	False	True	testicular_germ_cell_tumors	TGCT
SCN8A	0.538	1.2988	0.3054285092111144	1.215022459571278		1.3183286773002283	0.0645387089993634	1.7672130834483577	0.9834640302689668	1.315899565661592	0.0316068616248794	1.6902094277596658	1.024483498002701	True	False	True	testicular_germ_cell_tumors	TGCT
TRPM6	0.511	0.9274	0.1829007062865992	1.4301295433348662		1.0958348812369147	0.2616026430850708	1.2856892737294956	0.9340157932967078	1.15899720754985	0.0379605306170379	1.332305825099867	1.0082328710134258	True	False	True	testicular_germ_cell_tumors	TGCT
GABRG2	0.721	1.1144	0.0702886361279562	inf	inf	1.114384643143039	0.0453314896086573	1.239060858167682	1.0022535412098208	1.132022797823724	0.0209233269441739	1.2576569451132509	1.018938924300423	True	True	True	thymoma	THYM
KCNJ4	0.536	0.957	0.0596828156326572	2.2117794781687974		0.9031813827423728	0.0715411661651826	1.0089649101039553	0.8084885826687254	0.8828216010770273	0.0206492579019861	0.9810971877379562	0.7943901879131378	True	False	True	thymoma	THYM
AQP4	0.787	1.0306	0.0206876698975508	1.4872255571352757		1.0942474190030849	0.0030881983288488	1.1615187164577296	1.030872251156263	1.083616139794273	0.0074268323303122	1.149234921834256	1.0217440456373368	True	True	True	thyroid_carcinoma	THCA
GABRB1	0.717	1.1024	0.0589270167422583	inf	9.671104278753942	1.2488058122715275	0.0044802451171118	1.4555833076549003	1.071402748686158	1.2565221379820513	0.0028018132447254	1.4595044328624385	1.0817698444001884	True	True	True	thyroid_carcinoma	THCA
GABRB3	0.586	1.0124	0.0210626510548182	1.5922616862156258		1.1078718616080427	0.0011125807792807	1.1782409888317311	1.0417054519210556	1.0920818008361632	0.0041687910133646	1.159911520857474	1.0282186513984155	True	True	True	thyroid_carcinoma	THCA
GABRR2	0.659	1.0915	0.0593043158789425	2.7813386377073988	3.112151198686336	1.3665665674626013	0.0001186052433891	1.602123615040321	1.1656430039323256	1.3103418354213343	0.0006084288675585	1.5293355268150362	1.122707015922878	True	True	True	thyroid_carcinoma	THCA
GJA1	0.787	0.8844	0.062427220842165	1.0994216107754315	1.208789561989619	0.8299832051401617	0.0107594841166126	0.9577752285000022	0.719241947710004	0.7983244403044719	0.0014791767523329	0.9172636392670446	0.6948077790336391	True	True	True	thyroid_carcinoma	THCA
GJB3	0.672	0.9608	0.037944351461498	1.3142323867593844		0.8994736169793079	0.0003118935536749	0.9528015858549532	0.8491303957222869	0.9129081860224388	0.0010636076321542	0.9641030697672872	0.8644318042758065	True	True	True	thyroid_carcinoma	THCA
GRIN2C	0.613	1.0099	0.0242866527479561	1.956989366751113		1.081505052204622	0.002358647379753	1.1375252601038206	1.028243696177234	1.081969635271861	0.0018306031704097	1.136929254536115	1.0296667861959197	True	True	True	thyroid_carcinoma	THCA
KCNC1	0.641	1.0666	0.0494715589869011	2.594210798808554	3.219831664839398	1.1955111339625206	0.0020011634290717	1.3388883518904064	1.0674877180090232	1.1778528258943837	0.0039093876515873	1.316380038454763	1.053903309788802	True	True	True	thyroid_carcinoma	THCA
KCNK13	0.78	0.9146	0.039453481105749	1.2186895735580177	1.3968063299259292	0.8770662463308516	0.0264934195053402	0.9848091869137606	0.781110910290739	0.854562101432545	0.0057504167063284	0.9553997069998637	0.7643673949806974	True	True	True	thyroid_carcinoma	THCA
KCNK15	0.637	0.963	0.0308260399148582	1.2856939725298526	1.5674981428243089	0.8669097351194234	0.0022819668760514	0.9502141373149644	0.790908553485056	0.8680269484395445	0.0020388849020271	0.9497089769937788	0.7933701812552241	True	True	True	thyroid_carcinoma	THCA
FAM38A	0.581	1.7633	1.1149010978487388	1.160068620761984		1.7900187323243884	0.0102022052635329	2.7911131496887216	1.147988952876939	1.6007568823451068	0.0317055404734524	2.458980736931612	1.042066966157975	True	True	True	uterine_carcinosarcoma	UCS
GJB5	0.694	1.3716	0.7803071783372889	1.9960422959963744		1.529397788120426	0.0171233317161784	2.168790619418893	1.0785077975551094	1.5220061536694738	0.0263763473595373	2.205060046675746	1.050539523991651	True	True	True	uterine_carcinosarcoma	UCS
GRIN2A	0.695	1.1294	0.5313477602873814	3.010823456938048		1.3821133863563346	0.0263396137821327	1.838907027977267	1.0387895547098802	1.4128996672998255	0.0109525126770872	1.8439597814135256	1.0826079234361956	True	True	True	uterine_carcinosarcoma	UCS
ITPR2	0.525	1.844	1.4179385612648328	1.2052828550025614		1.424820717916647	0.1125240128306076	2.206286666289624	0.9201497290552052	1.532255491652358	0.0417178904438655	2.310535786442228	1.0161309361557096	True	False	True	uterine_carcinosarcoma	UCS
KCNG1	0.775	2.4532	1.9607146520626448	1.1372650929202954	1.2660401208578045	2.2910160473026115	0.0135354743333398	4.423715551411549	1.186503623028672	2.257031504566187	0.0154102280088687	4.360760895459891	1.1681886108243196	True	True	True	uterine_carcinosarcoma	UCS
KCNJ10	0.642	1.49	0.9085405169692466	1.637155263267075		1.6224563034592825	0.0337961844564688	2.5365995814389235	1.0377532488361882	1.7200211686154827	0.0082857312282655	2.57266585918351	1.149963882765679	True	True	True	uterine_carcinosarcoma	UCS
KCNK6	0.72	1.7219	1.3717611879147162	1.2563692546076344		4.155120933848523	0.000784839158995	9.541640958759205	1.8094403310215696	2.516297561525808	0.0064878764770112	4.890168517258096	1.2947924791947507	True	True	True	uterine_carcinosarcoma	UCS
AQP6	0.626	0.7511	1.2312375143155214	1.869339786364829		0.7103436530199306	0.0141103350276695	0.9334186301182384	0.540580709559849	0.7367176016385706	0.0231168040383211	0.958959829189083	0.5659807721279119	True	True	True	uterine_corpus_endometrial_carcinoma	UCEC
AQP7	0.951	0.5561	0.8632195722734317	2.749714218426228		0.6635104578593565	0.0077571474858709	0.897416540614189	0.4905705519840652	0.6526499567759516	0.0093949545488806	0.9005824529926074	0.472973867816574	True	True	True	uterine_corpus_endometrial_carcinoma	UCEC
AQP9	0.653	1.4061	1.0141257563472812	1.7483663890023935		1.4641777324424674	0.0206629988446613	2.022306385179526	1.060084885204006	1.528736227327358	0.0078936400337768	2.090877626011478	1.1177289496378464	True	True	True	uterine_corpus_endometrial_carcinoma	UCEC
CHRNB4	0.767	1.7993	1.1932691896690832	2.402882766608588	3.960587238737497	1.8250471800687469	0.0129304869113651	2.932847194317068	1.1356872652386796	2.003039544337726	0.0065994677667182	3.3064881436476408	1.2134225927556344	True	True	True	uterine_corpus_endometrial_carcinoma	UCEC
CNGA4	0.704	1.0309	0.6618505808757947	2.857444464878327	3.3521180656680727	0.7363945973607098	0.0194808340828543	0.9519161287831688	0.5696688884925531	0.7215300473273384	0.0211851611835125	0.9523562141670768	0.5466500889601573	True	True	True	uterine_corpus_endometrial_carcinoma	UCEC
GJB2	0.785	1.1989	0.6635672856563969	1.550453925719136		1.3093914235075264	0.035911387454189	1.684380425805807	1.0178851960564947	1.348024027190659	0.0168641332450507	1.7221615003359363	1.0551674610823971	True	True	True	uterine_corpus_endometrial_carcinoma	UCEC
KCNK13	0.784	1.3413	1.2119944793451347	1.3008018021016912	1.691274566553744	1.772077691641046	0.0052666750321407	2.648652858284135	1.1856062357851598	1.779991600471896	0.0053407365864947	2.670577810235077	1.1863987207590878	True	True	True	uterine_corpus_endometrial_carcinoma	UCEC
P2RX6	0.537	0.4727	0.9265334097494324	2.1087455388880136		0.6350995806284426	0.074136662176067	1.0452785221137508	0.3858794271394486	0.5799603418864657	0.0482982750944313	0.9959333328602912	0.3377274231750708	True	False	True	uterine_corpus_endometrial_carcinoma	UCEC
PKD2L1	0.518	1.7519	0.6819150736146373	2.867199519995753		1.5064089098913362	0.0719797005852951	2.353859197066525	0.964062679122038	1.5287885083154766	0.0553825828447061	2.3601430278550626	0.9902765534008932	True	False	False	uterine_corpus_endometrial_carcinoma	UCEC
CHRNB2	0.571	0.7822	0.2001007281747848	1.4177616085227267	1.6718843433656927	0.3901095874508126	0.0488736728005772	0.9953616820777548	0.1528946642826009	0.2975847555370359	0.01107032294304	0.7580852938524127	0.1168162572815691	True	True	True	uveal_melanoma	UVM
GRIN2B	0.685	1.6561	0.4211305624088265	3.4908694308395973		3.412972024317842	0.0136016242923029	9.048704399387653	1.287297885381746	3.6703617246047706	0.0069045823825146	9.428094583315604	1.4288735725332669	True	True	True	uveal_melanoma	UVM
