# Supplementary material for: Pan-cancer ion transport signature reveals functional regulators of glioblastoma aggression
Source: EMBO J. 2024 Jan 2;43(2):196–224. doi: 10.1038/s44318-023-00016-x (PMC10897389; doi:10.1038/s44318-023-00016-x)
Supplement: Supplementary file 10 — Source Data Fig. 2 [file 44318_2023_16_MOESM10_ESM.zip › Figure 2/2B/sig_expression_data.csv]

cancer	gene	value	cancer_abbreviation	univariate_hazard
adrenocortical_carcinoma	CHRNA6	-0.2155915881496654	ACC	0.6319759973608365
adrenocortical_carcinoma	GABRG1	-0.2154625089670754	ACC	1.3119655640697732
adrenocortical_carcinoma	GABRQ	-0.2160402075919637	ACC	1.588841174569598
adrenocortical_carcinoma	GRIN2D	-0.2065309170303874	ACC	1.1613956220321895
adrenocortical_carcinoma	ITPR3	0.0194135184199224	ACC	0.5435971124282399
adrenocortical_carcinoma	KCNC1	-0.2154271747399668	ACC	1.1778528258943837
adrenocortical_carcinoma	KCND3	-0.2143761147196351	ACC	0.8292714718131076
adrenocortical_carcinoma	KCNK1	-0.1276890511907462	ACC	0.7126405543021226
adrenocortical_carcinoma	KCNN2	-0.1375409318660648	ACC	0.7877071903825495
adrenocortical_carcinoma	P2RX6	-0.2088345434250444	ACC	0.5799603418864657
adrenocortical_carcinoma	SCN8A	-0.2069123321583811	ACC	1.315899565661592
adrenocortical_carcinoma	TRPC7	-0.2160402075919637	ACC	0.8142010804217767
bladder_urothelial_carcinoma	ACCN1	-0.3158069801395632	BLCA	0.8321730003045315
bladder_urothelial_carcinoma	ACCN3	-0.3125598870802465	BLCA	0.7249102869828141
bladder_urothelial_carcinoma	CATSPER1	-0.3110628413315726	BLCA	1.120570545236398
bladder_urothelial_carcinoma	CNGB1	-0.3098622840036897	BLCA	1.3368655732177768
bladder_urothelial_carcinoma	GJA1	0.4761978513801075	BLCA	0.7983244403044719
bladder_urothelial_carcinoma	GJC3	-0.3155814034526968	BLCA	0.813537971225035
bladder_urothelial_carcinoma	GRIK5	-0.3116945249208069	BLCA	1.0836056036193455
bladder_urothelial_carcinoma	GRIN2D	-0.2043394867471298	BLCA	1.1613956220321895
bladder_urothelial_carcinoma	HTR3A	-0.3158201254452808	BLCA	1.1912912248847898
bladder_urothelial_carcinoma	HVCN1	-0.2801858145023969	BLCA	0.7721020442561927
bladder_urothelial_carcinoma	KCND3	-0.3141801219650901	BLCA	0.8292714718131076
bladder_urothelial_carcinoma	KCNH4	-0.3138085290857463	BLCA	1.4061844144937945
bladder_urothelial_carcinoma	KCNJ11	-0.3101463562882638	BLCA	0.785212640730819
bladder_urothelial_carcinoma	KCNK2	-0.31494117237654	BLCA	0.8784957164575974
bladder_urothelial_carcinoma	KCNN4	0.2934497453145646	BLCA	1.229519129367498
bladder_urothelial_carcinoma	KCNQ4	-0.3147489551943219	BLCA	1.1930385394984178
bladder_urothelial_carcinoma	KCNS3	-0.1880314083211202	BLCA	1.5563192471558005
bladder_urothelial_carcinoma	NALCN	-0.3128962772764822	BLCA	1.1659820183168177
bladder_urothelial_carcinoma	RYR3	-0.3123586160433971	BLCA	1.2182471684103524
bladder_urothelial_carcinoma	TRPC3	-0.314202321125439	BLCA	1.1153257894630446
bladder_urothelial_carcinoma	ZACN	-0.3155533101722189	BLCA	0.7599819201792292
brain_lower_grade_glioma	AQP7	-0.2412476733160813	LGG	0.6526499567759516
brain_lower_grade_glioma	CHRNA1	-0.2402689151503167	LGG	1.0969490449766903
brain_lower_grade_glioma	CHRNA2	-0.2398722974866445	LGG	0.9259379737227884
brain_lower_grade_glioma	CHRNA9	-0.2413810150782423	LGG	0.7292026262896532
brain_lower_grade_glioma	CNGA3	-0.2146528662735846	LGG	1.482701284158233
brain_lower_grade_glioma	GJB2	-0.2363029163026101	LGG	1.348024027190659
brain_lower_grade_glioma	GLRA3	-0.2323616893911627	LGG	0.8539044762856218
brain_lower_grade_glioma	GRIN3A	-0.2002678384456428	LGG	1.2326665443416571
brain_lower_grade_glioma	KCNA6	0.0321560387668546	LGG	1.2439084366736322
brain_lower_grade_glioma	KCNH1	-0.1645562477036782	LGG	1.0972533436809817
brain_lower_grade_glioma	KCNJ2	-0.2084810983647076	LGG	1.2200482798821966
brain_lower_grade_glioma	KCNK5	-0.2411924994580494	LGG	0.7562171234663009
brain_lower_grade_glioma	KCNQ5	-0.1346145031679344	LGG	1.3976911758218284
brain_lower_grade_glioma	P2RX1	-0.2402496546735601	LGG	0.8440885526366022
brain_lower_grade_glioma	P2RX2	-0.2415693232779164	LGG	1.3032815739698065
brain_lower_grade_glioma	RYR3	-0.2132726308777045	LGG	1.2182471684103524
brain_lower_grade_glioma	SCNN1B	-0.2415221795571168	LGG	1.4258160390833472
brain_lower_grade_glioma	SCNN1D	-0.1584755670341086	LGG	1.1780224875340417
brain_lower_grade_glioma	TRPM8	-0.2412225754332924	LGG	0.8765526520166889
brain_lower_grade_glioma	TRPV3	-0.2369305411613507	LGG	1.1142769074548626
breast_invasive_carcinoma_her2	ACCN3	-0.2800288314556854	HER2	0.7249102869828141
breast_invasive_carcinoma_her2	CACNA1I	-0.2792734027268143	HER2	1.3208848379157838
breast_invasive_carcinoma_her2	CHRNA4	-0.2847839239298235	HER2	1.172760730063071
breast_invasive_carcinoma_her2	CNGA4	-0.2844820998816366	HER2	0.7215300473273384
breast_invasive_carcinoma_her2	HTR3A	-0.2843666270804222	HER2	1.1912912248847898
breast_invasive_carcinoma_her2	KCNK5	-0.2587231181041382	HER2	0.7562171234663009
breast_invasive_carcinoma_her2	KCNT1	-0.2847143657688392	HER2	1.124577950573277
breast_invasive_carcinoma_her2	MCOLN2	-0.2599898271117126	HER2	0.9221834570811508
breast_invasive_carcinoma_her2	SCN4A	-0.2801469621986158	HER2	0.8139102162849856
breast_invasive_carcinoma_basal	ACCN1	-0.3182603670181446	BASAL	0.8321730003045315
breast_invasive_carcinoma_basal	ACCN2	-0.2698602843749447	BASAL	1.192915408862253
breast_invasive_carcinoma_basal	CATSPER2	-0.3119168477991156	BASAL	1.3261149091585105
breast_invasive_carcinoma_basal	CHRNA10	-0.3147347020009741	BASAL	1.394097731048786
breast_invasive_carcinoma_basal	FAM38A	0.8733571132610934	BASAL	1.6007568823451068
breast_invasive_carcinoma_basal	FAM38B	-0.2983873842189068	BASAL	1.1247195617113273
breast_invasive_carcinoma_basal	GABRP	5.248604187211056	BASAL	0.8321101667755326
breast_invasive_carcinoma_basal	GRIA3	-0.3147910727555223	BASAL	0.8926438164120942
breast_invasive_carcinoma_basal	GRIK2	-0.3169588941551114	BASAL	1.1132902841915702
breast_invasive_carcinoma_basal	GRIK4	-0.3177013235293864	BASAL	1.2355323492943522
breast_invasive_carcinoma_basal	GRIN1	-0.3162581196322714	BASAL	1.173419181866238
breast_invasive_carcinoma_basal	HCN4	-0.3176141137101174	BASAL	0.8977126626063402
breast_invasive_carcinoma_basal	ITPR3	0.7197970663490328	BASAL	0.5435971124282399
breast_invasive_carcinoma_basal	KCNB1	-0.31510272020096	BASAL	0.9058196619350593
breast_invasive_carcinoma_basal	KCNB2	-0.3169025636079487	BASAL	0.8885764164713031
breast_invasive_carcinoma_basal	KCNJ10	-0.3103578466316019	BASAL	1.7200211686154827
breast_invasive_carcinoma_basal	KCNJ11	-0.3045468340268646	BASAL	0.785212640730819
breast_invasive_carcinoma_basal	KCNK4	-0.3183275937667928	BASAL	1.317135378188484
breast_invasive_carcinoma_basal	KCNK7	-0.3162114790650275	BASAL	1.1502422693456669
breast_invasive_carcinoma_basal	ORAI3	-0.189828689649073	BASAL	1.3940494688677458
breast_invasive_carcinoma_basal	TRPV3	-0.3148277820985342	BASAL	1.1142769074548626
breast_invasive_carcinoma_luma	AQP9	-0.299517053119277	LUMA	1.528736227327358
breast_invasive_carcinoma_luma	CACNA1H	-0.2159758643661661	LUMA	0.6733299823333634
breast_invasive_carcinoma_luma	CLCN2	-0.2543999772249164	LUMA	1.3150581246463182
breast_invasive_carcinoma_luma	CLCNKA	-0.3021759626996543	LUMA	1.1177995692288345
breast_invasive_carcinoma_luma	FAM38A	0.582032170397139	LUMA	1.6007568823451068
breast_invasive_carcinoma_luma	GABRD	-0.282160221724358	LUMA	1.0864918233465597
breast_invasive_carcinoma_luma	GABRG3	-0.3046448973880739	LUMA	1.0870842763393982
breast_invasive_carcinoma_luma	GABRR2	-0.3042735871325053	LUMA	1.3103418354213343
breast_invasive_carcinoma_luma	GLRA2	-0.3046448973880739	LUMA	0.8821242927560111
breast_invasive_carcinoma_luma	GRIA4	-0.3022102934570321	LUMA	1.2415870980021015
breast_invasive_carcinoma_luma	GRIK2	-0.3023335393603117	LUMA	1.1132902841915702
breast_invasive_carcinoma_luma	GRIK5	-0.2970825060272374	LUMA	1.0836056036193455
breast_invasive_carcinoma_luma	HCN2	-0.30089329588151	LUMA	1.204030097644006
breast_invasive_carcinoma_luma	KCNA1	-0.3024736475009346	LUMA	0.8206960178496725
breast_invasive_carcinoma_luma	KCND2	-0.2655286749448803	LUMA	1.0890453422372206
breast_invasive_carcinoma_luma	KCNH2	-0.2967538439697138	LUMA	1.181345507884994
breast_invasive_carcinoma_luma	KCNJ5	-0.2879262164180993	LUMA	1.1944594902348946
breast_invasive_carcinoma_luma	KCNK15	-0.2296645907488722	LUMA	0.8680269484395445
breast_invasive_carcinoma_luma	KCNK17	-0.3017933414826318	LUMA	1.1709873815251282
breast_invasive_carcinoma_luma	KCNMA1	-0.0874318082206115	LUMA	0.3508201181517424
breast_invasive_carcinoma_luma	PANX1	-0.141454437938714	LUMA	0.6727642799712242
breast_invasive_carcinoma_luma	PKD2L1	-0.303583069040126	LUMA	1.5287885083154766
breast_invasive_carcinoma_luma	TRPM2	-0.1970225201288405	LUMA	1.2296772344198414
breast_invasive_carcinoma_luma	TRPV3	-0.3040707855723663	LUMA	1.1142769074548626
breast_invasive_carcinoma_lumb	ACCN2	-0.2918721541263981	LUMB	1.192915408862253
breast_invasive_carcinoma_lumb	AQP5	-0.3346268102209629	LUMB	0.9345385744575732
breast_invasive_carcinoma_lumb	GABRR2	-0.3350843766367112	LUMB	1.3103418354213343
breast_invasive_carcinoma_lumb	GJB1	-0.3325924914522761	LUMB	0.8950053920042346
breast_invasive_carcinoma_lumb	GRIA4	-0.3350527524097654	LUMB	1.2415870980021015
breast_invasive_carcinoma_lumb	GRIK3	-0.1849668986708392	LUMB	0.8913309331780814
breast_invasive_carcinoma_lumb	GRIN2D	-0.3196976425668953	LUMB	1.1613956220321895
breast_invasive_carcinoma_lumb	GRIN3B	-0.3353452278064063	LUMB	1.5551167739737854
breast_invasive_carcinoma_lumb	KCNA1	-0.3346384988469388	LUMB	0.8206960178496725
breast_invasive_carcinoma_lumb	KCNJ13	-0.3346167883064688	LUMB	0.8414797477974413
breast_invasive_carcinoma_lumb	KCNQ1	-0.2877426058603279	LUMB	1.237978336423048
breast_invasive_carcinoma_lumb	SCN11A	-0.3336825424069413	LUMB	0.7360004507864362
breast_invasive_carcinoma_lumb	SCN3A	-0.3340751503661088	LUMB	1.513739539098421
breast_invasive_carcinoma_n_like	ACCN2	-0.2747390363648339	NORM	1.192915408862253
breast_invasive_carcinoma_n_like	GABRA4	-0.3071448240828306	NORM	1.434952410026857
breast_invasive_carcinoma_n_like	GJA9	-0.3047718273746784	NORM	1.3465394481258768
breast_invasive_carcinoma_n_like	GRIN2A	-0.2997166200577537	NORM	1.4128996672998255
breast_invasive_carcinoma_n_like	KCNA2	-0.3067308748752096	NORM	0.9006529866739834
breast_invasive_carcinoma_n_like	KCNJ16	-0.305855620251053	NORM	0.8931202005803045
breast_invasive_carcinoma_n_like	KCNJ4	-0.3071448240828306	NORM	0.8828216010770273
breast_invasive_carcinoma_n_like	KCNQ2	-0.3071448240828306	NORM	0.8640961619740753
breast_invasive_carcinoma_n_like	MIP	-0.3067620701465455	NORM	0.6948454539689908
breast_invasive_carcinoma_n_like	TRPC4	-0.3046593418103532	NORM	1.2300736700913164
breast_invasive_carcinoma_n_like	TRPM8	-0.3063863866204511	NORM	0.8765526520166889
cervical_squamous_cell_carcinoma_and_endocervical_adenocarcinoma	ANO1	-0.0306101635070473	CESC	1.1500581924225513
cervical_squamous_cell_carcinoma_and_endocervical_adenocarcinoma	GABRP	0.1344252139904085	CESC	0.8321101667755326
cervical_squamous_cell_carcinoma_and_endocervical_adenocarcinoma	GJB3	0.5100829163333376	CESC	0.9129081860224388
cervical_squamous_cell_carcinoma_and_endocervical_adenocarcinoma	GRIN2C	-0.28493370752048	CESC	1.081969635271861
cervical_squamous_cell_carcinoma_and_endocervical_adenocarcinoma	MCOLN2	-0.2841125731058425	CESC	0.9221834570811508
colon_adenocarcinoma	AQP7	-0.2977840760269207	COAD	0.6526499567759516
colon_adenocarcinoma	CACNA1A	-0.3028628812296016	COAD	0.8540040688661266
colon_adenocarcinoma	CACNA1D	-0.1967934863151829	COAD	0.6843832617078611
colon_adenocarcinoma	CACNA1I	-0.3037002089791141	COAD	1.3208848379157838
colon_adenocarcinoma	CHRNA4	-0.3049120702666421	COAD	1.172760730063071
colon_adenocarcinoma	CHRND	-0.3049120702666421	COAD	3.977173673298796
colon_adenocarcinoma	GJA3	-0.3031579912774373	COAD	1.2102229014155603
colon_adenocarcinoma	GJB6	-0.3043997730073819	COAD	1.0954258765597662
colon_adenocarcinoma	HCN1	-0.3025773309020674	COAD	1.1349197724148252
colon_adenocarcinoma	KCNG2	-0.3045422980621877	COAD	2.010899605170481
colon_adenocarcinoma	KCNJ14	-0.2903764414417896	COAD	1.600574509630854
colon_adenocarcinoma	KCNJ3	-0.3015483455817808	COAD	0.8601763127684291
colon_adenocarcinoma	KCNJ6	-0.304745608857903	COAD	1.589946435534083
colon_adenocarcinoma	KCNK15	-0.3026320584481347	COAD	0.8680269484395445
colon_adenocarcinoma	KCNS3	-0.2541003042049767	COAD	1.5563192471558005
colon_adenocarcinoma	PANX2	-0.3028427984063325	COAD	1.3287070044447336
colon_adenocarcinoma	TRPV3	-0.303576766311732	COAD	1.1142769074548626
colon_adenocarcinoma	TRPV4	-0.2941109017137713	COAD	1.4325149835564304
esophageal_carcinoma	AQP5	-0.3245508027720338	ESCA	0.9345385744575732
esophageal_carcinoma	CHRNA3	-0.3324396800071674	ESCA	1.4854949643752786
esophageal_carcinoma	CHRNA5	-0.280657142438007	ESCA	1.817132718569613
esophageal_carcinoma	ITPR3	3.6291791089121577	ESCA	0.5435971124282399
glioblastoma_multiforme	GJA3	-0.239834405492525	GBM	1.2102229014155603
glioblastoma_multiforme	GJD3	-0.2259028381638398	GBM	1.182676695472701
glioblastoma_multiforme	KCNG1	-0.2216565214327517	GBM	2.257031504566187
glioblastoma_multiforme	KCNH4	-0.2423878291683129	GBM	1.4061844144937945
glioblastoma_multiforme	KCNK17	-0.2440193483672046	GBM	1.1709873815251282
glioblastoma_multiforme	KCNN4	-0.2291331031011467	GBM	1.229519129367498
glioblastoma_multiforme	SCN9A	-0.2335785495300185	GBM	1.3698280296914942
gbm_classical	KCNG1	-0.2267740719341008	CLASS	2.257031504566187
gbm_classical	KCNH4	-0.2411298944137197	CLASS	1.4061844144937945
gbm_classical	KCNMA1	-0.0712765650181157	CLASS	0.3508201181517424
gbm_classical	TRPM4	-0.1717693015965632	CLASS	0.8043545196689843
gbm_mesenchymal	GJA5	-0.201952759968546	MES	1.9064354782844664
gbm_mesenchymal	GRIA1	0.1358352833618143	MES	1.1240915254671895
gbm_mesenchymal	GRIN3B	-0.2139772184920262	MES	1.5551167739737854
gbm_mesenchymal	HTR3A	-0.2140069804030805	MES	1.1912912248847898
gbm_mesenchymal	KCNH5	-0.2142051196421712	MES	0.6219698665153977
gbm_proneural	AQP5	-0.2476896172130633	PRO	0.9345385744575732
gbm_proneural	CHRNA2	-0.2724730514444519	PRO	0.9259379737227884
gbm_proneural	GABRA4	-0.2605919130274049	PRO	1.434952410026857
gbm_proneural	GABRD	-0.2337147933080511	PRO	1.0864918233465597
gbm_proneural	KCNC1	-0.1769631973493166	PRO	1.1778528258943837
gbm_proneural	P2RX1	-0.270725500944442	PRO	0.8440885526366022
gbm_proneural	SCNN1B	-0.2693400817049132	PRO	1.4258160390833472
head_and_neck_squamous_cell_carcinoma	AQP1	0.1220469041224721	HNSC	0.7012914769813644
head_and_neck_squamous_cell_carcinoma	CACNA1A	-0.1816929787716523	HNSC	0.8540040688661266
head_and_neck_squamous_cell_carcinoma	CHRNA2	-0.1845014086684042	HNSC	0.9259379737227884
head_and_neck_squamous_cell_carcinoma	CHRNA5	-0.1674235131024727	HNSC	1.817132718569613
head_and_neck_squamous_cell_carcinoma	CHRNB1	-0.1420962916268643	HNSC	1.1889497992289637
head_and_neck_squamous_cell_carcinoma	CLCN1	-0.1831846370908366	HNSC	0.8777033833345123
head_and_neck_squamous_cell_carcinoma	GABRR1	-0.1818120220591716	HNSC	0.9006123293788291
head_and_neck_squamous_cell_carcinoma	GRIN3A	-0.1819834338260248	HNSC	1.2326665443416571
head_and_neck_squamous_cell_carcinoma	HTR3A	-0.1837730661508247	HNSC	1.1912912248847898
head_and_neck_squamous_cell_carcinoma	KCNA3	-0.182614659943629	HNSC	0.8876341987418556
head_and_neck_squamous_cell_carcinoma	KCNG3	-0.1834894187955507	HNSC	1.1369200987185588
head_and_neck_squamous_cell_carcinoma	KCNH8	-0.1842236342236958	HNSC	0.8546837606997605
head_and_neck_squamous_cell_carcinoma	KCNK1	-0.0076653687810463	HNSC	0.7126405543021226
head_and_neck_squamous_cell_carcinoma	P2RX6	-0.1822458858673891	HNSC	0.5799603418864657
head_and_neck_squamous_cell_carcinoma	SCN8A	-0.1802824031969545	HNSC	1.315899565661592
head_and_neck_squamous_cell_carcinoma	SCNN1A	0.0589893211295553	HNSC	1.1078349961128997
head_and_neck_squamous_cell_carcinoma	TRPC4	-0.182682472755246	HNSC	1.2300736700913164
kidney_renal_clear_cell_carcinoma	CACNA1B	-0.2926535665759501	KIRC	1.126603544998429
kidney_renal_clear_cell_carcinoma	CLCN5	0.2705644442939113	KIRC	0.789199478055236
kidney_renal_clear_cell_carcinoma	FAM38A	0.6807471546720262	KIRC	1.6007568823451068
kidney_renal_clear_cell_carcinoma	GABRA3	-0.2927060166093665	KIRC	1.3046513659099357
kidney_renal_clear_cell_carcinoma	GABRD	-0.1991554335359705	KIRC	1.0864918233465597
kidney_renal_clear_cell_carcinoma	GRIA1	-0.2918135039434336	KIRC	1.1240915254671895
kidney_renal_clear_cell_carcinoma	GRIA3	-0.2868472685637486	KIRC	0.8926438164120942
kidney_renal_clear_cell_carcinoma	GRIN2B	-0.2925772536739445	KIRC	3.6703617246047706
kidney_renal_clear_cell_carcinoma	KCNH2	-0.2863713215807022	KIRC	1.181345507884994
kidney_renal_clear_cell_carcinoma	KCNH3	-0.2915191147683671	KIRC	1.509562800814336
kidney_renal_clear_cell_carcinoma	KCNJ3	-0.2234055564810311	KIRC	0.8601763127684291
kidney_renal_clear_cell_carcinoma	KCNK15	-0.2916223596073209	KIRC	0.8680269484395445
kidney_renal_clear_cell_carcinoma	P2RX6	-0.2916065659746419	KIRC	0.5799603418864657
kidney_renal_clear_cell_carcinoma	TPCN1	0.3365770011440593	KIRC	1.6078792243416404
kidney_renal_clear_cell_carcinoma	TRPM1	-0.2924444216366532	KIRC	1.0686187484540552
kidney_renal_papillary_cell_carcinoma	ACCN1	-0.291604464481809	KIRP	0.8321730003045315
kidney_renal_papillary_cell_carcinoma	AQP1	8.755526285232007	KIRP	0.7012914769813644
kidney_renal_papillary_cell_carcinoma	CHRNA5	-0.2912702557349034	KIRP	1.817132718569613
kidney_renal_papillary_cell_carcinoma	CLCNKB	-0.264499112509482	KIRP	0.6873835319455184
kidney_renal_papillary_cell_carcinoma	GABRD	-0.2949668562489754	KIRP	1.0864918233465597
kidney_renal_papillary_cell_carcinoma	KCNJ15	0.7889318784359879	KIRP	0.7395054260495071
kidney_renal_papillary_cell_carcinoma	P2RX6	-0.2955248183610632	KIRP	0.5799603418864657
kidney_renal_papillary_cell_carcinoma	PKD2L1	-0.2932808980845625	KIRP	1.5287885083154766
kidney_renal_papillary_cell_carcinoma	SCN9A	-0.2944062361196804	KIRP	1.3698280296914942
kidney_renal_papillary_cell_carcinoma	SCNN1A	1.4469092713275198	KIRP	1.1078349961128997
liver_hepatocellular_carcinoma	ACCN2	-0.0988944789436555	LIHC	1.192915408862253
liver_hepatocellular_carcinoma	AQP10	-0.1012905483681799	LIHC	1.1290187397463405
liver_hepatocellular_carcinoma	AQP6	-0.1011147978633274	LIHC	0.7367176016385706
liver_hepatocellular_carcinoma	CACNA1E	-0.1012158032268453	LIHC	1.1740198561864716
liver_hepatocellular_carcinoma	CACNA1G	-0.1012931635688781	LIHC	1.2935401462673204
liver_hepatocellular_carcinoma	CHRNB2	-0.1011379694433068	LIHC	0.2975847555370359
liver_hepatocellular_carcinoma	GABRR2	-0.1012929696833091	LIHC	1.3103418354213343
liver_hepatocellular_carcinoma	GABRR3	-0.1013466985307569	LIHC	1.2149153021830403
liver_hepatocellular_carcinoma	GRIA2	-0.1013466985307569	LIHC	1.3922819266087534
liver_hepatocellular_carcinoma	HTR3A	-0.1012978799480683	LIHC	1.1912912248847898
liver_hepatocellular_carcinoma	KCNJ11	-0.0960388646488569	LIHC	0.785212640730819
liver_hepatocellular_carcinoma	KCNK12	-0.1013466985307569	LIHC	1.1082063362334342
liver_hepatocellular_carcinoma	KCNK15	-0.1012432222534759	LIHC	0.8680269484395445
liver_hepatocellular_carcinoma	KCNK6	-0.0972080036478873	LIHC	2.516297561525808
liver_hepatocellular_carcinoma	KCNQ3	-0.1012783516131995	LIHC	1.471240107650056
liver_hepatocellular_carcinoma	P2RX1	-0.1005860989704526	LIHC	0.8440885526366022
liver_hepatocellular_carcinoma	P2RX2	-0.1013466985307569	LIHC	1.3032815739698065
liver_hepatocellular_carcinoma	P2RX6	-0.1009602259751637	LIHC	0.5799603418864657
liver_hepatocellular_carcinoma	TRPV3	-0.1012704744483379	LIHC	1.1142769074548626
lung_adenocarcinoma	ACCN2	-0.2879826752343023	LUAD	1.192915408862253
lung_adenocarcinoma	ANO1	-0.1614081379344492	LUAD	1.1500581924225513
lung_adenocarcinoma	AQP4	0.0267563686614344	LUAD	1.083616139794273
lung_adenocarcinoma	CHRNA9	-0.3063587221720291	LUAD	0.7292026262896532
lung_adenocarcinoma	CLCNKB	-0.303387363635095	LUAD	0.6873835319455184
lung_adenocarcinoma	GABRA2	-0.3068223100669059	LUAD	0.9226552877317432
lung_adenocarcinoma	GRIN2D	-0.2870968028228554	LUAD	1.1613956220321895
lung_adenocarcinoma	HCN2	-0.3026243501388519	LUAD	1.204030097644006
lung_adenocarcinoma	HVCN1	-0.233965234060251	LUAD	0.7721020442561927
lung_adenocarcinoma	ITPR2	0.0154268959520065	LUAD	1.532255491652358
lung_adenocarcinoma	KCNF1	-0.3041911071170722	LUAD	1.2181079731709954
lung_adenocarcinoma	KCNJ14	-0.2974870967246784	LUAD	1.600574509630854
lung_adenocarcinoma	KCNK17	-0.2989058801930189	LUAD	1.1709873815251282
lung_adenocarcinoma	KCNK9	-0.3064962981632608	LUAD	1.1393926724082133
lung_adenocarcinoma	KCNV1	-0.3066295928232843	LUAD	1.1434066536372582
lung_adenocarcinoma	MCOLN2	-0.2783160983244194	LUAD	0.9221834570811508
lung_adenocarcinoma	RYR1	-0.2425051519044029	LUAD	0.8822373589411605
lung_adenocarcinoma	SCN3A	-0.3031979529553082	LUAD	1.513739539098421
lung_adenocarcinoma	TRPA1	-0.3055565268499976	LUAD	1.2982258531443978
lung_squamous_cell_carcinoma	GABRR2	-0.3050128106759324	LUSC	1.3103418354213343
lung_squamous_cell_carcinoma	GJA9	-0.3035168523184894	LUSC	1.3465394481258768
lung_squamous_cell_carcinoma	GJC1	-0.2317059449173571	LUSC	0.8498440730649776
lung_squamous_cell_carcinoma	GRIN2D	-0.2726326418682812	LUSC	1.1613956220321895
lung_squamous_cell_carcinoma	KCNA3	-0.2960818857593373	LUSC	0.8876341987418556
lung_squamous_cell_carcinoma	KCNK3	-0.2898125238038775	LUSC	1.1435955069031385
lung_squamous_cell_carcinoma	KCNQ4	-0.3043690520108829	LUSC	1.1930385394984178
lung_squamous_cell_carcinoma	P2RX6	-0.3036669387786205	LUSC	0.5799603418864657
lung_squamous_cell_carcinoma	SCNN1D	-0.2942809969118212	LUSC	1.1780224875340417
lung_squamous_cell_carcinoma	TRPA1	-0.2978506981791434	LUSC	1.2982258531443978
lung_squamous_cell_carcinoma	TRPV3	-0.2993817436139424	LUSC	1.1142769074548626
mesothelioma	AQP3	-0.2144037656967598	MESO	1.1548295521864378
mesothelioma	CFTR	-0.2630359746686632	MESO	0.839418198153268
mesothelioma	CLCNKB	-0.2588898100475476	MESO	0.6873835319455184
mesothelioma	CNGA3	-0.2634723153779281	MESO	1.482701284158233
mesothelioma	GABRB3	-0.2511776286665849	MESO	1.0920818008361632
mesothelioma	KCNA1	-0.2623576184819581	MESO	0.8206960178496725
mesothelioma	KCNQ5	-0.2585864364591644	MESO	1.3976911758218284
mesothelioma	MCOLN2	-0.2474982628856584	MESO	0.9221834570811508
ovarian_serous_cystadenocarcinoma	AQP2	-0.3151191812331692	OV	0.8156909906054143
ovarian_serous_cystadenocarcinoma	CNGA4	-0.3160016590335219	OV	0.7215300473273384
ovarian_serous_cystadenocarcinoma	GJA9	-0.3139259188569516	OV	1.3465394481258768
ovarian_serous_cystadenocarcinoma	GJB1	-0.0970725041195821	OV	0.8950053920042346
ovarian_serous_cystadenocarcinoma	GJB7	-0.3159102518053263	OV	0.8058671575617115
ovarian_serous_cystadenocarcinoma	GLRA2	-0.3174636567423296	OV	0.8821242927560111
ovarian_serous_cystadenocarcinoma	GRIN2D	-0.2798895118562216	OV	1.1613956220321895
ovarian_serous_cystadenocarcinoma	HTR3C	-0.317562065783388	OV	1.2284777770533486
ovarian_serous_cystadenocarcinoma	KCNA6	-0.3125997371346339	OV	1.2439084366736322
ovarian_serous_cystadenocarcinoma	KCNC3	-0.0999008528551863	OV	1.3252729834966757
ovarian_serous_cystadenocarcinoma	KCNH3	-0.2629843924293535	OV	1.509562800814336
ovarian_serous_cystadenocarcinoma	KCNJ5	-0.2874889342426555	OV	1.1944594902348946
ovarian_serous_cystadenocarcinoma	KCNT1	-0.2704636713802809	OV	1.124577950573277
ovarian_serous_cystadenocarcinoma	P2RX5	-0.3024513095712491	OV	0.7600240423841036
ovarian_serous_cystadenocarcinoma	PKD2L2	-0.317319534495649	OV	0.7366541305722363
ovarian_serous_cystadenocarcinoma	TRPC7	-0.3176934888516708	OV	0.8142010804217767
pancreatic_adenocarcinoma	AQP6	-0.2911359911923159	PAAD	0.7367176016385706
pancreatic_adenocarcinoma	CHRNA1	-0.2911499313031029	PAAD	1.0969490449766903
pancreatic_adenocarcinoma	CNGB1	-0.2953209157106455	PAAD	1.3368655732177768
pancreatic_adenocarcinoma	GABRA1	-0.295708967090923	PAAD	0.66587255987332
pancreatic_adenocarcinoma	GABRA5	-0.2950869283695841	PAAD	1.128863895606587
pancreatic_adenocarcinoma	HCN1	-0.2947591120359171	PAAD	1.1349197724148252
pancreatic_adenocarcinoma	KCNA7	-0.2950815244254026	PAAD	1.2602121002759468
pancreatic_adenocarcinoma	TRPM6	-0.2924676676027782	PAAD	1.15899720754985
pheochromocytoma_and_paraganglioma	GABRA2	-0.1042208945041208	PCPG	0.9226552877317432
pheochromocytoma_and_paraganglioma	GABRG3	-0.1041584468177327	PCPG	1.0870842763393982
pheochromocytoma_and_paraganglioma	HCN4	-0.086085956963738	PCPG	0.8977126626063402
pheochromocytoma_and_paraganglioma	KCNA3	-0.1010495988966268	PCPG	0.8876341987418556
pheochromocytoma_and_paraganglioma	KCNJ14	-0.1019518405737343	PCPG	1.600574509630854
pheochromocytoma_and_paraganglioma	P2RX2	-0.1043171109690211	PCPG	1.3032815739698065
pheochromocytoma_and_paraganglioma	TRPC3	-0.1038592825937945	PCPG	1.1153257894630446
prostate_adenocarcinoma	CACNA1F	-0.2217883592413734	PRAD	1.2130341975870158
prostate_adenocarcinoma	CATSPER2	-0.213424296424481	PRAD	1.3261149091585105
prostate_adenocarcinoma	CHRNA1	-0.2212993678629515	PRAD	1.0969490449766903
prostate_adenocarcinoma	CHRNA2	0.3521781759203611	PRAD	0.9259379737227884
prostate_adenocarcinoma	CHRNA4	-0.221460841890701	PRAD	1.172760730063071
prostate_adenocarcinoma	CLCN4	-0.1930461230925686	PRAD	0.824637075990802
prostate_adenocarcinoma	CLCN7	0.2607794733078662	PRAD	0.7257933955923442
prostate_adenocarcinoma	CNGB3	-0.2219633619665968	PRAD	1.1465702744181572
prostate_adenocarcinoma	GABRD	-0.2195013566118241	PRAD	1.0864918233465597
prostate_adenocarcinoma	GABRE	-0.2000942928952763	PRAD	1.1310623716763124
prostate_adenocarcinoma	GABRG2	-0.2219633619665968	PRAD	1.132022797823724
prostate_adenocarcinoma	GJB1	0.2686279097232117	PRAD	0.8950053920042346
prostate_adenocarcinoma	GRIA4	-0.2216876555595144	PRAD	1.2415870980021015
prostate_adenocarcinoma	GRIN2C	-0.2204064354322331	PRAD	1.081969635271861
prostate_adenocarcinoma	KCNC3	-0.1987486930628919	PRAD	1.3252729834966757
prostate_adenocarcinoma	KCND2	-0.2209952601505761	PRAD	1.0890453422372206
prostate_adenocarcinoma	KCNH1	-0.2199926774348441	PRAD	1.0972533436809817
prostate_adenocarcinoma	KCNJ11	-0.1302218982203725	PRAD	0.785212640730819
prostate_adenocarcinoma	KCNK12	-0.2209653485460382	PRAD	1.1082063362334342
prostate_adenocarcinoma	MCOLN2	-0.203046377555893	PRAD	0.9221834570811508
prostate_adenocarcinoma	SCN8A	-0.2158700340645049	PRAD	1.315899565661592
prostate_adenocarcinoma	TPCN2	-0.1491774336592613	PRAD	1.688848717730958
prostate_adenocarcinoma	TRPM4	2.294314212199404	PRAD	0.8043545196689843
rectum_adenocarcinoma	GJB7	-0.308059436809194	READ	0.8058671575617115
rectum_adenocarcinoma	KCNA6	-0.3043612926823047	READ	1.2439084366736322
rectum_adenocarcinoma	KCNQ3	-0.3072175498456148	READ	1.471240107650056
rectum_adenocarcinoma	P2RX5	-0.2850920399004744	READ	0.7600240423841036
rectum_adenocarcinoma	SCN2A	-0.3068640221473627	READ	1.26166368378858
rectum_adenocarcinoma	SCN3A	-0.3049751134845549	READ	1.513739539098421
sarcoma	ACCN2	-0.1899606203143812	SARC	1.192915408862253
sarcoma	AQP4	-0.2410658013771254	SARC	1.083616139794273
sarcoma	AQP7	-0.2393294994785173	SARC	0.6526499567759516
sarcoma	GRIA3	-0.2217812228172221	SARC	0.8926438164120942
sarcoma	KCNA5	-0.2363465881740484	SARC	0.8537672652637925
sarcoma	KCNB2	-0.237946085344818	SARC	0.8885764164713031
sarcoma	KCNC2	-0.2411857117292392	SARC	1.2978996301960937
sarcoma	KCND3	-0.2387240514891692	SARC	0.8292714718131076
sarcoma	KCNJ10	-0.2395004901131112	SARC	1.7200211686154827
sarcoma	KCNK17	-0.2397222249756952	SARC	1.1709873815251282
sarcoma	P2RX1	-0.2352300318558176	SARC	0.8440885526366022
sarcoma	PANX3	-0.2411857117292392	SARC	1.6611620062995884
sarcoma	TRPA1	-0.2391456165716707	SARC	1.2982258531443978
skin_cutaneous_melanoma	AQP3	-0.2502680607934579	SKCM	1.1548295521864378
skin_cutaneous_melanoma	AQP5	-0.2862134369477683	SKCM	0.9345385744575732
skin_cutaneous_melanoma	CACNA1B	-0.2863592853783752	SKCM	1.126603544998429
skin_cutaneous_melanoma	CHRNA1	-0.2788748174488101	SKCM	1.0969490449766903
skin_cutaneous_melanoma	CHRNA4	-0.2868106539686175	SKCM	1.172760730063071
skin_cutaneous_melanoma	CHRNB2	-0.2789394224205463	SKCM	0.2975847555370359
skin_cutaneous_melanoma	CHRNE	-0.2801069317086608	SKCM	1.2046030207155631
skin_cutaneous_melanoma	CNGB1	-0.2866822019605675	SKCM	1.3368655732177768
skin_cutaneous_melanoma	GABRA2	-0.2866424644891253	SKCM	0.9226552877317432
skin_cutaneous_melanoma	GABRA5	-0.2865972049167469	SKCM	1.128863895606587
skin_cutaneous_melanoma	GJB6	-0.2855943841683155	SKCM	1.0954258765597662
skin_cutaneous_melanoma	HTR3A	-0.2866610519530606	SKCM	1.1912912248847898
skin_cutaneous_melanoma	KCNA2	-0.2843575057429513	SKCM	0.9006529866739834
skin_cutaneous_melanoma	KCNA3	-0.2818891988088332	SKCM	0.8876341987418556
skin_cutaneous_melanoma	KCNA7	-0.2865416951700819	SKCM	1.2602121002759468
skin_cutaneous_melanoma	KCNG3	-0.2823219438429772	SKCM	1.1369200987185588
skin_cutaneous_melanoma	KCNS1	-0.2798616493690408	SKCM	1.0898769823791974
skin_cutaneous_melanoma	RYR2	-0.2831068762034914	SKCM	0.8973306285142797
skin_cutaneous_melanoma	SCNN1A	-0.2847323950398366	SKCM	1.1078349961128997
skin_cutaneous_melanoma	TRPM1	-0.0188476382097024	SKCM	1.0686187484540552
skin_cutaneous_melanoma	TRPV2	0.6301684940283884	SKCM	1.1807691804051772
stomach_adenocarcinoma	AQP5	-0.268922704751723	STAD	0.9345385744575732
stomach_adenocarcinoma	CHRNA7	-0.3185431695484825	STAD	1.1447058298854922
stomach_adenocarcinoma	CNGA1	-0.3210865146155657	STAD	1.3001970875464703
stomach_adenocarcinoma	CNGB3	-0.3297246275550706	STAD	1.1465702744181572
stomach_adenocarcinoma	GABRB3	-0.2835340442760584	STAD	1.0920818008361632
stomach_adenocarcinoma	GJB1	-0.0045657230291897	STAD	0.8950053920042346
stomach_adenocarcinoma	GRID2	-0.3302076860828878	STAD	1.2674657715702224
stomach_adenocarcinoma	SCN5A	-0.3275580775021088	STAD	0.8958680401388651
stomach_adenocarcinoma	TRPM6	-0.324785225374809	STAD	1.15899720754985
testicular_germ_cell_tumors	CACNA1H	-0.1085847357493393	TGCT	0.6733299823333634
testicular_germ_cell_tumors	CHRNA10	-0.2854634178537613	TGCT	1.394097731048786
testicular_germ_cell_tumors	CHRNA9	-0.2923000119873603	TGCT	0.7292026262896532
testicular_germ_cell_tumors	CLCN4	-0.2655873395942605	TGCT	0.824637075990802
testicular_germ_cell_tumors	GJA3	-0.2825697547289027	TGCT	1.2102229014155603
testicular_germ_cell_tumors	GRIN2C	-0.289430258381526	TGCT	1.081969635271861
testicular_germ_cell_tumors	GRIN3A	-0.2767132810633712	TGCT	1.2326665443416571
testicular_germ_cell_tumors	HCN1	-0.2912230987221066	TGCT	1.1349197724148252
testicular_germ_cell_tumors	KCNC1	-0.2694587797826231	TGCT	1.1778528258943837
testicular_germ_cell_tumors	KCNH3	-0.263762404799876	TGCT	1.509562800814336
testicular_germ_cell_tumors	KCNK10	-0.2671417300299137	TGCT	1.1866146248661755
testicular_germ_cell_tumors	KCNQ2	-0.262979605788528	TGCT	0.8640961619740753
testicular_germ_cell_tumors	NALCN	-0.2879352002324285	TGCT	1.1659820183168177
testicular_germ_cell_tumors	SCN8A	-0.2347414109870059	TGCT	1.315899565661592
testicular_germ_cell_tumors	TRPM6	-0.2393124083811365	TGCT	1.15899720754985
thymoma	GABRG2	-0.2923412184057959	THYM	1.132022797823724
thymoma	KCNJ4	-0.2672080654701556	THYM	0.8828216010770273
thyroid_carcinoma	AQP4	-0.1273915549963633	THCA	1.083616139794273
thyroid_carcinoma	GABRB1	-0.1745764892671136	THCA	1.2565221379820513
thyroid_carcinoma	GABRB3	-0.1503047474786641	THCA	1.0920818008361632
thyroid_carcinoma	GABRR2	-0.1743751597935613	THCA	1.3103418354213343
thyroid_carcinoma	GJA1	0.640297810647917	THCA	0.7983244403044719
thyroid_carcinoma	GJB3	-0.1070911494785243	THCA	0.9129081860224388
thyroid_carcinoma	GRIN2C	-0.1539360717400943	THCA	1.081969635271861
thyroid_carcinoma	KCNC1	-0.1742808196998005	THCA	1.1778528258943837
thyroid_carcinoma	KCNK13	-0.1465187542221675	THCA	1.779991600471896
thyroid_carcinoma	KCNK15	-0.1477039503587811	THCA	0.8680269484395445
uterine_carcinosarcoma	FAM38A	0.1141116848264523	UCS	1.6007568823451068
uterine_carcinosarcoma	GJB5	-0.2734314384512916	UCS	1.5220061536694738
uterine_carcinosarcoma	GRIN2A	-0.2730169387713462	UCS	1.4128996672998255
uterine_carcinosarcoma	ITPR2	-0.1468369962750425	UCS	1.532255491652358
uterine_carcinosarcoma	KCNG1	-0.0935891252979696	UCS	2.257031504566187
uterine_carcinosarcoma	KCNJ10	-0.2712394124999117	UCS	1.7200211686154827
uterine_carcinosarcoma	KCNK6	-0.2521376100350293	UCS	2.516297561525808
uterine_corpus_endometrial_carcinoma	AQP6	-0.2985396966293817	UCEC	0.7367176016385706
uterine_corpus_endometrial_carcinoma	AQP7	-0.3072830981487738	UCEC	0.6526499567759516
uterine_corpus_endometrial_carcinoma	AQP9	-0.2911768534966303	UCEC	1.528736227327358
uterine_corpus_endometrial_carcinoma	CHRNB4	-0.3080881251022193	UCEC	2.003039544337726
uterine_corpus_endometrial_carcinoma	CNGA4	-0.3067904904286739	UCEC	0.7215300473273384
uterine_corpus_endometrial_carcinoma	GJB2	-0.225543659811222	UCEC	1.348024027190659
uterine_corpus_endometrial_carcinoma	KCNK13	-0.3023507756472071	UCEC	1.779991600471896
uterine_corpus_endometrial_carcinoma	P2RX6	-0.3075635969569947	UCEC	0.5799603418864657
uterine_corpus_endometrial_carcinoma	PKD2L1	-0.307977425222092	UCEC	1.5287885083154766
uveal_melanoma	CHRNB2	-0.1858714817332639	UVM	0.2975847555370359
uveal_melanoma	GRIN2B	-0.1982973267380487	UVM	3.6703617246047706
