# Supplementary material for: Pan-cancer ion transport signature reveals functional regulators of glioblastoma aggression
Source: EMBO J. 2024 Jan 2;43(2):196–224. doi: 10.1038/s44318-023-00016-x (PMC10897389; doi:10.1038/s44318-023-00016-x)
Supplement: Supplementary file 11 — Source Data Fig. 3 [file 44318_2023_16_MOESM11_ESM.zip]

Archive with 24 entries (18 files):
- Figure 3/
- __MACOSX/._Figure 3
- Figure 3/3E/
- __MACOSX/Figure 3/._3E
- Figure 3/3B/
- __MACOSX/Figure 3/._3B
- Figure 3/3C/
- __MACOSX/Figure 3/._3C
- Figure 3/3D/
- __MACOSX/Figure 3/._3D
- Figure 3/3A/
- __MACOSX/Figure 3/._3A
- Figure 3/3E/gtex_tcga_expression_ranks.csv
- __MACOSX/Figure 3/3E/._gtex_tcga_expression_ranks.csv
- Figure 3/3B/km_survival_pvalues.csv
- __MACOSX/Figure 3/3B/._km_survival_pvalues.csv
- Figure 3/3B/km_survival_data_tcga_validation.csv
- __MACOSX/Figure 3/3B/._km_survival_data_tcga_validation.csv
- Figure 3/3C/express_associations.csv
- __MACOSX/Figure 3/3C/._express_associations.csv
- Figure 3/3D/scrna_expression.csv
- __MACOSX/Figure 3/3D/._scrna_expression.csv
- Figure 3/3A/all_significant_elastic_net_results.csv
- __MACOSX/Figure 3/3A/._all_significant_elastic_net_results.csv
