# Supplementary material for: Pan-cancer ion transport signature reveals functional regulators of glioblastoma aggression
Source: EMBO J. 2024 Jan 2;43(2):196–224. doi: 10.1038/s44318-023-00016-x (PMC10897389; doi:10.1038/s44318-023-00016-x)
Supplement: Supplementary file 11 — Source Data Fig. 3 [file 44318_2023_16_MOESM11_ESM.zip › Figure 3/3E/gtex_tcga_expression_ranks.csv]

tissue	Name	value	standard_dev
Amygdala	SCN9A	28.35847162185459	3.2784698974907265
Amygdala	GJB2	31.252474188625754	6.842096461379751
Anterior cingulate cortex (BA24)	SCN9A	26.891825571007903	2.5738605925624705
Anterior cingulate cortex (BA24)	GJB2	31.59471397218577	6.845093794850245
Caudate (basal ganglia)	SCN9A	25.507895834751142	3.11101408720286
Caudate (basal ganglia)	GJB2	29.144487217042496	6.558143903064854
Cerebellar Hemisphere	SCN9A	16.98647760326591	2.118625838478688
Cerebellar Hemisphere	GJB2	25.887701756811275	6.086336372141491
Cerebellum	SCN9A	16.069059979472083	2.037076093671966
Cerebellum	GJB2	28.590107638167023	8.012634308043733
Cortex	SCN9A	21.499858465768934	2.2306574055077704
Cortex	GJB2	32.24351975413482	10.613253379998008
Frontal Cortex (BA9)	SCN9A	22.35018026024111	2.426206324815729
Frontal Cortex (BA9)	GJB2	29.03983487221577	6.726920926111893
Hippocampus	SCN9A	25.486538031653996	3.0038445079436515
Hippocampus	GJB2	24.499606187929952	4.670720216567783
Hypothalamus	SCN9A	46.429403646418265	10.3425391664276
Hypothalamus	GJB2	25.30854262182253	4.675853197793902
Nucleus accumbens (basal ganglia)	SCN9A	29.89434740883864	4.274569979139965
Nucleus accumbens (basal ganglia)	GJB2	30.917487022741145	6.711776283575461
Putamen (basal ganglia)	SCN9A	21.92701567923116	3.623504235528489
Putamen (basal ganglia)	GJB2	27.01050114953412	5.4942527705457485
Spinal cord (cervical c-1)	SCN9A	25.0882204607378	3.948793844829341
Spinal cord (cervical c-1)	GJB2	37.71353166437388	9.573640327805158
Substantia nigra	SCN9A	29.39594702983216	4.647923083866653
Substantia nigra	GJB2	28.793822881764942	6.554308730873839
GBM - Outlier	SCN9A	56.65179779579878	9.01982645401014
GBM - Normal	SCN9A	28.3598735843994	8.039571460230759
GBM - Outlier	GJB2	80.46625419547901	8.622580804733817
GBM - Normal	GJB2	38.214104529463015	10.684265543346202
