# Supplementary material for: Pan-cancer ion transport signature reveals functional regulators of glioblastoma aggression
Source: EMBO J. 2024 Jan 2;43(2):196–224. doi: 10.1038/s44318-023-00016-x (PMC10897389; doi:10.1038/s44318-023-00016-x)
Supplement: Supplementary file 11 — Source Data Fig. 3 [file 44318_2023_16_MOESM11_ESM.zip › Figure 3/3B/km_survival_pvalues.csv]

gene_dichotomization	age	to_print	data_type
GJB2_median	56.0 - 66.34	HR: 1.461 p = 0.234	TCGA
GJB2_outlier	56.0 - 66.34	HR: 8.897 p = 6.5e-05	TCGA
SCN9A_median	56.0 - 66.34	HR: 2.147 p = 0.018	TCGA
SCN9A_outlier	56.0 - 66.34	HR: 1.549 p = 0.328	TCGA
GJB2_median	< 56.0	HR: 0.495 p = 0.042	TCGA
GJB2_outlier	< 56.0	HR: 0.746 p = 0.559	TCGA
SCN9A_median	< 56.0	HR: 1.227 p = 0.543	TCGA
SCN9A_outlier	< 56.0	HR: 1.595 p = 0.346	TCGA
GJB2_median	> 66.34	HR: 1.126 p = 0.704	TCGA
GJB2_outlier	> 66.34	HR: 1.634 p = 0.248	TCGA
SCN9A_median	> 66.34	HR: 1.076 p = 0.814	TCGA
SCN9A_outlier	> 66.34	HR: 1.097 p = 0.862	TCGA
GJB2_median	all_ages	HR: 1.054 p = 0.886	GSE43378
GJB2_outlier	all_ages	HR: 4.162 p = 0.073	GSE43378
SCN9A_median	all_ages	HR: 3.251 p = 0.002	GSE43378
SCN9A_outlier	all_ages	HR: 1.789 p = 0.211	GSE43378
GJB2_median	all_ages	HR: 1.906 p = 0.047	GSE4412
GJB2_outlier	all_ages	HR: 1.266 p = 0.575	GSE4412
SCN9A_median	all_ages	HR: 1.781 p = 0.067	GSE4412
SCN9A_outlier	all_ages	HR: 0.911 p = 0.898	GSE4412
GJB2_median	all_ages	HR: 1.631 p = 0.015	GLASS
GJB2_outlier	all_ages	HR: 1.161 p = 0.605	GLASS
SCN9A_median	all_ages	HR: 1.67 p = 0.011	GLASS
SCN9A_outlier	all_ages	HR: 1.287 p = 0.45	GLASS
