# Supplementary material for: Pan-cancer ion transport signature reveals functional regulators of glioblastoma aggression
Source: EMBO J. 2024 Jan 2;43(2):196–224. doi: 10.1038/s44318-023-00016-x (PMC10897389; doi:10.1038/s44318-023-00016-x)
Supplement: Supplementary file 11 — Source Data Fig. 3 [file 44318_2023_16_MOESM11_ESM.zip › Figure 3/3B/km_survival_data_tcga_validation.csv]

OS	vital_status	age	GJB2_median	GJB2_outlier	SCN9A_median	SCN9A_outlier	GJB2	SCN9A	data_type
1.2465753424657535	1	56.0 - 66.34	Low	Low	High	Low	38.9729	36.6804	TCGA
0.3808219178082191	0	56.0 - 66.34	Low	Low	Low	Low	83.3426	13.317	TCGA
0.5123287671232877	0	< 56.0	Low	Low	Low	Low	18.2315	12.6983	TCGA
0.3123287671232876	1	56.0 - 66.34	Low	Low	High	Low	74.1267	57.761	TCGA
1.2602739726027397	1	56.0 - 66.34	Low	Low	High	Low	35.9592	75.5752	TCGA
0.2273972602739726	1	> 66.34	Low	Low	Low	Low	112.657	5.4592	TCGA
0.5589041095890411	0	< 56.0	Low	Low	High	High	153.388	1168.96	TCGA
0.7123287671232876	0	56.0 - 66.34	Low	Low	High	Low	24.8288	91.2186	TCGA
0.7479452054794521	0	56.0 - 66.34	High	Low	High	Low	165.16299999999995	130.891	TCGA
0.7342465753424657	0	> 66.34	High	Low	High	Low	182.502	144.614	TCGA
0.3780821917808219	1	> 66.34	High	Low	Low	Low	471.11800000000005	7.9491	TCGA
0.6958904109589041	1	< 56.0	Low	Low	High	Low	93.4622	102.537	TCGA
0.2958904109589041	1	> 66.34	High	Low	High	Low	372.283	47.4917	TCGA
0.978082191780822	1	< 56.0	Low	Low	High	Low	51.6842	158.57299999999995	TCGA
0.2684931506849315	1	56.0 - 66.34	Low	Low	High	Low	61.1634	40.1497	TCGA
1.2438356164383562	1	56.0 - 66.34	Low	Low	Low	Low	12.8783	8.3709	TCGA
1.6027397260273972	1	56.0 - 66.34	Low	Low	Low	Low	39.7185	4.0221	TCGA
1.063013698630137	1	> 66.34	High	Low	High	Low	357.347	88.0217	TCGA
0.4301369863013699	1	56.0 - 66.34	High	High	High	High	1099.4	390.527	TCGA
1.1369863013698631	0	< 56.0	High	Low	High	Low	234.311	190.378	TCGA
0.9178082191780822	1	56.0 - 66.34	High	Low	High	Low	336.954	80.9119	TCGA
2.6054794520547944	0	> 66.34	High	Low	Low	Low	292.916	16.3488	TCGA
1.210958904109589	0	56.0 - 66.34	High	Low	Low	Low	103.74	1.3357	TCGA
1.4904109589041097	1	< 56.0	High	Low	Low	Low	322.318	14.7222	TCGA
0.9397260273972604	1	> 66.34	Low	Low	High	Low	132.847	38.3421	TCGA
1.2438356164383562	1	> 66.34	Low	Low	Low	Low	12.4441	2.9866	TCGA
0.1315068493150684	0	56.0 - 66.34	High	Low	High	High	103.137	206.768	TCGA
1.5808219178082192	1	> 66.34	High	Low	Low	Low	233.786	19.6078	TCGA
0.7397260273972602	1	> 66.34	High	High	Low	Low	909.494	2.5316	TCGA
0.4575342465753425	0	> 66.34	Low	Low	High	High	88.1148	317.623	TCGA
1.2383561643835617	0	56.0 - 66.34	Low	Low	Low	Low	7.5245	4.5147	TCGA
0.7835616438356164	0	> 66.34	Low	Low	Low	Low	28.5611	3.437	TCGA
3.994520547945205	1	< 56.0	High	Low	Low	Low	182.09	1.4925	TCGA
0.7643835616438356	1	> 66.34	Low	Low	High	Low	24.4706	80.8565	TCGA
0.3041095890410959	1	> 66.34	High	Low	High	High	212.73	517.56	TCGA
0.2575342465753424	1	> 66.34	High	High	High	Low	988.168	216.468	TCGA
1.4657534246575343	1	56.0 - 66.34	High	Low	Low	Low	109.237	17.3494	TCGA
0.3780821917808219	1	> 66.34	Low	Low	High	Low	49.435	106.846	TCGA
0.4	1	> 66.34	Low	Low	Low	Low	45.4351	11.0844	TCGA
1.6547945205479453	0	< 56.0	High	Low	Low	Low	230.769	13.986	TCGA
0.0164383561643835	1	56.0 - 66.34	High	High	High	High	923.254	206.37	TCGA
0.5863013698630137	0	< 56.0	Low	Low	Low	Low	152.987	22.3304	TCGA
0.9863013698630136	1	< 56.0	High	Low	High	High	214.097	317.444	TCGA
1.210958904109589	1	< 56.0	Low	Low	Low	Low	1.4503	0.7252	TCGA
2.9095890410958902	1	56.0 - 66.34	Low	Low	Low	Low	33.419000000000004	1.3946	TCGA
0.9123287671232876	1	< 56.0	Low	Low	High	Low	33.3904	59.9315	TCGA
2.0986301369863014	1	> 66.34	High	Low	Low	Low	172.563	9.434	TCGA
1.8986301369863012	0	> 66.34	Low	Low	High	Low	136.031	160.703	TCGA
0.736986301369863	1	> 66.34	Low	Low	Low	Low	10.5001	23.2108	TCGA
0.3397260273972602	1	> 66.34	Low	Low	Low	Low	40.9732	7.1703	TCGA
0.0136986301369863	1	< 56.0	Low	Low	Low	Low	67.2512	22.6055	TCGA
0.4054794520547945	1	> 66.34	High	Low	High	Low	317.766	34.7985	TCGA
0.8054794520547945	0	< 56.0	High	Low	Low	Low	348.837	9.1362	TCGA
0.6136986301369863	1	< 56.0	Low	Low	Low	Low	146.067	1.4717	TCGA
1.3287671232876712	1	56.0 - 66.34	Low	Low	High	Low	96.3283	44.4924	TCGA
1.1123287671232878	1	> 66.34	High	Low	Low	Low	330.718	3.0509	TCGA
0.0712328767123287	1	> 66.34	Low	Low	Low	Low	68.3018	26.3668	TCGA
0.0356164383561643	0	< 56.0	Low	Low	High	Low	8.4956	41.0619	TCGA
0.3643835616438356	1	56.0 - 66.34	Low	Low	Low	Low	10.2008	7.2256	TCGA
1.3863013698630138	1	56.0 - 66.34	High	Low	Low	Low	309.099	3.4014	TCGA
0.4958904109589041	0	< 56.0	Low	Low	Low	Low	98.0166	37.5063	TCGA
2.5534246575342467	0	> 66.34	Low	Low	Low	Low	6.6077	8.4956	TCGA
1.0465753424657531	1	> 66.34	High	Low	Low	Low	333.184	11.5808	TCGA
1.4712328767123288	1	< 56.0	High	Low	High	Low	586.479	136.822	TCGA
0.410958904109589	1	> 66.34	High	Low	Low	Low	422.875	11.2434	TCGA
1.0410958904109588	1	> 66.34	Low	Low	High	Low	136.364	111.53	TCGA
0.0904109589041095	1	> 66.34	Low	Low	Low	Low	2.9073	14.9517	TCGA
1.4575342465753425	1	< 56.0	Low	Low	Low	Low	38.0906	32.2806	TCGA
1.3150684931506849	1	56.0 - 66.34	High	Low	Low	Low	503.094	28.0819	TCGA
0.2383561643835616	1	> 66.34	Low	Low	Low	Low	23.5955	0.0	TCGA
0.6328767123287671	1	56.0 - 66.34	High	High	Low	Low	2265.61	5.9889	TCGA
1.3397260273972602	1	56.0 - 66.34	High	Low	Low	Low	405.9	17.6991	TCGA
1.5068493150684932	1	< 56.0	Low	Low	High	High	55.9742	432.11	TCGA
0.4383561643835616	0	< 56.0	High	Low	High	Low	300.394	68.1876	TCGA
0.6082191780821918	0	> 66.34	High	High	High	Low	799.045	123.133	TCGA
0.3972602739726027	0	> 66.34	High	Low	High	Low	295.591	121.177	TCGA
0.2602739726027397	0	56.0 - 66.34	Low	Low	Low	Low	6.0265	0.5022	TCGA
1.6931506849315068	1	56.0 - 66.34	Low	Low	High	Low	87.8049	132.89600000000002	TCGA
1.2876712328767124	0	< 56.0	High	Low	Low	Low	387.143	10.4762	TCGA
0.3890410958904109	1	> 66.34	High	Low	High	Low	351.5	92.9447	TCGA
0.0986301369863013	1	> 66.34	Low	Low	High	Low	72.1545	85.3704	TCGA
1.282191780821918	1	56.0 - 66.34	Low	Low	Low	Low	14.2018	27.4241	TCGA
1.16986301369863	1	< 56.0	Low	Low	Low	Low	72.8555	38.6486	TCGA
1.7753424657534247	1	< 56.0	High	Low	Low	Low	265.908	4.6885	TCGA
3.378082191780822	1	56.0 - 66.34	Low	Low	High	High	60.3878	198.31	TCGA
0.821917808219178	1	56.0 - 66.34	High	Low	High	Low	495.879	88.9692	TCGA
1.3835616438356164	1	56.0 - 66.34	Low	Low	High	High	55.2919	198.061	TCGA
0.421917808219178	1	56.0 - 66.34	High	Low	High	High	96.875	217.135	TCGA
0.5972602739726027	0	56.0 - 66.34	Low	Low	High	Low	84.6252	47.1421	TCGA
0.6356164383561644	1	> 66.34	High	Low	High	Low	337.793	66.8896	TCGA
1.4876712328767123	1	56.0 - 66.34	High	Low	Low	Low	115.529	2.2506	TCGA
1.1342465753424658	1	> 66.34	High	Low	Low	Low	202.695	14.2808	TCGA
1.0547945205479452	1	< 56.0	High	Low	Low	Low	160.207	15.5039	TCGA
0.1013698630136986	0	< 56.0	Low	Low	Low	Low	100.75	39.657	TCGA
0.210958904109589	1	< 56.0	Low	Low	Low	Low	15.6345	4.8858	TCGA
1.8493150684931507	1	56.0 - 66.34	Low	Low	Low	Low	55.4429	5.4091	TCGA
2.671232876712329	1	56.0 - 66.34	Low	Low	Low	Low	92.264	17.7431	TCGA
2.115068493150685	1	56.0 - 66.34	Low	Low	High	Low	6.9197	39.0435	TCGA
0.3863013698630137	1	< 56.0	High	Low	High	High	491.686	278.443	TCGA
2.419178082191781	1	< 56.0	High	High	High	Low	763.863	136.44899999999998	TCGA
1.3287671232876712	1	56.0 - 66.34	Low	Low	Low	Low	75.4489	4.2251	TCGA
1.8246575342465756	1	< 56.0	High	Low	High	Low	179.935	100.327	TCGA
1.7315068493150685	1	< 56.0	High	Low	High	Low	306.465	83.0693	TCGA
0.5972602739726027	0	> 66.34	Low	Low	Low	Low	80.5541	6.5397	TCGA
2.410958904109589	1	> 66.34	Low	Low	High	Low	9.5847	44.7284	TCGA
0.3260273972602739	1	> 66.34	High	High	High	Low	986.246	71.6332	TCGA
0.8849315068493151	1	56.0 - 66.34	High	Low	Low	Low	218.096	35.7469	TCGA
0.4493150684931506	1	> 66.34	Low	Low	Low	Low	99.2204	6.2367	TCGA
1.147945205479452	1	56.0 - 66.34	High	Low	Low	Low	156.997	0.6826	TCGA
0.936986301369863	1	< 56.0	High	Low	Low	Low	233.102	24.0051	TCGA
0.1863013698630137	1	> 66.34	Low	Low	Low	Low	12.3367	6.5312	TCGA
0.0794520547945205	1	< 56.0	High	High	High	Low	3199.31	240.456	TCGA
0.0767123287671232	1	< 56.0	Low	Low	High	Low	94.9393	46.3784	TCGA
0.2246575342465753	1	< 56.0	High	High	High	Low	1018.77	89.289	TCGA
0.2246575342465753	1	< 56.0	Low	Low	Low	Low	24.0499	2.2689	TCGA
0.6547945205479452	1	56.0 - 66.34	Low	Low	Low	Low	52.6092	7.8871	TCGA
3.906849315068493	1	56.0 - 66.34	Low	Low	Low	Low	15.1226	13.5023	TCGA
2.2	1	> 66.34	Low	Low	High	Low	97.5093	33.3863	TCGA
1.147945205479452	1	56.0 - 66.34	Low	Low	High	Low	15.2632	75.2632	TCGA
1.2602739726027397	1	< 56.0	High	High	High	Low	674.183	91.3191	TCGA
1.1835616438356165	1	< 56.0	High	Low	High	Low	194.229	111.998	TCGA
0.1753424657534246	1	> 66.34	High	High	High	Low	956.761	256.492	TCGA
0.4794520547945205	1	56.0 - 66.34	High	Low	High	Low	373.787	37.4841	TCGA
0.4794520547945205	1	< 56.0	Low	Low	Low	Low	133.821	17.7731	TCGA
1.0520547945205478	1	> 66.34	High	High	High	High	2853.7	721.062	TCGA
2.9095890410958902	1	56.0 - 66.34	Low	Low	Low	Low	72.0474	18.6959	TCGA
1.082191780821918	1	< 56.0	Low	Low	High	High	132.757	416.05300000000005	TCGA
1.227397260273973	1	< 56.0	Low	Low	High	Low	18.6684	107.767	TCGA
1.501369863013699	1	> 66.34	Low	Low	High	Low	105.997	223.79	TCGA
1.1095890410958904	1	< 56.0	High	Low	High	High	183.391	295.692	TCGA
1.652054794520548	1	< 56.0	Low	Low	Low	Low	39.599	22.0551	TCGA
0.0602739726027397	1	> 66.34	Low	Low	Low	Low	29.359	6.8765	TCGA
0.9863013698630136	1	< 56.0	Low	Low	Low	Low	121.665	8.4152	TCGA
0.6164383561643836	1	> 66.34	High	High	High	High	11835.4	557.502	TCGA
0.8684931506849315	1	56.0 - 66.34	High	High	High	Low	1050.31	71.1234	TCGA
2.2684931506849315	1	> 66.34	Low	Low	Low	Low	28.2135	3.5267	TCGA
5.0	0	56.0 - 66.34	High	Low	Low	Low	104.463	1.3781	TCGA
0.2684931506849315	1	< 56.0	High	Low	High	Low	164.90200000000004	154.286	TCGA
1.093150684931507	1	56.0 - 66.34	High	Low	High	Low	116.838	59.1065	TCGA
1.6383561643835616	1	56.0 - 66.34	High	Low	High	Low	392.202	45.8716	TCGA
0.9013698630136986	1	> 66.34	High	Low	Low	Low	140.482	12.3307	TCGA
0.2657534246575342	1	56.0 - 66.34	High	Low	Low	Low	261.994	4.0363	TCGA
1.0273972602739727	1	> 66.34	Low	Low	Low	Low	83.5901	28.0092	TCGA
0.8575342465753425	1	56.0 - 66.34	High	High	High	High	855.75	217.654	TCGA
2.0191780821917806	1	< 56.0	High	High	Low	Low	1816.17	13.5176	TCGA
2.112328767123288	1	< 56.0	Low	Low	High	Low	83.8359	45.8384	TCGA
1.0794520547945206	1	< 56.0	High	Low	Low	Low	604.435	17.5348	TCGA
3.967123287671233	1	56.0 - 66.34	High	Low	Low	Low	133.68	21.0923	TCGA
0.2082191780821917	1	56.0 - 66.34	High	High	High	Low	1777.72	161.458	TCGA
1.227397260273973	1	> 66.34	High	High	High	High	1517.56	388.291	TCGA
3.5616438356164384	1	all_ages	Low	Low	Low	Low	72.70246242418177	23.64644643026816	GSE43378
0.9643835616438357	1	all_ages	High	Low	High	High	423.5727779126692	905.4513874335504	GSE43378
2.706849315068493	1	all_ages	Low	Low	Low	Low	54.925734556995096	11.542083572591524	GSE43378
1.1424657534246576	1	all_ages	Low	Low	High	Low	4.728181794604216	233.95530035819635	GSE43378
1.3863013698630138	1	all_ages	High	Low	High	Low	114.682795701377	97.7200424701434	GSE43378
1.084931506849315	1	all_ages	Low	Low	Low	Low	31.881063600788057	24.54940861626802	GSE43378
0.7835616438356164	1	all_ages	Low	Low	High	Low	91.28002322585024	110.15584017031192	GSE43378
3.2575342465753425	1	all_ages	High	Low	High	High	391.0780044656294	3707.110866348057	GSE43378
1.7561643835616438	1	all_ages	High	Low	Low	Low	115.23661427360734	1.9182149748479227	GSE43378
1.726027397260274	1	all_ages	Low	Low	Low	Low	29.10402643297009	2.160544129981417	GSE43378
1.1095890410958904	1	all_ages	High	Low	High	Low	536.5753722395225	105.9904447308221	GSE43378
5.0	0	all_ages	High	Low	Low	Low	247.2545354712754	25.59125296385971	GSE43378
0.3041095890410959	1	all_ages	Low	Low	High	Low	38.625224982863486	632.3444749760503	GSE43378
0.7150684931506849	1	all_ages	High	High	High	Low	730.2173678517788	67.7028337160396	GSE43378
0.9506849315068492	1	all_ages	High	Low	Low	Low	198.97499846950168	0.3782374375100145	GSE43378
0.7342465753424657	1	all_ages	High	Low	High	High	492.1686729803632	1104.670389047881	GSE43378
0.958904109589041	1	all_ages	High	Low	Low	Low	145.245037657443	47.15992408806302	GSE43378
1.4383561643835616	1	all_ages	Low	Low	High	Low	2.771640688021104	61.24405613365189	GSE43378
1.1945205479452057	1	all_ages	Low	Low	Low	Low	67.16088992899684	36.73339291298578	GSE43378
0.421917808219178	1	all_ages	High	Low	High	Low	577.4413004572767	433.4726859299133	GSE43378
1.1835616438356165	1	all_ages	Low	Low	Low	Low	114.12007687750037	33.44097692318996	GSE43378
0.9808219178082191	1	all_ages	Low	Low	High	High	1.72753315508605	1024.6875276266337	GSE43378
1.547945205479452	1	all_ages	Low	Low	Low	Low	2.330636863025763	2.330636863025763	GSE43378
0.0547945205479452	1	all_ages	Low	Low	High	Low	11.573235676523137	161.57819725366517	GSE43378
3.90958904109589	0	all_ages	Low	Low	Low	Low	12.005114664225632	0.2799086502922237	GSE43378
0.0904109589041095	1	all_ages	High	Low	High	High	426.3059986070564	1205.279222501381	GSE43378
0.8849315068493151	1	all_ages	High	High	High	Low	802.6318936840601	78.5314237314317	GSE43378
2.221917808219178	1	all_ages	High	Low	Low	Low	190.0943994524184	17.413056005569928	GSE43378
1.2986301369863014	1	all_ages	High	Low	Low	Low	133.35851045146174	10.122462871505586	GSE43378
1.6082191780821915	1	all_ages	High	Low	Low	Low	175.05619085763297	54.908544943222296	GSE43378
0.8438356164383561	1	all_ages	Low	Low	Low	Low	58.96231087157629	45.37549805756339	GSE43378
0.3945205479452054	1	all_ages	Low	Low	High	High	21.89181964828053	1265.2107258651386	GSE43378
0.5150684931506849	1	all_ages	High	Low	Low	Low	963.44464	19.272947	GSE4412
0.2684931506849315	1	all_ages	Low	Low	High	Low	194.76749	91.85574	GSE4412
0.9753424657534246	1	all_ages	Low	Low	Low	Low	409.97232	7.371346	GSE4412
0.4986301369863014	1	all_ages	High	Low	High	Low	2311.0876	119.43096	GSE4412
2.632876712328767	0	all_ages	Low	Low	Low	Low	422.2679	29.498663	GSE4412
0.8904109589041096	1	all_ages	High	High	Low	Low	4057.4197	20.506775	GSE4412
1.084931506849315	0	all_ages	High	Low	Low	Low	1736.4022	44.774174	GSE4412
1.610958904109589	1	all_ages	Low	Low	High	Low	117.95694	298.78122	GSE4412
2.136986301369863	0	all_ages	Low	Low	High	Low	127.39812	139.56627	GSE4412
0.2328767123287671	1	all_ages	Low	Low	High	Low	232.66798	143.9407	GSE4412
1.3863013698630138	1	all_ages	High	Low	High	Low	916.6732	83.57716	GSE4412
0.1534246575342465	1	all_ages	Low	Low	High	Low	174.0989	237.81227	GSE4412
0.1945205479452054	1	all_ages	Low	Low	High	Low	483.18094	285.91486	GSE4412
0.1452054794520547	1	all_ages	High	High	Low	Low	13048.064	24.494436	GSE4412
0.147945205479452	1	all_ages	Low	Low	High	Low	95.721344	237.32771	GSE4412
0.1753424657534246	1	all_ages	High	Low	High	Low	1643.6848	146.67958	GSE4412
0.6136986301369863	1	all_ages	Low	Low	Low	Low	369.866	69.179634	GSE4412
0.2602739726027397	1	all_ages	Low	Low	Low	Low	772.66156	27.710945	GSE4412
0.726027397260274	1	all_ages	Low	Low	Low	Low	139.65083	51.66562	GSE4412
1.1287671232876713	1	all_ages	High	Low	Low	Low	1629.9403	38.223186	GSE4412
0.5095890410958904	1	all_ages	High	Low	Low	Low	2376.7441	51.310757	GSE4412
0.7835616438356164	1	all_ages	High	Low	High	Low	1012.7806	92.08687	GSE4412
0.2465753424657534	1	all_ages	High	Low	High	High	1192.3104	352.1626	GSE4412
0.7643835616438356	1	all_ages	Low	Low	High	Low	118.50369	161.9217	GSE4412
0.8164383561643835	0	all_ages	Low	Low	High	Low	886.71643	155.63068	GSE4412
0.4054794520547945	1	all_ages	High	Low	High	Low	1149.8694	156.37047	GSE4412
0.8027397260273973	1	all_ages	High	High	Low	Low	5761.7817	28.66583	GSE4412
0.2630136986301369	1	all_ages	High	Low	Low	Low	1307.1357	65.10248	GSE4412
0.4191780821917808	1	all_ages	High	High	Low	Low	14203.94	73.74662	GSE4412
0.1178082191780822	1	all_ages	High	Low	High	Low	1185.4452	74.456764	GSE4412
0.8273972602739726	1	all_ages	High	Low	High	Low	978.18054	78.43148	GSE4412
0.6109589041095891	1	all_ages	Low	Low	High	Low	216.44897	74.137764	GSE4412
0.0191780821917808	1	all_ages	High	Low	High	High	1265.9613	506.66946	GSE4412
1.558904109589041	1	all_ages	Low	Low	Low	Low	766.45447	56.03874	GSE4412
0.4602739726027397	1	all_ages	Low	Low	High	Low	680.02734	116.474365	GSE4412
0.6465753424657534	1	all_ages	High	Low	Low	Low	2948.5618	32.812077	GSE4412
0.3452054794520548	1	all_ages	High	Low	High	Low	942.30786	87.03397	GSE4412
0.3068493150684931	1	all_ages	Low	Low	High	Low	499.17953	212.89682	GSE4412
1.1452054794520548	1	all_ages	High	High	High	Low	9047.446	142.12303	GSE4412
1.1506849315068493	1	all_ages	High	High	High	Low	9042.011	281.07782	GSE4412
2.98082191780822	0	all_ages	High	Low	Low	Low	1154.0339	20.390802	GSE4412
2.824657534246575	0	all_ages	Low	Low	Low	Low	603.1476	36.89958	GSE4412
1.9808219178082191	0	all_ages	Low	Low	Low	Low	207.2445	65.0368	GSE4412
3.008219178082192	0	all_ages	Low	Low	Low	Low	151.6116	43.91129	GSE4412
2.9835616438356163	1	all_ages	Low	Low	Low	Low	727.23883	34.914356	GSE4412
2.8	0	all_ages	Low	Low	High	Low	96.808495	83.06634	GSE4412
1.8712328767123287	1	all_ages	High	Low	Low	Low	1363.1904	11.667394	GSE4412
0.5068493150684932	1	all_ages	High	High	Low	Low	7581.756	25.656647	GSE4412
0.3835616438356164	1	all_ages	Low	Low	Low	Low	83.90042	23.591864	GSE4412
0.6493150684931507	1	all_ages	Low	Low	Low	Low	889.0325	51.565296	GSE4412
3.416438356164384	0	all_ages	Low	Low	Low	Low	96.181244	16.33136	GSE4412
1.0657534246575342	1	all_ages	High	Low	Low	Low	2370.1113	21.97674	GSE4412
0.5561643835616439	0	all_ages	Low	Low	High	High	112.18102	439.88217	GSE4412
2.5397260273972604	0	all_ages	Low	Low	High	High	73.356766	354.7317	GSE4412
1.084931506849315	0	all_ages	High	High	Low	Low	4697.6724	33.621674	GSE4412
2.8767123287671232	1	all_ages	Low	Low	High	Low	0.389539	1.2525886	GLASS
1.1506849315068493	1	all_ages	High	Low	High	Low	2.77389	4.8308179	GLASS
0.9863013698630136	1	all_ages	High	Low	Low	Low	2.155373	0.5680622	GLASS
1.3150684931506849	1	all_ages	Low	Low	High	Low	0.0387635	3.5031652	GLASS
0.410958904109589	1	all_ages	Low	Low	Low	Low	1.13988	0.2828645	GLASS
1.1506849315068493	1	all_ages	Low	Low	Low	Low	1.395	0.7612079	GLASS
1.808219178082192	1	all_ages	High	Low	High	Low	6.41648	2.742517	GLASS
2.3835616438356166	1	all_ages	Low	Low	High	Low	1.68401	1.446548	GLASS
1.0684931506849316	1	all_ages	High	Low	High	Low	11.375534	4.26031	GLASS
1.5616438356164384	1	all_ages	High	Low	High	Low	3.051266	1.3223655	GLASS
1.1506849315068493	1	all_ages	Low	Low	High	Low	0.468929	0.887634	GLASS
1.9726027397260275	1	all_ages	High	High	High	Low	26.22806	2.501033	GLASS
1.5616438356164384	1	all_ages	Low	Low	High	Low	0.821415	1.483213	GLASS
0.9041095890410958	1	all_ages	Low	Low	High	Low	0.0714427	3.184059	GLASS
1.808219178082192	1	all_ages	Low	Low	High	Low	1.399788	1.5871309	GLASS
2.054794520547945	0	all_ages	High	High	High	Low	60.3182	2.25168045667	GLASS
0.821917808219178	1	all_ages	High	High	Low	Low	88.18264	0.497941	GLASS
2.958904109589041	0	all_ages	Low	Low	Low	Low	0.288512	0.15959538	GLASS
3.6986301369863015	0	all_ages	High	Low	High	High	3.9554	12.8578080505	GLASS
2.547945205479452	1	all_ages	High	Low	Low	Low	2.59397	0.12656656	GLASS
1.8904109589041096	0	all_ages	Low	Low	Low	Low	1.65697	0.1745843	GLASS
1.2328767123287672	1	all_ages	High	High	High	High	28.548627	6.528439	GLASS
3.6986301369863015	1	all_ages	High	Low	Low	Low	5.869416	0.471679	GLASS
1.9726027397260275	0	all_ages	High	Low	Low	Low	1.92157	0.3634282	GLASS
0.5753424657534246	1	all_ages	Low	Low	High	Low	1.40138	4.873722	GLASS
1.4794520547945205	1	all_ages	Low	Low	Low	Low	0.536128	0.4123660773457	GLASS
1.3972602739726028	1	all_ages	Low	Low	Low	Low	0.376971	0.22576341	GLASS
2.219178082191781	1	all_ages	Low	Low	High	Low	0.872478	1.79902984	GLASS
1.0684931506849316	1	all_ages	Low	Low	Low	Low	1.579	0.4465362	GLASS
1.4794520547945205	1	all_ages	Low	Low	Low	Low	0.923368	0.06678064	GLASS
1.726027397260274	1	all_ages	Low	Low	Low	Low	1.02561	0.67806650324465	GLASS
1.2328767123287672	1	all_ages	High	Low	High	Low	12.038249	4.711017	GLASS
3.780821917808219	1	all_ages	Low	Low	Low	Low	0.904256	0.168515	GLASS
1.8904109589041096	1	all_ages	Low	Low	High	Low	0.122399	2.336603712324	GLASS
3.6986301369863015	1	all_ages	Low	Low	High	Low	0.0	0.988871	GLASS
1.4794520547945205	1	all_ages	Low	Low	High	Low	1.32867	2.610279371796	GLASS
1.643835616438356	1	all_ages	High	Low	High	Low	8.15562	1.350027	GLASS
3.287671232876712	1	all_ages	High	High	High	Low	35.433851	1.63972009447	GLASS
1.0684931506849316	1	all_ages	Low	Low	Low	Low	1.296948	0.64024654093	GLASS
5.0	0	all_ages	High	High	Low	Low	52.36456	0.1978716	GLASS
1.5616438356164384	1	all_ages	High	Low	Low	Low	2.027139	0.05473394	GLASS
1.3972602739726028	1	all_ages	High	Low	High	Low	5.791416	3.8602645682	GLASS
0.3287671232876712	1	all_ages	High	High	High	Low	59.28541	1.348482158174	GLASS
1.808219178082192	1	all_ages	Low	Low	High	Low	0.773658	1.23802195582166	GLASS
3.2054794520547945	1	all_ages	High	Low	Low	Low	2.87843	0.5925710108106	GLASS
1.3972602739726028	1	all_ages	High	Low	Low	Low	9.260929	0.61454063173	GLASS
1.726027397260274	1	all_ages	High	Low	Low	Low	2.15201	0.7613203	GLASS
4.109589041095891	0	all_ages	Low	Low	Low	Low	0.560444	0.4112271	GLASS
1.3972602739726028	1	all_ages	High	Low	High	High	10.45196	6.493652	GLASS
5.0	0	all_ages	Low	Low	High	Low	0.353442	2.515287	GLASS
2.958904109589041	1	all_ages	High	High	High	High	19.6809	8.051	GLASS
0.9041095890410958	1	all_ages	High	Low	High	Low	9.564607	3.54027	GLASS
2.136986301369863	1	all_ages	High	Low	High	High	16.6883	9.223349	GLASS
1.3972602739726028	1	all_ages	High	Low	Low	Low	4.40648	0.33008044	GLASS
4.438356164383562	1	all_ages	High	Low	High	Low	3.44972	5.05591	GLASS
5.0	0	all_ages	High	Low	High	Low	10.7771	1.055647	GLASS
3.041095890410959	1	all_ages	Low	Low	Low	Low	0.669637	0.2039075	GLASS
1.726027397260274	1	all_ages	High	High	High	Low	61.21929	4.115703	GLASS
3.1232876712328768	1	all_ages	Low	Low	High	Low	0.692499	1.611038	GLASS
5.0	0	all_ages	Low	Low	High	Low	0.802426	0.913733000117243	GLASS
5.0	0	all_ages	High	High	Low	Low	17.65952	0.2968745	GLASS
1.0684931506849316	1	all_ages	Low	Low	High	Low	0.635681	2.02145404792	GLASS
1.726027397260274	1	all_ages	High	Low	High	High	3.8509	7.53542	GLASS
3.1232876712328768	1	all_ages	Low	Low	Low	Low	0.330653	0.6307584	GLASS
2.054794520547945	1	all_ages	Low	Low	High	Low	0.664749	4.755901079	GLASS
3.041095890410959	1	all_ages	Low	Low	Low	Low	0.699641	0.4966027	GLASS
2.054794520547945	1	all_ages	Low	Low	Low	Low	1.71563	0.234062	GLASS
3.287671232876712	1	all_ages	Low	Low	Low	Low	0.0385534	0.06479522	GLASS
5.0	0	all_ages	Low	Low	Low	Low	0.312562	0.326152	GLASS
3.5342465753424657	1	all_ages	High	Low	High	Low	4.18522	1.721396	GLASS
4.027397260273973	1	all_ages	High	Low	High	High	2.57882	12.650872708	GLASS
2.6301369863013697	1	all_ages	High	Low	High	Low	8.31636	2.140386	GLASS
1.9726027397260275	1	all_ages	Low	Low	Low	Low	0.0	0.382711	GLASS
2.3835616438356166	1	all_ages	Low	Low	High	Low	1.51172	1.05935	GLASS
1.5616438356164384	1	all_ages	High	High	Low	Low	24.6491	0.6113964	GLASS
1.4794520547945205	1	all_ages	High	Low	High	High	11.27329	10.5785530023847	GLASS
5.0	0	all_ages	Low	Low	Low	Low	0.0970849	0.11044908	GLASS
5.0	0	all_ages	Low	Low	High	Low	0.340834	2.042426	GLASS
5.0	0	all_ages	Low	Low	Low	Low	0.0536143	0.11650568	GLASS
5.0	0	all_ages	Low	Low	Low	Low	0.303453	0.2046927	GLASS
5.0	0	all_ages	Low	Low	High	Low	0.241966	2.724973	GLASS
2.958904109589041	1	all_ages	Low	Low	High	Low	1.300225	0.905783	GLASS
0.821917808219178	1	all_ages	Low	Low	High	Low	1.143475	1.0778308	GLASS
0.9863013698630136	0	all_ages	Low	Low	Low	Low	1.81465418	0.804788	GLASS
3.616438356164384	1	all_ages	High	Low	High	High	10.825936	10.8742510013771	GLASS
5.0	0	all_ages	Low	Low	Low	Low	0.0	0.0	GLASS
0.4931506849315068	0	all_ages	High	High	High	Low	62.626475	3.69693000505615	GLASS
2.219178082191781	1	all_ages	Low	Low	Low	Low	0.298291	0.475302700093434	GLASS
1.808219178082192	1	all_ages	High	Low	High	Low	4.11977	4.071473	GLASS
5.0	0	all_ages	Low	Low	Low	Low	0.22551	0.05353489	GLASS
0.9041095890410958	1	all_ages	High	Low	Low	Low	2.18846	0.31032322	GLASS
5.0	0	all_ages	Low	Low	Low	Low	0.36788	0.1200914	GLASS
5.0	0	all_ages	Low	Low	Low	Low	0.627494	0.562326	GLASS
3.3698630136986303	1	all_ages	High	High	High	Low	18.7982	5.75708	GLASS
2.054794520547945	1	all_ages	Low	Low	High	Low	0.358842	1.689214	GLASS
3.2054794520547945	0	all_ages	High	Low	Low	Low	4.28185	0.2057542	GLASS
5.0	0	all_ages	Low	Low	Low	Low	0.708276	0.31252210694716	GLASS
5.0	0	all_ages	Low	Low	Low	Low	1.05925	0.0237357	GLASS
5.0	0	all_ages	Low	Low	Low	Low	1.29024	0.13721162	GLASS
5.0	0	all_ages	Low	Low	Low	Low	0.279216	0.1011775	GLASS
2.054794520547945	0	all_ages	Low	Low	High	Low	0.43764	2.18093280698065	GLASS
5.0	0	all_ages	Low	Low	Low	Low	1.63933	0.05200562	GLASS
3.2054794520547945	1	all_ages	High	Low	Low	Low	3.35635	0.1276994	GLASS
2.8767123287671232	1	all_ages	High	Low	Low	Low	1.93122	0.0887252	GLASS
2.712328767123288	1	all_ages	High	Low	Low	Low	7.289085	0.58308	GLASS
3.452054794520548	1	all_ages	High	Low	Low	Low	3.504293	0.39347	GLASS
2.136986301369863	1	all_ages	Low	Low	Low	Low	1.22934	0.15689447	GLASS
1.8904109589041096	1	all_ages	High	Low	High	Low	13.1005	4.043316	GLASS
1.808219178082192	1	all_ages	High	High	Low	Low	17.777634	0.07681743	GLASS
1.5616438356164384	1	all_ages	Low	Low	Low	Low	1.3663	0.0622323	GLASS
1.2328767123287672	1	all_ages	High	Low	High	Low	2.227019	0.8502662	GLASS
1.3150684931506849	1	all_ages	High	Low	High	Low	12.24178	1.4071785	GLASS
1.1506849315068493	1	all_ages	Low	Low	Low	Low	0.687803	0.11402334	GLASS
2.712328767123288	1	all_ages	High	Low	High	Low	4.172854	0.874913	GLASS
1.3972602739726028	1	all_ages	Low	Low	Low	Low	0.895762	0.2269242	GLASS
0.9041095890410958	0	all_ages	Low	Low	High	Low	1.236949	4.681136	GLASS
2.794520547945205	1	all_ages	High	High	High	Low	36.186532	5.4969221	GLASS
2.6301369863013697	1	all_ages	Low	Low	Low	Low	0.108927	0.615887	GLASS
2.219178082191781	0	all_ages	High	Low	Low	Low	2.006748	0.4561158	GLASS
2.054794520547945	1	all_ages	High	Low	Low	Low	2.37995	0.20103778	GLASS
0.9863013698630136	1	all_ages	Low	Low	Low	Low	0.438328	0.2392362	GLASS
0.6575342465753424	0	all_ages	High	Low	Low	Low	9.54672	0.3987841649	GLASS
1.643835616438356	1	all_ages	High	High	High	Low	59.95921	2.49163200085019	GLASS
1.808219178082192	1	all_ages	High	Low	High	Low	3.466034	1.831927	GLASS
1.4794520547945205	1	all_ages	High	Low	Low	Low	4.289788	0.4526338	GLASS
1.1506849315068493	1	all_ages	Low	Low	Low	Low	0.738846	0.1560902	GLASS
1.3150684931506849	1	all_ages	High	Low	High	Low	6.38105	3.16172300254919	GLASS
1.5616438356164384	1	all_ages	High	High	High	Low	26.773691	3.562661	GLASS
2.794520547945205	0	all_ages	High	Low	Low	Low	1.86112	0.0671638	GLASS
1.0684931506849316	1	all_ages	High	Low	High	High	7.95921	6.16872400005421	GLASS
1.726027397260274	1	all_ages	Low	Low	Low	Low	0.669004	0.299071945962	GLASS
0.9041095890410958	1	all_ages	High	Low	Low	Low	7.961962	0.289368	GLASS
1.5616438356164384	1	all_ages	High	High	High	Low	29.837022	3.42817362	GLASS
0.9041095890410958	1	all_ages	High	Low	High	Low	5.04697	1.818295337	GLASS
1.1506849315068493	1	all_ages	High	Low	High	High	5.31785	12.68588757	GLASS
0.821917808219178	1	all_ages	Low	Low	Low	Low	0.158639	0.27626121920191	GLASS
