# Supplementary material for: Pan-cancer ion transport signature reveals functional regulators of glioblastoma aggression
Source: EMBO J. 2024 Jan 2;43(2):196–224. doi: 10.1038/s44318-023-00016-x (PMC10897389; doi:10.1038/s44318-023-00016-x)
Supplement: Supplementary file 11 — Source Data Fig. 3 [file 44318_2023_16_MOESM11_ESM.zip › Figure 3/3C/express_associations.csv]

ion_channel	sample	pval	pval_greater	pval_less	median_fc	mean_fc	group_median	group_mean	outgroup_median	outgroup_mean	fdr	fdr_greater	fdr_less	plot_fdr	plot_fc	significant
GJB2	Cellular Tumor	0.3909698666301439	0.804952618856726	0.1954849333150719	0.9496501055407164	0.6488804671302786	1.16100819706308	3.151845128662269	4.857358617376071	1.22256417420395	0.4210444717555395	0.9999999856735098	0.4561315110685012	1.247955472539321	-0.0745320382688826	False
SCN9A	Cellular Tumor	0.1175802967919852	0.9413953252250418	0.0587901483959926	0.5730023319992131	1.0117755080608777	0.273001489046989	1.258714700278624	1.24406520048209	0.476440450241246	0.2002465099590868	0.9999999856735098	0.1802218589631781	2.3201509963662112	-0.8033870844272519	False
GJB2	Hyperplastic blood	0.2593425957244142	0.1296712978622071	0.870929993135728	1.430282043288979	1.513127435520739	1.6885673957299	6.036477457558235	3.98940453781462	1.18058351054103	0.3025663616784833	0.2593425957244142	0.999989962413285	1.7246764924524385	0.5162996661171549	False
SCN9A	Hyperplastic blood	0.4860744889486478	0.7578535987039847	0.2430372444743239	1.0533069662524408	0.4056196203251583	0.4078876872114795	0.5328674268000774	1.3137121581370077	0.3872448396147065	0.4860744889486478	0.9999999856735098	0.4860744889486478	1.04075067693672	0.0749259436309441	False
GJB2	Infiltrating Tumor	0.1230355478447589	0.9388145548440796	0.0615177739223794	0.5869616239437064	0.270443628869042	0.741501588269196	1.2019654454321465	4.44442137704852	1.26328802092232	0.2002465099590868	0.9999999856735098	0.1802218589631781	2.3201509963662112	-0.7686619131124575	False
SCN9A	Infiltrating Tumor	0.2213909922999261	0.110695496149963	0.8898209471206743	1.4455365617869382	0.4833262096462166	0.4951916697983035	0.6332847755648904	1.310263674772448	0.3425659944471825	0.2817703538362696	0.2582894910165804	0.999989962413285	1.827408266857044	0.5316050991931207	False
GJB2	Leading Edge	0.1287298992594129	0.936018004231134	0.0643649496297064	0.6353398064961909	0.2305904224779178	0.776743685867913	1.0132411851376213	4.394116521620289	1.22256417420395	0.2002465099590868	0.9999999856735098	0.1802218589631781	2.3201509963662112	-0.6543996824926416	False
SCN9A	Leading Edge	0.1477738050776939	0.0738869025388469	0.9265386151599174	1.7677920271590295	0.5239662607534179	0.599159275076194	0.6777060681326651	1.2934154713667685	0.338930861702712	0.2068833271087715	0.2068833271087715	0.999989962413285	2.273110712940904	0.8219485580806566	False
GJB2	Microvascular proliferation	2.907536561576773e-08	0.9999999856735098	1.4537682807883866e-08	0.0108367197966405	0.1222762705063059	0.015809030025236	0.559095690885318	4.572397314460819	1.458839051106305	4.0705511862074827e-07	0.9999999856735098	2.0352755931037414e-07	10.0	-6.52792806124442	True
SCN9A	Microvascular proliferation	0.0004089124862	0.9997975125136456	0.0002044562431	0.129731500066961	0.3812914153950902	0.056433821223081	0.5093273894908796	1.3357955855447723	0.435004769034141	0.0014311937017001	0.9999999856735098	0.0014311937017001	9.448565341059837	-2.9463992724087484	True
GJB2	Perinecrotic zone	0.000149823511947	7.491175597351327e-05	0.9999258821423704	6.14343836685822	4.119029166611623	6.6817026150255	13.165308632004496	3.196216413984386	1.087616122442285	0.0006991763890861	0.0005243822918145	0.999989962413285	10.0	2.6190463309053347	True
SCN9A	Perinecrotic zone	0.0244683253628626	0.0122341626814313	0.9878495032738988	2.822853504407906	1.6008395185175066	1.014634713434985	1.891736636277518	1.1817153527228037	0.3594358374781495	0.0685113110160153	0.0570927591800128	0.999989962413285	3.867513997328084	1.497154260226419	False
GJB2	Pseudopalisading cells	2.027353461645119e-05	1.0136767308225597e-05	0.999989962413285	3.420742335800367	1.5105396556278972	3.5199714991584647	5.836651477790549	3.863951175359501	1.0290080788370402	0.0001419147423151	0.0001419147423151	0.999989962413285	10.0	1.774309438551059	True
SCN9A	Pseudopalisading cells	0.0648619364377187	0.0324309682188593	0.9677279280839428	1.2825698253628286	2.2379215308795555	0.4885492567219455	2.364042853250312	1.0563564542502917	0.3809143541824235	0.151344518354677	0.1135083887660077	0.999989962413285	2.7240916726835502	0.359037370832321	False
GJB2	First Recurrent	0.42099143817323	0.7898366072394662	0.210495719086615	1.019327515603975	0.8234983644471824	1.9279	6.939554691503269	8.426919822921347	1.891345	0.7748585027429419	0.876844612636024	0.7628856074438215	0.3679952116343359	0.0276176719357894	False
SCN9A	First Recurrent	0.9536070093047768	0.5236552984141699	0.4768035046523884	0.9196166683782048	1.0576615443708737	0.8104338	1.9987285189910204	1.8897619277440212	0.8812735	0.9536070093047768	0.7887643318376286	0.7628856074438215	0.0685332547960992	-0.1208954792350962	False
GJB2	Primary	0.4842865642143387	0.2421432821071693	0.758220107450644	1.012770510293358	1.0396677668769143	1.92157	7.914570186906475	7.612595522395833	1.89734	0.7748585027429419	0.6457154189524515	0.8288755853080816	0.3679952116343359	0.0183073023029358	False
SCN9A	Primary	0.934610844449162	0.5331572688228083	0.467305422224581	0.9919346545382872	1.0453070166506109	0.8502662	1.990166358878924	1.9039060555202685	0.85717965	0.9536070093047768	0.7887643318376286	0.7628856074438215	0.0685332547960992	-0.0116830112497169	False
GJB2	Second Recurrent	0.8184319027668722	0.5915732488782215	0.4092159513834361	0.6991677429353723	0.899014129028145	1.353379	7.019946327586206	7.8084938833774835	1.9357	0.9536070093047768	0.7887643318376286	0.7628856074438215	0.0685332547960992	-0.5162894692317489	False
SCN9A	Second Recurrent	0.3432823362935345	0.1716411681467672	0.8288755853080816	1.2905817640648485	0.8912231891704961	1.0422879	1.745726284036724	1.9587980937317784	0.8076109	0.7748585027429419	0.6457154189524515	0.8288755853080816	0.3679952116343359	0.3680215454412882	False
GJB2	Third Recurrent	0.4799662256480778	0.2399831128240389	0.7610587805709046	1.53607236502751	2.663692279007906	2.858815	19.628802900000004	7.369020458816198	1.86112	0.7748585027429419	0.6457154189524515	0.8288755853080816	0.3679952116343359	0.619246183641819	False
SCN9A	Third Recurrent	0.2476806592836796	0.876844612636024	0.1238403296418398	0.62883059872134	0.4623569306403214	0.541902	0.911843701720033	1.9721640172176376	0.8617615	0.7748585027429419	0.876844612636024	0.7628856074438215	0.3679952116343359	-0.6692566744449702	False
GJB2	Expression Subclass Classical	0.0420995560590872	0.9791658688615472	0.0210497780295436	0.709056500848148	0.3554055828858906	94.88665	160.85086500000003	452.5839568807339	133.821	0.1931626689769886	0.9994699356495402	0.1492620623913094	0.7140768024745773	-0.496027502337014	False
GJB2	Expression Subclass G CIMP	0.0805369127516778	0.966442953020133	0.0402684563758389	0.0591497590617163	0.0199724304395732	7.5245	7.5245	376.7443337837838	127.211	0.3140939597315436	0.9994699356495402	0.2364557657227528	0.50294041533815	-4.079483897814479	False
GJB2	Expression Subclass Mesenchymal	0.0002833523711314	0.0001416761855657	0.9998604940384636	2.4097445161290323	3.4372761896627173	233.444	695.1592192307692	202.2413041237113	96.875	0.0221014849482528	0.0110507424741264	0.9998604940384636	1.6555785460810968	1.268880198383909	True
GJB2	Expression Subclass Neural	0.2972716890893069	0.852503274843921	0.1486358445446534	0.6926922905889155	0.5973382955850546	93.4622	241.15999259259257	403.724312295082	134.926	0.5392370174178125	0.9994699356495402	0.4637438349793187	0.2682203021024267	-0.529713477631388	False
GJB2	Expression Subclass Other	0.0402684563758389	0.9865771812080524	0.0201342281879194	0.0473740478417746	0.0159958294149838	6.0265	6.0265	376.7544554054055	127.211	0.1931626689769886	0.9994699356495402	0.1492620623913094	0.7140768024745773	-4.399759242538579	False
GJB2	Expression Subclass Proneural	0.6849254490341684	0.6593209013397759	0.3424627245170842	1.1502593334360398	0.5859475963368311	134.394	237.8036107142857	405.84450247933887	116.838	0.9042098840756552	0.9994699356495402	0.8094573488585627	0.04373074992719	0.2019591628069556	False
SCN9A	Expression Subclass Classical	0.0012669804981335	0.9993759189119664	0.0006334902490667	0.31057560744404	0.3356266035136556	13.89155	36.69221	109.32449816513758	44.7284	0.0247061197136048	0.9994699356495402	0.0247061197136048	1.6071954585355364	-1.6869835697385496	True
SCN9A	Expression Subclass G CIMP	0.2818791946308724	0.8657718120805359	0.1409395973154362	0.1217482757923265	0.0499400876442425	4.5147	4.5147	90.40232432432433	37.08225	0.5234899328859061	0.9994699356495402	0.4580536912751677	0.2810916657217936	-3.038026753984049	False
SCN9A	Expression Subclass Mesenchymal	0.1411452980280661	0.070572649014033	0.929963860779108	1.2812785483866138	1.3159276434665366	42.777150000000006	106.46581923076924	80.90552680412371	33.3863	0.4234358940841985	0.5578226401938225	0.9998604940384636	0.3732123302042558	0.3575841499113104	False
SCN9A	Expression Subclass Neural	0.4980129799670016	0.2490064899835008	0.752553635246606	1.3084218323397565	0.9598010654503936	45.8384	86.84762222222223	90.48502377049182	35.03335	0.7463273662586427	0.7911070082341611	0.9998604940384636	0.1270706334201823	0.3878277375580254	False
SCN9A	Expression Subclass Other	0.0268456375838926	0.9932885906040256	0.0134228187919463	0.0135428675444451	0.0055535014179526	0.5022	0.5022	90.42943581081082	37.08225	0.1395973154362416	0.9994699356495402	0.116331096196868	0.8551229334495125	-6.2063229446476615	False
SCN9A	Expression Subclass Proneural	0.0710389787680213	0.0355194893840106	0.9648588906026804	2.4664071875478517	1.861958817167499	69.26140000000001	143.93732142857144	77.30424545454544	28.0819	0.3078355746614258	0.3957885959932617	0.9998604940384636	0.5116811928658308	1.3024109988329982	False
GJB2	Methylation Class 2012 CL 1	0.0009155269389178	0.0004577634694589	0.999552461055641	4.568850646273359	1.8149464431957965	491.686	627.77012	345.8890604477612	107.617	0.0247061197136048	0.0178527753088987	0.9998604940384636	1.6071954585355364	2.191831282248142	True
GJB2	Methylation Class 2012 CL 2	0.5035903350357609	0.7497317801503004	0.2517951675178804	0.7357581717253985	0.6099887474117194	98.0166	247.05150344827587	405.0099358333334	133.2185	0.7463273662586427	0.9994699356495402	0.6981492021991904	0.1270706334201823	-0.4426964342867775	False
GJB2	Methylation Class 2012 CL 3	0.863128684891163	0.4315643424455815	0.5701949825995929	0.908168318777464	0.670790518236303	115.529	272.09578	405.6345052631578	127.211	0.93505607529876	0.9574174066175688	0.9535397730602811	0.0291623437129607	-0.138968385299592	False
GJB2	Methylation Class 2012 CL 4	0.0182915747095563	0.9909786912599736	0.0091457873547781	0.5559474702626487	0.2870250457386865	74.1267	122.02075200000002	425.1223153225806	133.334	0.1241011387430223	0.9994699356495402	0.1019102019532426	0.9062242334284102	-0.846979521240339	False
GJB2	Methylation Class 2012 CL 6	0.7882618776744046	0.3941309388372023	0.608550891328332	1.5897396395008476	0.8799946436258232	185.742	332.5665916666667	377.9188817518248	116.838	0.9176780068448293	0.9574174066175688	0.9535397730602811	0.0373096765122716	0.668790506668093	False
GJB2	Methylation Class 2012 G CIMP	0.0805369127516778	0.966442953020133	0.0402684563758389	0.0591497590617163	0.0199724304395732	7.5245	7.5245	376.7443337837838	127.211	0.3140939597315436	0.9994699356495402	0.2364557657227528	0.50294041533815	-4.079483897814479	False
GJB2	Methylation Class 2012 Other	0.7480104387183042	0.3740052193591521	0.6277448340034353	0.8976604665517474	2.4937760142559946	119.2515	706.63893125	283.3610264957265	132.847	0.9042098840756552	0.9574174066175688	0.9535397730602811	0.04373074992719	-0.1557582355001432	False
SCN9A	Methylation Class 2012 CL 1	0.0190924828835418	0.0095462414417709	0.9906140285320956	3.0256897908469664	1.2461484568641883	91.3191	109.22968666666668	87.65383134328357	30.18125	0.1241011387430223	0.1389170773846406	0.9998604940384636	0.9062242334284102	1.597264082680944	False
SCN9A	Methylation Class 2012 CL 2	0.1035719864152055	0.0517859932076027	0.9487205349282212	1.1632211284626486	1.0868726432772715	39.657	96.00603103448276	88.332365	34.0924	0.367209770017547	0.5049134337741271	0.9998604940384636	0.4350857724374003	0.2181253793662332	False
SCN9A	Methylation Class 2012 CL 3	0.1389020828240945	0.931144564696986	0.0694510414120472	0.4609154092637162	0.6993068719569966	17.7431	67.58991999999999	96.65273245614036	38.49535	0.4234358940841985	0.9994699356495402	0.3186577194199816	0.3732123302042558	-1.1174260944145076	False
SCN9A	Methylation Class 2012 CL 4	0.0010793468358912	0.9994699356495402	0.0005396734179456	0.2579976259549128	0.3001962853570183	10.4762	30.552812000000003	101.77611612903225	40.6058	0.0247061197136048	0.9994699356495402	0.0247061197136048	1.6071954585355364	-1.954570304583144	True
SCN9A	Methylation Class 2012 CL 6	0.2288503139256708	0.1144251569628354	0.886918385893803	1.2848129322506538	2.39244079607844	42.89515	193.23339166666665	80.76830656934308	33.3863	0.510009271034352	0.5578226401938225	0.9998604940384636	0.2924219291521333	0.3615583194497987	False
SCN9A	Methylation Class 2012 G CIMP	0.2818791946308724	0.8657718120805359	0.1409395973154362	0.1217482757923265	0.0499400876442425	4.5147	4.5147	90.40232432432433	37.08225	0.5234899328859061	0.9994699356495402	0.4580536912751677	0.2810916657217936	-3.038026753984049	False
SCN9A	Methylation Class 2012 Other	0.5071198770731803	0.2535599385365901	0.7479177196783723	1.1654507104112524	1.2990378121881423	41.66125	109.6454875	84.4051547008547	35.7469	0.7463273662586427	0.7911070082341611	0.9998604940384636	0.1270706334201823	0.220887990868382	False
GJB2	age group Middle	0.3223427499295034	0.8398003270008341	0.1611713749647517	0.7585469772080607	0.5296873687182111	103.4385	237.17272884615383	447.7598350515464	136.364	0.5587274332111393	0.9994699356495402	0.4835141248942551	0.2528000044949883	-0.3986895647955046	False
GJB2	age group Old	0.7346087213053495	0.3673043606526747	0.6342423137024915	1.1506444821034254	2.004254657625112	134.43900000000002	572.597795652174	285.6911388349515	116.838	0.9042098840756552	0.9574174066175688	0.9535397730602811	0.04373074992719	0.2024421487309035	False
GJB2	age group Young	0.5292484551762235	0.2646242275881117	0.7366899311950657	1.4018784843963126	0.8638786393664319	153.137	338.7963480000001	392.1804898989899	109.237	0.7505705364317351	0.7938726827643353	0.9998604940384636	0.124608487773005	0.4873613011626637	False
SCN9A	age group Middle	0.1337654819563402	0.93363197630276	0.0668827409781701	0.7238257685416292	0.5849336409915933	27.753	61.44245961538461	105.04176082474228	38.3421	0.4234358940841985	0.9994699356495402	0.3186577194199816	0.3732123302042558	-0.4662856256330212	False
SCN9A	age group Old	0.9328682423453232	0.4664341211726616	0.5351990823592947	0.8184691638471403	1.1993919736633871	30.69775	101.48907173913044	84.61710097087378	37.5063	0.9574174066175688	0.9574174066175688	0.9535397730602811	0.0188986809597329	-0.2890000312763101	False
SCN9A	age group Young	0.2577721135357348	0.1288860567678674	0.8719574081290061	1.4209633251311344	0.95390958494919	39.90335	87.03187000000001	91.2370222222222	28.0819	0.5234899328859061	0.5913595545819799	0.9998604940384636	0.2810916657217936	0.5068693192997362	False
GJB2	IDH status Mutant	0.4295302013422816	0.7919463087248313	0.2147651006711408	0.3112859736972431	0.1051689132688769	39.599	39.599	376.52761418918914	127.211	0.7128373554191058	0.9994699356495402	0.6204325130499624	0.1470095496736241	-1.6836875233270558	False
GJB2	IDH status Other	0.4946889935895977	0.2473444967947988	0.7559205464053714	1.320221890371697	0.6474553197349794	153.388	245.2218	378.7470618055556	116.1835	0.7463273662586427	0.7911070082341611	0.9998604940384636	0.1270706334201823	0.400780424459473	False
GJB2	IDH status WT	0.8248739968676193	0.5912276464982136	0.4124369984338096	0.7803376133308842	1.8066665924846488	116.838	381.1187265734266	210.9513333333333	149.72750000000002	0.9290103034313254	0.9994699356495402	0.8678912045213698	0.0319794693233064	-0.3578296533524247	False
GJB2	X1p 19q codeletion Other	0.2788981602992819	0.863163749332467	0.1394490801496409	0.6202305716459395	0.2307923231471262	82.33995	88.1991	382.1578586206897	132.757	0.5234899328859061	0.9994699356495402	0.4580536912751677	0.2810916657217936	-0.6891234556266492	False
GJB2	X1p 19q codeletion non codel	0.2788981602992819	0.1394490801496409	0.863163749332467	1.6123036266113835	4.3328997531799045	132.757	382.1578586206897	88.1991	82.33995	0.5234899328859061	0.6042793473151108	0.9998604940384636	0.2810916657217936	0.6891234556266492	False
GJB2	Chr 7 gain Chr 10 loss Gain chr 7 & loss chr 10	0.4936692985477104	0.2468346492738552	0.7544457084121061	1.001700169193593	1.2155564819224824	121.665	396.94245346534655	326.55204375	121.4585	0.7463273662586427	0.7911070082341611	0.9998604940384636	0.1270706334201823	0.0024507429153025	False
GJB2	Chr 7 gain Chr 10 loss No combined CNA	0.7597173233165314	0.6217245659019746	0.3798586616582657	1.154209246991561	0.9040442604092134	134.8555	348.2204931818182	385.1808019047619	116.838	0.9042098840756552	0.9994699356495402	0.8465421602669921	0.04373074992719	0.2069047943746123	False
GJB2	Chr 7 gain Chr 10 loss Other	0.2788981602992819	0.863163749332467	0.1394490801496409	0.6202305716459395	0.2307923231471262	82.33995	88.1991	382.1578586206897	132.757	0.5234899328859061	0.9994699356495402	0.4580536912751677	0.2810916657217936	-0.6891234556266492	False
GJB2	Chr 19 20 co gain Gain chr 19/20	0.6823328378977812	0.660874254320145	0.3411664189488906	1.0927309608175424	0.4790717431324052	127.6725	192.780255	402.4037271317829	116.838	0.9042098840756552	0.9994699356495402	0.8094573488585627	0.04373074992719	0.1279382415659019	False
GJB2	Chr 19 20 co gain No chr 19/20 gain	0.3842292234500006	0.1921146117250003	0.8092930852832934	1.119395937502635	2.352199191260625	132.757	412.45827520000006	175.3500625	118.597	0.6515191180239142	0.7492469857275014	0.9998604940384636	0.1860728359291844	0.1627204170453836	False
GJB2	Chr 19 20 co gain Other	0.2788981602992819	0.863163749332467	0.1394490801496409	0.6202305716459395	0.2307923231471262	82.33995	88.1991	382.1578586206897	132.757	0.5234899328859061	0.9994699356495402	0.4580536912751677	0.2810916657217936	-0.6891234556266492	False
GJB2	TERT expression status Expressed	0.9980046670381052	0.4990023335190526	0.5029929744857898	0.92554344725281	1.3848185185710895	121.665	393.3392821138211	284.03670000000005	131.4525	0.9980046670381052	0.9730545503621528	0.9535397730602811	0.0008674277866201	-0.111627379599785	False
GJB2	TERT expression status Not expressed	0.8221359511031862	0.5911443704640893	0.4110679755515931	1.224865096036528	0.7800208910251673	146.067	300.3610052631579	385.0678984615385	119.2515	0.9290103034313254	0.9994699356495402	0.8678912045213698	0.0319794693233064	0.2926228627000865	False
GJB2	TERT expression status Other	0.7352339025808508	0.3676169512904254	0.6356931820401874	0.9184583094229272	0.6293746354636514	116.838	239.72787142857143	380.8985267605634	127.211	0.9042098840756552	0.9574174066175688	0.9535397730602811	0.04373074992719	-0.1227138587481931	False
GJB2	ATRX status Mutant	0.1088336658806457	0.9477598403772902	0.0544168329403228	0.2178058407466273	0.0763005813000656	28.91525	28.91525	378.9650027210884	132.757	0.3690880842908854	0.9994699356495402	0.2829675312896788	0.432869975422738	-2.198885452571704	False
GJB2	ATRX status Other	0.2273624862135276	0.1136812431067638	0.8878453825419184	1.4041790469178654	1.1189284349193298	160.207	415.7903888888889	371.59694571428577	114.093	0.510009271034352	0.5578226401938225	0.9998604940384636	0.2924219291521333	0.4897269054652843	False
GJB2	ATRX status WT	0.7085037792141234	0.648445068240864	0.3542518896070617	0.7574484314287949	1.0900678583989507	116.1835	376.5633471014493	345.44945454545456	153.388	0.9042098840756552	0.9994699356495402	0.8126955114514945	0.04373074992719	-0.4007804244594729	False
GJB2	DAXX status Mutant	0.7651006711409389	0.3825503355704694	0.6241610738255027	1.5378506769306886	0.4883185922573341	183.391	183.391	375.5560466216216	119.2515	0.9042098840756552	0.9574174066175688	0.9535397730602811	0.04373074992719	0.6209154265051338	False
GJB2	DAXX status Other	0.2273624862135276	0.1136812431067638	0.8878453825419184	1.4041790469178654	1.1189284349193298	160.207	415.7903888888889	371.59694571428577	114.093	0.510009271034352	0.5578226401938225	0.9998604940384636	0.2924219291521333	0.4897269054652843	False
GJB2	DAXX status WT	0.1984778607919092	0.9020786141672996	0.0992389303959546	0.6624115810455633	0.950071373816387	112.657	372.950945323741	392.55045000000007	170.071	0.5067520741412965	0.9994699356495402	0.4074019247833926	0.2952044650596674	-0.5942001989659633	False
GJB2	MGMT promoter status Methylated	0.2184434732708234	0.1092217366354117	0.8915450500201035	1.9096029776674937	0.5830092193657739	192.3925	250.44140869565211	429.56680679611657	100.75	0.510009271034352	0.5578226401938225	0.9998604940384636	0.2924219291521333	0.9332727211462658	False
GJB2	MGMT promoter status Other	0.7480104387183042	0.3740052193591521	0.6277448340034353	0.8976604665517474	2.4937760142559946	119.2515	706.63893125	283.3610264957265	132.847	0.9042098840756552	0.9574174066175688	0.9535397730602811	0.04373074992719	-0.1557582355001432	False
GJB2	MGMT promoter status Unmethylated	0.160207335737247	0.9204604195948508	0.0801036678686235	0.639303909405274	0.6962743842578647	96.875	304.68922957746486	437.5993666666666	151.532	0.4462918638394738	0.9994699356495402	0.3471158940973685	0.3503810305285698	-0.6454261787988248	False
SCN9A	IDH status Mutant	0.8456375838926167	0.5838926174496638	0.4228187919463083	0.5947616447222053	0.2442863284365527	22.0551	22.0551	90.2838081081081	37.08225	0.9290103034313254	0.9994699356495402	0.8678912045213698	0.0319794693233064	-0.7496164817156961	False
SCN9A	IDH status Other	0.9959247763834744	0.4979623881917371	0.5061126133502379	0.4784795960331425	3.0850979202197584	17.7431	258.99956	83.95181180555555	37.08225	0.9980046670381052	0.9730545503621528	0.9535397730602811	0.0008674277866201	-1.0634706901957698	False
SCN9A	IDH status WT	0.9212642507169396	0.4606321253584698	0.54310383319051	1.8837083084159587	0.3844249047736318	37.4841	84.38465594405594	219.50881666666663	19.8991	0.9574174066175688	0.9574174066175688	0.9535397730602811	0.0188986809597329	0.9135755814145206	False
SCN9A	X1p 19q codeletion Other	0.0093896546962649	0.995521349111494	0.0046948273481324	0.0920058763461071	0.0671669272029148	3.4508	6.1883	92.13314137931036	37.5063	0.0732393066308668	0.9994699356495402	0.0610327555257223	1.1352557758915574	-3.4421301818154326	False
SCN9A	X1p 19q codeletion non codel	0.0093896546962649	0.0046948273481324	0.995521349111494	10.86887098643793	14.888279718066409	37.5063	92.13314137931036	6.1883	3.4508	0.0732393066308668	0.0915491332885835	0.9998604940384636	1.1352557758915574	3.4421301818154326	False
SCN9A	Chr 7 gain Chr 10 loss Gain chr 7 & loss chr 10	0.2014014653638486	0.1007007326819243	0.9000139647336769	1.8382104136054545	0.9856835776796504	39.657	89.40756039603959	90.70614791666668	21.5737	0.5067520741412965	0.5578226401938225	0.9998604940384636	0.2952044650596674	0.8783019164041924	False
SCN9A	Chr 7 gain Chr 10 loss No combined CNA	0.6636707120881754	0.669673606416361	0.3318353560440877	0.6837877903178932	1.1409168118273798	25.64635	98.38958863636364	86.23730285714286	37.5063	0.9042098840756552	0.9994699356495402	0.8094573488585627	0.04373074992719	-0.5483794325797728	False
SCN9A	Chr 7 gain Chr 10 loss Other	0.0093896546962649	0.995521349111494	0.0046948273481324	0.0920058763461071	0.0671669272029148	3.4508	6.1883	92.13314137931036	37.5063	0.0732393066308668	0.9994699356495402	0.0610327555257223	1.1352557758915574	-3.4421301818154326	False
SCN9A	Chr 19 20 co gain Gain chr 19/20	0.0253690119684085	0.987496848242742	0.0126845059842042	0.3791739163325516	0.4624462558355547	15.0369	44.770025	96.811303875969	39.657	0.1395973154362416	0.9994699356495402	0.116331096196868	0.8551229334495125	-1.3990683713473175	False
SCN9A	Chr 19 20 co gain No chr 19/20 gain	0.0015897961614039	0.0007948980807019	0.999219067753115	3.773256695474783	2.600728291371322	41.0619	99.71124	38.339737500000005	10.88235	0.0248008201179014	0.0206673500982511	0.9998604940384636	1.6055339576096692	1.915810250344491	True
SCN9A	Chr 19 20 co gain Other	0.0093896546962649	0.995521349111494	0.0046948273481324	0.0920058763461071	0.0671669272029148	3.4508	6.1883	92.13314137931036	37.5063	0.0732393066308668	0.9994699356495402	0.0610327555257223	1.1352557758915574	-3.4421301818154326	False
SCN9A	TERT expression status Expressed	0.0848815569261164	0.9580094820588062	0.0424407784630582	0.5107293347009363	0.5585633989043017	33.3863	78.93965121951219	141.32621538461538	65.36985	0.3152743542970038	0.9994699356495402	0.2364557657227528	0.5013113551013818	-0.9693691695512502	False
SCN9A	TERT expression status Not expressed	0.1876742431645867	0.0938371215822933	0.9071125139551448	2.101148643099342	2.043008672325342	71.6332	161.97255789473684	79.28138538461538	34.0924	0.5047789988564746	0.5578226401938225	0.9998604940384636	0.2968987220493329	1.0711782272545216	False
SCN9A	TERT expression status Other	0.3200491179911531	0.1600245589955765	0.8421479279189157	1.6321608012448343	0.9471009253298462	59.1065	85.28614285714285	90.04968802816902	36.21365	0.5587274332111393	0.6569429264028932	0.9998604940384636	0.2528000044949883	0.7067831993010595	False
SCN9A	ATRX status Mutant	0.51913658625068	0.7452385271177219	0.25956829312534	0.4635752225610325	0.1913489011297089	17.3767	17.3767	90.81160068027212	37.4841	0.7498639579176489	0.9994699356495402	0.6981492021991904	0.1250175201879997	-1.1091246364886236	False
SCN9A	ATRX status Other	0.914336339391816	0.4571681696959079	0.5459909521396902	0.4784795960331425	2.2492916172276365	17.7431	187.86801111111112	83.52318999999999	37.08225	0.9574174066175688	0.9574174066175688	0.9535397730602811	0.0188986809597329	-1.0634706901957698	False
SCN9A	ATRX status WT	0.841764212808859	0.4208821064044295	0.581954808265989	2.113227113638541	0.5385481933943949	37.4952	84.4818347826087	156.86959090909093	17.7431	0.9290103034313254	0.9574174066175688	0.9535397730602811	0.0319794693233064	1.0794478255371385	False
SCN9A	DAXX status Mutant	0.1476510067114093	0.0738255033557046	0.9328859060402672	8.165208422790853	3.343611697554287	295.692	295.692	88.43491013513514	36.21365	0.4265473527218493	0.5578226401938225	0.9998604940384636	0.3700327490585747	3.0294897120807938	False
SCN9A	DAXX status Other	0.914336339391816	0.4571681696959079	0.5459909521396902	0.4784795960331425	2.2492916172276365	17.7431	187.86801111111112	83.52318999999999	37.08225	0.9574174066175688	0.9574174066175688	0.9535397730602811	0.0188986809597329	-1.0634706901957698	False
SCN9A	DAXX status WT	0.5565668526786027	0.7242570261625467	0.2782834263393013	0.6726510193265861	0.4127693251851492	36.6804	81.99679568345323	198.65041	54.5311	0.775218116230911	0.9994699356495402	0.7235369084821835	0.1105760867220164	-0.5720698861418507	False
SCN9A	MGMT promoter status Methylated	0.0020715646931197	0.9989784169058492	0.0010357823465598	0.3163613913225592	0.5016668015727618	14.5015	53.25598913043478	106.15808932038834	45.8384	0.0269303410105568	0.9994699356495402	0.0269303410105568	1.5697581472173257	-1.6603545505323538	True
SCN9A	MGMT promoter status Other	0.5071198770731803	0.2535599385365901	0.7479177196783723	1.1654507104112524	1.2990378121881423	41.66125	109.6454875	84.4051547008547	35.7469	0.7463273662586427	0.7911070082341611	0.9998604940384636	0.1270706334201823	0.220887990868382	False
SCN9A	MGMT promoter status Unmethylated	0.0213718580591754	0.0106859290295877	0.9894209326091534	2.461490665392638	1.3691073359189243	47.1421	104.58630422535212	76.3901423076923	19.151850000000003	0.1282311483550529	0.1389170773846406	0.9998604940384636	0.8920064684551765	1.2995322685115245	False
GJB2	Leukocyte Fraction	0.0023197417604456	0.9988592605536676	0.0011598708802228	0.5708153794142055	0.3255269989127852	92.8631	184.3997338709677	566.4652532258066	162.68499999999997	0.0262904066183834	1.0	0.0131452033091917	1.580202696862273	-0.808903889180726	True
GJB2	Stromal Fraction	0.0004321795086718	0.9997872183811058	0.0002160897543359	0.561688563828246	0.247740715019183	96.9188	142.53141969696972	575.3249710526316	172.54899999999998	0.0073470516474216	1.0	0.0036735258237108	2.13388690719368	-0.8321576654375239	True
GJB2	Proliferation	0.0256992817241551	0.0128496408620775	0.9872835620669732	1.305388553853016	2.385505579419818	140.482	536.0679478873241	224.7187986111111	107.617	0.1165034104828365	0.124825082660182	1.0	0.9336613610568728	0.3844792943671742	False
GJB2	Macrophage Regulation	9.690276666535163e-05	0.9999523499551268	4.8451383332675824e-05	0.5264512131581541	0.2303391068127899	93.4622	141.40520422535212	613.9001152777778	177.5325	0.0032946940666219	1.0	0.0016473470333109	2.4821849062130408	-0.9256282536572608	True
GJB2	Lymphocyte Infiltration Signature Score	0.0098232520441533	0.995145536572326	0.0049116260220766	0.623493704360369	0.4015854073953458	103.74	216.71146056338023	539.6397791666666	166.385	0.0607255580911299	1.0	0.0417488211876518	1.2166284851719162	-0.6815531021683117	False
GJB2	IFN gamma Response	0.315705510997727	0.1578527554988635	0.8431189868169863	0.912482937585312	2.1432808403341896	121.665	518.5852999999998	241.95863194444448	133.334	0.6505446893286496	0.8256913364555939	1.0	0.1867228641105621	-0.1321305125456454	False
GJB2	TGF beta Response	1.4624432229845988e-05	0.9999928208054416	7.312216114922994e-06	0.4424515104942254	0.2824567845610934	83.3426	166.43000140845066	589.2228847222221	188.3655	0.0009944613916295	1.0	0.0004972306958147	3.002412072999808	-1.1764087400367895	True
GJB2	SNV Neoantigens	0.2920845358666867	0.854900062489127	0.1460422679333433	0.678489021943041	0.587936265541771	103.8	271.286542857143	461.421685915493	152.987	0.6263668439342548	1.0	0.5010934751474039	0.2031712392602967	-0.5596026220825303	False
GJB2	Indel Neoantigens	0.050044065860778	0.9753401776443456	0.025022032930389	0.5182268235194077	0.6038343325598313	97.5093	235.0504264150944	389.2631037037038	188.1595	0.1890553599184947	1.0	0.154681658115132	0.7234110054211079	-0.9483444032657282	False
SCN9A	Leukocyte Fraction	0.0022437949782566	0.9988966589080138	0.0011218974891283	0.3908405582833482	0.6783288154560694	20.83145	69.38636612903227	102.29016451612904	53.2991	0.0262904066183834	1.0	0.0131452033091917	1.580202696862273	-1.355347908547972	True
SCN9A	Stromal Fraction	0.0002495043366957	0.999877225640414	0.0001247521683478	0.3125250038585609	0.4357747974175003	20.350050000000003	50.473469696969694	115.82466447368422	65.11495	0.0056554316317695	1.0	0.0028277158158847	2.2475342434101244	-1.677956476313644	True
SCN9A	Proliferation	0.2234862044292409	0.1117431022146204	0.8890228076147992	2.0492691610609195	1.0833150599167645	44.4924	93.18447746478874	86.01789166666666	21.711350000000003	0.5502474939993106	0.6907755409631083	1.0	0.2594419266841998	1.035109487435993	False
SCN9A	Macrophage Regulation	0.0381478078418619	0.981113085251295	0.0190739039209309	0.6674295954576028	0.7695460720203932	28.0819	77.83943661971831	101.14980694444444	42.0747	0.162128183327913	1.0	0.1441139407359227	0.7901414836099503	-0.5833124343286927	False
SCN9A	Lymphocyte Infiltration Signature Score	0.0786901864522756	0.9609969786710584	0.0393450932261378	0.607192674038091	0.9024261618208844	27.4241	84.9513732394366	94.1366472222222	45.165400000000005	0.2548063180359403	1.0	0.2058051030290286	0.5937898076784176	-0.7197737105777833	False
SCN9A	IFN gamma Response	0.0037202940217622	0.0018601470108811	0.9981636801840472	2.7825909879705817	1.9393129126063984	47.1421	118.46661126760564	61.08689861111111	16.9418	0.0361399990685473	0.0924591325343525	1.0	1.442011862968357	1.4764288630381244	True
SCN9A	TGF beta Response	0.0458740592752871	0.977281584588299	0.0229370296376435	0.6493358091701186	0.8384245759870551	26.3668	81.65327746478873	97.38893611111112	40.6058	0.1834962371011486	1.0	0.154681658115132	0.736372837259102	-0.6229633224734228	False
SCN9A	SNV Neoantigens	0.6575642657487014	0.6727076113091436	0.3287821328743507	1.132208284839864	0.7032298418795316	39.399150000000006	76.81947000000001	109.2380690140845	34.7985	1.0	1.0	0.8826709243275999	-0.0	0.1791393856116289	False
SCN9A	Indel Neoantigens	0.8786706318967357	0.4393353159483678	0.5631204353580715	1.0356951039179978	0.6307132651170637	37.5063	76.9125113207547	121.94528888888888	36.21365	1.0	1.0	1.0	-0.0	0.0505993535981733	False
GJB2	Th1 Cells	0.006869295833886	0.9966068471872688	0.003434647916943	0.6679860564488924	0.3016214638353521	98.0166	175.13355211267606	580.6402166666667	146.7345	0.0519013463004724	1.0	0.0333651511931608	1.2848213765776932	-0.5821101067119685	False
GJB2	Th2 Cells	0.0553905564939171	0.0276952782469585	0.9725607872118572	1.4588460786604176	2.3563925259429555	152.987	534.0995633802818	226.65984444444445	104.8685	0.1982398863992825	0.235409865099148	1.0	0.7028089598389706	0.5448276740250753	False
GJB2	Th17 Cells	0.0689267346600442	0.965843549032054	0.0344633673300221	0.6477055895552836	0.3625535109929025	99.2204	201.195523943662	554.9402166666666	153.1875	0.2343508978441504	1.0	0.1952924148701253	0.6301333782734353	-0.6265899006145066	False
GJB2	Dendritic Cells Activated	1.0	1.0	1.0	1.0	1.0	1.0	1.0	1.0	1.0	1.0	1.0	1.0	-0.0	0.0	False
GJB2	Eosinophils	1.0	1.0	1.0	1.0	1.0	1.0	1.0	1.0	1.0	1.0	1.0	1.0	-0.0	0.0	False
GJB2	Macrophages M0	1.0	1.0	1.0	1.0	1.0	1.0	1.0	1.0	1.0	1.0	1.0	1.0	-0.0	0.0	False
GJB2	Macrophages M1	0.0219467196018655	0.0109733598009327	0.9891427828244734	1.4849511792068002	2.241694290785016	146.067	526.0020704225352	234.64487222222223	98.36485	0.1065983523519184	0.1243647444105715	1.0	0.9722495079736116	0.570415500269104	False
GJB2	Macrophages M2	0.4490296586791398	0.2245148293395699	0.7766927403286341	1.140994016780328	1.7131259935670615	133.68	479.88436760563377	280.1220513888889	117.161	0.8252436970319327	1.0	1.0	0.0834177839982018	0.1902912263470314	False
GJB2	Mast Cells Activated	1.0	1.0	1.0	1.0	1.0	1.0	1.0	1.0	1.0	1.0	1.0	1.0	-0.0	0.0	False
GJB2	Monocytes	0.0903153112760041	0.9552248156355262	0.045157655638002	0.8192734036329817	0.5226158487723653	109.237	259.8120816901409	497.1377777777777	133.334	0.2791564166712856	1.0	0.2193371845274387	0.5541523850340297	-0.287583114030556	False
GJB2	Neutrophils	0.7269054670933175	0.6380616322758428	0.3634527335466587	0.775623268698061	0.7227419745512147	103.74	317.9016661971831	439.8549930555556	133.7505	1.0	1.0	0.8826709243275999	-0.0	-0.3665720099422044	False
GJB2	NK Cells Activated	0.2099700321750544	0.1049850160875272	0.8957472154592901	1.3289996247801066	2.029411346431	136.364	509.4051464788732	251.01128333333327	102.6065	0.54915239184245	0.6907755409631083	1.0	0.2603071204817708	0.4103406972943313	False
GJB2	Plasma Cells	1.0	1.0	1.0	1.0	1.0	1.0	1.0	1.0	1.0	1.0	1.0	1.0	-0.0	0.0	False
GJB2	T Cells CD4 Memory Activated	1.0	1.0	1.0	1.0	1.0	1.0	1.0	1.0	1.0	1.0	1.0	1.0	-0.0	0.0	False
GJB2	T Cells CD4 Naive	1.0	1.0	1.0	1.0	1.0	1.0	1.0	1.0	1.0	1.0	1.0	1.0	-0.0	0.0	False
GJB2	T Cells CD8	0.0054387725020207	0.0027193862510103	0.997314233544804	1.7292608645368082	2.17563326497676	156.997	521.0739845070423	239.5045125	90.7885	0.0462295662671762	0.0924591325343525	1.0	1.3350801811597035	0.7901555205623354	True
GJB2	T Cells Follicular Helper	0.2506910481101988	0.8754852856172741	0.1253455240550994	0.7398176228149462	1.242045145710193	105.997	420.57096478873245	338.61165694444446	143.2745	0.5878272852239145	1.0	0.4735275353192644	0.2307502591154609	-0.4347584283198622	False
GJB2	T Cells gamma delta	1.0	1.0	1.0	1.0	1.0	1.0	1.0	1.0	1.0	1.0	1.0	1.0	-0.0	0.0	False
GJB2	T Cells Regulatory Tregs	0.519586228126893	0.2597931140634465	0.7415142731650108	1.1820915974836053	1.3856198248674978	132.847	441.1154929577466	318.35246944444447	112.383	0.9297858819112822	1.0	1.0	0.0316170525329869	0.2413418308752885	False
GJB2	Lymphocytes	0.0095957891377711	0.0047978945688855	0.995258085808722	1.4258975383180423	1.1510287957957	136.364	406.1360295774648	352.8461069444445	95.6338	0.0607255580911299	0.1019373112213922	1.0	1.2166284851719162	0.5118703167948799	False
GJB2	Neutrophils.1	0.7269054670933175	0.6380616322758428	0.3634527335466587	0.775623268698061	0.7227419745512147	103.74	317.9016661971831	439.8549930555556	133.7505	1.0	1.0	0.8826709243275999	-0.0	-0.3665720099422044	False
GJB2	Eosinophils.1	1.0	1.0	1.0	1.0	1.0	1.0	1.0	1.0	1.0	1.0	1.0	1.0	-0.0	0.0	False
GJB2	Mast Cells	0.646767276235936	0.323383638117968	0.6780652010434645	0.913274057281834	1.7966957504100465	121.665	488.3302239436621	271.7934986111111	133.2185	1.0	1.0	1.0	-0.0	-0.130880242616446	False
GJB2	Dendritic Cells	1.0	1.0	1.0	1.0	1.0	1.0	1.0	1.0	1.0	1.0	1.0	1.0	-0.0	0.0	False
GJB2	Macrophages	0.1234844948039852	0.9387480713347904	0.0617422474019926	0.7450857155241543	1.0015907239714767	103.137	379.6082943661973	379.00540138888886	138.423	0.3526685413361596	1.0	0.2645014060021197	0.4526332784483245	-0.4245216904558133	False
SCN9A	Th1 Cells	0.294760867733767	0.8535479586732005	0.1473804338668835	0.8385584232900857	0.9749651373131638	32.2806	88.43281126760564	90.7035625	38.49535	0.6263668439342548	1.0	0.5010934751474039	0.2031712392602967	-0.254016793441656	False
SCN9A	Th2 Cells	0.434650295030025	0.783860072344519	0.2173251475150125	0.9003310209062286	0.8539183897632476	33.3863	82.47242957746478	96.5811611111111	37.08225	0.8252436970319327	1.0	0.6939549270495796	0.0834177839982018	-0.1514725663145583	False
SCN9A	Th17 Cells	0.4490296586791398	0.7766927403286341	0.2245148293395699	0.8803428945106291	0.604882549740294	33.3863	67.40669154929577	111.43765277777776	37.9242	0.8252436970319327	1.0	0.6939549270495796	0.0834177839982018	-0.1838625303920341	False
SCN9A	Dendritic Cells Activated	1.0	1.0	1.0	1.0	1.0	1.0	1.0	1.0	1.0	1.0	1.0	1.0	-0.0	0.0	False
SCN9A	Eosinophils	1.0	1.0	1.0	1.0	1.0	1.0	1.0	1.0	1.0	1.0	1.0	1.0	-0.0	0.0	False
SCN9A	Macrophages M0	1.0	1.0	1.0	1.0	1.0	1.0	1.0	1.0	1.0	1.0	1.0	1.0	-0.0	0.0	False
SCN9A	Macrophages M1	0.0123759479582372	0.0061879739791186	0.9938822225258112	2.7027766152011514	1.3456980583963325	47.1421	102.8834704225352	76.45360694444443	17.4421	0.0701303717633443	0.1019373112213922	1.0	1.1540938588861729	1.4344422778884338	False
SCN9A	Macrophages M2	0.1582119280675924	0.0791059640337962	0.921487501251704	2.0963875552492315	1.5422025413609692	40.1497	108.84331549295774	70.5765375	19.151850000000003	0.4303364443438514	0.597689506033127	1.0	0.3661918728177252	1.067905449867178	False
SCN9A	Mast Cells Activated	1.0	1.0	1.0	1.0	1.0	1.0	1.0	1.0	1.0	1.0	1.0	1.0	-0.0	0.0	False
SCN9A	Monocytes	0.1244712498833504	0.9382577525980074	0.0622356249416752	0.5203001990567222	1.1376874562049808	23.2108	95.38864788732393	83.84433472222221	44.6104	0.3526685413361596	1.0	0.2645014060021197	0.4526332784483245	-0.9425838356256284	False
SCN9A	Neutrophils	0.6151960292133472	0.693820108651138	0.3075980146066736	0.872276609475139	1.0422348779831536	33.3863	91.44184929577466	87.73631666666667	38.2749	1.0	1.0	0.8715277080522418	-0.0	-0.1971423912641939	False
SCN9A	NK Cells Activated	0.0149907810619694	0.0074953905309847	0.9925877689871362	2.11375314614818	1.38908322181668	47.4917	104.28315211267604	75.07336527777778	22.46795	0.0784133163241478	0.1019373112213922	1.0	1.1056101781955312	1.0798069019700895	False
SCN9A	Plasma Cells	1.0	1.0	1.0	1.0	1.0	1.0	1.0	1.0	1.0	1.0	1.0	1.0	-0.0	0.0	False
SCN9A	T Cells CD4 Memory Activated	1.0	1.0	1.0	1.0	1.0	1.0	1.0	1.0	1.0	1.0	1.0	1.0	-0.0	0.0	False
SCN9A	T Cells CD4 Naive	1.0	1.0	1.0	1.0	1.0	1.0	1.0	1.0	1.0	1.0	1.0	1.0	-0.0	0.0	False
SCN9A	T Cells CD8	0.2265724975291279	0.887487214320255	0.1132862487645639	0.5771202911135921	0.6138437208372692	22.3304	68.02875633802816	110.82422777777778	38.692800000000005	0.5502474939993106	1.0	0.4531449950582558	0.2594419266841998	-0.7930560389183887	False
SCN9A	T Cells Follicular Helper	0.6067047135661595	0.3033523567830797	0.6980570204558985	1.4068208842287322	0.9816887501941096	39.0435	88.74268873239434	90.39798888888888	27.753	1.0	1.0	1.0	-0.0	0.4924386570147167	False
SCN9A	T Cells gamma delta	1.0	1.0	1.0	1.0	1.0	1.0	1.0	1.0	1.0	1.0	1.0	1.0	-0.0	0.0	False
SCN9A	T Cells Regulatory Tregs	0.3625803761432482	0.1812901880716241	0.8197720544669076	1.4585605064826987	1.266242454525096	37.5063	100.18200422535214	79.11755277777777	25.7146	0.7251607522864965	0.8805523420621744	1.0	0.1395657091637555	0.5445452358020146	False
SCN9A	Lymphocytes	0.7118054090695001	0.6456006543109821	0.35590270453475	0.859451604474586	0.8016339989621706	33.3863	79.6521633802817	99.36225694444444	38.846050000000005	1.0	1.0	0.8826709243275999	-0.0	-0.218511690728241	False
SCN9A	Neutrophils.1	0.6151960292133472	0.693820108651138	0.3075980146066736	0.872276609475139	1.0422348779831536	33.3863	91.44184929577466	87.73631666666667	38.2749	1.0	1.0	0.8715277080522418	-0.0	-0.1971423912641939	False
SCN9A	Eosinophils.1	1.0	1.0	1.0	1.0	1.0	1.0	1.0	1.0	1.0	1.0	1.0	1.0	-0.0	0.0	False
SCN9A	Mast Cells	0.2694804305016793	0.1347402152508396	0.8661332948272766	1.284391346074932	1.1425264405171915	38.3421	95.5794267605634	83.65620555555556	29.85235	0.6108223091371399	0.7635278864214248	1.0	0.2140851095360121	0.3610848496711507	False
SCN9A	Dendritic Cells	1.0	1.0	1.0	1.0	1.0	1.0	1.0	1.0	1.0	1.0	1.0	1.0	-0.0	0.0	False
SCN9A	Macrophages	0.7208523208472541	0.3604261604236271	0.641083866815715	1.7146452003899766	0.8702723958147646	39.0435	83.32244647887322	95.74295	22.7706	1.0	1.0	1.0	-0.0	0.7779100804255842	False
