# Supplementary material for: Pan-cancer ion transport signature reveals functional regulators of glioblastoma aggression
Source: EMBO J. 2024 Jan 2;43(2):196–224. doi: 10.1038/s44318-023-00016-x (PMC10897389; doi:10.1038/s44318-023-00016-x)
Supplement: Supplementary file 11 — Source Data Fig. 3 [file 44318_2023_16_MOESM11_ESM.zip › Figure 3/3D/scrna_expression.csv]

Dim1	Dim2	cell_type	GJB2	SCN9A	data_source
9.734197616577148	1.7979732751846311	Macrophage	0.0	0.0	broad
9.642804145812988	1.784096360206604	Macrophage	0.0	0.0	broad
9.673481941223145	1.878192901611328	Macrophage	0.0	0.0	broad
9.705368995666504	1.9168806076049805	Macrophage	0.0	0.0	broad
9.654709815979004	1.8931251764297483	Macrophage	0.0	0.0	broad
9.897652626037598	2.045841217041016	Macrophage	0.0	0.0	broad
9.710433959960938	1.965892314910889	Macrophage	0.0	0.0	broad
9.66038703918457	1.8625664710998533	Macrophage	0.0	0.0	broad
9.725576400756836	1.856631875038147	Macrophage	0.0	0.0	broad
9.69078540802002	1.8238327503204343	Macrophage	0.0	0.0	broad
9.758393287658691	1.915909767150879	Macrophage	0.0	0.0	broad
9.725991249084473	1.914762139320373	Macrophage	0.0	0.0	broad
9.735194206237791	1.8022540807724	Macrophage	0.0	0.0	broad
9.723971366882324	1.856410026550293	Macrophage	0.0	0.0	broad
9.688399314880373	1.8535395860672	Macrophage	0.0	0.0	broad
9.672744750976562	1.9689040184021	Macrophage	0.0	0.0	broad
9.678019523620604	1.8066831827163696	Macrophage	0.0	0.0	broad
9.709161758422852	1.871751070022583	Macrophage	0.0	0.0	broad
9.80080509185791	1.9917800426483157	Macrophage	0.0	0.0	broad
9.707852363586426	1.8614718914031985	Macrophage	0.0	0.0	broad
9.694711685180664	1.8749020099639893	Macrophage	0.0	0.0	broad
9.753005027770996	2.0720314979553223	Macrophage	0.0	0.0	broad
9.643010139465332	1.8463095426559448	Macrophage	0.0	0.0	broad
9.847113609313965	1.989460110664368	Macrophage	0.0	0.0	broad
9.720561027526855	1.9039218425750728	Macrophage	0.0	0.0229004021100788	broad
9.73827838897705	1.8604241609573364	Macrophage	0.0	0.0	broad
9.768930435180664	1.9149837493896484	Macrophage	0.0	0.0	broad
9.713088035583496	1.8242555856704712	Macrophage	0.0	0.0	broad
9.84626007080078	1.976945281028748	Macrophage	0.0	0.0	broad
9.728363037109377	1.9402960538864136	Macrophage	0.0	0.0	broad
9.62616729736328	2.0435478687286377	Macrophage	0.0	0.01435529297707	broad
9.766818046569824	1.9002546072006223	Macrophage	0.0	0.0243196791954128	broad
9.745534896850586	1.9617598056793213	Macrophage	0.0	0.0	broad
9.780766487121582	1.884633421897888	Macrophage	0.0	0.0	broad
9.784648895263672	1.8162972927093504	Macrophage	0.0	0.0	broad
9.749353408813477	1.940255880355835	Macrophage	0.0	0.0214797274104513	broad
9.768540382385254	1.9054559469223025	Macrophage	0.0	0.0	broad
9.732796669006348	1.9651392698287964	Macrophage	0.0	0.0	broad
9.791755676269531	1.8671348094940183	Macrophage	0.0	0.0	broad
9.801093101501465	1.802035927772522	Macrophage	0.0	0.0	broad
9.718547821044922	1.849923014640808	Macrophage	0.0	0.0	broad
9.736183166503906	1.89164400100708	Macrophage	0.0	0.0	broad
9.73994255065918	1.8472644090652464	Macrophage	0.0	0.0	broad
9.772509574890137	1.8411568403244016	Macrophage	0.0	0.0	broad
9.8724365234375	1.9602266550064087	Macrophage	0.0	0.0	broad
9.797541618347168	1.8908597230911253	Macrophage	0.0	0.0	broad
9.096866607666016	1.5484910011291504	Macrophage	0.0	0.0	broad
0.3914541006088257	-2.8289077281951904	Malignant	0.0	0.0	broad
1.3779902458190918	-4.12413501739502	Malignant	0.0	0.0	broad
0.7894043326377869	-2.7901358604431152	Malignant	0.0	0.0	broad
0.665626049041748	-2.135408401489258	Malignant	0.0	0.0	broad
0.7246649265289307	-3.0007975101470947	Malignant	0.0	0.0	broad
1.039032220840454	-1.948481202125549	Malignant	0.0	0.0	broad
0.6446737051010132	-2.7597978115081787	Malignant	0.0	0.0	broad
0.2102722823619842	-2.1307876110076904	Malignant	0.0	0.0	broad
0.7861593961715698	-2.5112433433532715	Malignant	0.0	0.120351940365222	broad
0.6945321559906006	-2.745303153991699	Malignant	0.0	0.0	broad
0.7458891272544861	-2.6769728660583496	Malignant	0.0	0.0	broad
1.0465795993804932	-2.968472003936768	Malignant	0.0	0.0	broad
0.9703328609466552	-2.603360652923584	Malignant	0.0	0.0	broad
1.663745403289795	-2.964627981185913	Malignant	0.0	0.0	broad
0.6520634889602661	-2.5688352584838867	Malignant	0.0	0.0	broad
1.175365686416626	-1.97720468044281	Malignant	0.0	0.0	broad
0.8077738881111145	-2.947692632675171	Malignant	0.0	0.0	broad
0.3775300979614258	-1.5591551065444946	Malignant	0.0	0.0	broad
0.958010196685791	-3.149554967880249	Malignant	0.0	0.0	broad
1.3526371717453003	-3.069791555404663	Malignant	0.0	1.6172984828408463	broad
0.483975350856781	-2.701444149017334	Malignant	0.0	0.0	broad
0.860074520111084	-2.631603717803955	Malignant	0.0	0.0	broad
0.5299578309059143	-2.5217690467834477	Malignant	0.0	0.0	broad
0.6397433876991272	-2.778595447540283	Malignant	0.0	0.0	broad
0.8887451887130737	-2.4090607166290283	Malignant	0.0	0.0	broad
0.7980120182037354	-2.597402334213257	Malignant	0.0	0.0	broad
0.8382387161254883	-2.795680046081543	Malignant	0.0	0.1016500760944348	broad
0.8202661275863647	-2.838580846786499	Malignant	0.0	0.0440443327060212	broad
1.2607773542404177	-3.170792579650879	Malignant	2.84639302085236	0.0	broad
1.0147974491119385	-2.907707452774048	Malignant	0.0	0.0	broad
0.7813782095909119	-2.5757861137390137	Malignant	0.0	0.0	broad
1.4470475912094116	-2.672594785690308	Malignant	0.0	0.7974280821523131	broad
0.9990195631980896	-2.372445821762085	Malignant	0.0	0.0	broad
0.8265018463134766	-2.7353527545928955	Malignant	0.0	0.0	broad
1.2203497886657717	-2.390986680984497	Malignant	0.0	0.0	broad
0.6592193245887756	-2.832765817642212	Malignant	0.0	0.0	broad
0.6773335337638855	-2.874048948287964	Malignant	0.0	0.0	broad
1.4168800115585327	-2.70375394821167	Malignant	0.0	0.0	broad
0.7129742503166199	-2.648244857788086	Malignant	0.0	0.0	broad
1.0113856792449951	-2.9246113300323486	Malignant	0.0	0.0	broad
1.0449891090393066	-2.1318130493164062	Malignant	0.0	0.0	broad
1.0097322463989258	-2.767277479171753	Malignant	0.6699338356689607	0.0	broad
1.1461052894592283	-2.84665846824646	Malignant	0.0	0.0	broad
0.9475939273834229	-2.7583396434783936	Malignant	0.0	0.0	broad
0.6767368316650391	-2.662588119506836	Malignant	1.7333543406138274	0.0	broad
1.065035104751587	-2.238300085067749	Malignant	0.0	0.0	broad
0.7931646108627319	-2.710810661315918	Malignant	0.0	0.0	broad
0.8073770999908447	-2.651378631591797	Malignant	0.0	0.1518588167270049	broad
1.189409852027893	-3.036998987197876	Malignant	0.0	0.0	broad
1.00022292137146	-2.720442056655884	Malignant	0.0	0.0	broad
0.741619884967804	-2.7280187606811523	Malignant	0.0	0.0	broad
1.1398987770080566	-2.8522891998291016	Malignant	0.0	0.0	broad
0.920937478542328	-2.1896615028381348	Malignant	0.0	0.0	broad
0.7908322811126709	-2.698112726211548	Malignant	0.0	0.0	broad
0.9127310514450072	-2.4744136333465576	Malignant	0.0	0.0	broad
1.3324105739593506	-2.937773466110229	Malignant	0.0	0.0	broad
1.0941476821899414	-2.0801496505737305	Malignant	0.0	0.0	broad
1.0334752798080444	-2.2510368824005127	Malignant	0.0	0.0	broad
0.8751113414764404	-2.8114569187164307	Malignant	0.0	0.0	broad
1.3106739521026611	-2.7845590114593506	Malignant	0.0	0.0	broad
1.3293253183364868	-2.750844717025757	Malignant	0.0	0.0	broad
1.015320062637329	-2.7131905555725098	Malignant	0.0	0.0	broad
1.2870590686798096	-2.8627774715423584	Malignant	0.0	0.0	broad
1.0666214227676392	-2.669272899627685	Malignant	0.0	0.0	broad
0.8686790466308594	-2.79049015045166	Malignant	0.0	0.0	broad
0.7983105778694153	-2.8497023582458496	Malignant	0.0	0.0	broad
0.9724239110946656	-2.789942979812622	Malignant	0.0	1.279174108489047	broad
0.7689757943153381	-2.47971248626709	Malignant	0.0	0.0	broad
1.107357382774353	-2.6461243629455566	Malignant	0.0	0.0	broad
1.3038314580917358	-3.0863966941833496	Malignant	0.0	0.0	broad
1.0460901260375977	-2.843207359313965	Malignant	0.0	0.0	broad
1.534401297569275	-2.725303888320923	Malignant	0.0	0.0	broad
1.170085906982422	-2.911815404891968	Malignant	0.0	1.4880007708340683	broad
1.0580952167510986	-2.7323572635650635	Malignant	0.0	0.0	broad
1.0276224613189695	-2.7567923069000244	Malignant	0.0	0.0	broad
0.8482293486595154	-2.812206029891968	Malignant	0.0	0.0	broad
1.6313157081604004	-3.471519470214844	Malignant	0.0	0.0	broad
1.0102275609970093	-2.7693471908569336	Malignant	0.0	0.0	broad
0.9186304211616516	-2.7833611965179443	Malignant	0.0	0.0	broad
1.3995802402496338	-4.117399215698242	Malignant	0.0	0.0	broad
1.242354154586792	-2.667932510375977	Malignant	0.0	0.0	broad
1.5600028038024902	-2.926305055618286	Malignant	0.0	1.5902427080625905	broad
1.265815496444702	-2.6844606399536133	Malignant	0.0	0.0	broad
1.1962285041809082	-2.7576282024383545	Malignant	0.0	0.0	broad
1.3678936958312988	-2.823804378509521	Malignant	0.0	0.0	broad
0.875857412815094	-2.4324309825897217	Malignant	0.0	0.0	broad
0.9705445766448976	-2.838451385498047	Malignant	0.0	0.0	broad
1.1700528860092163	-2.7374706268310547	Malignant	0.0	0.0	broad
1.0971282720565796	-2.5669138431549072	Malignant	0.0	0.0	broad
1.0933282375335691	-3.023592710494995	Malignant	0.0	0.0	broad
1.7030391693115234	-4.518723487854004	Malignant	0.0	0.0	broad
1.1360392570495603	-3.0258936882019043	Malignant	0.0	0.0	broad
1.4745758771896362	-2.88855504989624	Malignant	0.0	0.0	broad
1.262797474861145	-2.829984188079834	Malignant	0.0	0.0	broad
1.0910042524337769	-2.298380851745605	Malignant	0.0	0.0	broad
1.3154910802841189	-2.366050958633423	Malignant	0.0	0.4393571784742567	broad
1.7381868362426758	-2.417222738265991	Malignant	0.0	0.0	broad
1.354020357131958	-2.877047061920166	Malignant	0.0	0.0	broad
1.158273696899414	-2.832169771194458	Malignant	0.3184614651675831	0.0	broad
1.1575405597686768	-2.539448976516724	Malignant	0.0	0.0	broad
0.8479373455047607	-2.454828977584839	Malignant	0.0	0.0	broad
1.470938801765442	-2.8634960651397705	Malignant	0.0	0.0	broad
1.6103012561798096	-3.094964504241944	Malignant	0.0	0.0	broad
1.3057667016983032	-4.998652935028076	Malignant	0.0	0.0	broad
0.9891650676727296	-2.657641887664795	Malignant	0.0	0.0	broad
1.3140885829925537	-2.995802402496338	Malignant	0.0	0.0	broad
1.1574832201004028	-2.927132368087769	Malignant	0.0	0.0	broad
1.2497478723526	-2.80347752571106	Malignant	0.0	0.0	broad
1.1363035440444946	-2.8732025623321533	Malignant	0.0	0.0	broad
1.5769319534301758	-2.834777593612671	Malignant	0.0	0.0	broad
1.423823595046997	-4.258879661560059	Malignant	0.0	0.0	broad
1.4395030736923218	-2.877755641937256	Malignant	0.0	0.0	broad
1.3290783166885376	-2.549863815307617	Malignant	0.0	0.0	broad
1.1978724002838137	-2.380232572555542	Malignant	0.0	0.0	broad
1.4150185585021973	-2.896201133728028	Malignant	0.0	0.0	broad
1.6875816583633425	-2.955183744430542	Malignant	0.0	0.0	broad
1.3259305953979492	-2.985766649246216	Malignant	0.0	0.0	broad
1.1321518421173096	-2.939616203308105	Malignant	0.0	0.0	broad
1.185227632522583	-2.7292866706848145	Malignant	0.0	0.0	broad
0.9018105268478394	-2.7068796157836914	Malignant	0.0	0.0	broad
1.0738646984100342	-2.897231101989746	Malignant	5.6355222414597534	0.0	broad
1.1609430313110352	-2.777360439300537	Malignant	0.0	0.0	broad
0.9451983571052552	-2.6317381858825684	Malignant	0.0	0.0	broad
1.2510100603103638	-2.561110734939575	Malignant	0.0	0.0	broad
1.277928352355957	-2.865950584411621	Malignant	0.0	0.0	broad
1.424052596092224	-2.748942613601685	Malignant	0.0	0.0	broad
1.3063013553619385	-2.8831474781036377	Malignant	0.0	0.0	broad
1.182480812072754	-2.603898763656616	Malignant	0.0	0.0	broad
1.1523683071136477	-2.612837553024292	Malignant	0.0	0.0	broad
1.0626699924468994	-2.944272518157959	Malignant	0.0	0.0	broad
1.649729609489441	-2.885171175003052	Malignant	0.0	0.0	broad
1.2958875894546509	-2.5279643535614014	Malignant	0.0	0.0	broad
1.495527744293213	-2.922989845275879	Malignant	0.0	0.0	broad
1.0516116619110107	-2.4727587699890137	Malignant	0.0	0.0	broad
1.274813532829285	-2.7956130504608154	Malignant	0.0	0.0	broad
1.32363760471344	-2.7055811882019043	Malignant	0.0	0.0	broad
1.575990080833435	-2.8893532752990723	Malignant	0.0	0.0	broad
1.4262657165527344	-2.822075366973877	Malignant	0.0	0.0	broad
1.122603416442871	-2.738932609558105	Malignant	0.0	0.0	broad
1.7224445343017578	-2.8065428733825684	Malignant	0.0	0.0	broad
1.280842423439026	-2.7609221935272217	Malignant	0.0	0.0	broad
1.454736828804016	-2.750384330749512	Malignant	0.0	0.0	broad
1.8349294662475584	-2.682950258255005	Malignant	0.0	0.0	broad
1.4160404205322266	-2.784106492996216	Malignant	0.0	0.0621217119077974	broad
1.3908663988113403	-2.893917798995972	Malignant	0.0	0.0	broad
1.0373950004577637	-2.452472448348999	Malignant	0.0	0.0	broad
1.4963910579681396	-2.7022809982299805	Malignant	0.0	0.0	broad
1.3119490146636963	-2.6895759105682373	Malignant	0.0	0.0786098346963664	broad
1.4472993612289429	-4.576087474822998	Malignant	0.0	0.0881415968690175	broad
1.1798903942108154	-2.345120429992676	Malignant	0.0	0.0	broad
1.5637797117233276	-2.6838366985321045	Malignant	0.0	0.0	broad
1.3044103384017944	-2.4880974292755127	Malignant	0.0	0.0	broad
1.5774405002593994	-2.46024751663208	Malignant	0.0	0.0	broad
1.468421459197998	-2.64532208442688	Malignant	0.0	0.0	broad
1.254213571548462	-2.7650418281555176	Malignant	0.0	0.0	broad
1.493607759475708	-2.667226552963257	Malignant	0.0	0.0	broad
1.2138208150863647	-2.851271867752075	Malignant	0.0	0.0	broad
1.2883983850479126	-2.914316415786743	Malignant	0.0	0.0	broad
1.5068182945251465	-2.853464365005493	Malignant	0.0	0.0	broad
1.4449915885925293	-2.780787944793701	Malignant	0.0	0.0	broad
1.2518253326416016	-2.733556270599365	Malignant	0.0	0.0	broad
2.0140414237976074	-2.678102493286133	Malignant	0.0	0.0	broad
1.3529542684555054	-2.9099295139312744	Malignant	0.0	0.0	broad
1.369573712348938	-2.6466927528381348	Malignant	0.0	0.0	broad
1.2531875371932983	-2.774674415588379	Malignant	0.0	0.0	broad
1.5255531072616575	-2.621501207351685	Malignant	0.0	0.0	broad
1.310405969619751	-2.74014949798584	Malignant	0.0	0.0	broad
1.948992371559143	-2.1592936515808105	Malignant	0.0	0.0	broad
1.7855838537216189	-2.7567687034606934	Malignant	0.0	0.0	broad
1.3524469137191772	-2.709068775177002	Malignant	0.0	0.0	broad
1.5042773485183716	-2.5054636001586914	Malignant	0.0	0.0	broad
1.1903969049453735	-2.546966075897217	Malignant	0.0	0.0	broad
1.593271255493164	-2.542819738388061	Malignant	0.0	0.0	broad
1.4743189811706543	-2.605512857437134	Malignant	0.0	0.0	broad
1.2895488739013672	-2.26444149017334	Malignant	0.0	0.0	broad
1.2862402200698853	-2.843224048614502	Malignant	0.0	0.0	broad
1.3611971139907837	-2.777204751968384	Malignant	0.0	0.0	broad
1.575927495956421	-2.793771982192993	Malignant	0.0	0.0	broad
1.4061609506607056	-2.598832845687866	Malignant	0.0	0.0	broad
1.2840670347213743	-2.2188117504119877	Malignant	0.0	0.0	broad
1.6293426752090454	-2.89905309677124	Malignant	0.0	0.0	broad
1.6511489152908323	-2.6464664936065674	Malignant	0.0	0.0	broad
1.5356584787368774	-2.739800453186035	Malignant	3.456937536238524	0.0	broad
2.457401990890503	-1.783175349235535	Malignant	0.0	0.0	broad
1.4563133716583252	-2.5336573123931885	Malignant	0.0	0.0	broad
1.6539337635040283	-2.420058488845825	Malignant	0.0	0.0	broad
1.3931525945663452	-2.6078007221221924	Malignant	0.0	0.0	broad
1.7491461038589478	-2.7550339698791504	Malignant	0.0	0.0	broad
1.5786899328231812	-2.6456148624420166	Malignant	0.0	0.0	broad
1.5947102308273315	-2.4273905754089355	Malignant	0.0	0.1647862781433397	broad
1.3082950115203855	-2.757160186767578	Malignant	0.0	0.0	broad
1.5244921445846558	-2.506481170654297	Malignant	0.0	0.0	broad
1.8632707595825195	-2.5638961791992188	Malignant	0.0	0.0	broad
1.2562930583953855	-2.1888246536254883	Malignant	0.0	0.0	broad
1.630796194076538	-2.5517141819000244	Malignant	0.0	0.0	broad
1.4791316986083984	-2.557230234146118	Malignant	0.0	0.1401242239090707	broad
1.453144907951355	-2.762537717819214	Malignant	0.3972553455944272	0.0	broad
1.374930500984192	-2.698936462402344	Malignant	0.0	0.0	broad
1.6793537139892578	-2.2151596546173096	Malignant	0.0	0.0	broad
1.464705467224121	-2.4249112606048584	Malignant	0.0	0.0	broad
1.3927291631698608	-2.649279356002808	Malignant	0.0	0.0	broad
1.533384084701538	-2.751403331756592	Malignant	0.0	0.0	broad
1.67828369140625	-4.654229164123535	Malignant	0.0	0.0	broad
1.3288592100143433	-2.619591236114502	Malignant	0.0	0.0	broad
3.945887327194214	-1.7861783504486084	Malignant	0.0	0.0	broad
1.638071894645691	-2.5912528038024902	Malignant	0.0	0.0	broad
1.5625066757202148	-2.757533073425293	Malignant	0.0	0.0	broad
1.330936312675476	-2.665177583694458	Malignant	0.0	0.0	broad
1.2254434823989868	-2.236482858657837	Malignant	0.0	0.0	broad
2.790268659591675	-1.474956750869751	Malignant	0.0	0.0	broad
2.968104600906372	-1.8047072887420652	Malignant	0.0	0.0	broad
3.647078275680542	-0.9912330508232116	Malignant	0.0	0.0	broad
2.486621856689453	-1.698286056518555	Malignant	0.0	0.0	broad
2.134411573410034	-1.471041202545166	Malignant	0.0	0.0	broad
2.198025703430176	-2.136138439178467	Malignant	0.0	0.0	broad
1.995936393737793	-2.01023530960083	Malignant	0.0	0.0	broad
1.847058176994324	-2.038355827331543	Malignant	0.0	0.0	broad
2.7565360069274902	-1.677051067352295	Malignant	0.0	0.0	broad
1.2748548984527588	-2.26948356628418	Malignant	0.0	0.0	broad
-0.8349243402481079	-1.585469365119934	Malignant	0.0	0.0	broad
2.2459847927093506	-2.005122423171997	Malignant	0.0	0.0	broad
2.102229595184326	-2.1185455322265625	Malignant	0.0	0.0	broad
3.2881782054901123	-1.3364770412445068	Malignant	0.0	0.0	broad
3.3827812671661377	-1.3603888750076294	Malignant	0.0	0.0	broad
2.7421762943267822	-1.1186370849609375	Malignant	0.0	0.0	broad
2.319215774536133	-1.990346312522888	Malignant	0.0	0.0	broad
-0.95755273103714	-1.4934953451156616	Malignant	0.0	0.0	broad
1.7235673666000366	-2.345266580581665	Malignant	0.0	0.0	broad
1.8873687982559204	-1.7466963529586792	Malignant	0.0	0.0	broad
3.636115312576294	-1.1109174489974976	Malignant	0.0	0.0	broad
2.3244781494140625	-1.9445383548736568	Malignant	0.0	0.0	broad
1.9673426151275637	-1.6495089530944824	Malignant	0.0	0.0	broad
2.2215330600738525	-2.114885807037353	Malignant	0.0	0.0	broad
-0.8748334050178528	-1.66114342212677	Malignant	0.0	0.0	broad
1.9247703552246092	-1.7045278549194336	Malignant	0.0	0.0	broad
1.2063363790512085	-1.6459038257598877	Malignant	0.0	0.0	broad
1.9339442253112795	-2.2145442962646484	Malignant	0.0	0.0	broad
3.595200300216675	-1.240502953529358	Malignant	0.0	0.0	broad
3.0282177925109863	-1.776699185371399	Malignant	0.0	0.0	broad
-0.9213168025016784	-1.632964849472046	Malignant	0.0	0.0	broad
1.7718157768249512	-2.2277185916900635	Malignant	0.0	0.0	broad
2.5642452239990234	-1.8904783725738523	Malignant	0.0	0.0	broad
3.1077024936676025	-1.3258273601531982	Malignant	0.0	0.0	broad
-0.8532902598381042	-1.4206424951553345	Malignant	0.0	0.0	broad
3.104054927825928	-1.1489452123641968	Malignant	0.0	0.0	broad
3.555881977081299	-0.8818956017494202	Malignant	0.0	0.0	broad
1.7811753749847412	-2.302311420440674	Malignant	0.0	0.0	broad
2.8618905544281006	-1.6695120334625244	Malignant	0.0	0.0	broad
3.702106237411499	-0.8646349310874939	Malignant	0.0	0.0	broad
2.9344656467437744	-1.153110146522522	Malignant	0.0	0.0	broad
2.443726062774658	-2.060521364212036	Malignant	0.0	0.0	broad
3.52536940574646	-1.2962212562561035	Malignant	0.0	0.0	broad
2.765302419662476	-1.5436012744903564	Malignant	0.0	0.0	broad
3.328162908554077	-1.191912055015564	Malignant	0.0	0.0	broad
2.818819046020508	-1.5731053352355957	Malignant	0.0	0.0200576523412534	broad
2.0356156826019287	-2.198117017745972	Malignant	0.0	0.0	broad
2.5642871856689453	-0.984416663646698	Malignant	0.0	0.0	broad
2.731858253479004	-1.7331621646881104	Malignant	0.0	0.0	broad
3.024869203567505	-1.6114113330841064	Malignant	0.0	0.0	broad
2.334181785583496	-2.0202465057373047	Malignant	0.0	0.0	broad
2.558450698852539	-1.5833028554916382	Malignant	0.0	0.0	broad
2.36061429977417	-1.909987449645996	Malignant	0.0	0.0	broad
2.387561321258545	-1.882978558540344	Malignant	0.0	0.0	broad
2.547590732574463	-1.3430873155593872	Malignant	0.0	0.0	broad
2.602278232574463	-1.8659398555755613	Malignant	0.0	0.0	broad
2.4072859287261963	-2.098299026489258	Malignant	0.0	0.0	broad
2.086571216583252	-2.185839891433716	Malignant	0.0	0.0	broad
-0.8276780247688293	-1.6715096235275269	Malignant	0.0	0.0	broad
3.746538162231445	-1.0766117572784424	Malignant	0.0	0.0	broad
2.8613393306732178	-1.2459228038787842	Malignant	0.0	0.0	broad
3.3638315200805664	-1.735332489013672	Malignant	0.0	0.0	broad
2.454023599624634	-1.8194057941436768	Malignant	0.0	0.0257375614136082	broad
2.160285472869873	-2.21997332572937	Malignant	0.0	0.0	broad
-0.91467946767807	-1.6060667037963867	Malignant	0.0	0.0	broad
2.839895725250244	-1.5832899808883667	Malignant	0.0	0.0	broad
3.280655860900879	-1.2931238412857056	Malignant	0.0	0.0	broad
2.191891431808472	-2.024824857711792	Malignant	0.0	0.0	broad
2.920567512512207	-1.964330554008484	Malignant	0.0	0.0	broad
2.1759610176086426	-2.128822088241577	Malignant	0.0	0.0214797274104513	broad
2.9132955074310303	-1.7190027236938477	Malignant	0.0	0.0	broad
3.089041948318481	-1.2765828371047974	Malignant	0.0	0.0	broad
3.223271608352661	-1.1379401683807373	Malignant	0.0	0.0	broad
2.64767861366272	-1.904491305351257	Malignant	0.0	0.0	broad
2.840057611465454	-1.384596824645996	Malignant	0.0	0.0	broad
2.764772891998291	-1.8381379842758176	Malignant	0.0	0.0	broad
2.4577887058258057	-1.86671245098114	Malignant	0.0	0.0	broad
2.900547742843628	-1.841257214546204	Malignant	0.0	0.0	broad
3.4122073650360107	-1.4252837896347046	Malignant	0.0	0.0	broad
3.000366449356079	-1.885168194770813	Malignant	0.0	0.0	broad
2.651271343231201	-1.9719771146774288	Malignant	0.0	0.0	broad
2.9761173725128174	-1.902056336402893	Malignant	0.0	0.0	broad
3.2327077388763428	-0.9319912791252136	Malignant	0.0	0.0	broad
2.997845411300659	-1.553878664970398	Malignant	0.0	0.0	broad
2.908076047897339	-1.6259586811065674	Malignant	0.0	0.0	broad
2.7551980018615723	-1.841712236404419	Malignant	0.0	0.0	broad
3.5408613681793213	-1.038827657699585	Malignant	0.0	0.0	broad
3.510589361190796	-1.119854211807251	Malignant	0.0	0.0	broad
3.385863780975342	-1.351443886756897	Malignant	0.0	0.0	broad
3.1207735538482666	-1.4558507204055786	Malignant	0.0	0.0	broad
-0.9263246059417723	-1.6281949281692505	Malignant	0.0	0.0	broad
2.529209613800049	-2.1761350631713867	Malignant	0.0	0.0	broad
2.8642337322235107	-1.839223265647888	Malignant	0.0	0.0	broad
3.412902593612671	-0.7975689172744751	Malignant	0.0	0.0	broad
3.234330415725708	-1.8645623922348025	Malignant	0.0	0.0	broad
3.058171033859253	-1.5915875434875488	Malignant	0.0	0.0	broad
2.909003973007202	-1.697726130485535	Malignant	0.0	0.0	broad
3.361910820007324	-1.1873719692230225	Malignant	0.0	0.0	broad
3.0773751735687256	-1.596419095993042	Malignant	0.0	0.0	broad
3.7422146797180176	-1.1421186923980713	Malignant	0.0	0.0	broad
3.308126211166382	-1.3693852424621582	Malignant	0.0	0.0	broad
2.938044548034668	-1.6007647514343262	Malignant	0.0	0.0	broad
3.3277699947357178	-1.172269344329834	Malignant	0.0	0.0	broad
3.2262725830078125	-1.4849648475646973	Malignant	0.0	0.0	broad
3.659250020980835	-1.5332458019256592	Malignant	0.0	0.0	broad
3.268853187561035	-0.9836580753326416	Malignant	0.0	0.0	broad
3.722882032394409	-1.053760290145874	Malignant	0.0	0.0	broad
3.632983922958374	-1.1784610748291016	Malignant	0.0	0.0	broad
3.38795804977417	-1.217992663383484	Malignant	0.0	0.0	broad
2.865302801132202	-1.4506014585494995	Malignant	0.0	0.0	broad
2.944389820098877	-1.2581809759140017	Malignant	0.0	0.0	broad
3.308467388153076	-1.584714412689209	Malignant	0.0	0.0	broad
3.460523843765259	-1.1396645307540894	Malignant	0.0	0.0	broad
3.3240842819213867	-1.4424848556518557	Malignant	0.0	0.0	broad
3.4316272735595703	-1.2332415580749512	Malignant	0.0	0.0	broad
3.727278709411621	-1.0115848779678345	Malignant	0.0	0.0	broad
3.920773506164551	-1.2776403427124023	Malignant	0.0	0.0	broad
3.4585671424865723	-1.1707926988601685	Malignant	0.0	0.0	broad
3.8749430179595943	-1.009526610374451	Malignant	0.0	0.0	broad
3.705629825592041	-1.133719801902771	Malignant	0.0	0.0	broad
3.693796634674072	-1.158535122871399	Malignant	0.0	0.0	broad
3.344831705093384	-1.2535231113433838	Malignant	0.0	0.0	broad
3.101389169692993	-1.671422243118286	Malignant	0.0	0.0	broad
3.634700536727905	-1.2686071395874023	Malignant	0.0	0.0356239097307212	broad
3.3669629096984863	-1.5162252187728882	Malignant	0.0	0.0	broad
2.802736759185791	-1.5586051940917969	Malignant	0.0	0.0	broad
3.8673603534698486	-0.963137984275818	Malignant	0.0	0.0	broad
3.76704216003418	-1.0908416509628296	Malignant	0.0	0.0	broad
3.827697515487671	-0.9985473155975342	Malignant	0.0	0.0	broad
3.5863566398620605	-1.2025887966156006	Malignant	0.0	0.0	broad
3.022329568862915	-1.410606026649475	Malignant	0.0	0.0	broad
3.335731744766236	-1.6305452585220337	Malignant	0.0	0.0	broad
3.205883502960205	-1.490337371826172	Malignant	0.0	0.0	broad
2.771811246871948	-1.892890453338623	Malignant	0.0	0.0	broad
3.611230611801148	-0.9997273087501526	Malignant	0.0	0.0	broad
3.6892788410186768	-1.2448997497558594	Malignant	0.0	0.0	broad
3.833163022994995	-1.6106761693954468	Malignant	0.0	0.0	broad
3.524238586425781	-1.1457606554031372	Malignant	0.0	0.0	broad
3.706127166748047	-1.3091734647750854	Malignant	0.0	0.037030730944967	broad
3.631718397140503	-1.110895752906799	Malignant	0.0	0.0	broad
3.710074186325073	-1.357103705406189	Malignant	0.0	0.0	broad
3.917062520980835	-1.047192931175232	Malignant	0.0	0.0	broad
3.726503133773804	-1.2536967992782593	Malignant	0.0	0.0	broad
3.817823886871338	-1.3458552360534668	Malignant	0.0	0.0	broad
3.752900123596192	-1.4522026777267456	Malignant	0.0	0.0	broad
3.300884485244751	-1.6004925966262815	Malignant	0.0	0.0	broad
3.088024139404297	-1.636612057685852	Malignant	0.0	0.0	broad
3.000018358230591	-1.7740617990493774	Malignant	0.0	0.0	broad
3.1950325965881348	-1.7527884244918823	Malignant	0.0	0.0	broad
3.323352575302124	-1.2542130947113037	Malignant	0.0	0.0	broad
3.8163909912109375	-1.2158104181289673	Malignant	0.0	0.0	broad
3.5384106636047363	-1.4609283208847046	Malignant	0.0	0.0	broad
3.415553092956543	-1.4995968341827393	Malignant	0.0	0.0	broad
3.432920455932617	-1.33903968334198	Malignant	0.0	0.0	broad
3.184465169906616	-1.832350730895996	Malignant	0.0	0.0	broad
3.459141731262207	-1.368110418319702	Malignant	0.0	0.0	broad
3.0451884269714355	-1.751262068748474	Malignant	0.0	0.0	broad
3.3725545406341557	7.994783878326416	Oligodendrocyte	0.0	0.0	broad
3.581364870071411	-1.365329027175903	Malignant	0.0	0.0	broad
3.3172600269317627	8.010442733764648	Oligodendrocyte	0.0	0.0	broad
1.711527705192566	-4.343369960784912	Malignant	0.0	0.0	broad
3.4448492527008057	-2.063060522079468	Malignant	0.0	0.0	broad
3.696111917495728	-1.3658194541931152	Malignant	0.0	0.0	broad
9.807843208312988	2.2533960342407227	Macrophage	0.0	0.0	broad
9.718374252319336	3.057311534881592	Macrophage	0.0	0.0	broad
10.323123931884766	2.4508423805236816	Macrophage	0.0	0.0	broad
1.5489670038223269	-4.764493465423584	Malignant	0.0	0.0	broad
3.694396734237671	-2.371516466140747	Malignant	0.0	0.0	broad
10.2754487991333	2.802431583404541	Macrophage	0.0	0.0	broad
3.215925455093384	-1.568697452545166	Malignant	0.0	0.0	broad
3.314100980758667	-1.5741935968399048	Malignant	0.0	0.0	broad
10.16440486907959	2.6410350799560547	Macrophage	0.0	0.0	broad
3.429945707321167	-1.5636489391326904	Malignant	0.0	0.0	broad
9.80320167541504	2.9561476707458496	Macrophage	0.0	0.0	broad
10.043572425842283	2.7289793491363525	Macrophage	0.0	0.0	broad
2.63415002822876	-2.121511220932007	Malignant	0.0	0.0	broad
3.597870111465454	-1.805259346961975	Malignant	0.0	0.0	broad
2.8290441036224365	-1.896897792816162	Malignant	0.0	0.0	broad
1.4840879440307615	-4.834026336669922	Malignant	0.0	0.0	broad
1.9532678127288816	-3.0798449516296387	Malignant	0.0	0.0	broad
2.98046875	-1.19258451461792	Malignant	0.0	0.0786098346963664	broad
10.058245658874512	2.2345755100250244	Macrophage	0.0	0.0	broad
3.2971010208129883	8.007370948791504	Oligodendrocyte	0.0	0.0	broad
3.699341297149658	-1.4035629034042358	Malignant	0.0	0.0	broad
3.322073459625244	-1.678683876991272	Malignant	0.0	0.0	broad
9.764881134033203	3.017283201217652	Macrophage	0.0	0.0	broad
10.04722785949707	2.574389934539795	Macrophage	4.510392321964898	0.0	broad
2.336735486984253	-2.3890039920806885	Malignant	0.0	0.0	broad
10.170185089111328	2.9413750171661377	Macrophage	0.0	0.0	broad
9.621970176696776	2.6919915676116943	Macrophage	0.0	0.0	broad
3.324925184249878	7.941166400909424	Oligodendrocyte	0.0	0.0	broad
3.350113868713379	-1.6739799976348877	Malignant	0.0	0.0	broad
1.859321355819702	0.3220154643058777	Malignant	0.0	0.0	broad
3.529021739959717	-1.5575419664382937	Malignant	0.0	0.0	broad
2.774139404296875	-1.4837093353271484	Malignant	0.0	0.0	broad
3.122978448867798	-1.5100078582763672	Malignant	0.0	0.0	broad
1.7145118713378906	-4.806606292724609	Malignant	0.0	0.0	broad
2.9828457832336426	-1.2179696559906006	Malignant	0.0	0.0	broad
3.6652448177337646	-2.1946208477020264	Malignant	0.0	0.0	broad
3.601187467575073	-1.3609706163406372	Malignant	0.0	0.0	broad
3.0985329151153564	-1.9143673181533811	Malignant	0.0	0.0	broad
3.819200277328491	-1.497025966644287	Malignant	0.0	0.0	broad
3.6605165004730233	-1.4583121538162231	Malignant	0.0	0.0	broad
3.4588656425476074	-1.9120744466781616	Malignant	0.0	0.0	broad
3.60544753074646	-1.6014747619628906	Malignant	0.0	0.0	broad
10.247703552246094	2.6850125789642334	Macrophage	0.0	0.0	broad
9.84445571899414	2.7109923362731934	Macrophage	0.0	0.0	broad
3.626550674438477	-1.3744349479675293	Malignant	0.0	0.0	broad
3.047483205795288	-1.8839036226272583	Malignant	0.0	0.0	broad
3.366049528121948	-1.645630955696106	Malignant	0.0	0.0	broad
9.97714138031006	2.6273744106292725	Macrophage	0.0	0.0	broad
9.82030963897705	2.681849479675293	Macrophage	0.0	0.0	broad
3.733289003372192	-1.5895289182662964	Malignant	0.0	0.0	broad
9.739398956298828	2.904436588287353	Macrophage	0.0	0.0	broad
3.466076612472534	-1.6789613962173462	Malignant	0.0	0.0	broad
2.7668561935424805	-1.4695361852645874	Malignant	0.0	0.0	broad
3.622234344482422	-1.5049452781677246	Malignant	0.0	0.0	broad
9.796546936035156	2.512460231781006	Macrophage	0.0	0.0	broad
10.121877670288086	2.6327059268951416	Macrophage	0.0	0.0	broad
9.980238914489746	2.7664873600006104	Macrophage	0.0	0.0	broad
10.172239303588867	2.5702619552612305	Macrophage	0.0	0.0	broad
9.47482204437256	2.9097187519073486	Macrophage	0.0	0.0	broad
10.31619358062744	2.9828600883483887	Macrophage	0.0	0.0	broad
9.962078094482422	2.309152603149414	Macrophage	0.0	0.0	broad
10.165739059448242	2.45386266708374	Macrophage	0.0	0.0	broad
9.980856895446776	2.893760919570923	Macrophage	0.0	0.0	broad
9.926065444946287	2.7826168537139893	Macrophage	0.0	0.0	broad
10.369062423706056	2.7948431968688965	Macrophage	0.0	2.6387689444169498	broad
9.97091007232666	2.6603026390075684	Macrophage	0.0	0.0	broad
9.93484878540039	2.7358999252319336	Macrophage	0.0	0.0	broad
9.989972114562988	2.633600950241089	Macrophage	0.0	0.0	broad
10.171172142028809	2.7037012577056885	Macrophage	0.0	0.0	broad
10.068400382995604	2.4122121334075928	Macrophage	0.0	0.0	broad
9.97067165374756	2.4984655380249023	Macrophage	0.0	0.0	broad
9.89322566986084	2.8790555000305176	Macrophage	0.0	0.0	broad
9.684046745300291	2.906069755554199	Macrophage	0.0	0.0	broad
9.756685256958008	2.451885223388672	Macrophage	0.0	0.0	broad
10.125200271606444	2.52954363822937	Macrophage	0.0	0.0	broad
9.91200065612793	2.636718988418579	Macrophage	0.0	0.3080113145521776	broad
9.839238166809082	3.163734436035156	Macrophage	0.0	0.0	broad
10.033615112304688	2.9370851516723637	Macrophage	0.0	0.0	broad
10.142913818359377	2.7092318534851074	Macrophage	0.0	0.0	broad
10.015129089355469	2.773178100585937	Macrophage	0.0	0.0	broad
10.128997802734377	2.6695282459259038	Macrophage	0.0	0.0	broad
10.030003547668455	2.781163454055786	Macrophage	0.0	0.0	broad
10.067465782165527	2.755314588546753	Macrophage	0.0	0.0	broad
9.839282035827637	2.910288095474243	Macrophage	0.0	0.0	broad
10.01597499847412	2.802072286605835	Macrophage	0.0	0.0	broad
10.046884536743164	2.8551642894744877	Macrophage	0.0	0.0	broad
9.907421112060549	2.558633089065552	Macrophage	0.0	0.0	broad
10.156071662902832	2.477973699569702	Macrophage	0.0	0.0	broad
9.946690559387209	2.837278366088867	Macrophage	0.0	0.0	broad
9.95042896270752	2.594704389572144	Macrophage	0.0	0.0	broad
9.64260482788086	2.791367769241333	Macrophage	0.0	0.0	broad
9.872564315795898	2.655771493911743	Macrophage	0.0	0.0	broad
10.115927696228027	2.514712333679199	Macrophage	0.0	0.0	broad
9.768725395202637	2.6011664867401123	Macrophage	0.0	0.0	broad
10.02133846282959	2.6748452186584477	Macrophage	0.0	0.0	broad
9.932740211486816	2.366994857788086	Macrophage	0.0	0.0	broad
9.780248641967772	2.6365015506744385	Macrophage	0.0	0.0	broad
10.05380916595459	2.558971405029297	Macrophage	0.0	0.0	broad
10.043136596679688	2.5335609912872314	Macrophage	0.0	0.0	broad
9.952078819274902	2.622526168823242	Macrophage	0.0	0.0	broad
9.918503761291504	2.7729151248931885	Macrophage	0.0	0.0	broad
10.186755180358888	2.615717649459839	Macrophage	0.0	0.0	broad
9.889647483825684	2.7248570919036865	Macrophage	0.0	0.0	broad
10.197667121887209	2.8259425163269043	Macrophage	0.0	0.0	broad
9.895851135253906	2.8682775497436523	Macrophage	0.0	0.0	broad
9.862984657287598	2.708411693572998	Macrophage	0.0	0.0	broad
3.6195054054260254	-1.4274235963821411	Malignant	0.0	0.0	broad
9.829910278320312	2.764073371887207	Macrophage	0.0	0.0	broad
2.945744276046753	-0.9782611131668092	Malignant	0.0	0.0	broad
9.965503692626951	2.705515146255493	Macrophage	0.0	0.0	broad
1.8209110498428345	-3.2458558082580566	Malignant	0.0	0.0	broad
3.415473461151123	8.002552032470703	Oligodendrocyte	0.0	0.0	broad
3.1669580936431885	-1.9805612564086916	Malignant	0.0	0.0	broad
3.5915944576263428	-1.7872694730758667	Malignant	0.0	0.0	broad
3.240987539291382	-2.125943183898926	Malignant	0.0	0.0	broad
3.264275312423706	-1.9478840827941892	Malignant	0.0	0.0	broad
3.734833478927612	-1.808878779411316	Malignant	0.0	0.0	broad
9.716154098510742	3.1206328868865967	Macrophage	0.0	0.0	broad
2.925801515579224	-2.047135353088379	Malignant	0.0	0.0	broad
3.158434629440308	-1.646341323852539	Malignant	0.0	0.0	broad
3.770958423614502	-1.70239520072937	Malignant	0.0	0.0	broad
1.8817237615585327	-2.537043571472168	Malignant	0.0	0.0	broad
10.032707214355469	2.6425485610961914	Macrophage	0.0	0.0	broad
3.536688804626465	-1.8340070247650144	Malignant	0.0	0.0	broad
3.308710813522339	-2.25068473815918	Malignant	0.0	0.0	broad
2.908202171325684	-2.0227952003479004	Malignant	0.0	0.0	broad
3.496453762054444	-2.1689419746398926	Malignant	0.0	0.0	broad
3.483403444290161	-1.8778387308120728	Malignant	0.0	0.0	broad
3.3967320919036865	-1.7687721252441406	Malignant	0.0	0.0	broad
3.808261394500733	-1.7069708108901978	Malignant	0.0	0.0	broad
2.019273519515991	-3.507206439971924	Malignant	0.0	0.0	broad
3.669810056686402	-1.6886698007583618	Malignant	0.0	0.0	broad
3.4903788566589355	-1.847308874130249	Malignant	0.0	0.0	broad
3.709944725036621	-1.7181646823883057	Malignant	0.0	1.787432464516868	broad
3.5276334285736084	-1.855533003807068	Malignant	0.0	0.0	broad
2.3483407497406006	-2.046603918075561	Malignant	0.0	0.0	broad
2.1680753231048584	-0.6418858170509338	Malignant	0.0	0.0	broad
2.51314640045166	-2.0178382396698	Malignant	0.0	0.0	broad
2.2546944618225098	-3.694470643997192	Malignant	0.0	0.0	broad
9.8434476852417	2.5718753337860107	Macrophage	0.0	0.0	broad
9.83462905883789	2.708400011062622	Macrophage	0.0	0.0	broad
9.922411918640137	2.495778799057007	Macrophage	0.0	0.0	broad
1.5417307615280151	-4.235398292541504	Malignant	0.0	0.0	broad
3.3607797622680664	-2.082051992416382	Malignant	0.0	0.0	broad
3.0689938068389893	-1.7826333045959473	Malignant	0.0	0.0	broad
1.8245538473129272	-3.666033744812012	Malignant	0.0	0.0	broad
10.143346786499023	2.472107172012329	Macrophage	0.0	0.0	broad
2.8978657722473145	-1.4044126272201538	Malignant	0.0	0.0	broad
3.3615851402282715	-2.0062620639801025	Malignant	0.0	0.0	broad
10.01745891571045	2.679781436920166	Macrophage	0.0	0.0	broad
1.1250611543655396	-2.0790393352508545	Malignant	0.0	0.0	broad
1.5536894798278809	-3.841297864913941	Malignant	0.0	0.0	broad
3.7273201942443848	-1.6918494701385498	Malignant	0.0	0.0	broad
3.4892897605896	-1.9516078233718872	Malignant	0.0	0.0	broad
10.03317928314209	2.7664973735809326	Macrophage	0.0	0.0	broad
3.372668027877808	7.956680774688721	Oligodendrocyte	0.0	0.0	broad
1.899258494377136	-2.47360634803772	Malignant	0.0	0.0	broad
3.2892420291900635	-1.869235038757324	Malignant	0.0	0.0	broad
2.7284696102142334	-1.7589517831802368	Malignant	0.0	0.0648828515848543	broad
2.586498975753784	-2.18211030960083	Malignant	0.0	0.0	broad
1.9034044742584229	-2.222123384475708	Malignant	0.0	0.0	broad
3.0393614768981934	-1.7441686391830444	Malignant	0.0	0.733788168625182	broad
3.4116809368133545	-1.7391763925552368	Malignant	0.0	0.0	broad
1.8082622289657595	-2.4506545066833496	Malignant	0.0	0.0	broad
3.5264925956726074	-1.2140215635299685	Malignant	0.0	0.0	broad
3.373010873794556	-1.4796234369277954	Malignant	0.0	0.11503324294624	broad
3.2598018646240234	-1.8497720956802368	Malignant	0.0	0.0	broad
1.9961143732070925	-2.285161018371582	Malignant	0.0	0.0	broad
3.6070618629455566	-1.757687211036682	Malignant	0.0	0.0	broad
3.463555097579956	-2.000904321670532	Malignant	0.0	0.0	broad
1.8249036073684688	-2.201951503753662	Malignant	0.0	0.0	broad
3.378484010696411	-1.8520876169204712	Malignant	0.0	0.0	broad
9.729466438293455	2.995924234390259	Macrophage	0.0	0.0	broad
3.484498977661133	-1.935978651046753	Malignant	0.0	0.0	broad
3.5621862411499023	-1.8914815187454224	Malignant	0.0	0.0	broad
1.6120363473892212	-2.844881296157837	Malignant	0.0	0.1230039540548197	broad
2.889811515808105	-0.8198267221450806	Malignant	0.0	0.0	broad
3.3334333896636963	-1.8356233835220337	Malignant	0.0	0.136191386287144	broad
3.7179691791534415	-1.7172858715057373	Malignant	0.0	0.0	broad
10.030801773071287	2.914780139923096	Macrophage	0.0	0.0	broad
3.236344814300537	7.777801513671875	Oligodendrocyte	0.0	0.0	broad
3.8065669536590576	-1.8332245349884035	Malignant	0.0	0.0	broad
3.447878360748291	-1.865172266960144	Malignant	0.0	0.0	broad
3.523503065109253	-2.0673625469207764	Malignant	0.0	0.0	broad
3.3859972953796387	-1.9258604049682615	Malignant	0.0	0.0	broad
2.0827674865722656	-2.332951307296753	Malignant	0.0	1.066261442268721	broad
2.9441943168640137	-1.7509838342666626	Malignant	0.0	0.0	broad
2.9640438556671143	-1.2648950815200806	Malignant	0.0	0.0	broad
3.1321043968200684	-2.054924964904785	Malignant	0.0	0.0551956542421246	broad
3.424283266067505	-1.9073410034179688	Malignant	0.0	0.0	broad
3.3474104404449463	-1.891929626464844	Malignant	0.0	0.0	broad
1.3996740579605105	-2.146521806716919	Malignant	0.0	0.0	broad
3.524104118347168	-1.9358267784118648	Malignant	0.0	0.3928669162307998	broad
3.393185615539551	-1.6786197423934937	Malignant	0.0	0.0	broad
10.133553504943848	2.441834688186645	Macrophage	0.0	0.0	broad
2.564544916152954	0.0543706342577934	Malignant	0.0	0.0	broad
3.7508113384246826	-2.1323060989379883	Malignant	0.0	0.0	broad
3.680963516235352	-1.800153374671936	Malignant	0.0	0.0	broad
3.450058937072754	-1.735276222229004	Malignant	0.0	0.0	broad
3.6482887268066406	-1.7732293605804443	Malignant	0.0	0.0	broad
3.411210775375366	-2.0407755374908447	Malignant	0.0	0.0	broad
3.010448217391968	-1.305733323097229	Malignant	0.0	0.0	broad
3.3595635890960693	-1.9230440855026243	Malignant	0.0	0.0	broad
9.836677551269531	2.662306308746338	Macrophage	0.0	0.0	broad
3.694036245346069	-1.4317032098770142	Malignant	0.0	0.0	broad
3.365097045898437	-1.937621116638184	Malignant	0.0	0.0	broad
3.051098585128784	-1.2533257007598877	Malignant	0.0	0.0	broad
1.65581214427948	-3.060677289962769	Malignant	0.0	0.0	broad
3.6448144912719727	-1.9421039819717407	Malignant	0.0	0.0	broad
2.024166822433472	-2.099408864974976	Malignant	0.0	0.0	broad
3.6088922023773193	-1.875800967216492	Malignant	0.0	0.0	broad
2.843506336212158	-2.129873991012573	Malignant	0.0	0.0	broad
9.920513153076172	2.7915456295013428	Macrophage	0.0	0.0	broad
3.5478694438934326	-1.9184828996658323	Malignant	0.0	0.0	broad
3.5605998039245605	-1.7143546342849731	Malignant	0.0	0.0	broad
3.312437057495117	-1.91834020614624	Malignant	0.0	0.0	broad
3.135537385940552	-2.0869457721710205	Malignant	0.0	0.0	broad
3.33119797706604	-2.258685111999512	Malignant	0.0	0.0	broad
2.995485782623291	-0.972697913646698	Malignant	0.0	0.0	broad
3.181903600692749	-1.5924711227416992	Malignant	0.0	1.813935070481317	broad
9.980815887451172	2.768894672393799	Macrophage	0.0	0.0	broad
10.045485496520996	2.898085594177246	Macrophage	0.0	0.0	broad
3.161705017089844	-2.29658842086792	Malignant	0.0	0.0	broad
3.813032627105713	-1.7271640300750732	Malignant	0.0	0.0	broad
3.5849831104278564	-1.9342951774597168	Malignant	0.0	0.0	broad
3.536594152450561	-1.4696356058120728	Malignant	0.0	0.0	broad
3.617343664169312	-2.0118651390075684	Malignant	0.0	0.0	broad
10.271170616149902	2.5889854431152344	Macrophage	0.0	0.0	broad
10.048715591430664	2.615537405014038	Macrophage	0.0	0.0	broad
1.9036980867385864	-2.366623640060425	Malignant	0.0	0.0	broad
1.4066894054412842	-1.9727076292037964	Malignant	0.0	0.0	broad
9.90830421447754	2.8054049015045166	Macrophage	0.0	0.0	broad
3.572960138320923	-1.907936811447144	Malignant	0.0	0.0	broad
3.561296224594116	-1.932106733322144	Malignant	0.0	0.0	broad
2.026198148727417	-0.6112521886825562	Malignant	0.0	0.0	broad
9.9359130859375	3.116795301437378	Macrophage	0.0	0.0	broad
3.5968079566955566	-1.6493709087371826	Malignant	0.0	0.0	broad
10.003173828125	2.8183281421661377	Macrophage	0.0	0.0	broad
3.68745756149292	-1.979067325592041	Malignant	0.0	0.0	broad
3.4098565578460693	-2.0264148712158203	Malignant	0.0	0.0	broad
3.52506160736084	-1.8552117347717283	Malignant	0.0	0.0	broad
3.5719926357269287	-2.0015134811401367	Malignant	0.0	0.0	broad
3.4758641719818115	-2.045826911926269	Malignant	0.0	0.0	broad
3.67997670173645	-2.0755298137664795	Malignant	0.0	0.0	broad
3.4781334400177	-2.061353206634521	Malignant	0.0	0.0	broad
3.3176565170288086	7.941003322601318	Oligodendrocyte	0.0	0.0	broad
3.525459051132202	-2.0335848331451416	Malignant	0.0	0.0	broad
1.4041460752487185	-2.0570788383483887	Malignant	0.0	0.0	broad
3.098496675491333	-1.7161940336227417	Malignant	0.0	0.0	broad
3.4460391998291016	-2.166536569595337	Malignant	0.0	0.0	broad
3.2432589530944824	-2.360839605331421	Malignant	0.0	0.0	broad
2.3075289726257324	-2.159029960632324	Malignant	0.0	0.0	broad
3.651482582092285	-1.8832957744598389	Malignant	0.0	0.0	broad
10.34864330291748	2.6534759998321533	Macrophage	0.0	0.0	broad
3.7467780113220215	-2.039400339126587	Malignant	0.0	0.0	broad
3.3815598487854004	-2.070640563964844	Malignant	0.0	0.0	broad
10.1724271774292	2.5056018829345703	Macrophage	0.0	0.0	broad
1.8045865297317505	-4.400824546813965	Malignant	0.0	0.0	broad
3.568468809127808	-1.9410924911499023	Malignant	0.0	0.0	broad
3.688258647918701	-2.113499164581299	Malignant	0.0	0.0	broad
3.5241830348968506	-2.1522278785705566	Malignant	0.0	0.0	broad
2.4921014308929443	-2.2787368297576904	Malignant	0.0	0.0	broad
3.5191054344177246	-2.041147470474243	Malignant	0.0	0.0	broad
10.20654582977295	2.6047863960266118	Macrophage	0.0	0.0	broad
3.6589858531951904	-2.019037961959839	Malignant	0.0	0.0	broad
3.675869703292847	-2.153693914413452	Malignant	0.0	0.0	broad
3.500002384185791	-1.973333477973938	Malignant	0.0	0.0	broad
3.617531299591065	-1.6935129165649414	Malignant	0.0	0.0	broad
3.398308038711548	-2.2254741191864014	Malignant	0.0	0.0	broad
1.708651781082153	-3.8283631801605225	Malignant	0.0	0.0	broad
3.3161892890930176	8.05929183959961	Oligodendrocyte	0.0	0.0	broad
2.4144411087036133	-2.2666361331939697	Malignant	0.0	0.0	broad
3.03741192817688	-2.258051872253418	Malignant	0.0	0.0	broad
3.1432125568389893	-1.5197787284851074	Malignant	0.0	0.0	broad
9.898778915405272	2.7305216789245605	Macrophage	0.0	0.0	broad
3.0745184421539307	-1.7611485719680786	Malignant	0.0	0.0	broad
3.330214500427246	8.022482872009277	Oligodendrocyte	0.0	0.0	broad
2.4017436504364014	-1.976540207862854	Malignant	0.0	0.0	broad
3.5477352142333984	-2.053360939025879	Malignant	0.0	0.0	broad
3.411015272140503	-1.979489803314209	Malignant	0.0	0.0	broad
3.470977306365967	-1.952966928482056	Malignant	0.0	0.0	broad
1.7493969202041626	-2.0716025829315186	Malignant	0.0	0.0	broad
3.3873305320739746	-2.135849714279175	Malignant	0.0	0.0	broad
2.759521961212158	-2.163193225860596	Malignant	0.0	0.0	broad
2.775538682937622	-2.155907392501831	Malignant	0.0	0.0	broad
1.8115848302841189	-4.1156392097473145	Malignant	0.0	0.8631455429893993	broad
10.017670631408691	2.5067713260650635	Macrophage	0.0	0.0	broad
3.2366838455200195	-2.186403274536133	Malignant	0.0	0.0	broad
3.394988536834717	-1.9814469814300537	Malignant	0.0	0.0	broad
3.470149517059326	-2.186961889266968	Malignant	0.0	0.0	broad
3.682215929031372	-2.051659345626831	Malignant	0.0	0.0	broad
3.421066999435425	-2.191474199295044	Malignant	0.0	0.0	broad
2.15186071395874	-2.0790817737579346	Malignant	0.0	0.0	broad
1.6341125965118408	-4.886391639709473	Malignant	0.0	0.0	broad
3.075109004974365	-1.908580422401428	Malignant	0.0	0.0	broad
2.1023569107055664	-2.9773762226104736	Malignant	0.0	0.0	broad
3.4965314865112305	-2.157437562942505	Malignant	0.0	0.0	broad
3.335330009460449	-2.2017602920532227	Malignant	0.0	0.0	broad
3.62129807472229	-1.805512547492981	Malignant	0.0	0.0	broad
3.456160545349121	-2.01646089553833	Malignant	0.0	0.0	broad
3.437175750732422	-1.961317539215088	Malignant	0.0	0.2166100687424417	broad
3.214660167694092	-2.0512514114379883	Malignant	0.0	0.0	broad
3.111206293106079	-2.0764644145965576	Malignant	0.0	0.0	broad
3.0010125637054443	-2.125109910964966	Malignant	0.0	0.0	broad
3.4287712574005127	-2.198749542236328	Malignant	0.0	0.0	broad
3.571279287338257	-2.118476152420044	Malignant	0.0	0.0	broad
2.6530795097351074	-2.2710559368133545	Malignant	0.0	0.0	broad
2.058042049407959	-2.321971893310547	Malignant	0.0	0.0	broad
2.618255853652954	-2.0998082160949707	Malignant	0.0	0.0	broad
3.082161664962769	-2.180919647216797	Malignant	0.0	0.0	broad
2.987579584121704	-2.169143915176392	Malignant	0.0	0.0	broad
3.1434574127197266	-2.0658323764801025	Malignant	0.0	0.0	broad
2.311204433441162	-2.535754442214966	Malignant	0.0	0.0	broad
3.0340492725372314	-2.350219964981079	Malignant	0.0	0.0	broad
2.5272645950317383	-2.332436800003052	Malignant	0.0	0.0593552776164212	broad
3.2041127681732178	-2.174880027770996	Malignant	0.0	0.0	broad
3.4678680896759038	-2.102766513824463	Malignant	0.0	0.0	broad
2.8370046615600586	-2.26467227935791	Malignant	0.0	0.0	broad
2.626646041870117	-2.3773839473724365	Malignant	0.0	0.0	broad
2.8057281970977783	-2.3688008785247803	Malignant	0.0	0.0	broad
2.869295120239258	-2.24990463256836	Malignant	0.0	0.0	broad
3.180612802505493	-2.23966383934021	Malignant	0.0	0.0	broad
3.064737558364868	-2.286241292953491	Malignant	0.0	0.0	broad
2.9811055660247803	-2.310130834579468	Malignant	0.0	0.0	broad
2.968070268630981	-2.311375379562378	Malignant	0.0	0.0	broad
3.2324774265289307	-2.1393964290618896	Malignant	0.0	0.0	broad
2.9523956775665283	-2.196192979812622	Malignant	0.0	0.0	broad
2.908766508102417	-2.203577041625977	Malignant	0.0	0.0	broad
2.5378689765930176	-2.4586405754089355	Malignant	0.0	0.0	broad
2.714263439178467	-2.739199161529541	Malignant	0.0	0.0	broad
2.9846432209014893	-2.280229091644287	Malignant	0.0	0.0	broad
2.799398899078369	-2.3033699989318848	Malignant	0.0	0.0	broad
3.250860929489136	-2.1339774131774902	Malignant	0.0	0.0	broad
2.7318484783172607	-2.4396004676818848	Malignant	0.0	0.0	broad
2.597060203552246	-2.259129285812378	Malignant	0.0	0.0	broad
2.8632359504699707	-2.2011499404907227	Malignant	0.0	0.0	broad
3.1305086612701416	-2.2114405632019043	Malignant	0.0	0.0	broad
2.8960063457489014	-2.254672050476074	Malignant	0.0	0.0	broad
2.6518118381500244	-2.164173126220703	Malignant	0.0	0.0	broad
2.914783000946045	-2.198629379272461	Malignant	0.0	0.0	broad
3.0223376750946045	-2.1887340545654297	Malignant	0.0	0.0	broad
2.477907419204712	-2.4800190925598145	Malignant	0.0	0.0	broad
2.8669369220733643	-2.5706992149353027	Malignant	0.0	0.0	broad
2.970785856246948	-2.3737635612487797	Malignant	0.0	0.070389327891398	broad
2.790851593017578	-2.426964044570923	Malignant	0.0	0.0	broad
2.845043897628784	-2.3193559646606445	Malignant	0.0	0.0	broad
2.6704864501953125	-2.4455182552337646	Malignant	0.0	0.0	broad
2.908421039581299	-2.288201332092285	Malignant	0.0	0.0	broad
3.2543299198150635	-2.480170488357544	Malignant	0.0	0.0	broad
3.042956113815308	-2.4076197147369385	Malignant	0.0	0.0	broad
3.174405097961426	-2.31301498413086	Malignant	0.0	0.0	broad
2.924033164978028	-2.260223388671875	Malignant	0.0	0.0	broad
3.132996082305908	-2.268720388412476	Malignant	0.0	0.0	broad
2.963536739349365	-2.5264663696289062	Malignant	0.0	0.0	broad
2.7408926486968994	-2.371403455734253	Malignant	0.0	0.0	broad
2.431485176086426	-2.515763759613037	Malignant	0.0	0.0	broad
2.497042179107666	-2.627997398376465	Malignant	0.0	0.0	broad
2.902769088745117	-2.4501543045043945	Malignant	0.0	0.0	broad
3.0816376209259038	-2.2536942958831787	Malignant	0.0	0.0	broad
2.9991323947906494	-2.1607890129089355	Malignant	0.0	0.0	broad
2.7707629203796387	-2.425598621368408	Malignant	0.0	0.0	broad
2.526118278503418	-2.3454713821411133	Malignant	0.0	0.0	broad
2.819820642471313	-2.1252646446228027	Malignant	0.0	0.0	broad
2.928161382675171	-2.5622200965881348	Malignant	0.0	0.0	broad
3.1812703609466557	-2.368083238601685	Malignant	0.0	0.0	broad
2.502672910690308	-2.498688220977783	Malignant	0.0	0.0	broad
3.0935873985290527	-2.223310232162476	Malignant	0.0	0.0	broad
3.0827884674072266	-1.9238107204437256	Malignant	0.0	0.0	broad
3.2627031803131104	-2.2050747871398926	Malignant	0.0	0.0	broad
2.721173048019409	-2.336839437484741	Malignant	0.0	0.0	broad
3.0767862796783447	-2.3359549045562744	Malignant	0.0	0.0	broad
2.6565842628479004	-2.4404513835906982	Malignant	0.0	0.0	broad
2.4685873985290527	-2.563788652420044	Malignant	0.0	0.0	broad
3.2212882041931152	-2.3030054569244385	Malignant	0.0	0.0	broad
2.7468435764312744	-2.273632526397705	Malignant	0.0	0.0	broad
2.748619079589844	-2.2951645851135254	Malignant	0.0	0.0	broad
2.602557897567749	-2.5287458896636963	Malignant	0.0	0.0	broad
2.710510730743408	-2.22302508354187	Malignant	0.0	0.0	broad
2.6454882621765137	-2.2801408767700195	Malignant	0.0	0.0	broad
2.797090768814087	-2.4298980236053467	Malignant	0.0	0.0	broad
2.448458671569824	-2.6043601036071777	Malignant	1.0200576523412537	0.0	broad
2.869615077972412	-2.2303149700164795	Malignant	0.0	0.0	broad
2.636821985244751	-2.407076358795166	Malignant	0.0	0.0	broad
2.649713516235352	-2.257408618927002	Malignant	0.0	0.0	broad
2.6933858394622803	-2.331439256668091	Malignant	0.0	0.0	broad
2.9842982292175293	-2.3597066402435303	Malignant	0.0	0.0	broad
2.7572100162506104	-2.2331907749176025	Malignant	0.0	0.0	broad
3.002795457839966	-2.381596088409424	Malignant	0.0	0.0	broad
2.542701005935669	-2.2565035820007324	Malignant	0.0	0.0	broad
2.79558539390564	-2.358603239059448	Malignant	0.0	0.0	broad
3.0341267585754395	-2.3173928260803223	Malignant	0.0	0.0593552776164212	broad
2.922647476196289	-2.395390272140503	Malignant	0.0	0.0565835283663675	broad
2.945641279220581	-2.3069701194763184	Malignant	0.0	0.0	broad
2.832852840423584	-2.5790810585021973	Malignant	0.0	0.0	broad
2.7144935131073	-2.4589648246765137	Malignant	0.0	0.0	broad
2.393653631210327	-2.362100839614868	Malignant	0.0	0.0	broad
2.7778420448303223	-2.5297532081604004	Malignant	0.0	0.0	broad
2.8110153675079346	-2.420642614364624	Malignant	0.0	0.0	broad
2.4279818534851074	-2.442549228668213	Malignant	0.0	0.0	broad
2.648219108581543	-2.48950719833374	Malignant	0.9244799923590225	0.0	broad
3.076641082763672	-2.234883069992065	Malignant	0.0	0.0	broad
2.87894058227539	-2.5239593982696533	Malignant	0.0	0.0	broad
2.775160551071167	-2.3093435764312744	Malignant	0.0	0.0	broad
3.184072256088257	-2.2916178703308105	Malignant	0.0	0.0482361856528476	broad
2.849510431289673	-2.690355062484741	Malignant	3.0792927672728534	0.0	broad
2.9249072074890137	-2.409162998199463	Malignant	0.0	0.0	broad
2.67053484916687	-2.171013593673706	Malignant	0.0	0.0	broad
2.74503231048584	-2.448984384536743	Malignant	0.0	0.0	broad
2.902883052825928	-2.262682676315308	Malignant	0.0	0.0	broad
2.707392454147339	-2.360490083694458	Malignant	0.0	0.0	broad
2.7341678142547607	-2.417279958724976	Malignant	0.0	0.0	broad
2.8191707134246826	-2.5070278644561768	Malignant	0.0	0.0	broad
2.784055709838867	-2.492713451385498	Malignant	0.0	0.0	broad
3.047125816345215	-2.342900276184082	Malignant	0.0	0.0	broad
2.306743621826172	-2.406886339187622	Malignant	0.0	0.0	broad
2.7591774463653564	-2.502385139465332	Malignant	0.0	0.0	broad
3.0567007064819336	-2.3161461353302	Malignant	0.0	0.0	broad
2.8478903770446777	-2.394983530044556	Malignant	0.0	0.0	broad
2.992916822433472	-2.3384673595428467	Malignant	0.0	0.0	broad
2.9414641857147217	-2.475073337554932	Malignant	0.0	0.0	broad
3.123414993286133	-2.52205753326416	Malignant	0.0	0.0	broad
2.9426932334899902	-2.5769617557525635	Malignant	0.0	0.0	broad
2.826174259185791	-2.3977081775665283	Malignant	0.0	0.0	broad
2.823807716369629	-2.515394449234009	Malignant	0.0	0.0	broad
2.9030449390411377	-2.37170147895813	Malignant	0.0	0.0	broad
2.9516754150390625	-2.3485569953918457	Malignant	0.0	0.0	broad
2.969517946243286	-2.4103012084960938	Malignant	0.0	0.0	broad
2.942286252975464	-2.4890596866607666	Malignant	0.0	0.0	broad
3.069243907928467	-2.6093881130218506	Malignant	4.061862583924903	0.0	broad
2.8455207347869877	-2.3770205974578857	Malignant	0.0	0.0	broad
2.958653211593628	-2.512740135192871	Malignant	0.0	0.0	broad
3.013895034790039	-2.4821653366088867	Malignant	0.0	0.0	broad
3.0550408363342285	-2.411055088043213	Malignant	0.0	0.0	broad
3.09389877319336	-2.578455924987793	Malignant	0.0	0.0	broad
3.1580071449279785	-2.381392240524292	Malignant	0.0	0.0	broad
3.2140555381774902	-2.5316410064697266	Malignant	0.0	0.0	broad
2.4337549209594727	-2.1634411811828613	Malignant	0.0	0.0	broad
2.9517149925231934	-2.523954391479492	Malignant	0.0	0.0	broad
3.2551074028015137	-2.3850772380828857	Malignant	0.0	0.0	broad
2.916700839996338	-2.4757635593414307	Malignant	0.0	0.0	broad
3.0296332836151123	-2.471696615219116	Malignant	0.0	0.0	broad
2.965884208679199	-2.720994710922241	Malignant	0.0	0.0	broad
3.1346356868743896	-2.8040850162506104	Malignant	0.0	0.0	broad
3.0946028232574463	-2.594060182571411	Malignant	0.0	0.0	broad
0.169648677110672	-1.5298904180526731	Malignant	0.0	0.0	broad
3.0344643592834477	-2.5532000064849854	Malignant	0.0	0.0	broad
3.0192055702209477	-2.6030690670013428	Malignant	0.0	0.0	broad
3.220277070999145	-2.381251811981201	Malignant	0.0	0.0	broad
3.081986904144287	-2.5389950275421143	Malignant	0.0	0.0	broad
2.9757111072540283	-2.508004665374756	Malignant	0.0	0.0	broad
3.141187191009521	-2.4645538330078125	Malignant	0.0	0.0	broad
3.228614091873169	-2.419140338897705	Malignant	0.0	0.0	broad
3.0603549480438232	-2.6192688941955566	Malignant	0.0	0.0	broad
3.183187961578369	-2.4869654178619385	Malignant	0.0	0.0	broad
2.871202230453491	-2.7917275428771973	Malignant	0.0	0.0	broad
3.137423038482666	-2.695620536804199	Malignant	0.0	0.0	broad
2.934298276901245	-2.78667950630188	Malignant	0.0	0.0	broad
3.106598377227783	-2.6735572814941406	Malignant	0.0	0.0	broad
3.160285234451294	-2.441298484802246	Malignant	6.677776009576817	0.0	broad
3.102863311767578	-2.548146247863769	Malignant	0.0	0.0	broad
3.3611767292022705	-2.7124691009521484	Malignant	0.0	0.0	broad
2.5944104194641118	-1.775679588317871	Malignant	0.0	0.0	broad
2.892441749572754	-2.6290979385375977	Malignant	0.0	0.0	broad
3.1895790100097656	-2.5123562812805176	Malignant	0.0	0.0	broad
2.8481931686401367	-2.660653114318848	Malignant	0.0	0.0	broad
3.046571493148804	-2.654323101043701	Malignant	0.0	0.0	broad
3.066317558288574	-2.498382329940796	Malignant	0.0	0.0	broad
2.9083385467529297	-2.438382387161255	Malignant	0.0	0.0	broad
3.1185522079467773	-2.642952919006348	Malignant	0.0	0.0	broad
2.6210687160491943	-2.4166195392608643	Malignant	0.0	0.0	broad
3.038216352462769	-2.587721109390259	Malignant	0.0	0.0	broad
2.9292612075805664	-2.681761741638184	Malignant	0.0	0.0	broad
2.9195563793182373	-2.5397632122039795	Malignant	0.0	0.0	broad
2.900639295578003	-2.494328260421753	Malignant	0.0	0.0	broad
2.958701133728028	-2.546642303466797	Malignant	0.0	0.0	broad
2.98287296295166	-2.594890594482422	Malignant	0.0	0.0	broad
2.7902672290802	-2.625053644180298	Malignant	0.0	0.0	broad
3.028055191040039	-2.598386526107788	Malignant	0.0	0.0	broad
2.601126194000244	-2.4959867000579834	Malignant	0.0	0.0	broad
2.686488389968872	-2.6650795936584477	Malignant	3.4851691800509057	0.0	broad
3.113804817199707	-2.497121810913086	Malignant	0.0	0.0	broad
2.663151502609253	-2.5733768939971924	Malignant	0.0	0.0	broad
2.8205552101135254	-2.630600452423096	Malignant	0.0	0.0	broad
2.885239362716675	-2.64367938041687	Malignant	0.0	0.0384361816561079	broad
3.082781314849853	-2.6154582500457764	Malignant	0.0	0.0	broad
3.161298990249634	-2.6764137744903564	Malignant	0.0	0.0	broad
3.042623519897461	-2.8277130126953125	Malignant	0.0	0.0908534304511134	broad
1.3062431812286377	-2.069713830947876	Malignant	0.0	0.0	broad
2.6668126583099365	-2.6485211849212646	Malignant	0.0	0.0	broad
2.8147823810577397	-2.5308194160461426	Malignant	0.0	0.0	broad
2.876214504241944	-2.633342742919922	Malignant	0.0	0.0	broad
2.961369037628174	-2.651081085205078	Malignant	0.0	0.0	broad
2.6998937129974365	-2.7606518268585205	Malignant	0.0	0.0	broad
2.9249496459960938	-2.69791579246521	Malignant	0.0	0.0	broad
2.844196081161499	-2.700758934020996	Malignant	0.0	0.0	broad
1.732285499572754	-2.297750949859619	Malignant	0.0	0.0	broad
3.007831573486328	-2.580273389816284	Malignant	0.0	0.0	broad
2.800320625305176	-2.788999080657959	Malignant	0.0	0.0	broad
0.7746602296829224	1.7036209106445312	Malignant	0.0	0.0	broad
2.6297550201416016	-2.524831533432007	Malignant	0.0	0.0	broad
2.5736606121063232	-2.691901922225952	Malignant	0.0	0.0	broad
2.67847228050232	-2.439612627029419	Malignant	0.0	0.0	broad
2.859145164489746	-2.5778050422668457	Malignant	0.0	0.0	broad
2.7025015354156494	-2.5916552543640137	Malignant	0.0	0.0	broad
2.634243965148926	-2.5012075901031494	Malignant	0.0	0.0	broad
2.423590660095215	-2.5836682319641118	Malignant	0.0	0.0	broad
2.63001561164856	-2.6712443828582764	Malignant	0.0	0.0	broad
2.5517706871032715	-2.8344640731811523	Malignant	0.0	0.0	broad
2.459513902664185	-2.358755111694336	Malignant	0.0	0.0	broad
2.586077213287353	-2.5676872730255127	Malignant	0.0	0.0579700686373299	broad
2.65022349357605	-2.6805129051208496	Malignant	0.0	0.0	broad
2.441763401031494	-2.427319049835205	Malignant	0.0	0.0	broad
2.714554071426392	-2.664016962051392	Malignant	0.0	0.0	broad
1.9833556413650515	-2.448345899581909	Malignant	5.737821940144172	0.0	broad
2.249365329742432	-2.501931667327881	Malignant	0.0	0.0	broad
2.684802293777466	-2.6482903957366943	Malignant	0.0	0.0	broad
2.7508561611175537	-2.375636100769043	Malignant	0.0	0.0	broad
2.609592199325561	-2.606834173202514	Malignant	0.0	0.0	broad
2.491749048233032	-2.5331544876098637	Malignant	0.0	0.0	broad
2.462989330291748	-2.6173696517944336	Malignant	0.0	0.0	broad
2.544480323791504	-2.4723379611968994	Malignant	0.0	0.0	broad
2.6497609615325928	-2.6796741485595703	Malignant	0.0	0.0	broad
2.5195205211639404	-2.628753423690796	Malignant	0.0	0.0	broad
2.7205305099487305	-2.2239878177642822	Malignant	0.0	0.0	broad
2.5339386463165283	-2.659514904022217	Malignant	0.0	0.0	broad
2.465877056121826	-2.545802116394043	Malignant	0.0	0.0	broad
2.3887979984283447	-2.782067060470581	Malignant	0.0	0.0	broad
2.5811266899108887	-2.594032287597656	Malignant	0.0	0.0	broad
2.447839498519897	-2.768693447113037	Malignant	0.0	0.0	broad
2.545083999633789	-2.8113155364990234	Malignant	0.0	0.0	broad
2.363130569458008	-2.6757352352142334	Malignant	0.0	0.0	broad
2.4786689281463623	-2.703911542892456	Malignant	0.0	0.0	broad
2.5055794715881348	-2.592512845993042	Malignant	3.710944154575872	0.0	broad
2.6788270473480225	-2.727206230163574	Malignant	0.0	0.0	broad
2.686197280883789	-2.6872963905334477	Malignant	0.0	0.0	broad
2.455984115600586	-2.785215377807617	Malignant	0.0	0.0	broad
2.310242176055908	-2.722438335418701	Malignant	0.0	0.0	broad
2.3448548316955566	-2.6978445053100586	Malignant	0.0	0.0	broad
2.208936929702759	-2.506772518157959	Malignant	0.0	0.0	broad
2.3623478412628174	-2.57345986366272	Malignant	0.0	0.0	broad
2.481065034866333	-2.675485372543335	Malignant	0.0	0.0	broad
2.3434319496154785	-2.6866495609283447	Malignant	0.0	0.0	broad
2.486607074737549	-2.617111921310425	Malignant	0.0	0.0	broad
2.394573211669922	-2.854929208755493	Malignant	0.0	0.0	broad
2.477470874786377	-2.605419158935547	Malignant	0.0	0.0	broad
2.590619802474976	-2.747932195663452	Malignant	4.14860877020522	0.0	broad
2.5113213062286377	-2.6165356636047363	Malignant	0.0	0.0	broad
2.4570329189300537	-2.621626615524292	Malignant	0.0	0.0	broad
2.5764920711517334	-2.660584688186645	Malignant	0.0	0.0	broad
2.2716498374938965	-2.602431058883667	Malignant	0.0	0.0	broad
2.504286289215088	-2.693048477172852	Malignant	0.0	0.0	broad
2.7280707359313965	-2.7210917472839355	Malignant	0.0	0.0	broad
2.407898426055908	-2.5418198108673096	Malignant	0.0	0.0	broad
2.30637001991272	-2.6374270915985107	Malignant	0.0	0.0	broad
2.324281930923462	-2.7151613235473637	Malignant	0.0	0.0	broad
2.533921718597412	-2.6389431953430176	Malignant	0.0	0.0	broad
2.5157644748687744	-2.5708041191101074	Malignant	3.4974846313192023	0.1110313123887439	broad
2.2384164333343506	-2.7384519577026367	Malignant	0.0	0.0	broad
2.1093075275421143	-2.609088897705078	Malignant	0.0	0.0	broad
2.336497068405152	-2.719609260559082	Malignant	0.0	0.0	broad
2.2660703659057617	-2.806049346923828	Malignant	0.0	0.0	broad
2.475440502166748	-2.7118773460388184	Malignant	3.880097749721974	0.0	broad
2.22046160697937	-2.787113666534424	Malignant	0.0	0.0	broad
2.282261371612549	-2.668119430541992	Malignant	0.0	0.0	broad
2.7054383754730225	-2.60181736946106	Malignant	0.0	0.0	broad
2.427862882614136	-2.7445995807647705	Malignant	0.0	0.0	broad
2.211341857910156	-2.713014841079712	Malignant	0.0	0.0	broad
2.309057235717773	-2.641654253005981	Malignant	0.0	0.0	broad
2.245570421218872	-2.907639980316162	Malignant	0.0	0.0	broad
2.0628278255462646	-2.859827995300293	Malignant	0.0	0.0	broad
2.218569040298462	-2.8019278049468994	Malignant	0.0	0.0	broad
2.421333312988281	-2.656264305114746	Malignant	0.0	0.0	broad
2.340280532836914	-2.541266202926636	Malignant	0.0	0.0	broad
2.541116237640381	-2.719809293746948	Malignant	0.0	0.0	broad
2.332131862640381	-2.498260259628296	Malignant	0.0	0.0	broad
2.168942213058472	-2.6658835411071777	Malignant	0.0	0.0	broad
2.136695384979248	-2.867594957351685	Malignant	0.0	0.0	broad
2.029135465621948	-2.815211296081543	Malignant	0.0	0.0	broad
2.1942460536956787	-2.7681870460510254	Malignant	0.0	0.0	broad
2.200031042098999	-2.822697639465332	Malignant	0.0	0.0	broad
2.138410806655884	-2.8516902923583984	Malignant	0.0	0.0	broad
2.116583824157715	-2.7769010066986084	Malignant	0.0	0.0	broad
2.146587371826172	-2.7181079387664795	Malignant	0.0	0.0	broad
2.2277114391326904	-2.8010857105255127	Malignant	0.0	0.0	broad
2.179763078689575	-2.7429661750793457	Malignant	0.0	0.0	broad
2.295596122741699	-2.9464001655578613	Malignant	0.0	0.0	broad
2.191434383392334	-2.78157639503479	Malignant	0.0	0.0	broad
2.1974754333496094	-2.7446823120117188	Malignant	0.0	0.0	broad
2.4721901416778564	-2.703686237335205	Malignant	0.0	0.0	broad
2.441686153411865	-2.719166755676269	Malignant	0.0	0.0	broad
2.268066883087158	-2.80255126953125	Malignant	0.0	0.0	broad
2.2700510025024414	-2.849965810775757	Malignant	0.0	0.0	broad
2.458502769470215	-2.881518602371216	Malignant	0.0	0.0	broad
2.4454941749572754	-2.716970443725586	Malignant	0.0	0.0	broad
2.299619197845459	-2.749897003173828	Malignant	0.0	0.0	broad
2.3906919956207275	-2.623514175415039	Malignant	0.0	0.0	broad
2.346830368041992	-2.618835210800171	Malignant	0.0	0.0	broad
2.3780877590179443	-2.5701687335968018	Malignant	0.0	0.0	broad
2.4380669593811035	-2.6145663261413574	Malignant	0.0	0.0	broad
2.3623595237731934	-3.007847309112549	Malignant	0.0	0.0	broad
2.414480447769165	-2.7721312046051025	Malignant	0.0	0.0	broad
2.264496088027954	-2.939563512802124	Malignant	0.0	0.0	broad
2.3961098194122314	-2.60915470123291	Malignant	0.0	0.0	broad
2.444931983947754	-2.9237723350524902	Malignant	0.0	0.0	broad
2.2958240509033203	-2.904834032058716	Malignant	0.0	0.0	broad
2.222618341445923	-2.811347484588623	Malignant	0.0	0.0	broad
2.3567185401916504	-2.7855384349823	Malignant	0.0	0.0	broad
2.409087896347046	-2.838744640350342	Malignant	0.0	0.0	broad
2.211845874786377	-2.440376281738281	Malignant	0.0	0.0	broad
2.1400790214538574	-3.103235244750977	Malignant	0.0	0.0	broad
2.2876904010772705	-2.919712543487549	Malignant	0.0	0.0	broad
2.2966437339782715	-2.680389642715454	Malignant	0.0	0.7484612330040356	broad
2.27295994758606	-3.0283024311065674	Malignant	0.0	0.0	broad
2.4171979427337646	-2.9344587326049805	Malignant	0.0	0.0	broad
2.5938405990600586	-2.9228551387786865	Malignant	0.0	0.0	broad
2.2920892238616943	-2.94724440574646	Malignant	0.0	0.0	broad
2.346354484558105	-3.122700929641724	Malignant	0.0	0.0	broad
2.4346296787261963	-2.865640163421631	Malignant	0.0	0.0	broad
2.17997670173645	-2.964359760284424	Malignant	0.0	0.0	broad
2.276576280593872	-2.853510856628418	Malignant	0.0	0.0	broad
2.29280948638916	-2.8085267543792725	Malignant	0.0	0.0	broad
2.4640448093414307	-2.856873750686645	Malignant	0.0	0.0	broad
2.3750555515289307	-2.8312253952026367	Malignant	0.0	0.0	broad
2.287907123565674	-2.7745072841644287	Malignant	0.0	0.0	broad
2.485657930374145	-2.809386730194092	Malignant	0.0	0.0	broad
2.310875177383423	-2.8793156147003174	Malignant	0.2277410758391281	0.0	broad
2.159559488296509	-2.696739196777344	Malignant	0.0	0.0	broad
2.34138560295105	-2.841073989868164	Malignant	0.0	0.0	broad
2.4118402004241943	-2.915140151977539	Malignant	0.0	0.0	broad
2.332632064819336	-2.8850367069244385	Malignant	0.0	0.0	broad
2.411799192428589	-2.9797074794769287	Malignant	0.0	0.0813396274519387	broad
2.527634382247925	-3.0175178050994877	Malignant	0.0	0.0	broad
2.2752163410186768	-2.924898624420166	Malignant	0.0	0.0	broad
2.290062427520752	-2.9673943519592285	Malignant	0.0	0.0	broad
2.2134463787078857	-2.981481075286865	Malignant	0.0	0.0	broad
2.298389673233032	-2.8871748447418213	Malignant	6.834192913287604	0.0	broad
2.5120046138763428	-3.0914225578308105	Malignant	0.0	0.0621217119077974	broad
2.4983718395233154	-2.933313369750977	Malignant	0.0	0.0	broad
2.37214732170105	-2.9349186420440674	Malignant	0.0	0.0	broad
2.448036193847656	-3.060721635818481	Malignant	0.0	0.0	broad
2.4241464138031006	-2.9616525173187256	Malignant	0.0	0.0	broad
2.471850633621216	-3.063636541366577	Malignant	0.0	0.0	broad
2.3435347080230717	-2.900428533554077	Malignant	0.0	0.0	broad
2.365590333938598	-2.852882146835327	Malignant	0.0	0.0	broad
2.54201889038086	-2.9264841079711914	Malignant	0.0	0.0	broad
2.3925912380218506	-2.8988521099090576	Malignant	0.0	0.0	broad
2.414268493652344	-2.931961297988892	Malignant	0.0	0.0	broad
2.3858861923217773	-3.0108907222747803	Malignant	0.0	0.0	broad
2.690681934356689	-3.015272855758667	Malignant	0.0	0.0	broad
2.345813751220703	-3.0479695796966557	Malignant	0.0	0.0	broad
2.534703493118286	-3.046124219894409	Malignant	0.0	0.0	broad
2.590935707092285	-3.1125247478485107	Malignant	0.0	0.0	broad
2.282048463821411	-2.857043504714966	Malignant	0.0	0.0	broad
2.368532180786133	-2.9523041248321533	Malignant	0.0	0.0	broad
2.3792102336883545	-3.0084269046783447	Malignant	0.0	0.0	broad
-0.0515584126114845	-1.0093170404434204	Malignant	0.0	0.0	broad
2.342207670211792	-2.848584651947021	Malignant	0.0	0.0	broad
10.242698669433594	2.5449390411376958	Macrophage	0.0	0.0	broad
9.860488891601562	2.583726644515991	Macrophage	0.0	0.0	broad
9.979578971862791	2.7399580478668213	Macrophage	0.0	0.0299828662157143	broad
10.005555152893066	2.510371446609497	Macrophage	0.0	0.0	broad
10.104436874389648	2.717710494995117	Macrophage	0.0	0.0	broad
10.03804874420166	2.451009511947632	Macrophage	0.0	0.0	broad
10.006508827209473	2.737903118133545	Macrophage	0.0	0.0	broad
9.992511749267578	2.550405502319336	Macrophage	0.0	0.0	broad
10.245685577392578	2.7907631397247314	Macrophage	0.0	0.0	broad
10.239384651184082	2.689666986465454	Macrophage	0.0	0.0	broad
10.149203300476074	2.5436270236968994	Macrophage	0.0	0.0	broad
10.232743263244627	2.844686508178711	Macrophage	0.0	0.0	broad
9.67448616027832	3.0145416259765625	Macrophage	0.0	0.0	broad
9.936842918395996	2.122260093688965	Macrophage	0.0	0.0	broad
9.995437622070312	2.811866283416748	Macrophage	0.0	0.0398402645317911	broad
9.715699195861816	3.175123453140259	Macrophage	0.0	0.0	broad
9.722097396850586	3.1820356845855717	Macrophage	0.0	0.0	broad
10.267542839050291	2.891399621963501	Macrophage	0.0	0.0	broad
10.165117263793944	2.6902103424072266	Macrophage	0.0	0.0	broad
10.089654922485352	2.354255437850952	Macrophage	0.0	0.0	broad
10.076700210571287	2.60622239112854	Macrophage	0.0	0.0	broad
10.11958122253418	2.5085158348083496	Macrophage	0.0	0.0	broad
10.176639556884766	2.583607912063598	Macrophage	0.0	0.0	broad
9.51101016998291	2.769572496414185	Macrophage	0.0	0.0	broad
9.420487403869627	2.7902274131774902	Macrophage	0.0	0.0	broad
10.24848461151123	2.4847331047058105	Macrophage	0.0	0.0	broad
10.111128807067873	2.6527669429779053	Macrophage	0.0	0.0	broad
9.988149642944336	2.9642953872680664	Macrophage	0.0	0.0	broad
10.128745079040527	2.560926914215088	Macrophage	0.0	0.0	broad
10.207042694091797	2.588021755218506	Macrophage	0.0	0.0	broad
10.13237190246582	2.469784736633301	Macrophage	0.0	0.0	broad
10.015697479248049	2.6417956352233887	Macrophage	0.0	0.0	broad
9.708120346069336	2.8848791122436523	Macrophage	0.0	0.0	broad
10.178133964538574	2.754156827926636	Macrophage	0.0	0.0	broad
10.132946014404297	2.5062789916992188	Macrophage	0.0	0.0	broad
10.212352752685549	2.5414106845855717	Macrophage	0.0	0.0	broad
10.231226921081545	2.54498028755188	Macrophage	0.0	0.0	broad
10.046781539916992	2.56247878074646	Macrophage	0.0	0.0	broad
10.06467342376709	2.233313798904419	Macrophage	0.0	0.0	broad
10.21384048461914	2.877779483795166	Macrophage	0.0	0.0	broad
9.995349884033203	2.7972397804260254	Macrophage	0.0	0.0	broad
10.251158714294434	2.594648599624634	Macrophage	0.0	0.0	broad
10.254197120666504	2.648202419281006	Macrophage	0.0	0.0	broad
10.238179206848145	2.2179806232452397	Macrophage	0.0	0.0	broad
9.536388397216797	2.7501027584075928	Macrophage	0.0	0.0	broad
10.322051048278809	2.465638875961304	Macrophage	0.0	0.0	broad
9.978375434875488	2.288536787033081	Macrophage	0.0	0.0	broad
9.582733154296877	2.9587409496307373	Macrophage	0.0	0.0	broad
9.834185600280762	3.1997063159942627	Macrophage	0.0	0.0	broad
10.024864196777344	2.583794593811035	Macrophage	0.0	0.0	broad
10.043110847473145	2.747032880783081	Macrophage	0.0	0.0	broad
2.516101121902466	-2.89741587638855	Malignant	0.0	0.0	broad
2.4245994091033936	-3.1148905754089355	Malignant	0.0	1.3890160596885093	broad
2.7676339149475098	-2.833653211593628	Malignant	0.0	0.0	broad
3.3384039402008057	-3.336259126663208	Malignant	0.0	1.802813597532288	broad
2.200063943862915	-2.9185047149658203	Malignant	0.0	0.0	broad
2.671727418899536	-3.021965742111206	Malignant	0.0	3.231432408447965	broad
2.591811418533325	-2.987008571624756	Malignant	0.0	0.0690146779151804	broad
2.297249794006348	-2.9398446083068848	Malignant	0.0	0.0	broad
2.5390636920928955	-3.031324625015259	Malignant	0.0	0.0	broad
2.390974283218384	-3.01326584815979	Malignant	0.0	2.4625758880422044	broad
3.0496363639831543	-2.975975513458252	Malignant	0.0	0.0	broad
2.7166125774383545	-3.0339999198913574	Malignant	2.6733302785173265	0.0	broad
2.3625497817993164	-3.008810520172119	Malignant	0.0	0.0	broad
2.52631950378418	-3.0463693141937256	Malignant	0.0	0.0	broad
2.624260425567627	-3.1422276496887207	Malignant	0.0	0.0	broad
3.2811665534973145	-3.2603933811187744	Malignant	0.0	0.0	broad
2.780961751937866	-3.004206657409668	Malignant	0.0	0.0	broad
2.8992812633514404	-2.943377494812012	Malignant	0.0	0.0	broad
2.8780083656311035	-3.191749095916748	Malignant	0.0	0.0	broad
2.702122688293457	-3.075040102005005	Malignant	0.0	0.0	broad
2.698827028274536	-2.9336390495300293	Malignant	0.0	0.0	broad
2.891040325164795	-3.0065598487854004	Malignant	0.0	0.0	broad
2.71280574798584	-3.0642759799957275	Malignant	0.0	0.0	broad
3.0212619304656982	-3.0723700523376465	Malignant	0.0	0.0	broad
2.756718158721924	-3.072227001190185	Malignant	0.0	0.0	broad
2.5888845920562744	-3.068819522857666	Malignant	4.342412516952447	0.0	broad
2.54935884475708	-2.9654130935668945	Malignant	0.0	0.0	broad
2.4894838333129883	-2.942400932312012	Malignant	0.0	0.0	broad
3.7432608604431152	-2.728389024734497	Malignant	0.0	0.0	broad
9.860950469970703	3.2398054599761963	Macrophage	0.0	0.0	broad
2.895475149154663	-2.8225460052490234	Malignant	0.0	0.2240402742179301	broad
3.4966189861297607	-3.1714441776275635	Malignant	0.0	0.0	broad
2.7904298305511475	-3.0646626949310303	Malignant	0.0	0.0	broad
2.582483291625977	-2.9491958618164062	Malignant	0.0	0.0	broad
2.6493442058563232	-3.03354549407959	Malignant	0.0	0.0	broad
2.7344930171966557	-3.0203158855438232	Malignant	0.0	0.0	broad
3.1976802349090576	-2.742736339569092	Malignant	0.0	0.0	broad
2.518566370010376	-3.052365779876709	Malignant	0.0	0.0	broad
3.06824254989624	-2.751048803329468	Malignant	0.0	0.0	broad
2.603656053543091	-2.963693618774414	Malignant	0.0	0.0	broad
2.546809673309326	-2.743828773498535	Malignant	0.0	0.0	broad
2.7746307849884038	-3.0158333778381348	Malignant	0.0	0.0	broad
2.9030184745788574	-2.9031264781951904	Malignant	0.0	0.0	broad
2.925176858901977	-2.993730068206787	Malignant	0.0	0.0	broad
2.72250771522522	-3.091282606124878	Malignant	0.0	0.0	broad
2.802544355392456	-3.1428065299987797	Malignant	0.0	0.0	broad
2.7953696250915527	-3.1016671657562256	Malignant	0.0	0.0	broad
2.7660703659057617	-3.057711362838745	Malignant	0.0	0.0	broad
2.5798897743225098	-3.0014569759368896	Malignant	0.0	0.0	broad
2.773500919342041	-3.0383999347686768	Malignant	0.0	0.0	broad
2.804551124572754	-3.0634336471557617	Malignant	0.0	0.0	broad
2.744879007339477	-3.2819299697875977	Malignant	0.0	0.0	broad
2.931391477584839	-3.195688009262085	Malignant	0.0	0.5538519681811257	broad
2.9066896438598637	-2.965449810028076	Malignant	0.0	0.0	broad
2.766814708709717	-3.107482433319092	Malignant	0.0	0.0	broad
3.4311814308166504	-3.213773250579834	Malignant	6.842689761140556	0.0	broad
3.5721378326416016	-2.786377429962158	Malignant	0.0	0.0	broad
2.798063278198242	-3.089141845703125	Malignant	0.0	0.0	broad
3.702730655670166	-2.8040964603424072	Malignant	0.0	0.0	broad
3.11502456665039	-3.0802180767059326	Malignant	0.0	3.302319050948834	broad
2.7831509113311768	-3.066255569458008	Malignant	0.0	0.0	broad
3.4875221252441406	-3.116840362548828	Malignant	0.0	0.0	broad
2.932655572891236	-3.079136848449707	Malignant	0.0	0.0	broad
3.3720059394836426	-3.1421666145324707	Malignant	0.0	0.0	broad
3.2184979915618896	-2.9562814235687256	Malignant	0.0	0.0	broad
2.851259469985962	-3.018484354019165	Malignant	0.0	2.310921735230344	broad
3.0866332054138184	-2.9661645889282227	Malignant	0.0	0.0	broad
2.9676756858825684	-3.0684568881988525	Malignant	0.0	0.0	broad
3.0228304862976074	-3.1133363246917725	Malignant	0.0	0.0	broad
2.9124035835266118	-2.9994826316833496	Malignant	0.0	0.0	broad
3.6874537467956543	-3.237864255905152	Malignant	0.0	0.0	broad
3.0771772861480717	-3.118250131607056	Malignant	0.0	0.0	broad
3.060930013656616	-3.065348863601685	Malignant	0.0	0.0	broad
3.156234741210937	-3.0365262031555176	Malignant	0.0	0.0	broad
2.782172441482544	-2.894278049468994	Malignant	0.0	0.0	broad
2.8868114948272705	-3.046233654022217	Malignant	0.0	0.0	broad
3.340578079223633	-3.147192001342773	Malignant	0.0	0.0	broad
2.88952112197876	-3.123627185821533	Malignant	0.0	0.0	broad
3.125285148620605	-3.1458723545074463	Malignant	0.0	3.010063683344698	broad
2.9923174381256104	-3.177330255508423	Malignant	0.0	0.0	broad
3.7779388427734375	-3.1675045490264893	Malignant	0.0	0.0	broad
3.172999143600464	-3.1514577865600586	Malignant	0.0	0.0	broad
3.442066431045532	-3.1156063079833984	Malignant	0.0	0.0	broad
3.2621872425079346	-3.073408365249634	Malignant	0.0	0.0	broad
3.0300309658050537	-3.042168378829956	Malignant	0.0	0.0	broad
3.553347587585449	-2.9076507091522217	Malignant	0.0	0.0	broad
3.350295305252075	-3.1735451221466064	Malignant	0.0	0.5567972465927431	broad
3.767221450805664	-2.8452744483947754	Malignant	0.0	0.0	broad
2.946300983428955	-3.081205368041992	Malignant	0.0	0.0	broad
3.1591145992279053	-3.0629541873931885	Malignant	0.0	0.0	broad
3.189054012298584	-3.0204176902771	Malignant	0.0	0.0	broad
2.926510095596313	-2.975665807723999	Malignant	0.0	0.0	broad
3.278696298599243	-3.1565041542053223	Malignant	0.0	0.0	broad
3.1008596420288086	-3.1394731998443604	Malignant	0.0	0.0	broad
3.0979580879211426	-3.264007806777954	Malignant	4.620293149948603	0.0	broad
2.951056957244873	-3.101961851119995	Malignant	0.0	0.0	broad
3.427980422973633	-3.038632869720459	Malignant	0.0	0.0	broad
3.1941978931427	-3.042076826095581	Malignant	0.0	0.0	broad
3.1781458854675293	-3.0880229473114014	Malignant	0.0	0.3391373849195855	broad
3.22109317779541	-3.029250144958496	Malignant	0.0	0.0	broad
3.095432758331299	-3.085078477859497	Malignant	0.0	0.0	broad
3.3471596240997314	-3.055972099304199	Malignant	0.0	0.0	broad
3.3898630142211914	-3.1375246047973637	Malignant	0.0	0.0	broad
3.603813886642456	-2.85606050491333	Malignant	0.0	0.0	broad
3.928715705871582	-2.9374659061431885	Malignant	0.0	0.0	broad
3.425427198410034	-3.061086893081665	Malignant	0.0	0.0	broad
3.542085647583008	-3.13187026977539	Malignant	0.0	0.0	broad
3.086220026016236	-2.939570188522339	Malignant	0.0	0.0	broad
3.338836193084717	-3.0671932697296143	Malignant	3.9307373375628862	0.0	broad
10.21315097808838	2.557415008544922	Macrophage	0.0	0.0	broad
10.150064468383787	2.540418863296509	Macrophage	0.0	0.0	broad
10.243141174316406	2.510448932647705	Macrophage	0.0	0.0	broad
9.846196174621582	2.957160472869873	Macrophage	0.0	0.0	broad
10.170281410217283	2.520305633544922	Macrophage	0.0	0.0	broad
9.95646858215332	2.4173624515533447	Macrophage	0.0	0.0	broad
9.981951713562012	2.663536787033081	Macrophage	0.0	0.0	broad
10.205001831054688	2.6011924743652344	Macrophage	0.0	0.0	broad
10.201711654663086	2.6056573390960693	Macrophage	0.0	0.0	broad
9.63164234161377	3.1225717067718506	Macrophage	0.0	0.0	broad
10.348406791687012	2.5833582878112797	Macrophage	0.0	0.0	broad
9.920747756958008	2.8507864475250244	Macrophage	0.0	0.0	broad
10.187382698059082	2.215424060821533	Macrophage	0.0	0.0	broad
4.01917028427124	-2.8929803371429443	T cell	0.0	0.0	broad
10.077641487121582	2.670456886291504	Macrophage	0.0	0.0	broad
9.97179126739502	2.5168569087982178	Macrophage	0.0	0.0	broad
10.031908988952637	2.7225658893585205	Macrophage	0.0	0.0	broad
10.04932975769043	2.419952630996704	Macrophage	0.0	0.0	broad
10.176393508911133	2.640761375427246	Macrophage	0.0	0.0	broad
9.90945816040039	2.635956287384033	Macrophage	0.0	0.0	broad
9.81647491455078	2.943737268447876	Macrophage	0.0	0.0	broad
10.159883499145508	2.696653127670288	Macrophage	0.0	0.0	broad
9.90284252166748	1.782249927520752	T cell	0.0	0.0	broad
4.312328815460205	-3.2360715866088867	T cell	0.0	0.0	broad
10.100370407104492	2.443345785140991	Macrophage	0.0	0.0	broad
9.755831718444824	2.7235372066497803	Macrophage	0.0	0.0	broad
9.646713256835938	3.142388105392456	Macrophage	0.0	0.0	broad
9.891436576843262	2.4628262519836426	Macrophage	0.0	0.0	broad
10.27317714691162	2.658825159072876	Macrophage	0.0	0.0	broad
9.42212963104248	1.8824424743652344	T cell	0.0	0.0	broad
9.85776138305664	2.387293577194214	Macrophage	0.0	0.0	broad
9.697890281677246	3.1312780380249023	Macrophage	0.0	0.0	broad
10.140825271606444	2.609534502029419	Macrophage	0.0	0.0	broad
9.62636375427246	3.1892709732055664	Macrophage	0.0	0.0	broad
3.1033775806427	-2.979487895965576	T cell	0.0	0.0	broad
10.1919584274292	2.4244260787963867	Macrophage	0.0	0.0	broad
3.2319118976593018	-3.372493267059326	T cell	0.0	0.0	broad
9.628995895385742	2.968356132507324	Macrophage	0.0	0.0	broad
10.259112358093262	2.782384157180786	Macrophage	0.0	0.0	broad
10.333218574523926	3.0012001991271973	Macrophage	0.0	0.0	broad
10.27796459197998	2.607036590576172	Macrophage	0.0	0.0	broad
3.339229822158813	-3.008408784866333	Malignant	0.0	0.0	broad
3.269145965576172	8.033061027526855	Oligodendrocyte	0.0	0.0	broad
3.642691850662232	-3.084542751312256	Malignant	0.0	0.1256511016615201	broad
3.2371695041656494	7.793018341064453	Oligodendrocyte	0.0	0.0	broad
3.950152635574341	-2.9748799800872803	Malignant	0.0	0.0	broad
3.7282285690307617	-3.1268322467803955	Malignant	4.852098743282002	0.8647309223147513	broad
3.641052484512329	-2.935532093048096	Malignant	0.0	0.0	broad
3.7781922817230233	-3.123064994812012	Malignant	0.0	0.0	broad
3.2158985137939453	-3.1350584030151367	Malignant	0.0	2.230817841861083	broad
3.671378135681152	-3.2477123737335205	Malignant	7.0707542492306015	0.0	broad
3.821734189987183	-3.34565544128418	Malignant	0.0	0.0	broad
3.240100145339966	7.901390075683594	Oligodendrocyte	0.0	0.0	broad
3.318725824356079	-3.199065685272217	Malignant	8.017587912153454	0.0	broad
3.4512314796447754	-2.9107162952423096	Malignant	0.0	0.0	broad
3.209791660308838	-3.071178913116455	Malignant	0.0	0.3785116232537298	broad
3.285712480545044	-2.956451416015625	Malignant	0.0	0.0	broad
3.4109764099121094	-3.0008087158203125	Malignant	4.752052762075317	0.0	broad
3.4881553649902344	-2.9178099632263184	Malignant	0.0	0.0	broad
3.461090087890625	-3.132826089859009	Malignant	0.0	0.0	broad
3.183253288269043	-3.1470396518707275	Malignant	0.0	1.8403625186584367	broad
3.5353806018829346	-3.2076425552368164	Malignant	0.0	0.0	broad
3.391493320465088	-3.044420003890991	Malignant	0.0	2.392592195666152	broad
3.4031662940979004	-2.9359092712402344	Malignant	4.768766579575598	0.0	broad
3.2437188625335693	-3.0324478149414062	Malignant	0.0	0.0	broad
3.6644446849823	-3.212556838989258	Malignant	0.0	0.0	broad
3.362067222595215	-2.964843511581421	Malignant	0.0	0.0	broad
3.668003797531128	-3.285037040710449	Malignant	0.0	0.0	broad
9.75899887084961	3.107875108718872	Macrophage	0.0	0.0	broad
3.3781867027282715	-2.926698684692383	Malignant	0.0	1.024319679195413	broad
3.3357186317443848	-3.003700256347656	Malignant	0.0	0.0	broad
3.2459399700164795	7.826821804046631	Oligodendrocyte	0.0	0.0	broad
3.4555816650390625	-3.1059203147888184	Malignant	0.0	0.0	broad
3.5735480785369877	-3.153615713119507	Malignant	0.0	0.0	broad
3.340616464614868	-3.3775534629821777	Malignant	0.0	0.0	broad
3.735704183578491	-3.320866584777832	Malignant	0.0	0.0	broad
3.4267592430114746	-3.061734437942505	Malignant	5.403915289786049	2.503857532577429	broad
3.539639949798584	-3.14077091217041	Malignant	0.0	2.5270703355126605	broad
3.53767204284668	-3.1146318912506104	Malignant	0.0	0.0	broad
3.4852495193481445	-3.269035577774048	Malignant	1.3656925371975326	0.0	broad
3.7264981269836426	-3.243332624435425	Malignant	2.580386717605263	0.0	broad
3.2821640968322754	7.881345748901367	Oligodendrocyte	0.0	0.0	broad
4.128226280212402	-3.135784387588501	Malignant	0.0	0.0	broad
3.698832511901856	-3.0488998889923096	Malignant	0.0	0.0	broad
3.7456068992614746	-3.166665315628052	Malignant	0.0	0.0	broad
3.550510168075561	-3.1574807167053223	Malignant	0.0	0.0	broad
3.709663629531861	-3.289609670639038	Malignant	0.0	0.0	broad
3.4153051376342773	-3.239950180053711	Malignant	0.0	0.0	broad
3.261343479156494	-3.146970748901367	Malignant	6.028480749056887	0.0	broad
3.722500801086426	-3.274334192276001	Malignant	0.0	0.0	broad
3.3818249702453613	7.912598133087158	Oligodendrocyte	0.0	0.0	broad
3.572880983352661	-3.1855814456939697	Malignant	0.0	2.445726703349984	broad
3.3420565128326416	7.62985372543335	Oligodendrocyte	0.0	0.0	broad
3.05647873878479	-3.106394529342652	Malignant	0.0	0.0	broad
3.600707530975342	-3.1088101863861084	Malignant	0.0	0.0	broad
3.837395668029785	-3.201523542404175	Malignant	0.0	0.0	broad
3.610635042190552	-3.1308586597442627	Malignant	4.511721032707621	2.2530816254075883	broad
3.332695484161377	-3.237785816192627	Malignant	0.0	0.1123665230725631	broad
3.7623867988586426	-3.027799129486084	Malignant	0.0	2.0289227105960133	broad
3.947145462036133	-3.4934377670288086	Malignant	6.082361969557474	0.0	broad
3.028694868087769	-3.2362778186798096	Malignant	3.6516831806321095	0.0	broad
3.586996078491211	-3.190185546875	Malignant	0.0	0.717210299019596	broad
3.8392722606658936	-3.23987889289856	Malignant	0.0	0.1596291858212278	broad
3.5240349769592285	-3.1820719242095947	Malignant	3.668573016475889	0.0	broad
3.432137250900269	-3.4827682971954346	Malignant	0.0	0.0	broad
3.670368671417236	-3.041783332824707	Malignant	3.844586515521641	2.2957230245399685	broad
3.792998790740967	-3.23665714263916	Malignant	0.0	0.0	broad
3.5753862857818604	-3.05466365814209	Malignant	0.0	0.0	broad
3.629134178161621	-3.1743738651275635	Malignant	0.0	0.0	broad
3.717923641204834	-3.209629535675049	Malignant	0.0	0.0	broad
3.762506484985352	-3.514425277709961	Malignant	0.0	0.0	broad
3.495269060134888	-3.106186389923096	Malignant	0.0	0.0	broad
3.566641330718994	-3.0623579025268555	Malignant	0.0	0.0	broad
3.7844388484954834	-3.2031970024108887	Malignant	6.59253178636998	0.5964581395589856	broad
3.358894109725952	-3.617835998535156	Malignant	0.0	0.0	broad
3.8986387252807617	-3.4343748092651367	Malignant	0.0	0.0	broad
3.8578383922576895	-3.246825933456421	Malignant	0.0	0.0	broad
3.474527597427368	-3.121509552001953	Malignant	0.0	0.0	broad
3.4434025287628174	-3.0817229747772217	Malignant	0.0	0.0	broad
3.6982924938201904	-3.211556911468506	Malignant	0.0	1.0496307677246004	broad
3.942270994186402	-3.3983404636383057	Malignant	0.0	0.0	broad
3.269624948501587	7.933749198913574	Oligodendrocyte	0.0	0.0	broad
9.66201877593994	3.1481404304504395	Macrophage	0.0	0.0	broad
10.08583164215088	2.4852938652038574	Macrophage	0.0	0.0	broad
10.356127738952637	2.810030221939087	Macrophage	0.0	0.0	broad
9.789445877075195	2.969780206680298	Macrophage	0.0	0.0	broad
10.254578590393066	2.7456395626068115	Macrophage	0.0	0.0	broad
10.19862461090088	2.7718658447265625	Macrophage	0.0	0.0	broad
10.14875030517578	2.726491928100586	Macrophage	0.0	0.0	broad
10.111770629882812	2.5316309928894043	Macrophage	0.0	0.0	broad
10.054282188415527	2.8171942234039307	Macrophage	0.0	0.0	broad
3.529380321502685	-3.152766466140747	Malignant	0.0	0.0	broad
10.131162643432615	2.6027956008911133	Macrophage	0.0	0.0	broad
9.890130043029783	2.577786445617676	Macrophage	0.0	0.0	broad
10.238019943237305	2.713932752609253	Macrophage	0.0	0.0	broad
10.080292701721191	2.346075773239136	Macrophage	0.0	0.0	broad
10.04129695892334	2.704301118850708	Macrophage	0.0	0.0468402542029723	broad
9.947646141052246	2.3689277172088623	Macrophage	0.0	0.0	broad
9.745664596557615	3.124382257461548	Macrophage	0.0	0.0	broad
9.884737014770508	3.142340421676636	Macrophage	0.0	0.0	broad
10.300663948059082	2.2985053062438965	Macrophage	0.0	0.0	broad
10.144173622131348	2.622218608856201	Macrophage	0.0	0.0	broad
9.960597038269045	3.094738483428955	Macrophage	0.0	0.0	broad
9.842690467834473	2.483199119567871	Macrophage	0.0	0.0	broad
9.809757232666016	1.945719003677368	Macrophage	0.0	0.0	broad
10.410442352294922	2.45123028755188	Macrophage	0.0	0.0	broad
10.056780815124512	2.9460158348083496	Macrophage	0.0	0.0	broad
9.651225090026855	3.1198413372039795	Macrophage	0.0	0.0	broad
10.281745910644531	2.564770221710205	Macrophage	0.0	0.0	broad
10.111586570739746	2.584770679473877	Macrophage	0.0	0.0	broad
10.09711456298828	2.575052261352539	Macrophage	0.0	0.0	broad
9.867313385009766	2.505437135696411	Macrophage	0.0	0.0	broad
10.258030891418455	2.3735921382904053	Macrophage	0.0	0.0	broad
10.114664077758787	2.556046485900879	Macrophage	0.0	0.0	broad
10.110798835754396	2.5599141120910645	Macrophage	0.0	0.0	broad
10.059407234191896	2.5666120052337646	Macrophage	0.0	0.0426443374084937	broad
9.627912521362305	2.827581882476806	Macrophage	0.0	0.0	broad
9.876054763793944	2.98194432258606	Macrophage	0.0	0.0	broad
10.025483131408691	2.426231861114502	Macrophage	0.0	0.0	broad
10.012740135192873	2.22001314163208	Macrophage	0.0	0.0	broad
9.983976364135742	2.678519487380981	Macrophage	0.0	0.0	broad
9.84852409362793	2.494593620300293	Macrophage	0.0	0.0	broad
10.269728660583496	2.4352214336395264	Macrophage	0.0	0.0	broad
10.074352264404297	2.8477370738983154	Macrophage	0.0	0.0	broad
9.691898345947266	2.955714702606201	Macrophage	0.0	0.0	broad
10.148548126220703	2.524511814117432	Macrophage	0.0	0.0	broad
10.054308891296388	2.7848005294799805	Macrophage	0.0	0.0	broad
10.076163291931152	2.35921573638916	Macrophage	0.0	0.0	broad
10.23127555847168	2.597772121429444	Macrophage	0.0	0.0	broad
9.89686679840088	2.794928312301636	Macrophage	0.0	0.0	broad
10.27029800415039	2.8820624351501465	Macrophage	0.0	0.0	broad
10.002167701721191	2.394435167312622	Macrophage	0.0	0.0	broad
9.894598007202148	2.9951436519622803	Macrophage	0.0	0.0	broad
3.623931884765625	-3.295008659362793	Malignant	0.0	0.0	broad
3.6465675830841056	-3.243298292160034	Malignant	0.0	0.0	broad
3.6386990547180176	-3.315848588943481	Malignant	0.0	0.0	broad
3.968212604522705	-3.391681909561157	Malignant	0.0	0.0	broad
2.413426399230957	-3.314396619796753	Malignant	0.0	0.0	broad
3.596247673034668	-3.3058125972747803	Malignant	0.0	0.0	broad
3.394653558731079	-2.910748243331909	Malignant	2.869081753699932	0.0	broad
3.621086359024048	-3.2829864025115967	Malignant	0.0	0.0	broad
3.9688405990600586	-3.4676995277404785	Malignant	0.0	0.0	broad
3.749231815338135	-3.20577073097229	Malignant	1.8515991432351453	0.0	broad
3.8421223163604736	-3.4429497718811035	Malignant	0.0	0.0	broad
3.5439982414245605	-3.272953748703003	Malignant	0.0	0.0	broad
3.413757085800171	-3.4956047534942627	Malignant	0.0	0.0	broad
3.6990773677825928	-3.401113271713257	Malignant	0.0	0.0	broad
3.484196186065674	-3.283996105194092	Malignant	0.0	0.0	broad
3.80658221244812	-3.357032060623169	Malignant	0.0	0.0	broad
3.747239351272583	-3.287229537963867	Malignant	0.0	2.521553330545095	broad
3.5892279148101807	-3.259749412536621	Malignant	0.0	0.0	broad
3.4350597858428955	-3.271416187286377	Malignant	0.0	0.0	broad
2.5735816955566406	-3.192879676818848	Malignant	0.0	0.0	broad
3.663651943206787	-3.417853116989136	Malignant	0.0	0.0717626693000912	broad
3.505213737487793	-3.3148305416107178	Malignant	0.0	2.361768359419153	broad
3.7575836181640634	-3.44087290763855	Malignant	4.459825027276982	0.0	broad
3.8434629440307617	-3.608318328857422	Malignant	0.0	0.0	broad
3.7239737510681152	-3.2830944061279297	Malignant	0.0	0.0	broad
3.4345271587371826	-3.3142969608306885	Malignant	0.0	1.1890338243900171	broad
3.662098646163941	-3.2986395359039307	Malignant	0.0	0.0	broad
3.704143762588501	-3.68485951423645	Malignant	0.0	0.0	broad
3.5716066360473637	-3.3726449012756348	Malignant	0.0	0.0	broad
3.7723138332366943	-3.475745677947998	Malignant	0.0	0.0	broad
3.5470471382141118	-3.2300493717193604	Malignant	5.413289427135973	0.0	broad
3.814219474792481	-3.3206210136413574	Malignant	0.0	0.0	broad
3.451157808303833	-3.431569814682007	Malignant	0.0	0.0	broad
3.528742790222168	-3.4140067100524902	Malignant	0.0	0.0	broad
3.6772193908691406	-3.45076847076416	Malignant	0.0	0.0	broad
3.7261171340942383	-3.3132238388061523	Malignant	5.91111630637822	0.0	broad
3.612785816192627	-3.4214956760406494	Malignant	0.0	3.36513259345253	broad
3.7288663387298575	-3.3818905353546143	Malignant	0.0	0.0	broad
3.704158067703247	-3.3575692176818848	Malignant	0.0	0.0	broad
3.2749807834625244	-3.325885057449341	Malignant	0.0	0.0	broad
3.8505160808563232	-3.4148049354553223	Malignant	0.0	0.0	broad
3.614077091217041	-3.54605770111084	Malignant	0.0	0.0	broad
3.7210612297058105	-3.5280723571777344	Malignant	0.0	0.0	broad
3.5329205989837646	-3.430957794189453	Malignant	0.0	0.0	broad
3.30214786529541	-3.2118072509765625	Malignant	0.0	0.0	broad
3.611137390136719	-3.433265686035156	Malignant	6.896913603608632	0.0	broad
3.5156655311584477	-3.508802890777588	Malignant	0.0	0.0	broad
3.753149271011353	-3.506798267364502	Malignant	0.0	0.0	broad
3.489642143249512	-3.472973585128784	Malignant	0.0	0.0	broad
3.677241563796997	-3.49622654914856	Malignant	4.967721964967356	2.993130871429263	broad
3.614335536956787	-3.4572341442108154	Malignant	2.212880566344385	0.0	broad
3.492115020751953	-3.614614963531494	Malignant	0.0	0.0	broad
3.7657275199890137	-3.618609666824341	Malignant	0.0	0.0	broad
3.640922784805298	-3.521214246749878	Malignant	0.0	0.0	broad
3.307660818099976	-3.472425699234009	Malignant	0.0	0.0	broad
3.553248643875122	-3.498802900314331	Malignant	0.0	0.0	broad
3.687291860580444	-3.628184318542481	Malignant	0.0	4.268209797165735	broad
3.3986563682556152	-3.383503198623657	Malignant	0.0	0.0	broad
3.6756415367126474	-3.5824995040893555	Malignant	4.531069492725954	0.0	broad
3.308462381362915	-3.3768317699432373	Malignant	0.0	0.0	broad
3.415513038635254	-3.3796210289001465	Malignant	0.0	0.0676387168753633	broad
9.8065824508667	2.4529407024383545	Macrophage	0.0	0.0	broad
3.5716042518615723	-3.654583692550659	Malignant	0.0	0.0854246562526776	broad
3.496527194976806	-3.436339855194092	Malignant	0.0	0.0	broad
2.959855794906616	-3.3626925945281982	Malignant	0.0	0.0	broad
3.691215991973877	-3.4809556007385254	Malignant	0.0	0.0	broad
3.557173728942871	-3.5908725261688232	Malignant	0.0	0.0	broad
3.389286994934082	-3.866370439529419	Malignant	0.0	0.0	broad
3.666698455810547	-3.513446092605591	Malignant	0.0	0.0	broad
3.330164194107056	-3.5946156978607178	Malignant	0.0	0.0	broad
3.7037971019744873	-3.614691734313965	Malignant	0.0	1.84478735007906	broad
3.566793918609619	-3.526977777481079	Malignant	0.0	1.6318027549241283	broad
3.5790812969207764	-3.411677598953247	Malignant	0.0	0.0	broad
3.692298889160156	-3.776943922042847	Malignant	0.0	0.0	broad
3.4810149669647217	-3.6418263912200928	Malignant	0.9898656228662868	0.0	broad
3.643052816390991	-3.701748609542847	Malignant	0.0	0.0	broad
3.4886958599090576	-3.6670563220977774	Malignant	0.0	0.0	broad
3.5433857440948486	-3.4941442012786865	Malignant	0.0	0.0	broad
3.5673625469207764	-3.6901743412017822	Malignant	0.0	0.0	broad
3.5535621643066406	-4.036619186401367	Malignant	0.0	0.2570106182060239	broad
3.758007287979126	-3.712528705596924	Malignant	0.0	0.0	broad
3.5622875690460205	-3.720350503921509	Malignant	4.492237763720539	0.0	broad
3.561420440673828	-3.655797481536865	Malignant	0.0	0.0	broad
3.4815361499786377	-3.6848859786987305	Malignant	0.0	0.0	broad
3.5560302734375	-3.5640220642089844	Malignant	0.0	0.0	broad
3.485517740249634	-3.79686975479126	Malignant	0.0	0.0	broad
3.63112998008728	-3.812046051025391	Malignant	0.0	0.0	broad
3.671525478363037	-3.811725854873657	Malignant	0.0	0.0	broad
3.42203426361084	-3.5000569820404053	Malignant	0.0	0.0	broad
3.5854392051696777	-3.866706609725952	Malignant	0.0	0.0	broad
3.620820045471192	-3.610904455184937	Malignant	0.0	0.0	broad
3.565410852432251	-3.648413181304932	Malignant	0.0	0.0	broad
2.439997434616089	-3.1607155799865723	Malignant	0.0	0.0	broad
3.524439811706543	-3.636694192886353	Malignant	0.0	0.0	broad
3.653061628341675	-3.701528549194336	Malignant	0.0	0.0	broad
3.631829261779785	-3.799566984176636	Malignant	0.0	1.7450221490372646	broad
3.4698734283447266	-3.714975118637085	Malignant	0.0	0.0	broad
3.4709548950195312	-3.74672794342041	Malignant	0.0	1.3414165244787224	broad
3.64946961402893	-3.652151107788086	Malignant	0.0	0.0	broad
2.8321468830108643	-3.2256782054901123	Malignant	0.0	0.0	broad
3.6084117889404297	-3.739522933959961	Malignant	0.0	0.7739963251111731	broad
3.621501445770264	-3.8400626182556152	Malignant	0.0	0.0	broad
2.9651808738708496	-3.4063851833343506	Malignant	0.0	0.2066432239833953	broad
3.3896164894104004	-3.6294779777526855	Malignant	0.0	0.0	broad
3.617919921875	-3.955579280853272	Malignant	0.0	0.0	broad
3.567793369293213	-3.818914890289306	Malignant	0.0	0.0	broad
3.5241737365722656	-3.696762800216675	Malignant	0.0	0.0	broad
3.622900247573853	-3.572789669036865	Malignant	0.0	0.0	broad
3.675241470336914	-3.9460198879241934	Malignant	0.0	0.0	broad
3.598912477493286	-3.860089063644409	Malignant	0.0	0.0	broad
3.5793566703796387	-3.921643257141113	Malignant	0.0	0.0	broad
3.2183406352996826	-4.109299659729004	Malignant	0.0	0.0	broad
3.6149160861968994	-3.7828292846679688	Malignant	0.0	4.175285063489487	broad
3.558558702468872	-3.9273993968963614	Malignant	0.0	0.0	broad
3.47632098197937	-3.857081890106201	Malignant	0.0	0.0	broad
3.607087135314941	-3.8057494163513184	Malignant	0.0	0.0	broad
10.130824089050291	2.554798126220703	Macrophage	0.0	0.0	broad
10.0242338180542	2.239023447036743	Macrophage	0.0	0.0	broad
10.263627052307127	2.5119028091430664	Macrophage	0.0	0.0	broad
10.211174964904783	2.656956434249878	Macrophage	0.0	0.0	broad
10.345805168151855	2.646609306335449	Macrophage	0.0	0.0	broad
10.138981819152832	2.3853566646575928	Macrophage	0.0	0.0	broad
10.24023723602295	2.6000030040740967	Macrophage	0.0	0.0	broad
10.105749130249023	2.581807851791382	Macrophage	0.0	0.0	broad
9.970250129699709	2.376469612121582	Macrophage	0.0	0.0	broad
10.11713981628418	2.425344467163086	Macrophage	0.0	0.0	broad
10.026582717895508	2.240314245223999	Macrophage	0.0	0.0	broad
10.17461395263672	2.682400703430176	Macrophage	0.0	0.0299828662157143	broad
10.14208698272705	2.674609422683716	Macrophage	0.0	0.0	broad
10.151093482971191	2.541422843933105	Macrophage	0.0	0.0	broad
9.935057640075684	2.031024932861328	Macrophage	0.0	0.1256511016615201	broad
10.26538372039795	2.422459125518799	Macrophage	0.0	0.0	broad
10.330388069152832	2.7085506916046143	Macrophage	0.0	0.0	broad
10.258903503417969	2.3592188358306885	Macrophage	0.0	0.0	broad
10.166241645812988	2.385230779647827	Macrophage	0.0	0.0	broad
10.062137603759766	2.3074100017547607	Macrophage	0.0	0.0	broad
10.004302978515623	2.395426988601685	Macrophage	0.0	0.0	broad
9.89169979095459	2.356714963912964	Macrophage	0.0	0.0	broad
10.105279922485352	2.350512742996216	Macrophage	0.0	0.0	broad
10.31984043121338	2.4147891998291016	Macrophage	0.0	0.0	broad
10.17822265625	2.522942066192627	Macrophage	0.0	0.0	broad
10.213855743408203	2.633740186691284	Macrophage	0.0	0.0	broad
10.096210479736328	2.36103630065918	Macrophage	0.0	0.0	broad
10.22662353515625	2.390341758728028	Macrophage	0.0	0.0	broad
10.224370956420898	2.538062810897827	Macrophage	0.0	0.0	broad
10.301894187927246	2.4503719806671143	Macrophage	0.0	0.0	broad
10.12643814086914	2.5175158977508545	Macrophage	0.0	0.0	broad
10.140071868896484	2.566652774810791	Macrophage	0.0	0.0	broad
10.24156379699707	2.4534621238708496	Macrophage	0.0	0.0	broad
10.130532264709473	2.4542930126190186	Macrophage	0.0	0.0	broad
10.090229988098145	2.5964951515197754	Macrophage	0.0	0.0	broad
10.23652458190918	2.4112939834594727	Macrophage	0.0	0.0	broad
10.301074981689451	2.3949084281921387	Macrophage	0.0	0.0	broad
10.189129829406738	2.4725987911224365	Macrophage	0.0	0.0	broad
10.127370834350586	2.4662606716156006	Macrophage	0.0	0.0	broad
10.302577018737791	2.59792423248291	Macrophage	0.0	0.0	broad
10.157181739807127	2.4116082191467285	Macrophage	0.0	0.0	broad
10.156399726867676	2.438262462615967	Macrophage	0.0	0.0	broad
10.101036071777344	2.4521937370300293	Macrophage	0.0	0.0	broad
10.159177780151367	2.4466259479522705	Macrophage	0.0	0.0	broad
10.149086952209473	2.415586233139038	Macrophage	0.0	0.0	broad
9.978963851928713	2.0668928623199463	Macrophage	0.0	0.0	broad
10.148940086364746	2.3622593879699707	Macrophage	0.0	0.0	broad
10.121274948120115	2.330402374267578	Macrophage	0.0	0.0	broad
10.008223533630373	2.397090196609497	Macrophage	0.0	0.0	broad
10.137672424316406	2.5090043544769287	Macrophage	0.0	0.0	broad
10.145758628845217	2.412292003631592	Macrophage	0.0	0.0	broad
10.259575843811035	2.5189454555511475	Macrophage	0.0	0.0	broad
10.249784469604492	2.39957332611084	Macrophage	0.0	0.0	broad
10.132644653320312	2.5638134479522705	Macrophage	0.0	0.0	broad
10.147002220153809	2.1598050594329834	Macrophage	0.0	0.0	broad
10.214327812194824	2.4414639472961426	Macrophage	0.0	0.0	broad
10.12559986114502	2.365010499954224	Macrophage	0.0	0.0	broad
10.218693733215332	2.551054716110229	Macrophage	0.0	0.0	broad
10.1294527053833	2.475036859512329	Macrophage	0.0	0.0	broad
9.858363151550291	2.564127922058105	Macrophage	0.0	0.0	broad
9.955855369567873	1.9586503505706787	Macrophage	0.0	0.0	broad
10.361534118652344	2.3775429725646973	Macrophage	0.0	0.0	broad
3.420173168182373	-4.020934104919434	Malignant	0.0	0.0	broad
3.653379678726196	-3.852902173995972	Malignant	0.0	0.0	broad
3.5795857906341557	-3.903787136077881	Malignant	0.0	0.0	broad
3.40088415145874	7.968791007995605	Oligodendrocyte	0.0	0.0	broad
3.398359060287476	-3.779139757156372	Malignant	0.0	0.0	broad
3.319786548614502	-3.830144882202149	Malignant	0.0	0.0	broad
3.48189640045166	-3.927950143814087	Malignant	0.0	0.0	broad
3.283982038497925	7.763948917388916	Oligodendrocyte	0.0	0.0	broad
3.3022685050964355	7.86042308807373	Oligodendrocyte	0.0	0.0	broad
3.627254009246826	-3.969481229782105	Malignant	0.0	0.0	broad
3.5479156970977783	-4.233674049377441	Malignant	0.0	0.0	broad
2.5072460174560547	-3.686100006103516	Malignant	0.0	0.0	broad
3.314805269241333	7.954328536987305	Oligodendrocyte	0.0	0.0	broad
-0.8014928102493286	-1.699582815170288	Malignant	0.0	0.0	broad
3.2873075008392334	7.835700988769531	Oligodendrocyte	0.0	0.0	broad
3.2464215755462646	-3.932580947875977	Malignant	0.0	0.0	broad
3.3512370586395264	-3.918326377868652	Malignant	0.0	0.0	broad
1.7532716989517212	-2.4659438133239746	Malignant	0.8015725694635979	0.0412429822318813	broad
3.5342934131622314	-4.069723129272461	Malignant	0.0	0.0	broad
3.290579319000244	-3.72663140296936	Malignant	0.0	0.0	broad
3.635645627975464	-3.7663803100585938	Malignant	0.0	0.0	broad
3.406294822692871	-3.939777851104736	Malignant	0.0	0.0	broad
3.5332133769989014	-3.980304479598999	Malignant	0.0	0.0	broad
2.9921741485595703	-3.436897754669189	Malignant	0.0	0.1453513855726201	broad
3.391664266586304	-3.8275864124298096	Malignant	0.0	0.0	broad
3.542835235595703	-3.868791103363037	Malignant	0.0	0.0	broad
3.4598848819732666	-3.887049674987793	Malignant	0.0	0.0	broad
3.5026323795318604	-3.822516441345215	Malignant	0.0	0.0	broad
3.2640552520751958	-3.787949562072754	Malignant	0.0	0.0	broad
3.397339105606079	8.005040168762207	Oligodendrocyte	0.0	0.0	broad
3.5155017375946045	-3.883629560470581	Malignant	0.0	0.0	broad
3.202322483062744	-3.843498945236206	Malignant	0.0	0.0	broad
3.315693616867065	7.816349983215332	Oligodendrocyte	0.0	0.0	broad
3.4349961280822754	-3.996103286743164	Malignant	6.334568275666133	0.0	broad
3.5159215927124023	-4.026028633117676	Malignant	0.0	0.0	broad
3.232201099395752	-4.233786582946777	Malignant	0.0	0.1070182498821204	broad
3.4099862575531006	-3.836024284362793	Malignant	0.0	0.0	broad
3.53227972984314	-4.008072853088379	Malignant	0.0	0.0	broad
3.487525701522827	-4.049885272979736	Malignant	0.0	0.0	broad
3.3137969970703125	-3.9389967918396	Malignant	0.0	0.0	broad
3.161951780319214	-4.066962242126465	Malignant	0.0	0.0	broad
3.173402786254883	-4.039137363433838	Malignant	0.0	0.0	broad
3.41447114944458	7.882408142089844	Oligodendrocyte	0.0	0.0	broad
3.0040478706359863	-4.26981782913208	Malignant	0.0	5.312302130943205	broad
3.2114720344543457	-4.0598673820495605	Malignant	0.0	0.0	broad
2.352080106735229	-4.21939754486084	Malignant	0.0	0.0	broad
3.2540533542633057	-3.5943922996521	Malignant	0.0	0.0	broad
1.991519927978516	-3.359999179840088	Malignant	0.0	0.0	broad
3.394207715988159	-3.955620765686035	Malignant	0.0	0.0	broad
3.265511512756348	7.831199169158935	Oligodendrocyte	0.0	0.0	broad
3.174787759780884	-3.756228446960449	Malignant	5.747575378196567	0.0	broad
3.497103452682495	-3.797354459762573	Malignant	0.0	0.0	broad
2.699062824249268	-3.891923904418945	Malignant	0.0	0.0	broad
3.32070541381836	-3.900511503219605	Malignant	0.0	0.0	broad
3.415809631347656	-3.9865529537200928	Malignant	0.0	0.0	broad
3.292797088623047	-3.939605236053467	Malignant	0.0	0.0	broad
2.805736303329468	-3.874279499053955	Malignant	0.0	0.0	broad
3.14848256111145	-3.664138555526733	Malignant	0.2570106182060239	0.0	broad
3.3504209518432617	7.831811904907227	Oligodendrocyte	0.0	0.0	broad
3.2696995735168457	-3.794398784637451	Malignant	0.0	0.0690146779151804	broad
3.208850860595703	-3.815713167190552	Malignant	0.0	0.0	broad
2.574668884277344	-3.904034852981568	Oligodendrocyte	0.0	0.0257375614136082	broad
2.324816942214966	-3.9591009616851807	Malignant	0.0	0.0	broad
3.443110466003418	-3.993941307067871	Malignant	0.0	0.0	broad
3.295573711395264	-3.8814446926116943	Malignant	0.0	0.0	broad
3.38416051864624	7.941273212432861	Oligodendrocyte	0.0	0.0	broad
3.4381814002990723	7.766605854034424	Oligodendrocyte	0.0	0.0	broad
3.4119536876678467	-3.970165967941284	Malignant	0.0	0.0	broad
2.97844672203064	-3.917781114578247	Malignant	0.0	0.0	broad
3.244570255279541	7.873424053192139	Oligodendrocyte	0.0	0.0	broad
2.0401854515075684	-3.4661216735839844	Malignant	0.0	0.0	broad
1.72456693649292	-3.5461583137512207	Malignant	0.0	0.0	broad
3.3701632022857666	7.86724042892456	Oligodendrocyte	0.0	0.0	broad
3.156193733215332	-4.002583980560303	Malignant	0.0	0.0	broad
3.379704713821411	7.843538761138916	Oligodendrocyte	0.0	0.0	broad
3.066211938858032	-3.968164205551148	Malignant	0.0	0.0	broad
3.178740262985229	-4.128307819366455	Malignant	0.0	0.1230039540548197	broad
3.277895450592041	7.781688690185547	Oligodendrocyte	0.0	0.0	broad
3.2487881183624268	-3.89755654335022	Malignant	0.0	0.0	broad
3.310894012451172	7.858292579650879	Oligodendrocyte	0.0	0.0	broad
3.3170583248138428	-3.821662664413452	Malignant	0.0	0.0	broad
3.138906955718994	-4.086002349853516	Malignant	0.0	0.1056780778945371	broad
2.878626823425293	-4.136178016662598	Malignant	0.0	0.0	broad
0.7702404856681824	-3.000476360321045	Malignant	0.0	0.0	broad
3.268263578414917	7.79590368270874	Oligodendrocyte	0.0	0.0	broad
3.161811113357544	-3.872943639755249	Malignant	0.0	0.0	broad
3.111501216888428	-4.120934009552002	Malignant	0.0	0.0	broad
3.095126152038574	-4.097488880157471	Malignant	0.0	0.0	broad
3.171847105026245	-3.848885536193848	Malignant	0.0	0.0	broad
3.337658166885376	-3.604825973510742	Malignant	0.0	0.0	broad
3.276829481124878	7.805324554443359	Oligodendrocyte	0.0	0.0	broad
3.25608491897583	-3.8826496601104736	Malignant	0.0	0.0	broad
3.1174919605255127	-4.220739364624023	Malignant	0.0	0.0	broad
3.001926898956299	-3.934158802032471	Malignant	0.0	0.0	broad
3.297783374786377	-4.051233768463135	Malignant	0.0	0.0	broad
2.632687568664551	-3.480332612991333	Malignant	0.0	0.0	broad
2.916454792022705	-3.8956143856048575	Malignant	0.0	0.0	broad
3.25674057006836	-3.837601900100708	Malignant	0.0	0.0	broad
2.86683988571167	-4.229633808135986	Malignant	0.0	0.0	broad
2.9133224487304688	-3.858227014541626	Malignant	0.0	0.0	broad
3.05289626121521	-3.975797891616821	Malignant	0.0	0.0	broad
3.1347813606262207	-3.9619293212890634	Malignant	0.0	0.0	broad
3.046791315078736	-3.9712843894958496	Malignant	0.0	0.0	broad
2.935948371887207	-3.946582078933716	Malignant	0.0	0.0	broad
3.057130813598633	-4.067671775817871	Malignant	0.0	0.0	broad
3.165523767471313	-3.980324268341065	Malignant	0.0	0.0	broad
3.030674934387207	-3.9288604259490967	Malignant	0.0	0.0	broad
3.104578733444214	-4.002685546875	Malignant	0.0	0.0	broad
3.0041215419769287	-3.9415884017944336	Malignant	0.0	0.0	broad
3.12129282951355	-4.053804874420166	Malignant	0.0	0.0	broad
3.08725643157959	-4.062082290649414	Malignant	0.0	0.0	broad
3.2927699089050293	7.937521457672119	Oligodendrocyte	0.0	0.0	broad
-0.6545304656028748	-2.1269314289093018	Malignant	0.0	0.0	broad
2.520965576171875	-4.127982139587402	Malignant	0.0	0.0	broad
3.0694425106048584	-4.062736511230469	Malignant	0.0	0.0	broad
2.8284599781036377	-4.246867656707764	Malignant	0.0	0.4562804815107251	broad
2.9979162216186523	-4.150060653686523	Malignant	0.0	0.0	broad
2.2009432315826416	-3.9559884071350098	Oligodendrocyte	0.0	0.0	broad
3.402334451675415	7.862778663635254	Oligodendrocyte	0.0	0.0	broad
3.0545763969421387	-4.115287780761719	Malignant	0.0	0.0	broad
3.121577024459839	-3.950707197189331	Malignant	0.0	0.0	broad
3.116979122161865	-4.062379837036133	Malignant	0.0	0.0	broad
3.023944139480591	-3.9619338512420654	Malignant	0.0	0.0	broad
2.9158191680908203	-3.729280710220337	Malignant	0.0	0.0	broad
2.8447651863098145	-3.825800895690918	Malignant	0.0	0.0	broad
2.8044238090515137	-4.100428104400635	Malignant	0.0	0.0	broad
2.915107011795044	-4.081386089324951	Malignant	0.0	0.0	broad
3.0636913776397705	-3.7370834350585938	Malignant	0.0	0.0	broad
3.002494096755981	-3.9460794925689697	Malignant	0.0	0.0	broad
2.9925730228424072	-3.898473024368286	Malignant	0.0	0.0	broad
3.046930313110352	-4.108677864074707	Malignant	0.0	0.0	broad
2.8931002616882324	-3.8703577518463135	Malignant	0.0	0.0	broad
2.8594295978546143	-3.9802651405334473	Malignant	0.0	0.0	broad
2.894568681716919	-3.7230148315429688	Malignant	0.963474123974886	0.0	broad
2.995103359222412	-3.930917978286743	Malignant	0.0	0.0	broad
2.840369462966919	-3.932025194168091	Malignant	0.0	0.0	broad
3.122832536697388	-3.997557878494263	Malignant	0.0	0.0	broad
2.9171082973480225	-3.813126564025879	Malignant	0.0	0.0565835283663675	broad
2.792304039001465	-3.583876609802246	Malignant	0.0	0.0	broad
2.969465732574463	-3.871161460876465	Malignant	0.0	0.0	broad
2.9139859676361084	-3.587952136993408	Malignant	0.0	0.0	broad
3.0096209049224854	-3.8506789207458496	Malignant	0.0	0.0	broad
2.9754230976104736	-3.960643768310547	Malignant	0.0	0.0	broad
2.928405284881592	-3.8198182582855225	Malignant	0.0	0.0	broad
2.895671367645264	-3.641060113906861	Malignant	0.0	0.0	broad
2.9637813568115234	-3.9981842041015625	Malignant	0.0	0.0	broad
3.123425245285034	-3.904431343078613	Malignant	0.0	0.0	broad
2.3662209510803223	-3.969513177871704	Malignant	0.0	0.0	broad
2.994357824325561	-3.992786407470703	Malignant	0.0	0.0	broad
2.90228533744812	-3.891937732696533	Malignant	0.0	0.0	broad
2.813612461090088	-3.841920137405396	Malignant	0.0	0.0	broad
2.953239917755127	-4.097871780395508	Malignant	0.0	0.0	broad
2.950101137161255	-4.052845001220703	Malignant	0.0	0.0	broad
2.963329553604126	-4.008467674255371	Malignant	0.0	0.0	broad
2.811723232269287	-3.8447210788726807	Malignant	0.0	0.0	broad
2.7693588733673096	-3.8255903720855713	Malignant	0.0	0.0	broad
2.787948608398437	-3.72343635559082	Malignant	0.0	0.0	broad
2.66046404838562	-3.638339042663574	Malignant	0.0	0.0	broad
2.7388834953308105	-3.77605414390564	Malignant	0.0	0.0	broad
2.7101776599884038	-4.116705417633057	Malignant	0.0	0.0	broad
2.9393789768218994	-3.909827947616577	Malignant	0.0	0.0	broad
2.617880344390869	-3.704782009124756	Malignant	0.0	0.0	broad
2.785816192626953	-3.750748872756958	Malignant	0.0	0.0454429707611671	broad
2.6926302909851074	-3.702772617340088	Malignant	0.0	0.0	broad
2.514331817626953	-4.135801315307617	Malignant	0.0	0.0	broad
2.8755972385406494	-3.8135344982147217	Malignant	0.0	0.0	broad
2.7338006496429443	-3.754156827926636	Malignant	0.0	0.0	broad
2.465769529342652	-3.731340169906616	Malignant	0.0	0.0	broad
2.764082670211792	-3.947012662887573	Malignant	0.0	0.0	broad
2.8036704063415527	-3.8225831985473633	Malignant	0.0	0.0	broad
2.8429489135742188	-3.834130764007568	Malignant	0.0	0.0	broad
2.7247800827026367	-3.8384625911712646	Malignant	0.0	0.0	broad
2.7602505683898926	-3.855445623397827	Malignant	0.0	0.0	broad
2.711922407150269	-4.090510368347168	Malignant	0.0	0.0	broad
2.776997327804565	-3.9631597995758057	Malignant	0.0	0.0	broad
2.597269058227539	-3.785968542098999	Malignant	0.0	0.0	broad
2.683474063873291	-3.862830877304077	Malignant	0.0	0.0	broad
2.8370580673217773	-3.872711658477783	Malignant	0.0	0.0	broad
2.687422513961792	-3.69968056678772	Malignant	0.0	0.0	broad
2.289454698562622	-3.804242610931397	Malignant	0.0	0.1479578813871014	broad
2.702688694000244	-3.869573593139648	Malignant	0.0	0.0	broad
2.005645751953125	-2.889533758163452	Malignant	0.0	0.0	broad
2.8509504795074463	-3.8721227645874015	Malignant	0.0	0.0	broad
2.85002875328064	-3.985880136489868	Malignant	0.0	0.0	broad
2.544731616973877	-3.757136106491089	Malignant	0.0	0.0440443327060212	broad
2.6093671321868896	-3.661811590194702	Malignant	0.0	0.0	broad
2.5584917068481445	-3.7869677543640137	Malignant	0.0	0.0	broad
2.797070026397705	-3.840447664260864	Malignant	0.0	0.0	broad
2.6804118156433105	-3.773676872253418	Malignant	0.0	0.0	broad
2.663489818572998	-3.746652364730835	Malignant	0.0	0.0	broad
2.6286754608154297	-3.7711341381073	Malignant	0.0	0.0	broad
2.552621364593506	-3.6075289249420166	Malignant	0.0	0.0	broad
2.6817355155944824	-3.8211476802825928	Malignant	0.0	0.0	broad
2.7411081790924072	-3.9197731018066406	Malignant	0.0	0.0	broad
2.577951192855835	-3.664786338806152	Malignant	0.0	0.0	broad
2.5717577934265137	-3.8303780555725098	Malignant	0.0	0.0	broad
2.470634937286377	-3.6347732543945312	Malignant	0.0	0.0	broad
2.4086058139801025	-3.664240837097168	Malignant	0.0	0.0	broad
2.2936882972717285	-3.53223180770874	Malignant	0.0	0.0	broad
2.357434034347534	-3.521718740463257	Malignant	0.0	0.0	broad
2.620304107666016	-3.641883134841919	Malignant	0.0	0.0	broad
2.52095103263855	-3.748363971710205	Malignant	0.0	0.0	broad
2.6387486457824707	-3.956968545913696	Malignant	5.052198499662701	0.0	broad
2.5154685974121094	-3.694621801376343	Malignant	0.0	0.0	broad
2.65804123878479	-3.8097753524780273	Malignant	0.0	0.0	broad
2.643812894821167	-3.719444990158081	Malignant	0.0	0.0	broad
2.7118031978607178	-3.8241078853607178	Malignant	0.0	0.0	broad
2.7649600505828857	-3.947857141494751	Malignant	0.0	0.0	broad
2.59124493598938	-3.812424898147583	Malignant	0.0	0.0	broad
2.6086642742156982	-3.767253160476685	Malignant	0.0	0.0	broad
2.4662113189697266	-3.753098726272583	Malignant	0.0	0.0	broad
2.6246278285980225	-3.719132661819458	Malignant	0.0	0.0	broad
2.477336406707764	-3.8625316619873047	Malignant	0.0	0.0621217119077974	broad
2.516604423522949	-3.813652992248535	Malignant	0.0	0.0	broad
2.4823272228240967	-4.021788597106934	Malignant	0.0	0.0	broad
2.485985517501831	-3.664717435836792	Malignant	0.0	0.0	broad
2.481755256652832	-3.685089111328125	Malignant	0.0	0.0	broad
2.452949047088623	-3.6348843574523926	Malignant	0.0	0.0	broad
2.5872597694396973	-3.8332347869873047	Malignant	0.0	0.0	broad
2.619948625564575	-3.848085165023804	Malignant	0.0	0.0	broad
2.5276308059692383	-3.7541229724884033	Malignant	0.0	0.0	broad
2.4351627826690674	-3.704312324523926	Malignant	0.0	0.0	broad
2.203207731246948	-3.551111936569214	Malignant	0.0	0.0	broad
2.3451521396636963	-3.634232997894287	Malignant	0.0	0.0	broad
2.4719491004943848	-3.724933385848999	Malignant	0.0	0.0	broad
2.646559476852417	-3.817854404449463	Malignant	0.0	0.0	broad
2.599193572998047	-3.889512300491333	Malignant	0.0	0.0	broad
2.595855951309204	-3.9265778064727774	Malignant	0.0	0.0	broad
2.45627236366272	-3.757950782775879	Malignant	0.0	0.0	broad
2.3865466117858887	-3.7982969284057617	Malignant	0.0	0.0	broad
2.4213006496429443	-3.67514705657959	Malignant	0.0	0.0	broad
2.5511207580566406	-3.854925632476807	Malignant	0.0	0.0	broad
2.529840469360352	-3.770409107208252	Malignant	0.0	0.0	broad
2.361473560333252	-3.642141342163086	Malignant	0.0	0.0	broad
2.321852684020996	-3.977016687393189	Malignant	0.0	0.0	broad
2.515308380126953	-3.846776247024536	Malignant	0.0	0.0	broad
2.414386987686157	-3.85463809967041	Malignant	0.0	0.0	broad
2.458440065383911	-3.8143696784973145	Malignant	0.0	0.0	broad
2.2131502628326416	-3.737550735473633	Malignant	0.0	0.0	broad
2.160745620727539	-3.5753116607666016	Malignant	0.0	0.0	broad
2.4453916549682617	-3.689298629760742	Malignant	0.0	0.0	broad
2.581990957260132	-3.860689401626587	Malignant	0.0	0.0	broad
2.114656686782837	-3.6844654083251953	Malignant	0.0	0.0	broad
2.3528077602386475	-3.570695400238037	Malignant	0.0	0.295135249000818	broad
2.37989354133606	-3.865127086639404	Malignant	0.0	0.0	broad
2.498326301574707	-3.750198364257813	Malignant	0.0	0.0	broad
2.374095678329468	-3.889944314956665	Malignant	0.0	0.0	broad
2.3636746406555176	-3.808908939361572	Malignant	0.0	0.1083571780904185	broad
2.405740261077881	-3.771339893341065	Malignant	0.0	0.0	broad
2.2894537448883057	-3.712293863296509	Malignant	0.0	0.0	broad
2.315329074859619	-3.891273021697998	Malignant	0.0	0.0	broad
2.4964938163757324	-3.840156316757202	Malignant	0.0	0.0	broad
2.4008278846740723	-3.741903781890869	Malignant	0.0	0.0342157153379129	broad
0.8363339304924011	-1.4674105644226074	Malignant	0.0	0.0	broad
2.435192108154297	-3.964064121246338	Malignant	0.0	0.0593552776164212	broad
2.709275484085083	-3.463914394378662	Malignant	0.0	0.0	broad
2.284064292907715	-3.7394981384277344	Malignant	0.0	0.0	broad
2.009142637252808	-3.436781406402588	Malignant	0.0	0.0	broad
10.176294326782228	2.4384961128234863	Macrophage	0.0	0.0	broad
1.864120602607727	-3.54870867729187	T cell	0.0	0.0	broad
4.815984725952148	0.170853853225708	T cell	0.0	0.0	broad
4.544278621673584	0.4435270726680755	T cell	0.0	0.0	broad
4.867616176605225	-0.0152932815253734	T cell	0.0	0.0	broad
4.373909950256348	-0.0760004520416259	T cell	0.0	0.0	broad
3.904053688049317	0.7539446949958801	T cell	0.0	0.0	broad
1.4100346565246582	-2.450168371200561	T cell	0.0	0.0	broad
3.0302412509918213	-0.6831775903701782	T cell	0.0	0.0	broad
4.373682022094727	0.7574000954627991	T cell	0.0	0.0	broad
1.3659961223602295	-2.141894578933716	T cell	0.0	0.0	broad
5.150505542755127	0.1924823373556137	T cell	0.0	0.0	broad
1.9034637212753296	-2.828392744064331	T cell	0.0	0.0	broad
4.747734546661377	-0.0493425652384758	T cell	0.0	0.0	broad
4.357670783996582	0.4740155339241028	T cell	0.0	0.0	broad
1.600758075714111	-1.5295593738555908	T cell	0.0	0.0	broad
1.5770609378814695	-1.8041470050811768	T cell	0.0	0.0	broad
3.287386655807495	0.5763024091720581	T cell	0.0	0.0	broad
1.6312421560287476	-3.3098032474517822	T cell	0.0	0.0	broad
4.693081855773926	0.3452272415161133	T cell	0.0	0.0	broad
3.487617254257202	0.0181170031428337	T cell	0.0	0.0	broad
4.604969024658203	-0.561312198638916	T cell	0.0	0.0	broad
4.647799015045166	-0.0511907450854778	T cell	0.0	0.0	broad
2.3344430923461914	-1.9570600986480715	T cell	0.0	0.0	broad
1.6029263734817505	-3.60398530960083	T cell	0.0	0.0	broad
1.6456341743469238	-2.1087262630462646	T cell	0.0	0.0	broad
1.740344524383545	-3.576757431030273	T cell	0.0	0.0	broad
3.332829475402832	-1.5491315126419067	T cell	0.0	0.0	broad
4.906646728515625	0.0940553471446037	T cell	0.0	0.0	broad
2.008378028869629	-1.55840265750885	T cell	0.0	0.0	broad
4.335216999053955	-0.2590812742710113	T cell	0.0	0.0	broad
4.297828674316406	-0.0889953449368476	T cell	0.0	0.0	broad
9.83397102355957	1.8284380435943604	Macrophage	0.0	0.0	broad
10.235187530517578	2.681316614151001	Macrophage	0.0	0.0	broad
1.6577742099761963	-2.219371795654297	T cell	0.0	0.0	broad
1.9267772436141968	-0.7102833986282349	T cell	0.0	0.0	broad
4.208916664123535	-0.8482595086097717	T cell	0.0	0.0	broad
5.806668281555176	0.8375141024589539	T cell	0.0	0.0	broad
10.214927673339844	2.2653441429138184	Macrophage	0.0	0.0	broad
9.401755332946776	1.8320611715316768	T cell	0.0	0.0	broad
4.724123954772949	-0.3522378504276275	T cell	0.0	0.0	broad
4.022249221801758	-0.5796353816986084	T cell	0.0	0.0	broad
6.262142181396484	1.0524905920028689	T cell	0.0	0.0	broad
1.8356938362121584	-3.4837987422943115	Malignant	0.0	0.0	broad
4.614424705505371	-0.244852215051651	T cell	0.0	0.0	broad
10.031076431274414	2.093968391418457	Macrophage	0.0	0.0	broad
1.6753095388412476	-2.5293214321136475	T cell	0.0	0.1877677470460248	broad
10.067106246948242	2.402028083801269	Macrophage	0.0	0.0	broad
8.913763999938965	2.063505887985229	T cell	0.0	0.0	broad
4.923616409301758	0.667502760887146	T cell	0.0	0.0	broad
5.29640531539917	0.5373392701148987	T cell	0.0	0.0	broad
4.8661932945251465	0.5385485291481018	T cell	0.0	0.0	broad
9.947505950927734	2.3354275226593018	Macrophage	0.0	0.0	broad
4.808069229125977	-0.0420786365866661	T cell	0.0	0.0	broad
5.020564079284668	0.0291904006153345	T cell	0.0	0.0	broad
4.227967262268066	-0.6215394139289856	T cell	0.0	0.0	broad
4.585088729858398	-0.1877170354127884	T cell	0.0	0.0	broad
5.465362548828125	0.6784721612930298	T cell	0.0	0.0	broad
9.853614807128906	1.88129997253418	Macrophage	0.0	0.0	broad
10.059677124023438	2.236741065979004	Macrophage	0.0	0.0	broad
5.016860008239746	0.1395244598388672	T cell	0.0	0.0	broad
4.906651973724365	0.2158402204513549	T cell	0.0	0.0	broad
7.065759181976318	1.5153263807296753	T cell	0.0	0.0	broad
4.299196243286133	-0.1488641798496246	T cell	0.0	0.0	broad
4.626851558685303	-0.0394741147756576	T cell	0.0	0.0	broad
3.3540830612182617	7.965944766998291	Oligodendrocyte	0.0	0.0	broad
3.386644124984741	7.963934421539307	Oligodendrocyte	0.0	0.0	broad
3.402773141860962	8.030077934265137	Oligodendrocyte	0.0	0.0	broad
3.4494340419769287	8.029094696044922	Oligodendrocyte	0.0	0.0	broad
4.02219820022583	0.2055364996194839	T cell	0.0	0.0	broad
9.884929656982422	2.2950279712677	Macrophage	0.0	0.0	broad
1.7070430517196655	-3.184425115585327	Oligodendrocyte	0.0	0.0	broad
3.369654417037964	7.932056903839111	Oligodendrocyte	0.0	0.0	broad
3.39929747581482	7.975477695465088	Oligodendrocyte	0.0	0.0	broad
3.353612899780273	7.9640679359436035	Oligodendrocyte	0.0	0.0	broad
3.360826253890991	7.959440231323242	Oligodendrocyte	0.0	0.0	broad
3.3710477352142334	7.964671611785889	Oligodendrocyte	0.0	0.0	broad
4.003396511077881	1.989761471748352	T cell	0.0	0.0	broad
3.3886101245880127	8.000655174255371	Oligodendrocyte	0.0	0.0356239097307212	broad
9.686681747436523	1.855091452598572	Macrophage	0.0	0.0	broad
9.987991333007812	2.7177071571350098	Macrophage	0.0	0.0	broad
3.307583332061768	7.993407249450684	Oligodendrocyte	0.0	0.0	broad
4.669308185577393	0.1160284131765365	T cell	0.0	0.0	broad
1.83466911315918	-2.8531222343444824	Malignant	0.0	1.9130329999521407	broad
3.421417236328125	7.982256412506103	Oligodendrocyte	0.0	0.0	broad
3.395059585571289	7.900104999542236	Oligodendrocyte	3.43001758672766	0.0	broad
3.3228964805603027	8.00442123413086	Oligodendrocyte	0.0	0.0	broad
3.395485639572144	7.968061923980713	Oligodendrocyte	1.3923174227787602	0.0	broad
3.3315088748931885	7.886485576629639	Oligodendrocyte	0.0	0.0	broad
3.4159464836120605	7.912286758422852	Oligodendrocyte	0.0	0.0	broad
9.81541919708252	2.109612941741944	Macrophage	0.0	0.0	broad
3.328790664672852	7.9127020835876465	Oligodendrocyte	0.0	0.0	broad
3.3284544944763184	7.996584415435791	Oligodendrocyte	0.0	0.0	broad
3.406494617462158	7.985354423522949	Oligodendrocyte	0.0	0.0	broad
3.3535027503967285	8.054630279541016	Oligodendrocyte	0.0	0.0	broad
3.455851793289185	7.775732040405273	Oligodendrocyte	0.0	0.0	broad
3.376028060913086	7.925936698913574	Oligodendrocyte	0.0	0.0	broad
3.4239463806152344	7.890797615051269	Oligodendrocyte	0.0	0.0	broad
3.371989250183105	7.955049514770508	Oligodendrocyte	0.0	0.0	broad
3.278777599334717	8.022623062133789	Oligodendrocyte	0.0	0.0	broad
3.373032331466675	7.935466289520264	Oligodendrocyte	0.0	0.0	broad
2.0734376907348637	-3.813047170639038	Oligodendrocyte	0.0	0.0	broad
3.3775317668914795	7.960156440734863	Oligodendrocyte	0.0	0.0	broad
4.823386192321777	-0.088277094066143	T cell	0.0	0.0	broad
3.3219687938690186	7.902207851409912	Oligodendrocyte	0.0	0.0	broad
3.4177911281585693	7.891168594360352	Oligodendrocyte	0.0	0.0	broad
3.440009593963623	8.023714065551758	Oligodendrocyte	0.0	0.0	broad
3.3271408081054688	7.922871112823486	Oligodendrocyte	0.0	0.0	broad
3.3650214672088623	7.932332038879394	Oligodendrocyte	0.0	0.0	broad
3.3565285205841064	7.892388343811035	Oligodendrocyte	0.0	0.0	broad
3.3917572498321533	7.956569671630859	Oligodendrocyte	0.0	0.0	broad
3.4407970905303955	7.991040229797363	Oligodendrocyte	0.0	0.0	broad
4.669111728668213	-0.2558429539203644	T cell	0.0	0.0	broad
3.342945098876953	7.885783195495605	Oligodendrocyte	0.0	0.0	broad
3.387087106704712	7.910573482513428	Oligodendrocyte	0.0	0.0	broad
3.4853837490081787	7.962472915649414	Oligodendrocyte	0.0	0.0	broad
3.370763063430786	7.927338123321533	Oligodendrocyte	0.0	0.0	broad
3.3913450241088867	7.99167013168335	Oligodendrocyte	0.0	0.0	broad
3.381516218185425	7.962406158447266	Oligodendrocyte	0.0	0.0	broad
3.4099907875061035	7.980766296386719	Oligodendrocyte	0.0	0.0	broad
3.370795965194702	7.92230224609375	Oligodendrocyte	0.0	0.0	broad
3.3590848445892334	7.879658222198486	Oligodendrocyte	0.0	0.0	broad
3.2961130142211914	7.888383865356445	Oligodendrocyte	0.0	0.0	broad
1.0926599502563477	-2.372977495193481	Malignant	0.0	0.0	broad
2.27759051322937	-3.688377618789673	Malignant	0.0	0.0	broad
3.308614730834961	-1.516603946685791	Malignant	0.0	0.0	broad
1.9995815753936768	-2.404125213623047	Malignant	0.0	0.0	broad
2.009119033813477	-3.4032235145568848	Malignant	0.0	0.0	broad
2.315120220184326	-3.864925622940064	Malignant	0.0	0.0	broad
2.415071487426758	-3.814233541488648	Malignant	0.0	3.324090516037983	broad
2.140279054641724	-3.851454019546509	Malignant	0.0	2.446520920293185	broad
1.975255250930786	-3.2723629474639893	Malignant	0.0	0.0	broad
2.509089469909668	-3.683408260345459	Malignant	0.0	0.0	broad
1.802900433540344	-3.758803367614746	Malignant	0.0	0.0	broad
2.2759931087493896	-3.726297616958618	Malignant	0.0	1.1852322542301608	broad
2.3044137954711914	-3.0471811294555664	Malignant	0.0	0.0	broad
2.160331010818481	-3.631681919097901	Malignant	0.0	0.0	broad
1.769158124923706	-3.9225220680236816	Malignant	0.0	0.0	broad
2.250282526016236	-3.673354387283325	Malignant	0.0	0.0	broad
2.1066982746124268	-2.835662603378296	Malignant	0.0	2.375456535876661	broad
3.027972936630249	-1.4931957721710205	Malignant	0.0	1.9286545699001751	broad
2.166421890258789	-3.394280195236206	Malignant	0.0	0.3527585250406369	broad
2.2579305171966557	-3.701920509338379	Malignant	0.0	0.0	broad
3.083090782165528	-1.4938169717788696	Malignant	0.0	0.0	broad
3.1491174697875977	-1.304072380065918	Malignant	0.0	0.0	broad
3.087989330291748	-1.44856595993042	Malignant	0.0	0.0	broad
3.458052635192871	-1.580299735069275	Malignant	0.0	1.0179219079972623	broad
2.3176159858703613	-3.710350513458252	Malignant	0.0	0.0976107966264223	broad
1.966945052146912	-2.546472311019897	Malignant	0.0	1.6690267655096307	broad
1.790072321891785	-3.364358425140381	Malignant	0.0	0.0	broad
3.4233169555664062	-1.3815155029296875	Malignant	0.0	0.0	broad
3.227839946746826	-1.5856695175170898	Malignant	0.0	0.0	broad
3.029973268508911	-1.2499794960021973	Malignant	0.0	0.0	broad
2.3320019245147705	-3.662511110305786	Malignant	0.0	0.1531567880614205	broad
[truncated: 61,215 more rows]
