# Supplementary material for: Pan-cancer ion transport signature reveals functional regulators of glioblastoma aggression
Source: EMBO J. 2024 Jan 2;43(2):196–224. doi: 10.1038/s44318-023-00016-x (PMC10897389; doi:10.1038/s44318-023-00016-x)
Supplement: Supplementary file 12 — Source Data Fig. 4 [file 44318_2023_16_MOESM12_ESM.zip]

Archive with 30 entries (24 files):
- Figure 4/
- __MACOSX/._Figure 4
- Figure 4/4E/
- __MACOSX/Figure 4/._4E
- Figure 4/4B/
- __MACOSX/Figure 4/._4B
- Figure 4/4C/
- __MACOSX/Figure 4/._4C
- Figure 4/4D/
- __MACOSX/Figure 4/._4D
- Figure 4/4A/
- __MACOSX/Figure 4/._4A
- Figure 4/4E/key_gene_expression_pvals.csv
- __MACOSX/Figure 4/4E/._key_gene_expression_pvals.csv
- Figure 4/4E/key_gene_expression_counts.csv
- __MACOSX/Figure 4/4E/._key_gene_expression_counts.csv
- Figure 4/4B/active_pathways_pvalues.csv
- __MACOSX/Figure 4/4B/._active_pathways_pvalues.csv
- Figure 4/4B/enriched_pathways.csv
- __MACOSX/Figure 4/4B/._enriched_pathways.csv
- Figure 4/4C/active_pathways_pvalues.csv
- __MACOSX/Figure 4/4C/._active_pathways_pvalues.csv
- Figure 4/4C/enriched_pathways.csv
- __MACOSX/Figure 4/4C/._enriched_pathways.csv
- Figure 4/4D/ppi_network_nodes.csv
- __MACOSX/Figure 4/4D/._ppi_network_nodes.csv
- Figure 4/4D/ppi_network.csv
- __MACOSX/Figure 4/4D/._ppi_network.csv
- Figure 4/4A/dgea_volcano_plot_data.csv
- __MACOSX/Figure 4/4A/._dgea_volcano_plot_data.csv
