# Supplementary material for: Pan-cancer ion transport signature reveals functional regulators of glioblastoma aggression
Source: EMBO J. 2024 Jan 2;43(2):196–224. doi: 10.1038/s44318-023-00016-x (PMC10897389; doi:10.1038/s44318-023-00016-x)
Supplement: Supplementary file 12 — Source Data Fig. 4 [file 44318_2023_16_MOESM12_ESM.zip › Figure 4/4E/key_gene_expression_pvals.csv]

variable	value	kd	gene	data_source	fdr	logFC	gjb
control_c	30.10217858771328	False	GJB2	GJB2_cell	1.7198879728535855e-16	-4.96257220940041	True
control_c	829.9396797673511	False	MKI67	GJB2_cell	3.707305912281844e-07	-0.700537751904754	True
control_c	245.2875784445892	False	NGFR	GJB2_cell	3.792346178396194e-16	-2.44261113795997	True
control_c	713.7022057573464	False	RAC1	GJB2_cell	9.707007558900647e-17	-1.83435022346496	True
control_c	133.3288011980112	False	PTCH1	GJB2_cell	3.131920040178312e-12	1.22896818821468	True
control_c	72.42593679160704	False	CDC42SE2	GJB2_cell	2.8907267742008738e-15	-2.02662694828833	True
control_c	19.64012599798668	False	RAC3	GJB2_cell	7.71138314177467e-08	-1.1102992883746	True
control_c	38.77474410945924	False	SCN9A	SCN9A_cell	5.277073640028409e-12	-1.49380173334392	False
control_c	829.9396797673511	False	MKI67	SCN9A_cell	1.316988116755895e-15	-1.99630545945269	False
control_c	245.2875784445892	False	NGFR	SCN9A_cell	1.0691682944006963e-14	-1.2427346630248	False
control_c	529.2275476774296	False	MALAT1	SCN9A_cell	2.591283755430811e-16	-1.71669039313672	False
control_c	392.1556004004408	False	AKT1	SCN9A_cell	4.952410819137275e-05	0.463356002511764	False
control_c	110.4617874963588	False	PIK3R1	SCN9A_cell	6.223601126354266e-05	-0.497621502753239	False
control_c	133.3288011980112	False	PTCH1	SCN9A_cell	0.0005923215419891	0.516712514486762	False
