# Supplementary material for: Pan-cancer ion transport signature reveals functional regulators of glioblastoma aggression
Source: EMBO J. 2024 Jan 2;43(2):196–224. doi: 10.1038/s44318-023-00016-x (PMC10897389; doi:10.1038/s44318-023-00016-x)
Supplement: Supplementary file 12 — Source Data Fig. 4 [file 44318_2023_16_MOESM12_ESM.zip › Figure 4/4E/key_gene_expression_counts.csv]

gene	variable	value	gjb	scn	kd
AKT1	control_b	242.164665478951	True	True	True
AKT1	SCN9A_c	326.796333667034	False	True	False
AKT1	SCN9A_a	318.708200555937	False	True	False
AKT1	control_a	239.053092412345	True	True	True
AKT1	control_c	246.928218509796	True	True	True
AKT1	SCN9A_b	323.79718694953	False	True	False
CDC42SE2	GJB2_a	16.0407036674777	True	False	False
CDC42SE2	GJB2_b	14.8139608275668	True	False	False
CDC42SE2	control_a	58.9500444095154	True	True	True
CDC42SE2	control_c	60.3549473263392	True	True	True
CDC42SE2	control_b	59.7611764814507	True	True	True
CDC42SE2	GJB2_c	14.4257978301841	True	False	False
GJB2	GJB2_a	0.859323410757736	True	False	False
GJB2	control_a	22.7342599224924	True	True	True
GJB2	GJB2_c	0.633327709617838	True	False	False
GJB2	control_c	25.0851488230944	True	True	True
GJB2	control_b	23.8943243826513	True	True	True
GJB2	GJB2_b	0.857289399743451	True	False	False
MALAT1	control_a	441.022956397858	True	True	True
MALAT1	control_b	391.795896405979	True	True	True
MALAT1	control_c	378.337939674695	True	True	True
MALAT1	SCN9A_a	112.063884054631	False	True	False
MALAT1	SCN9A_c	121.411485848459	False	True	False
MALAT1	SCN9A_b	122.668329678852	False	True	False
MKI67	control_b	691.616399806126	True	True	True
MKI67	control_c	644.644732867735	True	True	True
MKI67	SCN9A_b	161.671654039	False	True	False
MKI67	control_a	668.437842617766	True	True	True
MKI67	SCN9A_c	137.401413523602	False	True	False
MKI67	GJB2_c	397.800171385515	True	False	False
MKI67	GJB2_b	462.11327803771	True	False	False
MKI67	SCN9A_a	184.916020800373	False	True	False
MKI67	GJB2_a	413.398214160453	True	False	False
NGFR	SCN9A_a	81.5010065851858	False	True	False
NGFR	SCN9A_b	74.5874278881031	False	True	False
NGFR	control_b	185.193696727959	True	True	True
NGFR	SCN9A_c	80.1945606814606	False	True	False
NGFR	GJB2_a	33.4499594335697	True	False	False
NGFR	control_a	190.512375280537	True	True	True
NGFR	GJB2_c	39.8996457059238	True	False	False
NGFR	control_c	204.406315370491	True	True	True
NGFR	GJB2_b	36.7948610369889	True	False	False
PIK3R1	control_c	90.0766876380624	True	True	True
PIK3R1	control_a	90.7563222025096	True	True	True
PIK3R1	SCN9A_c	60.005964907812	False	True	False
PIK3R1	SCN9A_b	62.0301124424387	False	True	False
PIK3R1	SCN9A_a	64.4155091109477	False	True	False
PIK3R1	control_b	92.051489580299	True	True	True
PTCH1	GJB2_a	111.107334331676	True	False	False
PTCH1	GJB2_b	109.733043167162	True	False	False
PTCH1	control_b	44.4657650135751	True	True	True
PTCH1	SCN9A_a	58.6584393098457	False	True	False
PTCH1	control_a	47.9262776744435	True	True	True
PTCH1	GJB2_c	105.836097251692	True	False	False
PTCH1	SCN9A_c	66.3739448572124	False	True	False
PTCH1	control_c	42.6804190876345	True	True	True
PTCH1	SCN9A_b	61.9998538510034	False	True	False
RAC1	GJB2_a	169.827767400121	True	False	False
RAC1	GJB2_b	174.16691445188	True	False	False
RAC1	GJB2_c	166.917036357057	True	False	False
RAC1	control_c	594.751838131122	True	True	True
RAC1	control_b	582.08806362323	True	True	True
RAC1	control_a	588.886004637789	True	True	True
RAC3	GJB2_a	7.22468200896319	True	False	False
RAC3	control_a	13.7706725444668	True	True	True
RAC3	control_b	14.7627354466062	True	True	True
RAC3	GJB2_b	7.54414671774237	True	False	False
RAC3	GJB2_c	6.61475607823075	True	False	False
RAC3	control_c	16.3667716649889	True	True	True
SCN9A	control_a	32.3122867578827	True	True	True
SCN9A	SCN9A_a	11.9386240115018	False	True	False
SCN9A	SCN9A_c	9.09711421342922	False	True	False
SCN9A	SCN9A_b	10.3484382708849	False	True	False
SCN9A	control_b	31.022036857731	True	True	True
SCN9A	control_c	28.9687895571595	True	True	True
