# Supplementary material for: Pan-cancer ion transport signature reveals functional regulators of glioblastoma aggression
Source: EMBO J. 2024 Jan 2;43(2):196–224. doi: 10.1038/s44318-023-00016-x (PMC10897389; doi:10.1038/s44318-023-00016-x)
Supplement: Supplementary file 12 — Source Data Fig. 4 [file 44318_2023_16_MOESM12_ESM.zip › Figure 4/4B/active_pathways_pvalues.csv]

Unnamed: 0	GJB2_cell	GJB2_tcga	SCN9A_cell	SCN9A_tcga
A2M	0.511772356158471	0.0212704681805412	0.0016304149459596	0.689162783481763
A4GALT	0.269571954094271	2.35048954805017e-05	0.0656035129052208	0.262322972623997
AAAS	0.996090905332915	0.924699000283488	0.0125407561613046	0.854085213718971
AACS	0.0004476729207946	0.96244712542934	0.99999056308526	0.0916708250066874
AADAT	7.9815555595813e-13	0.893140621851453	0.988687881054789	0.999984903294278
AAGAB	0.99996790109036	0.999942601110427	0.99985547092933	0.999976502322776
AAK1	0.184564136701106	0.991538903608301	0.679316455812806	0.0005277655602133
AAMP	0.992620416530861	0.999965335755862	0.836255840764279	0.999996093549935
AANAT	0.0707029510382739	0.524301189297347		0.518442435298627
AARS2	0.788048518909846	0.749047769176446	0.999995428826447	0.986696430753098
AARSD1	0.127723709582938	0.761942018079747	0.0015424885104995	0.524366078906016
AASDH	0.935355886346391	0.995748476388244	0.999981831763179	0.960444447283897
AASDHPPT	0.993470532982147	0.931401126179073	0.999147856529045	0.999011054592015
AASS	0.998609692253838	0.828740411412985	0.741582154657748	0.693922466787342
AATF	1.68376750751569e-11	0.996054587287324	0.999997614241702	0.998963796578174
AATK	0.0014186305323024	0.0407087893188689	0.0016202498221229	1.31170809742214e-05
ABAT	2.45384756097905e-14	0.980680037106431	0.989918511114207	0.238644606405785
ABCA1	3.5970928037736407e-19	0.0302092466405629	3.11092521096509e-07	0.75161633587934
ABCA10	0.0369684501108377	0.602189571952486		0.0003590357989032
ABCA11P	0.406343580720481	0.139008683759915	0.336576166955494	0.900612997543508
ABCA12	0.729671210421699	0.97251952483336	0.703800195465256	0.309723711246014
ABCA13	4.0259342479978e-10	0.0002746469385173	9.61295469520113e-12	0.006635834515074
ABCA17P	0.105425896430575	0.686875815905406	0.474414962097088	0.631569804552574
ABCA2	5.357073401255799e-12	0.305126219403946	0.956809496816443	0.0006077948020383
ABCA3	1.87901057136735e-07	0.873344730045392	0.998251907911343	0.903819675322682
ABCA4	0.0033442654876026	0.02356531537237	0.0001082312924602	0.226224040853592
ABCA5	0.005756109448112	0.717750394250799	0.030248945559726	0.0179164509020352
ABCA7	8.41818545822334e-09	0.518915991376441	5.17170982877262e-05	0.995232055001409
ABCA9	0.0011842680484376	0.0001317778333106		2.1360302106558001e-10
ABCB1	0.0547398977057902	0.996017776571584	4.00636352475516e-08	0.699333609164696
ABCB10	5.6676389228920205e-09	0.999478470283086	0.631145270601797	0.999931953301245
ABCB11	0.0008250628244042
ABCB4	1.71831806895863e-07	0.74785335471668	3.15764464164492e-05	0.85781891403263
ABCB6	0.0769885852345174	0.274802752202403	3.67867546908496e-07	0.57766013823564
ABCB7	1.23459359155143e-07	0.988569787695081	0.999970465301112	0.813697147096066
ABCB8	0.97774891861552	0.864779499559249	0.114916124465258	0.992278926440762
ABCB9	2.22963469767801e-05	0.40131614744705	0.999246987776998	0.716524687358487
ABCC1	0.999426284460768	0.446295136879788	0.921022555959295	0.560883854025052
ABCC10	0.987747496463419	0.999986241917216	0.961987559571295	0.988299272795048
ABCC2	0.0024370343441138	0.890231055639055	0.56286346536718	0.179952319255883
ABCC3	0.004018924391469	0.007545448459349	0.988656075657746	0.392291038473685
ABCC4	0.0007611675939135	0.975731517883334	0.999990805389417	0.962503315236446
ABCC5	1.34562437972624e-08	0.688588818082296	0.979894613049295	0.955648367622171
ABCC6	0.252753268007847	0.812312714276584	0.0127697603079503	0.694019127896045
ABCC6P1	0.799026281156333	0.716941985110089		0.0201105682477128
ABCC6P2	0.740181574545687	0.668608043599748	0.469542038248333	0.0919788326471803
ABCD1	0.0001608337668193	0.739922360983663	0.99699582950948	0.989592629480233
ABCD2	0.010930170403537	0.573322953688018		0.153421908869413
ABCD3	0.5071742318868	0.972607656448681	0.999998897245631	0.65750397550625
ABCD4	0.364196450374448	0.880845505148167	0.999951723342236	0.265737064178408
ABCE1	1.0229391918683801e-15	0.999981714267425	0.999993214981391	0.998908670306655
ABCF1	0.873959793210497	0.968629557487713	0.810742995030226	0.982227030965128
ABCF2	0.0019021935707462	0.997102545946321	0.998199628130434	0.999818233382414
ABCF3	0.995248490025648	0.999886095309935	0.998652364291902	0.999991560837082
ABCG1	0.0001193345135007	0.822436004138636	0.819194162764786	0.515784808312257
ABCG4	8.616695973388841e-09	0.449493388322697	0.511761772198153	2.14171590331449e-05
ABHD1	0.489487820869531	0.859755242354598		0.860403243523372
ABHD10	0.0030599649725347	0.6486149152189	0.986612812183566	0.988595605172778
ABHD11	0.875673023783927	0.992199228812686	0.987084780647356	0.3785523086005
ABHD12	0.998475133992792	0.998651066645678	0.999712010624637	0.998995548668986
ABHD12B	0.396794772445581	0.773974077343183	0.154287726491338	0.0801274490477659
ABHD13	0.848788877235323	0.998863241678616	0.948282011354645	0.999184784385262
ABHD14A	0.0065761059237991	0.354890008984333	0.0099407027233775	0.984015914617825
ABHD14B	0.0036892831279127	0.753971807362414	0.991828672944917	0.998457062640759
ABHD15	4.95276571103038e-10	0.676928318503518	0.959163100039189	0.946008693841664
ABHD2	3.7222376942133395e-11	0.227647991199055	0.999621102327793	0.930691561248816
ABHD3	5.64411943594094e-07	0.97437600340572	0.920695852298319	0.355965059755169
ABHD4	4.5412141823542e-09	0.991705570118344	0.999915495563579	0.125705978509863
ABHD5	0.898777993946319	0.992858292756679	0.998135657545487	0.992930402775236
ABHD6	0.990944087734239	0.438497828474713	0.996347902702806	0.935243076670881
ABHD8	0.950214490194388	0.991739909228053	0.554454936218579	0.971523825737941
ABI1	1.88224290845119e-06	0.993518699152712	0.660872901354131	0.999655953500075
ABI2	0.986249821198581	0.993459184193946	0.999999607416254	0.998064019023563
ABI3BP	0.988807008324528	0.439834200826002	0.0584124387811924	0.100351719768658
ABL1	0.999632641297272	0.983415936652196	0.999999845680698	0.967336759365004
ABL2	0.999577960009061	0.245015224218511	0.999998904321463	0.365772690604608
ABLIM1	1.97945553676077e-12	0.984911886605016	0.897821131104321	0.991463695793544
ABLIM2	0.0167768919323736	0.428246308198568	0.901932999258668	0.000391411604423
ABLIM3	0.991533187053016	0.682436903935766	0.918020570733164	0.0107319876736255
ABR	0.999290336230032	0.929258331699693	0.999999952487012	0.0737879240769423
ABT1	0.97027522386864	0.695828304749089	0.0371669413649293	0.838358534159842
ABTB1	1.64086738878015e-06	0.935482828916532	0.799803942143693	0.629960907236424
ABTB2	0.95561849823787	0.702695811524675	0.999128514056469	0.650483176623715
ACAA1	0.590909985747555	0.999999035175758	0.904388764335531	0.999869529034541
ACAA2	0.893363294710171	0.872740550927084	0.989386453272557	0.999277165716554
ACACA	0.996156430159023	0.969947900168914	0.999992075724813	0.825418735157823
ACACB	0.003290270697099	0.828355128725151	0.995991779346761	0.714350364702778
ACAD10	0.990569195738536	0.999595522342494	0.70457243770183	0.999871528249997
ACAD11	0.940770330547894	0.791393290698156	0.932705549865169	0.988988594404975
ACAD8	0.335270663979057	0.996532660663909	0.992921256293579	0.983147735091282
ACAD9	0.311788545140747	0.999999952891641	0.826564963899509	0.99999561984534
ACADM	0.985940426451244	0.999324412170022	0.996383151756537	0.991267569466432
ACADS	0.979654490076527	0.992136940591575	0.0507479224517507	0.97741670619032
ACADSB	0.145969643841656	0.987770917735632	0.994581597471736	0.197065778490863
ACADVL	0.997883652762038	0.997481420391634	0.999983008134275	0.980543726995611
ACAP1	0.889191021172218	0.273562423615021	0.401936408245783	0.507050182873811
ACAP2	0.994400171817832	0.999974486924054	0.99994790263576	0.999961395127814
ACAP3	0.0906384941703694	0.0889147427767547	0.999975354252205	0.851157844687632
ACAT1	0.999506489517668	0.992577391148826	0.999986131272858	0.998823440781355
ACAT2	7.77545636760989e-05	0.190452727727962	2.88760383362493e-07	0.96801117116696
ACBD3	0.0129121894741405	0.981469741372985	0.996045319141057	0.999182874223134
ACBD4	0.0719182812827172	0.97866254686238	0.945230339313309	0.955025198952294
ACBD5	0.0668783717709453	0.990992153195145	0.845336983336448	0.993915074411662
ACBD6	0.993570931095658	0.966926200029972	0.0002677724116863	0.972148495306967
ACBD7	0.0667981623136056	0.539597103797653	5.74877330972533e-06	0.0486104003411647
ACCS	0.367807645030005	0.153944941762854	0.0621050372286372	0.957226950031664
ACD	0.23475603638631	0.955298521488747	0.999818250623882	0.997773759508115
ACE	0.100337965425438	0.189523408740023	0.105393103004431	0.177176838827425
ACER2	0.895616478930944	0.227029467820477	0.689639248863696	0.225110850305963
ACER3	0.746518418215018	0.997237519043775	0.999856660127308	0.998541162428559
ACHE	0.0012640242953305	0.99824529250618	0.274768488297464	0.960912599155729
ACIN1	0.0002978713516005	0.969391506898492	0.0341576868999672	0.712247234284724
ACLY	0.0045304734630955	0.992882130881772	0.999999699609209	0.93532157622155
ACO1	0.998855780234673	0.995123620479465	0.905636385908091	0.999571589400084
ACO2	0.007131733976253	0.995299235924598	0.318016131542386	0.909156792954867
ACOT1	0.0001122851305628	0.923657069194261	0.457379462341561	0.394604478123393
ACOT12	0.881620992879591	0.49082319230487	0.0006129553941463	0.862762448173098
ACOT13	0.150899099297836	0.979683343791795	0.999717089958722	0.999904183585654
ACOT2	8.05729736932295e-08	0.858156484247761	0.556386236345941	0.0891131285848872
ACOT7	0.999987451401736	0.475388543152609	0.0103402428927671	0.0032319892674007
ACOT8	0.999890510352497	0.922969331796069	0.999944520209465	0.99238203285205
ACOT9	0.965744876615747	0.990257470691319	0.998905772379015	0.998516780144929
ACOX1	0.562581809425492	0.999995787077486	0.922695273677312	0.999317741104497
ACOX2	5.3022773235359295e-11	0.106927415137893	0.049583082799689	0.784926319820087
ACOX3	0.0079516327108516	0.999949445265509	0.201409148299611	0.992119494879012
ACP1	1.7766042263804802e-19	0.996348815198682	0.99994476955979	0.999992452616666
ACP2	9.38088242361116e-10	0.995165202364244	0.0998146601342352	0.993962477924777
ACP6	0.411168123005863	0.602191592410311	0.986176325982843	0.811692246732607
ACRV1	0.770407478634674	0.0150674507660532	0.785692498466584	0.546389860989213
ACSBG1	0.120475526464347	0.991435618838981	7.41899363279044e-06	0.01280076423779
ACSF2	0.0187402831561315	0.929156985242635	0.141787522101112	0.824475600213593
ACSF3	0.885045861760999	0.999934452462543	0.989619781637483	0.995709402741331
ACSL1	0.999996194846711	0.0605830085782121	0.999997962165714	0.0935019184631575
ACSL3	0.995366362469196	0.982570689152226	0.999999435853206	0.410693130839007
ACSL4	0.0107928825456015	0.514909774372608	0.952797073496428	0.0478484948263121
ACSL5	0.0006118362841167	0.729713933816483	9.13831837134736e-10	0.987350399653422
ACSL6	1.93004268051943e-05	0.410421588756677		0.0346473847439131
ACSS1	0.0481131784294123	0.659137613023771	0.0006751480483573	0.839973777470957
ACSS2	0.608654636647717	0.999655184495502	0.999953711272865	0.998126976126144
ACSS3	0.394795512095047	0.484424750107782	0.99779649412416	0.520420287155624
ACTA1	0.432994112555164	0.745242988791199	0.0679543812370644	0.349374588522906
ACTA2	0.85622272144735	0.0028143763298212	0.440835282536636	0.482073026260901
ACTB	0.999174448381764	0.892438309459839	2.50984411479171e-06	0.99153192244866
ACTG1	0.999983477694513	0.9737127959883	6.53198121630474e-07	0.999574467751095
ACTG2	0.240673802879716	5.31997946570015e-09	0.0272342176341545	1.06514401016647e-07
ACTL6A	0.99986420289305	0.775821216754543	0.999990499045676	0.844642170087392
ACTN1	1.62714362363532e-10	0.119120410544448	0.999993976602936	0.676503015823452
ACTN4	0.99946289292336	0.5228528230838	0.998177877014702	0.806258594840419
ACTR10	0.126253317973928	0.753128080097352	0.999881684552758	0.958704814066754
ACTR1A	0.0003690128923075	0.904292423625304	0.0006844197796519	0.951092067362745
ACTR1B	0.974244222149596	0.999175056302271	0.794520007626661	0.999980943969508
ACTR2	0.0172318696733879	0.976252871117775	0.999591491041772	0.994708003167249
ACTR3	0.999453797580152	0.991150826024662	0.999999848811679	0.999984202126728
ACTR3B	0.232213079649645	0.940907412239161	0.874564963289367	0.489074481891794
ACTR3C	4.65660214046724e-06	0.30660421088118	0.124584853386661	7.95619003014358e-05
ACTR5	0.173729001403006	0.928146510074035	0.360653926047866	0.992745780969155
ACTR6	0.99817468478184	0.972845061797353	0.838319801219112	0.998959571159364
ACTR8	0.67740986036461	0.999994895785719	0.999902614226663	0.999995898043445
ACVR1	0.0042389281104932	0.941687547240026	0.999483790071207	0.880671343019121
ACVR1B	0.0539476781903961	0.996980263530598	0.999447539149785	0.668717333138988
ACVR1C	7.78749820196758e-07	0.148218531557057		1.67083852100023e-05
ACVR2A	3.4398435479449e-14	0.866009258291982	0.999916152978917	0.848760154698207
ACVR2B	1.20541572933986e-13	0.0243721941575755	0.140343700134474	0.977559928109468
ACY1	0.074934395583959	0.489685040094703	0.528645952690187	0.917589347249236
ACYP1	0.0313199080081943	0.107053269169552	0.0156921711116512	0.785591939816551
ACYP2	0.000197171009885	0.28201909005226	0.971879728884708	0.821372071922093
ADA	0.0233984116206077	0.877579430754247	7.61953538884943e-05	0.421952332460939
ADAL	9.031775682888752e-10	0.945449837816822	0.994641523914276	0.504415066352502
ADAM10	6.35105685588846e-12	0.920281064342809	0.0485723954407933	0.990482582741366
ADAM11	1.24546228083736e-05	0.124663228286077	0.075278940957257	9.55523247447208e-06
ADAM12	9.23128652537863e-10	0.0005386566135953	0.0011080292977792	0.846066333481875
ADAM15	0.365915074007483	0.993725784766962	0.999999854555415	0.97907960448764
ADAM17	0.0018802885943801	0.989722674681196	0.969434156290058	0.995943719389144
ADAM19	4.85572810203245e-13	0.400637641273717	0.99992114043945	0.0129292634693716
ADAM22	0.0151233637137478	0.377189646358466	0.523990760162823	0.889167596486537
ADAM23	4.49264102374471e-07	0.79217194144834	5.81338524845435e-06	0.747807160161835
ADAM28	1.34050377653146e-06	0.110568392319169	0.0030699182181073	0.594357925390032
ADAM32	0.555166573673098	0.639432469261538	0.250986417656632	0.857043026480176
ADAM8	0.0944178266025105	0.0002917134117747	4.7297528806419e-05	0.319194093717558
ADAM9	0.13517404418968	0.0542889969303709	0.999561279162861	0.841293765225483
ADAMTS1	0.44180348014382	0.0031349503869017	0.10568666634937	0.47510829520684
ADAMTS10	0.697468789397217	0.983100192861193		0.892991101865665
ADAMTS12	2.70704024959586e-06	0.001907480643867	0.410651487371982	0.0115593529609068
ADAMTS13	0.0002924560036447	0.994330228432882	0.0307219762406309	0.860336901905766
ADAMTS14	1.1866210323846399e-11	2.66143329832566e-06	4.64116149224688e-13	0.165493081725437
ADAMTS15	9.05413465023828e-07	0.563904144600045	0.999357367213757	0.637909954298347
ADAMTS16	0.934355186940078	0.453690595347498	0.999974835269814	4.63798734858529e-05
ADAMTS3	0.0798048166712965	0.836597016867379	0.89613189081241	0.0759083700208263
ADAMTS4	0.0078751319166775	0.2602543931428	0.0815879455524055	0.0477117296981905
ADAMTS6	0.000104916119821	0.450493050149823	0.805447617255245	0.764760189533682
ADAMTS7	0.650231430232971	0.979239217224987	0.632504152859937	0.168643176863363
ADAMTS8	0.212249392823923	0.960234642842451	0.0063570171298218	0.0252395708035292
ADAMTS9	4.5274163794425294e-12	0.765804663699199	9.45384322463288e-10	0.17033925450157
ADAMTSL1	0.956297356867084	5.6441294660475e-07	2.85429186593975e-07	0.0008768244733753
ADAMTSL4	0.98302858915113	0.0007141285637222	0.0007358802482111	0.240576262005744
ADAMTSL5	0.50670435926799	0.0007556220849312	0.0348955413658419	1.25345369843933e-07
ADAP1	0.0250290842729817	0.183950110641095	9.22195540621231e-05	7.01543632976853e-06
ADAP2	2.84351409166078e-07	0.198382267210654	5.12793115061755e-07	0.963055132201614
ADAR	0.997419103906821	0.993561666668988	0.999985990330288	0.996991920037035
ADARB1	0.999230658641407	0.907873201854696	0.17770367640552	0.0001377928270161
ADAT1	2.93557437100392e-12	0.993345598832743	0.999736169604032	0.999796216151119
ADAT2	0.0210014106876935	0.956413563707905	0.939476740740847	0.873493370309322
ADAT3	0.955092990910836	0.78159355812747	0.0019749587208294	0.761535562552466
ADCK1	0.960352943477365	0.540406416801385	0.763231805655162	0.903575311642286
ADCK2	0.338192973475049	0.994619150362655	0.998063076013077	0.949876764718736
ADCK5	0.554561874374644	0.737422039891577	0.889321715688851	0.918295160378303
ADCY1	1.29739492402381e-08	0.293270210265437	0.431231817381973	0.034871307853986
ADCY10	0.107952167537294	0.886877476020447	0.0531662588588739	0.478138211774382
ADCY3	0.999212892242143	0.902006495330272	0.983259156033201	0.892919975620521
ADCY5	0.0015245109274636	0.16056259738585		0.0001207069876495
ADCY6	0.0042572328219437	0.884581993762115	0.999687690490551	0.960251830499159
ADCY7	0.692242579258921	0.0534333608480368	0.97055633279331	0.387957123799844
ADCY8	0.249814599386827	0.665755626127494	0.909676557083289	0.042795535683091
ADCY9	0.996361591992738	0.853473554174385	0.999965826063119	0.637847763079084
ADD1	0.999383984012146	0.998156651542879	0.999994397412741	0.99999910562791
ADD2	0.0584060688574137	0.614781165242278	0.282287260445637	0.504127046158201
ADD3	0.998696755434339	0.94060654043074	0.996853784922166	0.552553582845406
ADH5	0.992923734584005	0.985960242013648	0.924562373891006	0.994698677409699
ADHFE1	0.0011572982608561	0.343047769859889	0.0058892964628583	0.971023778367603
ADI1	3.30207442295275e-13	0.943515579822107	0.999985204730115	0.943126844902778
ADIPOR1	4.21087252522125e-05	0.868044134513783	0.999964229364294	0.985813596117806
ADIPOR2	0.822884902145705	0.981004253310668	0.998586757901111	0.996640344076823
ADK	0.322928691059334	0.607307026321925	0.988855158405778	0.829794892228684
ADM	2.26289475632061e-06	0.0032015701044389	0.999765540775709	0.695002597704414
ADM2	0.634536606058164	0.0916193400910507	2.15338739265406e-08	0.494967673451809
ADNP	0.999744675808779	0.987309737496834	0.999963048035779	0.997767502896752
ADNP2	0.999790412838175	0.996345435204837	0.99999693385496	0.977301921065543
ADO	0.99956254987811	0.947062196260554	0.994630177813878	0.998845503068953
ADORA1	0.001018539704466	0.412207010603931	0.999442877542003	0.394477316633659
ADORA2A	0.0020443975122869
ADORA2B	1.03011462206105e-06	0.390606910183055	0.968506353339274	0.544375181615994
ADORA3	0.103852766173803	0.306699622261008	0.277608272948464	0.931093892649526
ADPGK	1.3524545043289901e-17	0.974502988889121	0.999995458380016	0.984981784534837
ADPRH	0.992210819126896	0.159870076674613	0.955751396427633	0.91684704875727
ADPRHL1	0.0785952077662369	0.0203491324316331	0.979617018080794	8.62681257191508e-07
ADRA1B	0.0346412500745406	0.274996942864667	6.18659197614122e-07	2.40422036896382e-07
ADRA1D	4.355698215397791e-15	0.685650516827952	0.998147388236861	0.871329139076401
ADRA2B	3.10725140981936e-08	0.0002746377041678	0.603887515007539	3.36260571410601e-06
ADRB1	0.0427795281348755	0.910693877589725		0.547869672827751
ADRB2	0.719344513809326	0.962920841122268	0.213907874423679	0.510697381316833
ADRM1	0.872618024578898	0.999536051621099	0.96940866285299	0.994920752481909
ADSL	6.26515370200116e-05	0.305984087722542	0.0026947579688064	0.819821171984328
AEBP1	0.996169227956569	0.28903206716301	8.09542894822312e-13	0.78852991898935
AEBP2	0.978610397445924	0.995916571105311	0.984117350985616	0.996086183487678
AEN	1.06577071535159e-10	0.962179161614621	0.981349063040351	0.413244136491387
AFAP1	0.999247046483869	0.587663245113563	0.999995882944884	0.726129889406405
AFAP1L1	0.0495049802760851	0.393607768347299	0.5771856101149	0.055681491187526
AFAP1L2	0.0232310439324233	0.662268491609795	0.286817757801816	0.150298126606425
AFF1	0.593655874908672	0.431119498851996	0.0231494777901003	0.995866429837216
AFF2	0.0063990879175189	0.440601362460166		0.0001334835046486
AFF3	0.475987918495827	0.625885843146937	0.266665460370331	0.0534898749137235
AFF4	4.80134492504075e-09	0.984137303855114	0.999906769381651	0.994871421190466
AFG3L2	0.995447235642102	0.998872667149341	0.996946647010396	0.98677345014635
AFMID	0.0007017233851044	0.687740776180889	0.585292702743588	0.797318114818485
AFTPH	0.858265622155656	0.999589293533741	0.952481060247704	0.94680432873036
AGA	0.0462835326696879	0.994233233474783	0.573770072255656	0.984422823688456
AGAP1	1.30635315155872e-06	0.782301617941636	0.999984520810755	0.336009511917055
AGAP2	0.794840952373617	0.159017338475272	0.0032472810953311	0.557458528167236
AGAP3	0.513547446788079	0.69187263433998	0.999991509241207	0.526323209201631
AGAP4	0.867199170346563	0.348279871644171	0.0008325916756406	0.867122393000088
AGAP6	0.867486231531504	0.805720259015208	0.0507404897872376	0.599308946635414
AGBL2	0.103159833555819	0.328354301416106	0.590572307542264	0.377387278085416
AGBL3	0.127325561290325	0.885763026003106	0.669055168785545	0.994962497738524
AGBL5	5.2194569868355806e-09	0.733149724019527	0.767528699896966	0.999398532734301
AGFG1	0.98917722301625	0.999999838193558	0.999992634813661	0.999999615388954
AGFG2	0.996501208063054	0.922545852974802	0.213526361502566	0.998478229564036
AGGF1	0.999730263565877	0.999998721135526	0.999976588869428	0.999985184529114
AGK	0.558479860580744	0.999990369806105	0.99482864978954	0.999995079716362
AGL	0.99956449197628	0.998917139250786	0.999980303002457	0.999620142905284
AGMAT	0.0647897835860855	0.77918075242354	6.85752141724733e-06	0.672289581924247
AGPAT1	0.765084590650105	0.999293967121067	0.716483944153912	0.997348761806413
AGPAT2	0.966734992965621	0.87937419557962	0.99994469565961	0.727812674241828
AGPAT3	0.0633821222981864	0.98631983964195	0.993171609824209	0.959111890584338
AGPAT4	0.0227029670101757	0.373832988809758	0.970492354372707	0.11893709223141
AGPAT5	0.0282355703022181	0.999291130533627	0.974160905120117	0.336180203942763
AGPS	0.9998771781822	0.999649309948169	0.999999897312339	0.999964934434601
AGRN	0.811550187913389	0.936371027668974	0.845458553922704	0.390302493527329
AGTPBP1	0.737596516483417	0.973524778219573	0.999916394741169	0.0002671700581372
AGTR1	0.0327235879408138	0.0065876834159053	0.249265444191748	0.155170824983592
AGTRAP	0.605414134457361	0.938563238392307	0.994956748942737	0.874354858422345
AHCTF1	0.647112165865791	0.910565332518092	0.995107706452113	0.956597397102911
AHCY	0.96084749472831	0.486799690880654	0.0045638518704866	0.0227174994252114
AHCYL1	0.999950563679262	0.871838439635668	0.201519811650612	0.725883694161606
AHCYL2	0.33046839455084	0.780285373749447	0.999999077035654	0.940651323790843
AHDC1	0.636268016851571	0.954303269423576	0.999890904595906	0.764379305725804
AHI1	0.997541173427307	0.978833607062351	0.024209474697888	0.491835105620822
AHNAK	0.998342425274808	0.024493356929726	0.99579512369212	0.0928849390285885
AHNAK2	0.0015942667934649	0.0079582197982494	0.28840291667385	0.159207789663141
AHR	2.15793706665646e-06	0.838613209855539	0.0085474189137009	0.253444440380815
AHRR	6.29767278663142e-12		0.149810944985806
AHSA1	0.465973872053527	0.983204654088865	0.992365678019114	0.998635737904886
AIDA	0.999674041829777	0.964395060777739	1.60382111024004e-09	0.999882122292863
AIF1L	0.001805140979748	0.0997730193987374	0.267600829707034	0.697134391916656
AIFM1	0.653643768663639	0.999987436671628	0.999999174544241	0.999983982253406
AIFM2	0.998189775791742	0.398251782220383	0.906167203596182	0.613604329229736
AIG1	0.999891810523288	0.913321163047964	0.999987926026669	0.970237870807938
AIMP1	0.0001165852292328	0.999918674909672	0.999993430565058	0.999946232149203
AIMP2	0.44395807708895	0.990610743920849	0.98836974590021	0.742747826952192
AIP	0.795063849513687	0.511118927625883	0.999589347192444	0.889739928636832
AIPL1	0.0512783837766481
AK1	0.871714128588782	0.867142046312427	0.986767241795598	0.0053758820514125
AK2	0.957958527642504	0.98586306846956	0.999977167715868	0.262545375630442
AK3	0.503508815899685	0.998978326915381	0.999998869271649	0.949620496830562
AK5	0.0833476123294926	0.153087485262273	1.42121330832736e-06	1.41784581181021e-09
AK7	0.0023364640085921	0.41555755333265	0.263937244105512	7.070153164139428e-11
AKAP1	0.349346588992007	0.976208774990232	0.999890708749016	0.996111612965811
AKAP10	0.993869168401549	0.999999646938129	0.999996589877854	0.999997446613311
AKAP11	0.998602771882681	0.992846429929099	0.999999501018706	0.0675363355773054
AKAP12	2.19065086677638e-10	0.0780385423082275	1.1741191133113e-08	0.905946343489659
AKAP13	0.345230430879315	0.473371563486281	0.996576341938595	0.973303350233737
AKAP3	0.753056389587094	0.453314278140636	0.175849386406987	0.58264657569682
AKAP5	0.0099879480089857	0.0825239270217049	1.93301204362994e-12	3.09916170017734e-05
AKAP6	2.24861949287212e-11	0.679798974558168	0.988422470918377	0.179868724248224
AKAP7	2.91943715203717e-13	0.639424586160898	0.157858303071613	0.0075819615847705
AKAP8	0.831469482980603	0.999995855765328	0.968756807647942	0.988703660593284
AKAP8L	0.562937352314813	0.982173178711936	0.0917507917345926	0.755435266392798
AKAP9	0.998600065446748	0.587287353442402	1.17376353103292e-20	0.996455621887563
AKIRIN1	0.893703481030443	0.999987019360941	0.999994519379147	0.999930784071913
AKIRIN2	0.999602436281398	0.979628132866971	0.999999387440865	0.994678144129583
AKNA	0.993708994525794	0.80692060993571	1.12971522082789e-07	0.380481324803824
AKNAD1	0.0011627661283918	0.247128735768416	0.018069447221506	0.162235301198649
AKR1A1	0.739568914240755	0.889904412036197	0.596166984730491	0.696362483697507
AKR1B1	0.697995129051954	0.995430649828722	0.996811966920685	0.997629106843732
AKR1B10	0.0003796016382067	0.565422970373286	6.1277979180397715e-09	0.0978785310172063
AKR1E2	0.0025482409056794	0.0035013089713975	0.491340868743952	0.0089646182386235
AKR7A2	0.882092313801344	0.987509368757703	0.230455094745361	0.931875831665688
AKR7L	0.0638917731224459	0.333994472412288	0.12046266908943	0.774255291216928
AKT1	0.986923831761061	0.996565677819874	1.89548726359486e-06	0.155065157055868
AKT1S1	0.998599677068569	0.999684066873268	0.998973738950348	0.812209982082119
AKT2	0.996679434733967	0.996392259504963	6.44616228981643e-05	0.0386320274602967
AKT3	6.12985479366044e-11	0.805329488540301	9.50945686493933e-09	0.675060308011552
AKTIP	0.350216800301344	0.998400148959364	0.998324361461715	0.976472279935574
ALAD	7.74659873088737e-09	0.957208789158174	0.999963192166104	0.732096080530832
ALAS1	0.999044995294919	0.999980757136306	0.999958466773392	0.999999774143738
ALCAM	0.428620235663799	0.129255816727939	0.0105798151004717	0.0795345270664597
ALDH16A1	6.76166983443596e-08	0.984532133657531	1.24452852872359e-05	0.835872254174823
ALDH18A1	0.999984457962509	0.997637804527095	0.998545059649367	0.998574622461224
ALDH1A1	2.08638180754273e-05	0.0773323307529898		0.178759335072318
ALDH1A2	0.0001130055758556	0.118426636122826	0.23997175261312	0.733327836918857
ALDH1A3	0.0001458459826425	0.206080310933189	0.999303694261606	0.0003264449192572
ALDH1B1	0.805465550624791	0.994559790655136	0.980185975172632	0.995622623858549
ALDH1L2	0.105240198960771	0.846201343985325	1.24821837903687e-08	0.385945414752937
ALDH2	2.6385566819488e-05	0.972380407107109	0.961989313201465	0.35166467600902
ALDH3A2	2.2046140876227604e-09	0.913414899463093	3.88468052611093e-06	0.904511104663664
ALDH3B1	0.0061943423645522	0.0088859607545187	0.934651459604248	0.435973549825254
ALDH4A1	0.971615467849896	0.50502649073871	0.4734805577519	0.91813587282839
ALDH5A1	6.48128291180516e-05	0.837793575916879	0.817356062500145	0.986034817366366
ALDH6A1	0.0179851927970254	0.966358311116861	2.23814797476155e-08	0.822598545463465
ALDH7A1	0.999654547733618	0.745447267786497	0.994707629221685	0.993521183778637
ALDH8A1	0.0017688886950965	0.323002297905353		0.445188782639394
ALDH9A1	0.264289801521265	0.999879681547061	0.999987842570122	0.986130239738174
ALDOA	0.998848146634465	0.87074439718548	3.34311713719005e-08	0.990870722601255
ALDOB	0.0003417879880446	0.571286213501668		0.0388442825604061
ALDOC	0.964897527060651	0.844911454888831	0.968932421936233	0.652279555825863
ALG1	0.986811030083627	0.999938903053329	0.0476205568745658	0.99941596484639
ALG10	9.15878285610023e-05	0.991856911022522	0.955965009789805	0.998701104371019
ALG10B	2.89336682174496e-05	0.998491280064335	0.935829546196032	0.99932564462009
ALG11	0.329927371434372	0.978087365935855	0.208829904185519	0.940481013981073
ALG12	0.894717658916866	0.988313120371363	0.972187438372487	0.999569370072403
ALG13	0.432353381517841	0.99920765580138	0.999902476089611	0.99996773968473
ALG14	0.0690815775243172	0.519614994673951	0.891859517640352	0.984191683799325
ALG1L2	0.0886775853696572	0.848362827689055	0.830641451290618	0.919992157069718
ALG2	0.99171704368536	0.971610440565376	0.999827655975914	0.998509298018058
ALG3	0.70724923741682	0.999999222831643	0.992973445023745	0.988051277972237
ALG5	0.681589644988043	0.790520583801963	0.998820694014006	0.92125893741679
ALG6	0.765704209120304	0.786755551675733	0.976763168293313	0.970237567850909
ALG8	5.40668400604632e-05	0.989240034762768	0.999849887181709	0.918375511240544
ALG9	0.0001888122924768	0.802961545726666	0.0466014452255708	0.984464141313817
ALK	0.400281990438537	0.141404104251773	0.0792196872151758	0.841415381317371
ALKBH1	0.0003257257540029	0.895922905785298	0.999549405525172	0.499062208701251
ALKBH2	0.992917989888653	0.0298585975704279	0.999142955389005	0.140494367143412
ALKBH3	0.964015231858377	0.99938668122202	0.0471814301128627	0.999738146679469
ALKBH4	0.994972437017633	0.913139090971174	0.0020417887585253	0.923937554457522
ALKBH5	0.0990222510666593	0.99872718669588	0.999999975994299	0.999623081375761
ALKBH6	0.087682659982857	0.991253263107252	0.0217768135552524	0.918327778018195
ALKBH7	0.744727329751414	0.179823196707815	3.34200341049714e-07	0.254789343430765
ALKBH8	2.51797249686398e-06	0.994493793977595	0.999059045213303	0.999983104328327
ALMS1	0.961874390774558	0.975312738428352	0.990454161365377	0.964243976253719
ALOX12	0.109592319057103	0.952699493779975	0.576088513513627	0.828831420863304
ALOX12P2	0.50030907914349	0.933369257618466	3.56099859388574e-05	0.749817857833886
ALPK1	9.48256433524085e-05	0.12543836351791	0.0500531462996856	0.390904479284138
ALPK2	1.52846249982248e-08	0.191632093636195	0.0013030313447533	0.917792591175339
ALPK3	0.0031379132519623	0.0207585010423339	0.0060596821670855	0.630165506323239
ALS2	0.473061039788438	0.999999782782396	0.996255368207114	0.999955183282804
ALX3	0.77027192464451	0.140148835520549	0.687492880505576	0.173991739969339
AMACR	0.825536907537915	0.934532317248397	0.0851338483056811	0.951270462832749
AMBP	0.727287891326555		0.0202150944585388
AMBRA1	0.99997212444862	0.999722349117034	0.999995730013835	0.984754319348535
AMD1	0.985515957030304	0.974259552836666	0.99989501472605	0.972335367835826
AMDHD1	0.0761481079851973	0.722246467417705	0.310398589119347	0.244542829887295
AMDHD2	0.0826689273285607	0.99856444397346	0.720353589101337	0.997410734379046
AMFR	0.277898814745389	0.997348193762439	0.999998268969998	0.999992776756942
AMH	0.0007206540913221	0.160902357683041	1.18257798582726e-07	0.431518574569285
AMIGO1	0.972247368141622	0.826563806772741	0.563749264920993	0.635539717713921
AMIGO2	0.992464369083978	0.0042242243512017	0.999975420643559	0.169013520037263
AMMECR1	3.40224843376445e-05	0.653597185722969	0.004228672667528	0.823925041340573
AMMECR1L	8.370620856006679e-11	0.999991007769722	0.99984243856887	0.99986732276383
AMN	0.0022634971500052	0.653418610275106	0.002826925139382	0.273490953941332
AMN1	0.0008295021425018	0.462916003373518	0.418962447435301	0.690102630288081
AMOT	0.248307348820561	0.64188401363034	0.997904121917357	0.53645407700177
AMOTL1	2.01846021516281e-05	0.696583737142424	0.999886753337313	0.919897149055386
AMOTL2	0.989938171182951	0.215862498497005	0.0175101270947915	0.0411136884636379
AMPD2	0.319971252963306	0.998911250315698	0.620529497192295	0.944257739280813
AMPD3	0.943387336987535	0.0347097381825803	0.256883418443946	0.0561442200033744
AMPH	0.983875802850314	0.486211821601957	1.99973162973904e-10	2.08567680621828e-07
AMT	0.046547642629895	0.965829133608268	0.197760763707993	0.871620519443733
AMY2B	5.28507431626768e-05	0.390355946391942	0.270206408681724	0.943296599047764
AMZ1	0.652131738172609	0.71597314544825	0.658853255840141	0.150745175674183
AMZ2	0.99813474302686	0.891199702148547	0.999959344937201	0.997311635774936
AMZ2P1	0.402842450749518	0.647258862377394	0.289442495451739	0.949704045136931
ANAPC1	0.945639366867069	0.999314174170473	0.969003274117058	0.999348270274677
ANAPC10	0.0014929240262209	0.942034958807219	0.999316564425327	0.971567161404362
ANAPC11	0.996824945366398	0.191325891559285	0.0052626473684567	0.493914088507244
ANAPC13	0.584564432742884	0.863269812695976	0.999978056786571	0.999434533286874
ANAPC16	0.999987956299169	0.855679523585062	0.999928323474123	0.996110352690919
ANAPC2	0.925444096191471	0.95868236313174	0.622594134352591	0.97746081802745
ANAPC4	0.491857237151892	0.999922839355057	0.998812180113634	0.999989668296922
ANAPC5	2.52618271494091e-17	0.826048554146076	0.987057950056269	0.997885790728055
ANAPC7	1.8653359224833497e-12	0.88491505958761	0.999667855689261	0.966788153522834
ANGEL1	0.149140908296741	0.928295058549275	0.988990357453588	0.873991281590443
ANGEL2	0.761048599251589	0.998225817328834	0.999840830168021	0.999997670090053
ANGPT1	0.48009028649625	0.627556920543066	0.982943559066067	0.259855285831895
ANGPT2	0.378251530763566	0.0639814172546668	0.309321246738155	0.327534906258661
ANGPTL1	0.164455527862453	0.740082469128079	0.855569598084345	0.532944052986282
ANGPTL2	0.910643126322916	0.786932982605755	0.990961848597892	0.823682301743912
ANGPTL4	0.0011638137310155	0.0015037237520908	0.012294311995807	0.289176802862818
ANK1	7.639023205963623e-19	0.0473721722001041	0.999999028160287	0.021856611176543
ANK2	4.10687166461979e-14	0.885285747631686	2.99235798224346e-06	0.233965921771181
ANK3	1.45828618421215e-07	0.174510658267109	0.0423445953704517	4.95205924382398e-07
ANKAR	0.40497113425676	0.952799561514033	0.113412593710504	0.99835300599441
ANKDD1A	0.906426248415924	0.967637188118599	0.0002744214040875	0.814713410271182
ANKFY1	0.638367352926981	0.999195118385668	0.999912646773426	0.969294550478182
ANKH	0.0431020059092969	0.0763615840704677	0.886933654791841	0.0005144871690029
ANKHD1	0.0056159747730394	0.995616958094776	0.0139487960288302	0.844190218850955
ANKHD1-EIF4EBP3	0.0235231630833837	0.567931514965268	0.0145436271951981	0.933282440404627
ANKIB1	0.961298058633689	0.622046707765349	0.999999877196084	0.441857457983296
ANKLE1	1.47485661617968e-07	0.199198904429827	0.995658838785959	0.357530562892486
ANKLE2	4.66471818970585e-07	0.999999690428535	0.999940510654262	0.999998383844759
ANKMY1	0.943705408193357	0.99570942465428	0.977461619061721	0.997037540017136
ANKMY2	0.999816161585289	0.999017362357898	0.983115892097072	0.79296557650999
ANKRA2	1.45388617207616e-07	0.99474776227242	0.355398313863087	0.99809692485022
ANKRD1	3.0776590050883104e-14	5.99252181645158e-05	1.91847673525315e-06	0.001555347571772
ANKRD10	0.967996275387658	0.486632800002406	0.323859536532013	0.276957642341535
ANKRD11	0.99999336510001	0.971558599081345	3.48804271066465e-19	0.770068578452246
ANKRD12	0.0336571450984263	0.984255848967977	3.33284955977396e-13	0.961659806493435
ANKRD13A	6.912713796643571e-15	0.999983727043456	0.999922931353108	0.941825788309829
ANKRD13B	0.0031668786365352	0.156670475497879	0.998473892755313	0.915504786222408
ANKRD13C	1.00017973935017e-08	0.999994438836316	0.915078580651332	0.999989471293129
ANKRD13D	0.182457303780139	0.999864524850954	0.203519004420274	0.998778986244036
ANKRD16	0.781586632273905	0.69900589216987	0.0540216296696147	0.995970229106053
ANKRD17	0.984537347615624	0.999120482576328	0.995944049931969	0.999934459386161
ANKRD2	0.0143178578826879	0.406556964919917	0.737871369915873	3.69001060101534e-05
ANKRD24	4.85553925781301e-05	0.380731144077884		0.242352556081569
ANKRD26	0.0002886092851608	0.837085848061982	3.07105048734327e-07	0.780403144721833
ANKRD26P1	0.0034343870436707
ANKRD27	0.0002408750512668	0.996138515021157	0.0001501187481228	0.999998739243936
ANKRD28	0.959946091519539	0.902710217972516	0.999935268340922	0.406287854949333
ANKRD34A	0.0015293191006951	0.0054938346952514	0.828668926625384	0.0655264378366412
ANKRD34B	5.2744218593509594e-11		0.111844495231936
ANKRD35	0.0986367418817461	0.205724409531654	0.038038086116501	0.657856032875935
ANKRD36	0.713974062540979	0.496883420493286	0.0228124565669222	0.957115917197884
ANKRD36B	0.627665683036847	0.749374997644442	0.0154662258267759	0.86107049831107
ANKRD37	0.848073102797079	0.995623169378606	0.855567228396492	0.980130143214496
ANKRD39	0.000362591509526	0.806562222306114	0.269371958119248	0.999456189402872
ANKRD40	0.0009965330507628	0.999769919072481	0.999391182134639	0.998892593770896
ANKRD42	0.0104910703603226	0.86864794790992	0.732470752805576	0.543713560802982
ANKRD44	0.147849119218491	0.988602929669119	0.644422118460728	0.936614042843434
ANKRD45	5.86836942067774e-08	0.716279082217319	0.0365462314358898	0.0889682067698178
ANKRD46	2.40931371755337e-06	0.135023913646196	0.814788748176097	0.878683827827936
ANKRD49	0.0212282233539259	0.843796369346877	0.929914358643884	0.943861896096639
ANKRD50	0.672622530030254	0.984340325752824	0.999999836913712	0.80077796325233
ANKRD52	3.0149515355761e-19	0.635965956128302	0.999997720062902	0.94696360043918
ANKRD53	0.33709902608212	0.406491457055501	0.199046814458089	0.203373176419537
ANKRD54	0.997822958171907	0.993134567598388	0.240123092114744	0.983456801968136
ANKRD55	0.215411146195803	0.65798686288282	0.756278196100939	0.0102372015508166
ANKRD6	3.65504800643942e-05	0.747390131197092	0.899133342809898	0.988955340093801
ANKRD9	0.826393735031816	0.977080717445504	0.0003912092736953	0.281933613473858
ANKS1A	3.57183316338705e-07	0.999218434981851	0.93497821262399	0.775799639046325
ANKS1B	3.0780683409385293e-16	0.288553786609278	0.999111081307589	1.37858393155463e-05
ANKS3	0.974660851268038	0.970012285639904	0.450509056903658	0.995506504330491
ANKS6	0.152993648231526	0.998147305954223	0.944980728012711	0.938714415227522
ANKZF1	0.741776084219094	0.74185726327052	0.994795349057342	0.951187247324127
ANLN	1.07239511806072e-05	0.793914045363266	0.99999202134114	0.232972746105721
ANO1	0.800921783269681	5.32268275237365e-06	0.0128725206804412	0.0054647123117305
ANO10	0.0844534014226348	0.999876107083085	0.978976375001733	0.999863342119271
ANO4	0.987975929216048	0.352339936912454	0.0565664564764114	1.19693915398361e-06
ANO5	0.393937109205408	0.36223544835161	0.956924984351984	0.0025488888004878
ANO6	0.951201537580314	0.305082836273503	6.1094735681918605e-09	0.887624660786276
ANO7	0.555751019233839	0.880518868753291	0.316829000583089	0.425393241205656
ANO8	0.964703464472779	0.881738344179451	0.997671483498556	0.780905954655528
ANP32A	0.99188019018069	0.925954678832802	0.999998802326653	0.981232974977073
ANP32B	0.31005675514317	0.987072247484939	0.999981287531289	0.992933311850295
ANP32C	0.456868438140099	0.660506559368767	0.51227215567618	0.420099839691417
ANP32E	2.3522812801693e-11	0.999090070901684	0.999999716296748	0.869816953120838
ANPEP	7.74170587774239e-10	2.67695186041233e-07	0.99999849209816	7.48602503629681e-05
ANTXR1	9.95303263042339e-05	0.880548979041151	0.0123686653955066	0.991955535940863
ANTXR2	0.0007782011064764	0.0131182489022263	0.999998945679818	0.0442604322486202
ANXA1	6.39661423902384e-12	0.769553995816126	0.999920456624645	0.86707880273475
ANXA11	0.931273720646173	0.469700915926372	0.999994605462923	0.0138218125466785
ANXA2	0.718068422959149	0.0595934601942499	0.999999728799413	0.842784553591065
ANXA2P1	0.810825416782081	0.559592450531943	0.0250484414490419	0.658247861399161
ANXA2P2	0.0746522216069273	0.060782252930375	0.999977473091622	0.969705493792185
ANXA2P3	0.144768131993022		0.678459533844013
ANXA3	0.992042381483283	0.20341481944874	0.836033313906306	0.0043250530013665
ANXA4	0.994970599125883	0.481339709551401	0.316485139386424	0.477016486887411
ANXA5	0.999278335870383	0.815551626297102	0.999999601175787	0.372159960676244
ANXA6	1.3491352434419e-08	0.985581871957273	0.0305621312848983	0.990746359863866
ANXA7	0.0562985546286014	0.994243828502767	0.999954377020019	0.98145628795715
ANXA9	0.542954957969756	0.946709977347376	0.0002121013981076	0.313364382603727
AOAH	0.0003914741901311	0.262307211363471		0.726244974278546
AOC2	0.169179551619433	0.812089626947368	0.0278278747443883	0.839841039941203
AOC3	0.0437222559785289	0.0388396915286273	0.0561936634042225	0.100865402623189
AOX1	0.0001512697754214	0.0011091975412393	0.00017816404561	9.08387366882665e-06
AP1AR	0.771709883003932	0.999236559708283	0.999880423581191	0.758594986055894
AP1B1	0.99983988718729	0.846269407447369	0.999005652534655	0.993007546801793
AP1G1	0.980244538307498	0.999884767956914	0.999999935162011	0.999982699450257
AP1G2	5.71631538369063e-08	0.986768903647886	0.107517592920045	0.98334914163051
AP1M1	0.0797427410019866	0.999150331919466	0.0005583355556338	0.999940446864975
AP1M2	0.0082675993465956		0.0009142827963269
AP1S1	0.0038832972182785	0.732664529463291	0.99793796333023	0.949684537850692
AP1S2	0.999421593172208	0.907678677254847	0.999997439734596	0.639159613735731
AP1S3	0.993674130719772	0.68365324075382	0.0001156047399834	0.615893514232675
AP2A1	4.68072651589703e-07	0.995353216191661	0.032835262932711	0.998542529566552
AP2A2	0.999301538665239	0.997427665536211	0.999983625195233	0.916773328024171
AP2B1	0.613935345990652	0.999793349129351	0.992054949573226	0.999888346121912
AP2M1	0.999844485590733	0.999702851600851	0.985291671929	0.996014186621007
AP2S1	0.998609433464849	0.990157271998307	0.510176197319654	0.894245998814629
AP3B1	0.999340075362779	0.973750920415611	0.995353777180953	0.997854550736863
AP3B2	0.0021846277057044	0.31912223619451	0.500688712375724	0.0527175243231372
AP3D1	0.995453485224291	0.997291717461027	0.99999508092056	0.995568697793612
AP3M1	8.649721116518e-12	0.999986738317193	0.99999661112481	0.999988876642091
AP3M2	2.25413100175301e-07	0.977600505020166	0.0182545665098706	0.427291925062285
AP3S1	0.934480617679351	0.990777514774153	0.999861081082598	0.867353296912904
AP3S2	0.0462411392612218	0.997317633513254	0.82513709854736	0.999548078244841
AP4B1	0.99605171696196	0.988047657111043	0.940575833318987	0.999191590080091
AP4E1	0.49110295246709	0.990757980800202	0.999299965446748	0.999946202122148
AP4M1	0.0918085663404165	0.984727614383028	0.999949866316799	0.818282505913767
AP4S1	0.927599429743961	0.780928500198901	0.0287896788141417	0.739618593768204
APAF1	6.68947158249815e-13	0.998911335864825	0.0430573452215134	0.904861177253043
APBA1	0.0010421924741297	0.491896094022219	0.218333342257929	0.0030335979235782
APBA2	0.0076947254562714	0.422629986175393	0.984778514206228	0.739860377404729
APBA3	0.961082691743693	0.97118285400745	0.998462606735617	0.330286150663101
APBB1	0.0997664818798733	0.624029327826752	0.0159579784682614	0.0543131953419183
APBB2	0.985160685450851	0.793018046750778	0.983668747776225	0.801071081672648
APBB3	0.0001560073471719	0.856349589376031	0.0276075261315702	0.916411786417381
APC	0.994904998664275	0.99659888087753	1.94048192798804e-06	0.594321053826158
APC2	2.40454019172237e-07	0.57212309195184	0.990754819254406	0.869313959057793
APCDD1	3.0806850892788897e-12	0.923444313912282	0.762604835200183	0.382240381785118
APEH	0.773267237376401	0.99985031898716	6.47830032265081e-07	0.990631455719623
APEX1	8.67536275569378e-08	0.490652212064639	0.444206919013059	0.0325658511589749
APEX2	6.2307839884174005e-09	0.998671488684744	0.964623075192561	0.990475103545629
APH1A	0.9999984827363	0.985422517871292	0.040005318933248	0.589632282930442
APH1B	0.897479535494449	0.978183925321776	0.999740213192248	0.985924361137666
API5	0.0010452694660612	0.999998874717416	0.999999853574923	0.999997956437698
APIP	9.41130487077773e-10	0.993336425642352	0.999256829895772	0.997989283396484
APLF	0.0400610349715025	0.98472254739444	0.0001023309460896	0.51059145335291
APLN	6.09805657226777e-07	0.0401751850547688	6.96835743500646e-08	0.135157944413064
APLP1	0.0186888931369024	0.487346909744468	0.997562853454932	0.0026003969556805
APLP2	0.999990713165767	0.376792411028128	0.999999114027	0.997395782246893
APOBEC3A	0.0018696596252888	0.104904821461278	0.992285074600016	0.423923560962083
APOBEC3B	1.49666783316042e-13	0.945700553983502	0.0015967170950775	0.571761325586968
APOBEC3C	1.30484199957197e-08	0.0688686252413081	0.999978060875391	0.505711961780741
APOBEC3D	0.0061855237685944	0.276521930960694	0.790339388715704	0.624819440381336
APOBEC3F	3.09433797160937e-05	0.499142820456687	0.938234964024361	0.975400706147368
APOBEC3G	0.703396514884839	0.974210478646576	0.550524552260187	0.804873711215559
APOC1	0.0043395312634155	0.602546085608422	0.586903140282276	0.568418285763782
APOE	0.208637394198557	0.848861932611026	1.30774288344645e-08	0.216311699490317
APOL1	8.77211482373639e-06	0.556252932858583	3.35767812398883e-08	0.62497775979835
APOL2	0.0514456565355097	0.761462889660031	0.979855388373549	0.988528828969993
APOL3	0.986856365606176	0.484168630879746	0.261443410889885	0.95346860047954
APOL4	0.961576279253735	0.272935226575788	0.0404656335707224	0.365172713558089
APOL6	0.999460426118415	0.781991750414784	2.63073503297647e-05	0.460409432508519
APOLD1	0.999946446824419	0.420460796619085	1.1193317149681901e-09	0.330342499732959
APOO	0.0002585988764801	0.918227351709329	0.951092070568099	0.995088652816503
APOOL	0.305914715652706	0.999009322017438	0.874264744873637	0.998760665331308
APP	0.858754967439853	0.760544018749778	0.950303949163962	0.949547014226641
APPBP2	0.0552712660981633	0.999053347884033	0.975096016459617	0.999990280167403
APPL1	0.999801288395467	0.999983937113262	0.999840797385739	0.999964475290477
APPL2	5.2683081848079487e-11	0.99882859034835	0.981350169260224	0.999725978615924
APRT	0.940064671846245	0.990680670542588	6.59814381743898e-06	0.958457088128762
APTX	0.998158519136209	0.915964916113226	0.999964691153747	0.999143766466495
AQP1	2.70203009566119e-07	0.251189246617446	0.0429628420718955	0.239986733897998
AQP11	3.30246945339123e-10	0.556530625564406	0.0050582816575264	0.968560892138296
AQP3	0.073479629726444	0.643214762816773	0.565023903138786	3.44950915404212e-05
AQP5	0.0121074660393142	0.522428787296554	0.0429435319074525	0.857988494622089
AQP6	0.0854502220731836	0.870543165809451		0.892887157410653
AQP7P1	0.806815414258143
AQR	0.989806208948914	0.999583280545866	0.999840216084406	0.837280527577925
AR	0.999901525004151	0.559297748177909	0.999996355412721	0.394684677313553
ARAF	0.80592500320988	0.999919988303595	0.993196452223321	0.966275021906734
ARAP1	0.998744298279526	0.948964083748529	0.998508204256767	0.934544047121629
ARAP2	2.26588022911482e-06	0.95566478014751	0.36116117823103	0.919426443088126
ARAP3	0.0003111771745369	0.297176022042165	0.999365978927425	0.470052316023485
ARC	0.202086791216302	0.100287916272045	4.97477665760096e-07	0.199121913694281
ARCN1	0.979177824215512	0.999689535248689	0.999998093651933	0.999970490383809
AREG	0.902846924393977	9.71379301129294e-08	0.521664109001871	9.20861552161858e-06
ARF1	0.99966645938459	0.999953726357341	0.946298417020625	0.999955632349431
ARF3	0.999990279855506	0.97441779939103	0.967537520508911	0.837134574782102
ARF4	0.99997884503688	0.98550516463249	0.993836708643386	0.995183074112845
ARF5	0.160150300536428	0.71037193169974	0.591545505671902	0.971459631503701
ARF6	0.999989184108649	0.947645740000938	0.216328401787297	0.779561388269641
ARFGAP1	0.999884260687514	0.916588861525225	0.999979410534063	0.777135614019626
ARFGAP2	0.919693674647917	0.999019351598548	0.999302541092494	0.999999949862218
ARFGAP3	0.999719455373722	0.98707587197572	0.999979080248845	0.998405769510834
ARFGEF1	0.99951555607501	0.999824144386477	0.999807118962953	0.999644079780062
ARFGEF2	0.998316432738868	0.992284280743732	0.99752692580765	0.715101220746119
ARFIP1	0.22738741477757	0.999371477786984	0.999995166540492	0.995281353021177
ARFIP2	0.989949623999144	0.991232311564092	0.999952455577259	0.991305357649966
ARFRP1	0.972037505061437	0.999523211377287	0.983398578622573	0.995764291769608
ARG2	0.0005322459684858	0.981562272867272	0.984436416257788	0.771075169684074
ARGLU1	0.468513042876944	0.773332042036355	0.969665719885013	0.935854778832099
ARHGAP1	0.965512687229479	0.866080226556895	0.999998372833836	0.996697650765502
ARHGAP10	0.0008220935163355	0.663075508017454	0.998458980473508	0.502604758332899
ARHGAP11A	3.02199426436589e-09	0.534391277353376	0.999703477786186	0.29426781399171
ARHGAP11B	0.7663363705448	0.43903022448153	0.131497819303571	0.140770159241723
ARHGAP12	0.0016256665764226	0.833680679446948	0.999999486473866	0.644380887425596
ARHGAP17	3.4838612231654e-08	0.999968372466448	0.952037131848785	0.999605606008585
ARHGAP18	0.961279066985951	0.0916466393277563	0.999583312177221	0.893046621753246
ARHGAP19	2.955438863696481e-15	0.957257965288878	0.995919234798682	0.975093524466201
ARHGAP21	2.83439220747428e-13	0.981536439055265	0.995320241799749	0.991420229363884
ARHGAP22	0.534461711893868	0.929265141100519	8.22222954403969e-10	0.117868536794148
ARHGAP23	0.0297133930794347	0.870838527619127	0.999952151306897	0.386320344474562
ARHGAP24	0.0359614990243559	0.115971894348421	0.0008836082641538	0.0982811317282904
ARHGAP25	0.0674002153712092	0.73585293026319	0.584061203115157	0.90808461000086
ARHGAP26	0.999684595494014	0.837815282506908	0.927811504473185	0.707340076300457
ARHGAP27	0.774527421792999	0.585713125861587	0.036305510354066	0.998510163625172
ARHGAP28	0.0724710230156643	0.0045268591963964	0.781431624553334	0.641355264066505
ARHGAP29	2.713901604977349e-16	0.0430459335378959	0.999794450666294	0.900666116117092
ARHGAP30	0.0228806971634482	0.0411545170640262	0.0412617134571713	0.588145282223327
ARHGAP31	0.97505313775743	0.935390647829439	0.968901104236637	0.940234763645495
ARHGAP32	5.23651405734268e-09	0.66928162664184	0.999958662686473	0.613532328422774
ARHGAP33	1.21013853307168e-06	0.327005175756024	0.0723019337873431	0.994786335576649
ARHGAP39	2.88626961915054e-05	0.899111856146919	0.864961104119989	0.920605161555765
ARHGAP4	3.61014527771492e-07	0.201562751737729	0.845961580352894	0.827212390935591
ARHGAP42	0.0205462263343028	0.990618909623938	0.82883184826358	0.539091493502493
ARHGAP5	0.996467574445723	0.935271276335696	0.983764368154114	0.938612205821444
ARHGAP6	0.0045242186089528	0.586142669458696	0.715413975126556	0.856424561374154
ARHGDIA	0.002873687788442	0.999967378337705	4.24214038649003e-10	0.999930843524692
ARHGDIB	0.0005684666617203	0.532031670586596	0.097960448598492	0.926837617390918
ARHGDIG	0.0050807999169991	0.321736412602172		1.49306127144799e-05
ARHGEF1	0.987669903700853	0.980280974717256	0.999995015947772	0.886303821555795
ARHGEF10	0.999303788007362	0.939262389845637	0.995423916901489	0.725797856761835
ARHGEF10L	0.136714069038929	0.604442732116617	0.996925541638553	0.400815673202418
ARHGEF11	0.999293821127595	0.988165690879046	0.798897234266267	0.740766367554861
ARHGEF12	1.31683870062434e-10	0.928054088785982	0.999987609829363	0.992917550960612
ARHGEF17	0.0021737470139477	0.998867574731795	0.999814056871674	0.914637205033978
ARHGEF18	0.0002371997580016	0.998134225239573	0.999958225072875	0.995461196224783
ARHGEF19	0.0026829294950371	0.526875663439225	0.15627613744219	0.360430458093487
ARHGEF2	8.66281198876925e-06	0.895466971999351	0.0123985224544695	0.961737205041527
ARHGEF3	0.999999596690419	0.907955522321725	0.0176228344272281	0.990341034000387
ARHGEF37	2.58707793986082e-12	0.876060908370094	0.819383091905521	0.0343583891193319
ARHGEF4	0.963924042108426	0.849358380917458	0.126232531500589	0.438296010623614
ARHGEF5	0.133537447887575	1.5835597902866e-06	0.0846190366122641	1.99986239737074e-06
ARHGEF6	0.916770277016825	0.952397930119412	0.998909783575475	0.739703745770031
ARHGEF7	1.9607346888864398e-11	0.546026815165119	0.998608824448374	0.975260552217322
ARHGEF9	0.979810868449943	0.561893926503472	0.921653998906062	0.0694023033432613
ARID1A	0.949262269709187	0.895083900554573	0.875823162556857	0.999894269501354
ARID1B	8.66683369722289e-08	0.989249975122133	0.0017558452406624	0.984770927694291
ARID2	0.99963798570251	0.965932270151334	0.999838548709445	0.972867112460408
ARID3A	6.23579855728566e-05	0.66151673395909	0.0026247677726548	0.794048422774161
ARID3B	0.0183699307330777	0.567048390611354	0.154711709755948	0.0503726990029234
ARID4A	0.998262500970361	0.994611394852323	5.23460708275156e-08	0.998505818533578
ARID4B	0.933809729329212	0.999441346482142	0.0012420498946622	0.982388677903964
ARID5A	0.439536451299723	0.700518249218857	0.468518500545859	0.883107296691807
ARID5B	0.976455938587784	0.485104399209111	0.527857953337983	0.54423285380294
ARIH1	0.99203173045645	0.99999899850216	0.999996166185647	0.999996380538824
ARIH2	0.98443737032366	0.999995252273357	0.999866075195963	0.999963849263372
ARL1	0.0026927260483268	0.996163180161889	0.99937483377068	0.994232431973075
ARL10	0.765567753516288	0.978429594403965	0.938549733598532	0.977662345439561
ARL13B	0.994929416864987	0.947329584789726	0.999988064618048	0.992569475758924
ARL15	0.270088870674296	0.996793455338908	0.273487680326284	0.416016142124298
ARL16	0.998778728018437	0.393987352609795	0.867420328165834	0.935783789607878
ARL17A	0.0517038132665808	0.950766075311219	0.426738271510403	0.705557543287286
ARL17B	0.337870366571653	0.856430153929023	0.967450149522471	0.924706046691092
ARL2	4.635641653544561e-09	0.247123509936872	0.0043552139419954	0.967013416376142
ARL2BP	0.0492371734944819	0.56005869931468	0.999999977805147	0.985974968347738
ARL3	0.685973379510208	0.429153110489239	0.574836072039086	0.990082972797389
ARL4A	4.53484963121244e-11	0.664203086664165	0.999998705145276	0.808319241010415
ARL4C	0.378101741297195	0.0071840177539409	5.42722799266801e-06	0.903026144729071
ARL4D	0.323464020106176	0.914659992914783	0.0207674697766452	0.364867774618203
ARL5A	0.119667301808649	0.99881391331953	0.999982153191098	0.999923834697064
ARL5B	8.89193701875988e-11	0.578675054240945	0.999729698062435	0.940327497438639
ARL6	7.37677294375364e-05	0.825155703315715	0.988707055806491	0.880355151948267
ARL6IP1	0.986152205748674	0.903954759935487	0.999999907040731	0.996481250374787
ARL6IP4	0.407229304544542	0.31596317086621	0.207282207672389	0.363903491104658
ARL6IP5	0.999929242920539	0.99880634477216	1.15072798150289e-07	0.983453618328679
ARL6IP6	0.954294170194393	0.713193522666869	0.999976652197256	0.288758941658321
ARL8A	0.0003032086243916	0.92651466269458	0.999964144066275	0.999949070453581
ARL8B	0.99765417874046	0.999984008247129	0.999999328184374	0.99708891949807
ARL9	0.0221533643126387	0.0840338253494121	0.817125029689932	0.190526724524232
ARMC1	1.1103244255588899e-18	0.78769136463695	0.999991190558312	0.999771481385391
ARMC10	0.944850846525385	0.99649470980225	0.995753186455626	0.992355662045732
ARMC2	0.0674668009089013	0.953296606779078	0.871929036842661	0.626965571217949
ARMC5	0.0747896835745654	0.968657706257784	0.999970427034136	0.999863869434987
ARMC6	1.21829177144847e-10	0.556833457346083	9.02950053313548e-05	0.304532872141894
ARMC7	0.995759743685988	0.999158787531223	0.999741656484019	0.999443758812479
ARMC8	0.77880186744787	0.999999927455623	0.999701678363552	0.999999977619457
ARMC9	0.712174039855248	0.987928307100482	0.943773268297319	0.800913901879617
ARMCX1	0.0001979806283442	0.440439753463248	0.995136332936667	0.99998493926437
ARMCX2	0.997539219105391	0.953265473435092	0.770369826034332	0.996501771079338
ARMCX3	0.998625120244093	0.999949678846892	0.748497777093215	0.999606162747847
ARMCX5	0.987510803204969	0.978786669861717	0.0885184905171727	0.995883896236055
ARMCX6	0.86416236815029	0.668305016801211	0.994390728471442	0.648105761566503
ARNT	0.124063076323329	0.973961114689673	0.0007456302253977	0.998973178521023
ARNT2	0.999484661030824	0.715054752736712	0.526214293677273	0.849201520301918
ARNTL	0.685119051340879	0.988276920165825	0.001027883045508	0.564883312291555
ARNTL2	0.843524773629491	0.810288937067197	0.999992661262477	0.931752288782784
ARPC1A	0.998617512722589	0.999078287649846	0.999999969709937	0.995791179633232
ARPC1B	0.863870725809922	0.24061879094362	0.909482179084274	0.84043963653696
ARPC2	3.90040549630016e-10	0.991567490075427	0.999876800350038	0.999539853158204
ARPC3	0.999124924407343	0.959000630770665	0.999988986812353	0.974556425537593
ARPC4	0.986956705167798	0.991167202304532	0.99986601484052	0.992966343270387
ARPC5	0.999206198054306	0.997934577050051	0.999999434247224	0.999954464808927
ARPC5L	0.999325240597194	0.997998963213466	0.999992518045292	0.993648372787413
ARPP19	0.831321496527536	0.880203895831001	0.999990316462977	0.997662040742316
ARRB2	0.0826555590355914	0.978620566876464	0.975606641724727	0.998870848205446
ARRDC1	0.320632475561864	0.999412686368873	0.999713520981044	0.999123018582303
ARRDC2	0.672870058974825	0.60702727202788	8.86826784125017e-07	0.513056144461671
ARRDC3	0.0198377721443627	0.689210771417619	0.999972938769398	0.952227765576152
ARRDC4	3.68372322373155e-13	0.65784572269149	2.51372915455482e-13	0.805894241953247
ARSA	1.09093475547271e-07	0.834712090170912	0.994963331288657	0.956676029053004
ARSB	2.16855944895505e-06	0.994818602953442	0.999008854538166	0.999770711436662
ARSD	5.11473982152703e-12	0.487393685077487	0.986349847933937	0.976074747738057
ARSG	0.0025952840751945	0.403217850061442	0.0333486522064991	0.956833881127832
ARSI	0.0005010238182127	9.34089434178817e-06	0.978128783197966	0.0025619283572287
ARSJ	0.999835576096956	0.0185269966642351	0.0002653246555284	0.321271829101458
ARSK	0.835751664709043	0.996709991809553	0.999360495295089	0.998447599623194
ARTN	0.0997088201164813	0.659513949382958	0.842350127536606	0.749852694674115
ARV1	0.99796667769832	0.975146615606427	0.9987933724748	0.999378420820204
ARVCF	0.0002458893161994	0.201554016534455	0.689598852735442	0.845075523411191
ARX	0.163022319768458	0.51893015027765		0.868293395388106
ASAH1	0.0182025319548148	0.994977616284211	0.999998441728577	0.991623811862213
ASAH2	0.726235884226178	0.69555939172516	0.788689774714752	0.76008504486943
ASAH2B	0.900533879444285	0.915942671439902	0.915709868509556	0.91397044109343
ASAP1	0.658540527095767	0.990478888958007	0.978613918360445	0.993671473058684
ASAP2	2.2481891961579e-06	0.689788084006689	0.990687313526313	0.764087832005674
ASAP3	4.84106399807874e-06	0.720571032866727	0.999998514586671	0.677789820177853
ASB1	0.998114943488598	0.994741358572153	0.522739189846931	0.645808407134726
ASB13	4.60372278552066e-05	0.247717715521121	0.0006078440867151	0.970887829190885
ASB14	0.0786200483264347	0.974203049654305	0.0196835246164921	0.881348920015346
ASB15	0.246414516618196		0.0698905005502282
ASB16	0.162410467673634	0.917098859696072	0.0006404724181706	0.903948170798883
ASB2	0.279286366408126	0.0420229101943602	0.131831951385762	0.358370139822597
ASB5	0.123762916709824	0.654357295318366	0.911759756521149	0.33850887485273
ASB6	0.995336596926972	0.999757231680828	0.101692870977384	0.999993294249519
ASB7	0.994643372543299	0.999999885744831	0.893171576571717	0.998915513628968
ASB8	0.999823245844858	0.999990521588888	0.990073840108595	0.999997132929022
ASB9	0.118043537249352	0.886965587399927	0.983077982717761	0.334098118450998
ASCC1	0.760616493089595	0.665010961870682	0.999749754601821	0.995978897898854
ASCC2	0.93105568149028	0.9736941091654	0.999871085560156	0.995962786355743
ASCC3	1.46758492589862e-06	0.862691891318849	0.999999589468569	0.997411961314428
ASCL1	2.09253204625101e-08	0.0498916539124881		0.638042447302875
ASF1A	0.0025394831650335	0.456794791189998	0.785766404435374	0.76854979127786
ASF1B	7.85842944030469e-14	0.314942620571378	0.0056226920096281	0.0700101504989161
ASGR1	0.0362019191927208	0.832282358048905	0.01095191562411	0.983540194173276
ASH1L	0.0069614447852061	0.998027004033543	0.998252353598014	0.972090979010391
ASH2L	0.371351459087944	0.999984521948848	0.999887769294113	0.999999999629168
ASL	0.19954815617073	0.954405622503517	0.0030792159017381	0.924945966972943
ASMTL	2.56297322670489e-08	0.999908150573499	0.962904865480204	0.993158350098729
ASNS	0.966268456746846	0.756839293491061	0.124863626944745	0.643414978935971
ASNSD1	0.202124984195069	0.920094503415312	0.999921236305977	0.995808072381827
ASPH	0.400137672972187	0.49546893762032	0.996930560771795	0.991934460952584
ASPHD1	0.991982677832242	0.817560188290413	0.999309662715328	0.0074264332058155
ASPHD2	0.566784932488327	0.748006716483559	0.0809254799923613	0.747430226725146
ASPM	0.0041179618545585	0.357135942720988	0.999994442220396	0.661021374569737
ASPRV1	6.87443150616414e-05	0.330419404234016		0.918098985934792
ASPSCR1	0.961043325201385	0.572230471494063	0.49671960448118	0.935623914592213
ASRGL1	0.969215928084732	0.48173433819597	0.0092255179192822	0.703982105666676
ASS1	0.15273648653001	0.0835026637838233	0.0168876810017204	0.999939702810708
ASTE1	0.0938782440594314	0.999997667683302	0.999855416078303	0.998825012026368
ASTN1	1.32869282539023e-06	0.823895281516123	0.571506575392166	0.654738633092332
ASTN2	0.934686574636953	0.548176426573998	0.343580055007279	0.953153886474834
ASXL1	0.615697804158357	0.996804701470594	0.999992560455234	0.997380290263387
ASXL2	0.999948548912812	0.961389221202349	0.999737484131847	0.987994373378968
ASXL3	0.0003725661727827	0.0181934064585144	0.0838407680395963	0.224350804521342
ATAD1	0.998022580193659	0.971272871437182	0.0256220054491626	0.917642503878735
ATAD2	1.1669715382902299e-13	0.355248294594812	0.0001038588410987	0.498420482603123
ATAD2B	0.478980654375309	0.963715043768511	0.507445048328069	0.997476570417192
ATAD3A	0.997081884491592	0.866716516642798	9.23159325588357e-05	0.808870910583167
ATAD3B	0.993776657176843	0.943932319349024	0.992243157356185	0.680224327685216
ATAD3C	0.79925568231035	0.0235606813657096	0.633829325881185	0.585473433574716
ATAD5	9.34158851142343e-10	0.504320041952262	0.0878703884265105	0.929719035085519
ATCAY	1.23447012350034e-05	0.120455185358559	0.778192758434761	0.0013506858558066
ATE1	0.770762894951093	0.982703933880886	0.999969941150941	0.30895686983961
ATF1	0.995081155573196	0.998055013463919	0.996337654528605	0.99800380820029
ATF2	0.954490646523174	0.999987597250707	0.459090160984135	0.999999922005874
ATF3	2.12351971666206e-09	0.647428761810856	0.011449174319274	0.963811176932298
ATF4	9.80578791740855e-08	0.994558224638808	0.999988649599011	0.971131913109934
ATF5	1.82837813223919e-07	0.81119334873047	0.999678880510139	0.884751657350399
ATF6	0.921132054829533	0.999762408311602	0.99999900316548	0.999999813499004
ATF6B	0.0103040867744914	0.999997330712725	0.890443006160542	0.997804232475163
ATF7	0.0003118930785679	0.99845363982047	0.159902778091274	0.993804684948118
ATF7IP	0.999670343005055	0.93069806793503	0.3582712544333	0.974846330159199
ATG10	0.0001554761891418	0.998668100851092	0.706970140432869	0.999436757222652
ATG12	0.246299496522608	0.998918708777288	0.999976525573394	0.999981575273672
ATG16L1	0.961627848613734	0.999980830525521	0.994515846993499	0.999981257953415
ATG16L2	0.0127308593106866	0.91624717206585	0.319726699514059	0.730014747276161
ATG2A	0.759942067049369	0.998972833224833	1.25999301455843e-05	0.991818871090128
ATG2B	0.925370049336068	0.921741818783489	0.999943068052709	0.835237599397017
ATG3	0.999688734115403	0.999863861764685	0.986951626678471	0.999833512116955
ATG4A	1.74435288035482e-11	0.987884144500395	0.999972804263665	0.998750710743348
ATG4B	0.929093219851882	0.997238001764534	0.999959832967863	0.999556472008399
ATG4C	0.0046321443763193	0.998270852609997	0.996592699814453	0.990843535499158
ATG4D	9.39138301548542e-06	0.687533162956051	0.742137745154095	0.775845050734448
ATG5	0.999746514580004	0.981775441394508	0.999999663468628	0.996367672868314
ATG7	0.551747123237398	0.988331528419324	0.866305586590622	0.999922540793814
ATG9A	2.5842222817693292e-11	0.992730551914023	0.983886549522423	0.998561714895103
ATG9B	0.365639664096793	0.147178583480297		0.0001615334719867
ATIC	9.25463431355251e-06	0.999767446903434	0.978371597130184	0.999975552375418
ATL1	0.0033405866318081	0.168548424159721	0.659055616764975	0.0030012593346597
ATL2	0.970136618087046	0.997371803804264	0.999994391644189	0.999786390311831
ATL3	0.999975001076606	0.91083664649826	0.999452410561889	0.982777326720934
ATM	0.601355794568891	0.999874755930751	0.971551084792451	0.999969224461682
ATMIN	0.670834398420527	0.999997092388325	0.999830733055884	0.999693359636751
ATN1	2.26318028861592e-05	0.975474952097833	3.98348925039877e-05	0.799820766147253
ATOH8	0.448055050912169	0.204337635148193	4.06007248860383e-05	0.86888495568476
ATOX1	0.0104133182977938	0.857003117651077	0.825297279556684	0.986672855540323
ATP10A	7.4619393714376e-08	0.430371318491811	4.40710924282042e-08	0.811842353159642
ATP10D	1.10787244476699e-13	0.472432226825058	0.955349747847093	0.986255474550488
ATP11A	0.768647388988238	0.797568587302231	0.007056315278427	0.88033496750066
ATP11B	0.998732651405763	0.921989836292342	0.999997802937565	0.907790158418368
ATP11C	0.999982293116699	0.388296679675094	6.23476150948458e-06	0.77545076864356
ATP13A1	0.997598367548956	0.998959195443814	0.999977540912189	0.796777541533476
ATP13A2	1.12077012777208e-14	0.986159728702989	4.06581594959612e-06	0.726845677304933
ATP13A3	0.508668506609286	0.0548863317781873	0.999676858896666	0.934903469365622
ATP13A4	0.888314415870017	0.812291387597489	0.12301897093191	0.366575187547107
ATP1A1	0.997464108194749	0.340913747209839	0.984607456438615	0.962052372841216
ATP1A2	0.0031593416691051	0.999161115709134	0.381772023166731	0.748954991376646
ATP1A3	0.246035667348476	0.363946853793291	0.0241424562651546	0.002021979927117
ATP1B1	5.56398560274008e-16	0.503142033887926	0.006694583465375	0.0001674309062401
ATP1B2	0.0005239177008838	0.908684262753739	0.17949524550203	0.278301560062297
ATP1B3	0.999867743561588	0.999187932813631	0.997682235414076	0.998990737441752
ATP2A1	0.217329697795639	0.746281816552705	0.0465533666301668	0.955694418750075
ATP2A2	0.997234828659293	0.991244757044447	0.999669038263629	0.980860713514517
ATP2A3	0.299921909558728	0.0401977732317547	0.0958584620372997	0.67966718696499
ATP2B1	1.43512770105895e-06	0.914928777435085	0.0017830022986951	0.49223473613611
ATP2B2	0.0006034147798314	0.194285549168232		0.0016862925751981
ATP2B4	0.999997464068441	0.718490493728887	5.39571983439234e-05	0.294137417741748
ATP2C1	0.999959898602202	0.997622002889927	0.999558657201977	0.999129486669173
ATP2C2	0.913801781318524	0.670348815057722	0.0746073013442711	0.0003629926985814
ATP6AP1	0.0262603322279518	0.999985753869188	0.99999964496241	0.999983527071576
ATP6AP1L	0.0004342613786775	0.847945681006997	0.0026530195336447	0.959396367931828
ATP6AP2	0.92786266904951	0.999878386134621	0.974744093051724	0.999961941577116
ATP6V0A1	0.208200725900697	0.902281118863307	0.992349459486057	0.0988412530919009
ATP6V0A2	1.31009629245184e-07	0.996935019852812	0.99999818839837	0.999716637829661
ATP6V0B	0.70357167933978	0.220830649271199	0.988615675735883	0.804679752527501
ATP6V0C	0.985376450457438	0.974376488480816	0.962418478837464	0.958341786525174
ATP6V0D1	0.999997591892137	0.994001709328021	0.999935594295708	0.972191498239228
ATP6V0E1	0.999436362193036	0.997242406902092	0.999240911282984	0.993020714354345
ATP6V0E2	0.999478231671051	0.13017619558648	0.0027415558655664	0.577813138700664
ATP6V1A	0.918721815112184	0.954146826497352	0.999996604053218	0.0749241639564195
ATP6V1B1	0.118693787965875		0.778590537216949
ATP6V1B2	0.580548450712412	0.989462274872321	0.999999519107146	0.198886469835844
ATP6V1C1	0.9995641291686	0.987804441605377	0.999968011976896	0.0783149528520383
ATP6V1C2	0.0879736978468406	0.987177038040541	0.643442931230373	0.989498159153503
ATP6V1D	0.991626347798768	0.999497761207152	0.999999910539077	0.994227762962851
ATP6V1E1	0.844030025624836	0.970334910750472	0.999997837342418	0.660816169750446
ATP6V1E2	0.903561783323461	0.787440215310275	0.994666016300787	0.373234144889312
ATP6V1F	0.938921318906251	0.810968306362658	0.999002758992191	0.954240369147144
ATP6V1G1	3.02957984835737e-10	0.812501517189493	0.999999875309543	0.993193056151917
ATP6V1H	0.995397213420996	0.957381929637724	0.999994871595339	0.133651612883841
ATP7A	7.02460073919004e-05	0.637964138629416	0.980073260854806	0.898735719479927
ATP7B	1.05405086643465e-06	0.834268815420176	0.785896091536411	0.505291331799769
ATP8A1	1.58568875448485e-07	0.083863912378884	0.474485357713185	6.26065279856404e-05
ATP8B1	0.0002020233215048	0.001523401115121	0.679233715852834	0.477384819686515
ATP8B2	0.998438696984418	0.999189783859486	0.561137648763676	0.892115699271813
ATP8B3	6.38110241828375e-07	0.0188650226282487	0.172066574346709	0.811840028949611
ATP8B4	0.575268172603814	0.109109880227861	0.0057689447618849	0.659408629194736
ATP9A	0.997980486856375	0.552123043843213	0.619196203331489	0.135964895341332
ATP9B	0.515407536986258	0.956858636720944	0.993175680695246	0.999688975782905
ATPAF1	2.93221238112379e-07	0.935476255439074	0.996001767313594	0.991877943307955
ATPAF2	0.995233637313532	0.98302986830739	0.995926976618308	0.919546224116717
ATR	1.88161360236744e-08	0.995862669034204	0.999337259271141	0.999934423328141
ATRIP	4.13037711492484e-05	0.998447747757816	0.92765757851212	0.993685984948687
ATRN	0.0356456430464456	0.995778531708085	0.999873110193812	0.996864378205275
ATRNL1	2.97054776116074e-11	0.771244274407315	0.0002894182697217	4.70133555134448e-06
ATRX	0.999792288902389	0.958082771602928	6.02470526556493e-06	0.778761128636828
ATXN1	2.3894735833870004e-11	0.942525216261476	0.998939651916616	0.993360457587046
ATXN10	0.992437577237722	0.966795156843571	0.998981406125545	0.996875913336159
ATXN1L	3.03348160670003e-06	0.968447458703843	0.999990850912096	0.990152097110292
ATXN2	0.0254303558649975	0.999861666267605	0.0001039705672644	0.999987353203673
ATXN2L	0.9973745154315	0.998231391319791	0.907335293725174	0.983002846631465
ATXN3	0.691096885827893	0.997644795135151	6.58609740817539e-05	0.999890632520957
ATXN7	0.0013917667435706	0.60593892927486	0.746436308368892	0.992927437960575
ATXN7L1	0.0391899699925282	0.997608524314424	0.070673951189154	0.996698504871419
ATXN7L2	0.999488098682378	0.460671751086903	0.058356210926058	0.510989267194301
ATXN7L3	8.78046674972317e-10	0.985445663728586	0.998738124938841	0.364485370031155
ATXN7L3B	0.600443794577153	0.937099348668547	0.200061372718442	0.567118197773366
AUH	1.70090942504389e-12	0.997088051961178	0.955978353255961	0.645035759825338
AUP1	0.999992127318669	0.793165424625281	0.970899901506753	0.804875744931479
AURKA	4.2960296053901395e-12	0.3457005947786	0.999999455567154	0.238970609530196
AURKAIP1	0.990954553379453	0.799590331523154	0.0030680923797064	0.798373561259654
AURKB	1.92882837937656e-13	0.0180358089705007	0.169734532275182	0.364743392283477
AURKC	0.692299408703721	0.704700300599293	0.309509540637738	0.508270001313757
AUTS2	0.0005652561991562	0.987175833250899	0.97833858589937	0.879926212876939
AVEN	0.307907980179229	0.951025762906719	0.989515934011167	0.97059920774473
AVIL	0.0010653958192986	2.5540166199208e-08	0.0034263693313383	5.8013590193948e-07
AVL9	0.839657770485913	0.837003501486119	0.99999976593333	0.972231151904716
AVPI1	0.34122802342992	0.980005616057205	0.968546492987731	0.197284421789841
AXIN1	0.999889948574425	0.970757546566039	0.999293135920293	0.996411505925468
AXIN2	0.928603752528325	0.952523776400564	0.704678389008004	0.870111611641125
AXL	1.00430815898305e-14	0.452787604569202	9.05274448189896e-13	0.990159672210503
AZGP1	0.789540306292459	0.319423621397513	0.0680977234370528	0.444097129441301
AZI2	3.31055845650403e-08	0.999631891986881	0.998452308275315	0.995246915491978
AZIN1	0.980965960953626	0.997542588081955	0.999999911960218	0.999702334496134
B2M	0.999912761601939	0.635366937502534	0.999998522396993	0.287823909547191
B3GALNT1	0.162324244076456	0.918451250630608	0.999921070584992	0.981844096942805
B3GALNT2	0.996821957009243	0.993814606546133	0.998965766041407	0.9959551357281
B3GALT1	0.0838617132652406	0.877926697985034	0.0037559330862883	0.663938583391019
B3GALT2	0.0038593731406959	0.0180419306887163	0.0386028993764017	0.0025706438267724
B3GALT4	0.044144623305238	0.993400579997179		0.950131484220471
B3GALT6	0.951727753359752	0.999064919493547	0.357676143540506	0.985085234031394
B3GAT3	1.40804499369519e-12	0.999660816545475	0.999962375989718	0.997563556855436
B3GNT2	0.787942491006978	0.219125970426446	0.22100396481715	0.879342783059041
B3GNT4	0.313212412662816	0.323749723333099	0.124364800652924	9.3323158978083e-07
B3GNT5	0.993743235534285	0.080081629858063	0.999890538409734	0.936058949405445
B3GNT7	1.75386284597178e-05	0.785303166191371	0.145334303532303	0.181177605514288
B3GNT9	0.0026438342392828	0.619335024020617	0.667046894703844	0.583924361201963
B3GNTL1	0.854066425029909	0.998472927424616	0.609318322055074	0.999024780124447
B4GALNT1	3.19056744366571e-06	0.699820490363802	0.184489610714708	0.287271694533619
B4GALNT3	0.0001403072330335	0.318923485876641	0.969437840164311	0.0160894750600977
B4GALNT4	0.0011192147334685	0.543848289638771	0.304517289732692	0.939140244196996
B4GALT1	0.0208526290858341	3.17774590319692e-05	0.999999970199912	0.0728576738206656
B4GALT2	0.999720114836075	0.912022465082557	2.71327465042226e-10	0.968863541757103
B4GALT3	0.0516853573213867	0.994763483619625	0.999401164750175	0.986554399350332
B4GALT4	6.291320789171301e-11	0.9939908399056	0.994770003678548	0.999122183591451
B4GALT5	0.906373043833556	0.999838112565334	0.999994740677247	0.714813955153334
B4GALT6	0.537945883710185	0.357338594994831	0.0001654859480742	0.0002255046196862
B4GALT7	0.937774264228166	0.999864193293734	0.993624792726125	0.972424258962265
B9D1	3.88600774258069e-08	0.502157585800329	1.09676595601559e-05	0.93976327148969
B9D2	0.362470403133782	0.852426859212435	0.137788349128385	0.937933778395075
BAALC	0.531651834546294	0.201713865612092	0.443708765619255	0.162456057411681
BAAT	0.0844032145700563	0.0578610379667237	0.828324046012084	0.0083251719735889
BACE1	0.0130071107982391	0.943413087176815	0.795389036131498	0.899018606986588
BACE2	8.01585009701502e-07	7.80491953021807e-05	5.45942103086675e-05	0.275274744299777
BACH1	0.297863939836798	0.711744451814948	0.983704033454295	0.997669428742386
BACH2	0.985906829346867	0.254384780162398	0.120994982637713	0.644536922216485
BAD	0.496973748646995	0.570010649081069	0.0006933966645181	0.832308709624984
BAG1	0.000951833258978	0.903321850446489	1.19969660799753e-08	0.998241504197084
BAG2	6.73468475310256e-06	0.783017969834096	0.999988408878739	0.490457661293805
BAG3	0.986906789092597	0.109723505781338	0.737718693221311	0.0667462104705333
BAG4	9.6341678519778e-08	0.821182116508692	0.999905601133783	0.955133844161847
BAG5	0.960574452832633	0.998461972798688	0.999992610817173	0.602611761174175
BAHD1	0.996155026151874	0.995861859302545	0.999995080587392	0.999374192162054
BAIAP2	0.999654774311859	0.936654765628337	0.999944046088436	0.423005794410605
BAIAP2L1	0.096998825699914	0.0002711125557779	0.0896271377122634	0.0008633016972785
BAIAP3	1.27519937464235e-05	0.708021110863597	0.82822187430793	0.0046375632122236
BAK1	0.0002374550488808	0.997844880330889	0.993859648496459	0.878161279203091
BAMBI	4.77304294926014e-09	0.287125850622172	0.69591662416209	0.0290245422996314
BANF1	0.0037999379460674	0.241307892921937	0.981848492266645	0.353147655957724
BANP	0.999419966330733	0.999525762527377	0.0856464643225862	0.999415123804365
BAP1	0.999883421984182	0.996788882842746	0.999996789004056	0.999039961204062
BARD1	2.5834843920069e-10	0.635773673114974	0.999761505764235	0.110185181238947
BARX1	0.216207478723575	0.0020936688220697	0.0001069753958347	0.931305570685249
BASP1	0.986562650957739	0.358191635979074	0.5011940538131	0.0001807069381115
BATF2	0.0194548270100535	0.299226122855751		0.0039479265832012
BATF3	0.983609053130959	0.727915683991319	0.987566767841839	0.343771762636048
BAX	5.71033601206709e-10	0.999238698345696	0.971838701682294	0.317651892446276
BAZ1A	7.632386054282542e-14	0.988294511685222	0.0404451247929888	0.762223728650993
BAZ1B	0.998044432494424	0.997527182273228	0.671627429797858	0.986868720152128
BAZ2A	0.999924015081632	0.98152853851807	6.230813540333329e-13	0.99100751653361
BAZ2B	3.4502901274918903e-10	0.981563586894876	6.055261273994599e-12	0.976898370373031
BBC3	0.0012468761514961	0.894914878837493	0.405268419080018	0.80011215700595
BBOX1	0.754769898782186	0.304214712911264	0.332067325106471	0.259123473844077
BBS1	0.0835641278542256	0.930159974281844	0.118376339038691	0.950514447970296
BBS10	0.181094452997288	0.821110947196028	0.997933370430566	0.989327191982814
BBS12	8.53154246712757e-09	0.97577633208514	0.840787684630744	0.739639465619462
BBS2	0.201095688199069	0.995550681813739	0.9985944883016	0.961646729745869
BBS4	0.234936656087269	0.790196178253607	0.943159753522554	0.816881549036074
BBS5	0.727646166728257	0.993195950889734	0.910844452043028	0.925980012831369
BBS7	0.444048967100471	0.999969267372683	0.999917697058142	0.370496466513286
BBS9	1.43990256107685e-07	0.980846465752455	0.790385753984915	0.968787825644404
BBX	0.0253176438453389	0.988233152644131	0.999601750936638	0.992398076303815
BCAM	2.50962284843443e-06	0.484460106093141	0.921784179123577	0.235092682955805
BCAN	0.711538990160403	0.0355202417251447	0.0014626246723844	0.0336756486210035
BCAP29	0.999448321880915	0.999987340501237	0.917628459438334	0.724675767793822
BCAP31	0.999405658617082	0.999980479451789	0.999916683985422	0.999499467459403
BCAR1	6.26534149903189e-06	0.987560097361278	0.999658809886719	0.9024919105032
BCAR3	0.525144586264629	0.994158999269384	0.469990568660478	0.476078549505546
BCAS1	0.334410013626262	0.592136233166061	0.168116717478723	0.0009731423557124
BCAS2	0.998458358253372	0.998141539800514	0.999632799952438	0.999803178715911
BCAS3	8.89342847757895e-07	0.998888028417945	0.280221982261052	0.992624662507986
BCAS4	0.0419267449275947	0.875453732692402	0.999100993065073	0.114661937965538
BCAT1	1.73897198605992e-05	0.166821957015059	0.999993407040986	0.62893187627056
BCAT2	0.789203348018951	0.99134321185112	0.950552089443234	0.716889559487554
BCCIP	0.999440142252833	0.980012378919663	0.966272735863174	0.999851364266491
BCDIN3D	0.566092793531912	0.938717214692972	0.978691831177067	0.937280129825848
BCHE	1.03321976075574e-07	0.0684051958904944	0.86942131536367	0.327328962094467
BCKDHA	0.049504577666645		0.648214763264922
BCKDHB	0.0221436000429406	0.98995550666148	0.0580561254592286	0.814871052000804
BCKDK	2.05168630614768e-11	0.994261180893022	7.57610747493298e-05	0.991520227389895
BCL10	1.0111511586159e-08	0.994543522213448	0.95651359485535	0.999964317079287
BCL2	1.35886581846923e-05	0.997458458441221	7.49298014318607e-09	0.978322181898085
BCL2L1	2.90734966426077e-08	0.999287372014581	4.69806179466389e-07	0.993480741933122
BCL2L11	2.10171809558348e-07	0.991875635895625	0.474793504006685	0.817533556809916
BCL2L12	0.0243221069271903	0.93890524169739	0.0696691083698786	0.0691806921724518
BCL2L13	0.943606137957442	0.997853482642735	0.901879420340584	0.999768115382732
BCL2L2	0.906439907188394	0.96665778787765	0.999500127630319	0.075918375148462
BCL3	0.901021600720386	0.0115152793579023	0.906426268065401	0.677013578529216
BCL6	0.558639558704935	0.646750713433922	0.230786496617956	0.952078105029834
BCL6B	0.0118867769997672	0.471459113032487	0.0012238102447215	0.36516301247678
BCL7A	0.560484922856422	0.0479662797580178	0.98816153073711	0.868001872390071
BCL7B	0.998884438789056	0.99670387729057	0.872396430009947	0.990079257764192
BCL7C	0.977385297224109	0.882694477812535	0.491583165099671	0.77550292523326
BCL9	1.67699062053014e-12	0.967865052555326	0.999986491575976	0.987639057565282
BCL9L	0.923923843575199	0.920504215678698	0.796851560878084	0.91786514331707
BCLAF1	2.39261767536423e-11	0.999979898646563	0.999999210663315	0.999993281621122
BCO2	0.933116620854805	0.579870451705636	0.0005894446579747	0.0519334159103548
BCOR	0.999546072011734	0.400738262389035	0.0785692548719409	0.649941032791864
BCORL1	0.0001229655733944	0.959804823461207	0.0030402140977591	0.918281258594802
BCR	0.999369577074343	0.713063161155305	0.996517374679357	0.975123948016227
BCS1L	5.48337337259184e-05	0.887006170948339	0.987457181480498	0.876181094151249
BCYRN1	0.981097400418951	0.481938427311574	1.516653503328e-09	0.0263503427259715
BDH1	0.84372705007931	0.872351953722186	0.0968307296597553	0.76744479180728
BDH2	0.0565032006729143	0.956268581001069	0.926382665853324	0.994755529982626
BDNF	0.0001323080289905	0.114859175684356	2.11552794496286e-06	0.0225608241841019
BDP1	0.138130933540887	0.999809672106465	1.52250257555721e-13	0.987302945641521
BECN1	1.25532046996044e-07	0.990834194419403	0.999609127950054	0.999983458318233
BEGAIN	1.31447717084533e-06	0.898966665200941	0.0515847953459518	0.0268753039191641
BEND3	0.149862210726069	0.0763993407046629	0.994224442700969	0.949645966239093
BEND4	0.645998674794549	0.116965881470506	0.331060602043524	0.0008337485155321
BEND5	2.79221806950448e-06	0.810268526318321	0.203167458730071	0.929300484697235
BEND6	0.999150814183699	0.998153708927773	0.0553935198828506	0.89919617724309
BEND7	0.365553760904172	0.525429795814129	0.477497244689916	0.83452202775851
BEST1	0.705900828815631	0.782611986204606	0.0637316104427447	0.0412294067811036
BEST2	0.205094864129054
BEST3	0.0012814697474497	0.0038052665216116	0.320680894534322	0.008871518868742
BEST4	0.782750411632047	0.105906112951449	0.987406028700754	0.042872158250828
BET1	0.99177498163709	0.822616643652425	0.141362469599088	0.570930779067528
BET1L	0.99507759018436	0.805130973966933	0.997966959139339	0.999710041644428
BEX1	0.994607786005126	0.193816584153777	3.65028876833064e-05	0.152099366814301
BEX2	0.693550714842065	0.404937131091199	0.014847804343171	0.0032638184826021
BEX4	0.292571130928989	0.752131330882676	0.838363267418371	0.211953951962526
BEX5	0.440472343825101	0.261441250998996	0.437971495549527	0.0002868992720132
BFAR	0.999959656084557	0.999999960887424	0.999989054271578	0.999800237945296
BFSP1	1.37665966294254e-07	0.116059034043003	0.0109585277927562	0.0002261733808319
BGN	0.938451814347869	0.0029178225645149	0.0003854209988377	0.464371716239706
BHLHA15	0.207893375215107	0.778062882018276	0.0286621761108666	0.166744498027758
BHLHB9	0.94700158533673		0.906095977709256
BHLHE40	0.999963110109336	0.0004316101237046	0.999852385696396	0.270362121381763
BHLHE41	5.77362231404569e-05	0.197504153268521	0.919120268367117	0.540764030150276
BICC1	0.964531450974523	0.0314859254873705	0.999999621315041	0.0126022274615674
BICD1	2.46899156627044e-08	0.78879089958974	0.999839963137039	0.932293591962824
BICD2	1.83002012950315e-13	0.896879184546955	0.999987465077784	0.485177992055233
BID	1.22648018110903e-08	0.77664789760369	0.999970623998549	0.493427090407299
BIK	0.0010548514524025	0.656318004144877	0.0004182667358995	0.303969453058103
BIN1	0.985794984349303	0.376628608657565	0.999969668984319	0.0526541182578943
BIN3	0.987920431539843	0.999948343074766	0.990020853002905	0.999996976457072
BIRC2	0.461350261140868	0.998620827413254	0.887371489399738	0.999857780497795
BIRC3	1.0352673994133199e-13	0.0003114565890961	1.24160819725938e-15	0.0705784672383436
BIRC5	0.0521510146774138	0.0421582770997854	0.994810735558536	0.315251628769021
BIRC6	0.999389153795848	0.998206649869035	0.999765831915511	0.989328360318547
BIVM	1.47169221446673e-08	0.705471840906122	0.993010229913533	0.983818499459249
BLCAP	1.88563238983299e-08	0.92501453190734	0.871265904208624	0.960369105248119
BLK	0.318692962508149		0.277456655447005
BLM	2.42627708224586e-08	0.809600549314155	0.999610627130231	0.029495356932279
BLMH	5.10310780017881e-08	0.996637360532451	0.333560662529247	0.999979903238793
BLOC1S1	0.925714012835986	0.169660996273467	0.130720384768185	0.760189411936444
BLOC1S2	1.83058958143254e-08	0.919476139002868	0.999944451515884	0.896509465536558
BLOC1S3	0.944864997715341	0.999627271051396	0.997586015443721	0.996672078835551
BLVRA	0.627156751771675	0.989416216852215	0.973991853224976	0.990278855357054
BLVRB	1.58007559619886e-07	0.870938028358981	7.09395645063006e-05	0.806514773829012
BLZF1	0.0001107948370417	0.997764098505137	0.992912857905385	0.99978693977251
BMF	7.02357579073648e-08	0.817107121681288	0.251578096220149	0.639481520167829
BMI1	1.81372262891544e-11	0.388511864344776	0.998212907176179	0.996752782732278
BMP1	0.99983204221692	0.120670419043613	0.999141423136244	0.731557534742854
BMP2	2.39144225077891e-07	0.296718205513391	0.0002604418061331	0.549080581252291
BMP2K	1.35906140569963e-10	0.514326361144568	0.354917778036322	0.944108412936937
BMP4	0.832909339900611	0.625177832842061	0.0001969270424539	0.917535503068964
BMP6	7.70255763586376e-07	0.0554682938718743	0.943977747903706	0.753256917384588
BMP8A	0.737512862223029	0.50991272177669	0.892749302989459	0.918620465829474
BMP8B	1.18858154317741e-09	0.196350398633102	0.12860635622092	0.0893507119156827
BMPER	0.570053680732935	0.798063620806165	0.0183072123702803	0.0325488950874424
BMPR1A	0.953358919125287	0.969770689781658	0.999540623610666	0.603656533461474
BMPR1B	5.53670351360883e-05	0.693792521912173	4.19555542897231e-08	0.548364879886675
BMPR2	9.23217461657058e-06	0.998259464094723	0.996822148401388	0.988605170090056
BMS1	0.990384492778596	0.998624823808235	0.999999934615333	0.99047093951844
BMS1P4	0.710854461461147	0.793951493390266	0.221604928574597	0.977847459199781
BNC2	0.0268350037033272	0.00200280167575	0.12944326823093	0.0177754528376174
BNIP1	2.5267170835293e-06	0.22542801241187	0.911873144813552	0.599250387212094
BNIP2	0.883646964035563	0.993799778451934	0.999996959813786	0.997715087653593
BNIP3	0.918325361218051	0.890374583189786	0.999132296557796	0.750813112759204
BNIP3L	2.66022068682562e-08	0.991613446839133	0.0692965124347556	0.994463094823308
BNIPL	0.0364990150096826	0.491969685813129	0.0077959692902047	0.927624205621892
BOC	0.0171606116411395	0.172646091088866	0.895977490927547	0.717938590586572
BOD1	0.998799318311726	0.485433999435024	0.973381671692739	0.941459141472212
BOK	1.0223396100771499e-12	0.184892910011023	0.319706628770143	0.0114602934044957
BOLA1	0.0133767647694067	0.177715451047894	0.697288723594242	0.828516638647438
BOLA3	0.969220367362158	0.921210239210969	0.698994646835417	0.845961702963265
BOP1	2.2443120139143e-09	0.11155721658911	0.0035435524411232	0.809987882997297
BPGM	0.901148241880284	0.815604097721787	0.999705091877372	0.94398884560411
BPHL	0.973199536067972	0.542183605256756	0.728751385171873	0.948939240875348
BPNT1	0.999628884199091	0.79395190319497	0.0025269348308573	0.973260395796548
BPTF	0.983152687022632	0.986359624928408	1.27525486640153e-08	0.958733618916758
BRAF	0.910054069666027	0.995313236456355	0.704513401126998	0.919808195358762
BRAP	0.997341927265457	0.999999997855647	0.994702069638028	0.999999995705696
BRCA1	4.39593396869934e-13	0.78321867510418	0.970369146614402	0.933320139999007
BRCA2	2.40622992263119e-10	0.566251551136121	0.118025142385318	0.987972580155772
BRCC3	0.918400284576535	0.99957041833568	0.999777587873658	0.999759322293791
BRD1	0.107543382637364	0.975109191972719	0.997882678706971	0.94784410150544
BRD2	0.892349421190705	0.999998606949112	0.998072967839517	0.999977594254645
BRD3	0.0002919083036993	0.870499977405558	0.266957964398157	0.999005705530272
BRD4	0.999958780885133	0.993209095773569	0.0019296429364681	0.992997606843136
BRD7	8.70764086330715e-11	0.998569429047696	0.488903733404125	0.99992929166891
BRD8	0.999894269730031	0.97469918769136	0.174855087860195	0.992820991619306
BRD9	1.41208375220609e-10	0.999924835303111	0.999997627901181	0.999981646626041
BRF1	0.998543481634706	0.728692440600358	0.99998039357131	0.853612862959116
BRF2	0.689171023830167	0.778167275202374	0.999502355629149	0.994639455221285
BRI3	0.013205896819662	0.995329150081948	0.999996787497739	0.967877648711306
BRI3BP	5.33301594530841e-07	0.997549199096077	3.2891563994461103e-09	0.731601092273639
BRIP1	1.3709342109015998e-12	0.344237233541191	0.126774254538021	0.67720639698916
BRIX1	0.0686733786211813	0.988351852791829	0.999797363458464	0.970227282829561
BRMS1	0.106716674461804	0.999149933079081	0.412517412869896	0.992064827417701
BRMS1L	8.394780730681e-07	0.808711335917505	0.849127215263161	0.983828151813043
BRPF1	0.958073441921695	0.999288515046929	0.996839521306732	0.999439269911438
BRPF3	0.998306759800152	0.581149042686021	0.839531230082427	0.542804537822755
BRSK1	0.279973595967524	0.53511820282577	0.987151049995539	0.0703035896558971
BRSK2	0.107746234498922	0.0638296262316371	0.0067227271374028	0.0419753334677079
BRWD1	1.60736117056414e-09	0.958190670122615	0.999916113821181	0.841650394172911
BRWD3	9.29188753394565e-07	0.99260482568766	0.122018397536511	0.996524721227636
BSCL2	0.532256185750377	0.998530665750462	0.668752508265796	0.687943897911691
BSDC1	9.02647205643104e-12	0.999988510516892	0.99993985389875	0.999997754408691
BSG	0.999065409507057	0.994250257248379	0.999346818348622	0.818343121585707
BSN	0.104634824024682	0.0670120697909433	0.0171477282838302	6.73083386814353e-07
BST1	0.0010318447185695	0.484284718767784	0.787556645755853	0.387208379158745
BST2	0.118566126472344	0.725760671538212	0.0001413701949638	0.122088662628329
BTAF1	0.74385559856721	0.994424213357718	0.999995295411078	0.996054516804446
BTBD1	0.0158352157213957	0.999942127143453	0.0005661349248742	0.99984324400426
BTBD10	0.0011169615538985	0.999904283894449	0.999007387508471	0.997241467572829
BTBD11	0.64644048941215	0.121931817754069	0.0094046115488514	0.209709331843863
BTBD16	0.262424717550108	0.0445503303451263	0.235279376412082	0.0247375665903896
BTBD19	0.964216360691245	0.212362286921481	0.0066169515294412	0.632650238057964
BTBD2	2.6822679758749398e-11	0.854194182518333	0.0843074504251304	0.927994235772506
BTBD3	0.599548360195061	0.821630559590333	0.903779289572775	0.964231537007595
BTBD6	0.319773270703032	0.785602125711528	0.0011147811672353	0.731472310552647
BTBD7	0.0008886997804154	0.999037949826163	0.997559032725273	0.744768264638889
BTBD8	0.0165737130384887	0.158553586112289	0.0727843993728319	1.68170916060265e-07
BTBD9	2.14785931937729e-10	0.857786712936383	0.996966385977462	0.104874384391092
BTC	0.582804930679928	0.088585149760256	0.837184614016907	7.35822023458963e-05
BTD	0.0154465675719406	0.994720475715026	0.917512329891017	0.909954128263749
BTF3	0.999933953030992	0.851394919281147	0.999995037438425	0.771923816201334
BTF3L4	0.994319849477397	0.429776694496385	0.844423441330317	0.868561797307029
BTG1	0.946866413960779	0.937343748726424	0.45146154753995	0.992382417787585
BTG2	2.7287270845650704e-15	0.787719296374469	0.001342987624622	0.563576177296701
BTG3	1.40069473259036e-06	0.978950741753751	0.99087126408457	0.763832025300104
BTN2A1	1.06199932567281e-05	0.999996383066613	1.46503697014172e-05	0.999997043449795
BTN2A2	0.56797928956861	0.996109666483124	0.347970320332117	0.966334454109729
BTN3A1	0.47222416917495	0.636690072083646	0.918792805098265	0.275907402797762
BTN3A2	0.0116841379188613	0.907098202806692	0.061367301447432	0.481250528310526
BTN3A3	0.995611914466321	0.72936297919344	0.927619446448286	0.240469521596192
BTRC	0.977712700755941	0.60088944304799	0.999966720082952	0.0738827586269952
BUB1	1.07516235158102e-07	0.243508477073843	0.999995349659336	0.309689527934918
BUB1B	2.76564537119358e-13	0.309606869846396	0.999747648801198	0.280678462241361
BUB3	2.96284065029714e-13	0.98133054765962	0.99999993940817	0.99852479860013
BUD13	0.293253786939803	0.959708674972076	0.989784284612032	0.901777567554258
BUD31	0.999945142050559	0.762800963024554	0.999999700939719	0.89740015171117
BVES	0.601421300998329	0.348268319734993	0.998757973302533	0.532378444883083
BYSL	1.45924747545707e-06	0.0498083987427211	0.984407972491883	0.695254935540391
BZW1	0.977812802436006	0.999008150965852	0.991365227948079	0.983024589126522
BZW2	0.992564941541105	0.898862246901805	0.999275532586556	0.836642220300655
C10orf55	0.0275699409991509	0.330578399046355	0.399445218384317	0.931466537023974
C10orf88	0.760220139345783	0.958719386650706	0.968353119839426	0.905333201833941
C10orf90	0.0005224145574089	0.70333072536314	0.0436772740021522	0.108025357331419
C11orf1	0.998457902180278	0.590006880869046	0.822495981251866	0.951558552684615
C11orf24	3.92435251675444e-05	0.97650800524273	0.999883825427059	0.999618401977427
C11orf49	3.87277359619647e-08	0.972741028815015	0.0011192709478585	0.99903897336044
C11orf54	9.00731739342477e-06	0.924925294617212	0.99492079229277	0.997101368144257
C11orf58	0.999867429320479	0.991491613472562	0.999999281312405	0.999122895608685
C11orf65	0.827164784262388	0.958065088848122	0.991399714903968	0.392365129636097
C11orf68	0.883950093163	0.995210511169231	8.94462532888331e-06	0.999725590248931
C11orf80	0.915056479831949	0.862491997104553	0.0022651171887231	0.985408439629343
C11orf87	0.0001924786469711	0.275338563953436	0.29154994365888	2.1025398630159e-06
C11orf94	0.0246235452981967	0.756222106997035		0.995174269128729
C11orf95	4.13736167626215e-08	0.65457726834884	0.0479090274833278	0.847610135126105
C12orf29	1.3898658058325e-05	0.404875890564272	0.984448190445494	0.87008415357329
C12orf4	0.992787760890589	0.992927523240325	0.999959264027581	0.988638496686062
C12orf42	0.969505777494515		0.46027002399713
C12orf43	0.999293022439681	0.979739071093696	0.996345124812224	0.999991079209508
C12orf45	0.886673312640989	0.702429042674856	0.823937314904905	0.974735474754206
C12orf57	0.973077915488749	0.0174312827342034	0.445521628425584	0.124644518945273
C12orf60	0.263203104171748	0.328910993089818	0.16798939477803	0.97448606782071
C12orf65	0.995624056014274	0.895971909913351	0.99991817989869	0.999114289922243
C12orf66	8.86617141728527e-06	5.059203553438e-06	0.996642985162749	0.13503882199177
C12orf73	1.64471053202517e-07	0.557613339571401	0.893266455580111	0.997896715269765
C12orf75	0.999699262445117	0.875694115722043	0.380057743416511	0.914028733680286
C12orf76	3.139102995228509e-11	0.263491734967695	0.772727683385193	0.916394350898074
C14orf119	0.217074151129583	0.798280711948093	0.998254371348809	0.282315386568122
C14orf132	4.56644280793515e-18	0.896781985225711	6.24529160562041e-11	0.250760428326979
C14orf28	0.447171596775432	0.9910380935339	0.825436185342554	0.99928317236851
C14orf93	0.0014255179880932	0.583938671931099	0.412842110795202	0.650453814237307
C15orf39	0.995980171473704	0.264852742528766	0.14654240927629	0.320189725930542
C15orf40	0.998159249858635	0.946179529714333	0.954116251933339	0.998526439414319
C15orf56	0.905234606909904	0.148619009590168	0.451533274278787	0.0519063288839278
C15orf61	0.0105332183138119	0.275592620539575	0.309901828896923	0.998189719726785
C15orf62	0.923326191230545	0.715475088892274	0.92178607024438	0.833314875123828
C16orf46	0.0005395978611807		0.0120386699911883
C16orf70	0.062822840816539	0.999345269262271	0.992096745893448	0.849101842891128
C16orf71	6.65864780601717e-05	0.867618943859846	0.993846106992065	0.146323515963445
C16orf72	0.999426967050715	0.996850214206224	0.999925938115944	0.999981696122042
C16orf74	0.757226241309881	0.645606631201329	0.2060384488618	0.171714478695535
C16orf86	0.893966173035885	0.934205051673409	0.693554748786907	0.992423182507851
C16orf87	0.227902807813964	0.867672631001239	0.0013798392570107	0.989444518482514
C16orf91	0.621848231026074	0.717798936252232	0.636465689199867	0.965258438463668
C17orf49	0.289800362627579	0.979359427706026	0.0572112066219184	0.818315602801762
C17orf58	7.42564528068392e-13	0.943400928103325	0.556637483625286	0.972503998626173
C17orf67	0.406880051107163	0.616136903712747	0.996750217117334	0.0051383421471219
C17orf75	0.960909898073136	0.482691490812686	0.99592950410483	0.995244932304562
C17orf80	0.972900032424938	0.999534622196332	0.999504448516817	0.995935916105031
C17orf97	0.404954212260723	0.963417330131756	0.704861521391748	0.353813352962732
C18orf21	0.957320284252212	0.402900681387237	0.461702936932555	0.735329470245209
C18orf25	0.99989608885737	0.998902482090831	0.999998408795864	0.999571360239331
C18orf32	3.7772031427584e-05	0.610068634373128	0.0003251966818807	0.983281372770261
C18orf54	2.35917850928622e-18	0.131071906533035	0.993305500506287	0.891465655190207
C19orf12	0.986333543646252	0.99990640899261	0.949863286217892	0.999961715145496
C19orf18	0.199436100704601	0.687489625298017		0.517893621717819
C19orf25	0.756176454379553	0.5640558038375	0.629651837673823	0.548692190905944
C19orf38	0.000316310419223	0.263577828631511		0.286415216113506
C19orf44	0.147235789251613	0.990901230340621	0.240803557067655	0.875790868183952
C19orf47	0.991270943834603	0.993253506926764	0.335253848571046	0.709812355140929
C19orf48	3.75223627613726e-10	0.56270668352906	0.0009162871727734	0.0008373233995097
C19orf53	0.0652973544524731	0.446431201121934	0.912864920644124	0.38490249783711
C19orf54	0.109534461269202	0.99511050225992	0.275538286245204	0.517896001260757
C19orf57	0.552943226796099	0.0230608514146709	0.49067728137628	0.320593131515394
C19orf71	0.119445452777513	0.792275015860217	1.98109856744535e-06	0.902024473263982
C19orf73	0.141918946471741	0.911512418335242	0.238630726184982	0.969116946509526
C1D	0.280698456616618	0.952643980960606	0.718195273871172	0.982274667356849
C1GALT1	0.998629014198638	0.993032838166347	0.999176621232775	0.99625193496502
C1GALT1C1	0.0497251761100186	0.994633261519418	0.965114005985844	0.998459676844874
C1QBP	0.911382478541257	0.495572064953689	0.0169490575435576	0.814632392991912
C1QL1	0.236626218124869	0.0036630157178023	0.977966861566756	0.295346755355103
C1QL2	4.33698800061358e-12	0.409847485008176	0.99421388477107	0.0249038589424633
C1QL3	9.98641704772139e-07	0.0662926007183293	0.140850994314769	1.8005829752630098e-11
C1QL4	0.298565639236663	0.974271720666512	0.579745896875387	0.0119169750589196
C1QTNF1	0.0031655420419511	0.000669964886511	0.988379106741433	0.0013540079469338
C1QTNF2	0.479238687629586	0.816345404367315	0.0598640392322752	0.576835984774353
C1QTNF3	0.0241792454547578	0.0010062565800608		0.0066863482662751
C1QTNF6	0.159304852543184	0.384588743781637	0.77345450241581	0.897392733361189
C1R	0.0184491515585225	0.0418410258855924	0.0425316138550167	0.725975406924743
C1RL	6.57945880560364e-05	0.154713581849558	0.43207129373893	0.885376679399839
C1S	0.0226705854427714	0.0299014328751694	0.567391973571402	0.487211008652526
C1orf109	0.0670074431571194	0.926524152693164	0.999922971830933	0.915158812660807
C1orf112	5.3655408110700396e-11	0.742756548223572	0.975882540991276	0.653625196299727
C1orf115	0.128377352411579	0.172689966132698	0.0008858945520096	4.7024926771352e-06
C1orf116	0.0006841426744795	0.833709307178337	0.0369344956646941	0.993011739137045
C1orf122	0.999702924082022	0.641250458242576	0.986352093017648	0.819696341682385
C1orf131	0.96444460315332	0.99967833907071	0.972014914267266	0.999991318569824
C1orf159	0.514156622615403	0.887027734550703	0.347482509107328	0.996322945899482
C1orf162	0.277733521302971	0.317360743545047	0.0326618013314364	0.645323856764416
C1orf174	0.928141451263241	0.884418996709314	0.998020607777732	0.991784112962253
C1orf198	0.999285550092991	0.503218462000853	0.999997561553856	0.296808717614865
C1orf21	4.12176426417821e-07	0.889900559012036	8.37193433651717e-07	0.815447418357801
C1orf216	0.74390119549885	0.86666169293846	0.997232289375849	0.278479849221592
C1orf226	4.5069165095258e-06	0.951824306746999	0.999969684084685	0.266959745554892
C1orf229	0.0149041674700385	0.447023929699493	0.917218092714748	0.827431885543834
C1orf35	0.996741544452194	0.554841236312681	0.972396580063733	0.997108156767809
C1orf43	0.999773201301489	0.802420664793997	0.999996734183604	0.912565192149485
C1orf50	0.151464386628782	0.920959062736505	0.974303802978174	0.953438958188832
C1orf52	0.954469505799665	0.90213759778194	0.514881895072955	0.998567462230159
C1orf53	0.0170217389718705	0.127060290255927	0.121113386897784	0.624691640409019
C1orf56	0.727295254510782	0.797659076778083	0.681388724269769	0.965872735743495
C1orf74	0.0050739456050797	0.990348188083042	0.952928180850294	0.887639360432812
C1orf94	5.9617715257461105e-15	0.565780364620224	0.973320840824551	0.614349284768932
C20orf144	0.320142845702326	0.49463012625979	0.776319191487743	0.09428302955208
C20orf194	1.45059688414491e-10	0.978637675248422	1.02005208880441e-05	0.573567255990987
C20orf27	0.967191744206528	0.904792214642182	0.190031830307722	0.746865209897999
C20orf96	0.0340137469169761	0.805665587276271	0.869421229322998	0.84354577252968
C21orf58	9.13127719069767e-05	0.611754142045934	0.919989199589333	0.415950982366984
C21orf91	0.0344582857653768	0.881917047725327	0.999471328575146	0.211870385892553
C22orf23	0.000956051575534	0.949983416768589	4.5630495642788596e-11	0.967913130617341
C22orf39	0.205319192998761	0.721706232063851	0.999983449997575	0.991201820913185
C22orf46	0.997848651997816	0.65824323994953	1.02150153466044e-06	0.671034906033133
C2CD2	1.8684067517709799e-13	0.0121199168050954	0.239736388125137	0.0109681234444093
C2CD2L	0.748844588810467	0.832283901847309	0.999154592429963	0.0624977703712665
C2CD3	0.999765377086931	0.999997677413939	0.9997629546688	0.999086155651956
C2CD4A	0.078181326616236	0.0119845586126129	4.11069047052678e-06	7.55587952582334e-06
C2CD4C	0.0534948459299134	0.0993846774808472	0.862019849356201	0.0002113102306707
C2CD4D	0.374990379319651	0.672677585680087	0.122988494650097	1.84838883779975e-05
C2orf15	0.130718835540385	0.989166534974023		0.0095901948457946
C2orf16	0.41589935897879	0.953643201736194	0.813998717211629	0.913446674520297
C2orf27A	0.0364420612695891	0.0747794766518736	0.889077419824147	0.798287534100053
C2orf42	0.917270479914237	0.999986504319636	0.0099655828636323	0.999994411798889
C2orf49	0.094230315871559	0.99319522035136	0.968699785435013	0.985321890556941
C2orf50	0.627148550708458	0.864791662712631	0.210172155078781	0.0114635523048721
C2orf66	5.99337832531575e-08	0.627609889210178		0.888383948783263
C2orf68	0.300754349910652	0.977888657901664	0.129505204027053	0.997636438894574
C2orf69	0.939669332914119	0.966779767658398	0.992577756497199	0.997341801150836
C2orf72	0.595897037905754	0.79364210207291	0.0052207980422359	0.203534395540373
C2orf76	0.57313143125984	0.521709370874839	0.981729337091457	0.902567370194578
C2orf78	0.0151594024624125		0.0131949448183322
C2orf80	0.214715423159896	0.0681620919453261		0.731980090586077
C2orf81	0.1440921322899	0.987144213142096	0.62566558035857	0.668063394732828
C2orf88	0.0411163594104038	0.597817065894995	0.524717552023558	0.941813959865493
C3	0.259709023933113	0.120135487008889		0.973008988259627
C3AR1	9.431508714395379e-12	0.165267099109006	0.152152952180167	0.497684023868092
C3orf14	0.967772900665469	0.704106073321324	0.869859392804857	0.170555105445267
C3orf18	0.15598009559084	0.988869091689931	0.85113293725659	0.971426338767725
C3orf20	0.0059001832567199	0.97209857689696	0.450966847133419	0.683212237236356
C3orf33	5.85594702103516e-05	0.738208108174681	0.625434804087838	0.975093090888175
C3orf36	5.19332147758696e-08		0.0086911088093068
C3orf38	0.364329991474186	0.937025886222663	0.906699714654995	0.912684998921808
C3orf52	0.640580717240723	0.0185827739195984	0.237803501496096	0.0017345309054132
C3orf62	0.159566950781254	0.98746455060971	0.661087810078069	0.983189922731466
C3orf70	0.0076103017486921	0.934083077603623	0.0466792859585645	0.466433240809216
C4A	0.0043343043383002	0.798375043301697		0.879727539026969
C4orf19	0.0629756462333719	0.873783162308251	0.390841943524608	0.0911089357927237
C4orf3	0.976893576724895	0.666539335330834	0.99726123395754	0.998108064691466
C4orf33	0.0003719124507474	0.915387864679211	0.99685086044407	0.640590801535657
C4orf36	0.0084028781951022		3.04909307796761e-05
C4orf46	4.06049579290704e-15	0.733635864129789	0.99941033200669	0.660629692320322
C4orf47	0.287898496441256	0.735053764078238	0.069261778752117	0.207665450105166
C4orf48	2.33689532261659e-05	0.0997857660987991	0.998068286147212	0.642974898631681
C5	0.0194091107351162	0.862726030084474	0.997660355922509	0.957791562317047
C5AR1	2.28290289793001e-07	0.0058770162887122	0.0076021771729395	0.286621761646751
C5orf15	0.122450163034796	0.999126667067368	0.999878167784423	0.987750900643227
C5orf22	0.994204680066343	0.999999888828129	0.991309540466251	0.999994411360746
C5orf24	0.463871427887228	0.998980069213477	0.999736264247245	0.999944865721398
C5orf34	1.9561981245445601e-10	0.565176276240544	0.98030096591553	0.757836129517625
C5orf38	0.692912778127901	0.470719224539116	0.8441660055558	0.441118132264107
C5orf51	0.998045952234953	0.998449667155195	0.999998052542717	0.999995691961872
C6orf120	7.40210257491785e-16	0.99815611539522	0.980867033601401	0.9620909616964
C6orf136	0.026707081454093	0.500938103889891	0.786716214598652	0.997070983764092
C6orf141	3.35964994086037e-05	0.0068774342521931	0.574583837864407	0.569179621302175
C6orf163	0.121704849934695	0.280012632536641		0.605874188485063
C6orf223	0.0004640236610584	0.101574682279664	0.0123345351727023	0.0475739617449322
C6orf226	0.243837624590193	0.282793616242603	0.0009125972787308	0.494163422299052
C6orf47	0.0304419504826057	0.999704762722453	0.983378155402353	0.998075331756623
C6orf52	0.230973588096916	0.0228959017770192	0.916337005787789	0.566823983053779
C6orf62	0.437529330123445	0.999604599318044	0.999999952077551	0.982621430647334
C6orf89	0.999825002395073	0.173543129429526	0.999999911030583	0.134163576933788
C7	0.0113284819025099	0.0007099390070277	0.991315780111603	0.0001791415590327
C7orf25	0.0181797159837382	0.999999989536568	0.69157340777732	0.990017391514936
C7orf26	0.998679408718091	0.988445310823662	0.996349824265585	0.988662938910219
C7orf31	0.203964848105213	0.962900034282941	0.941455259100288	0.614149728535858
C7orf50	0.996575765822131	0.812210015693522	0.0545491693291335	0.885950274281418
C7orf57	1.23585055878556e-05	0.413529357034903	0.97341404336666	0.0090058018302221
C7orf61	0.115808397677109	0.402186028847926	0.0012972288564304	0.658446075216855
C8G	0.830633487408056	0.413694057500029	0.101845742104078	0.53059557980947
C8orf31	0.0265591172331175	0.859573440390902	0.991546032605804	0.951462544523692
C8orf33	0.034576892307725	0.895340304403917	0.453839184960127	0.973590908126414
C8orf37	0.694838527045647	0.811524983310568	0.906983485383741	0.980084131125057
C8orf44	0.913107767314803	0.771596191406913	0.445785837968438	0.990366166770716
C8orf58	0.0001776716169934	0.99782867010445	0.584540992126902	0.962863708781067
C8orf76	0.852701073155695	0.315198029885628	0.996206640912975	0.805311851415535
C9orf116	0.354721445901375	0.817998991789857	0.634573606909128	0.384417355658122
C9orf129	0.860625977044664	0.949843755248167	0.107730453429086	0.419084123202601
C9orf152	0.0069187367433902
C9orf16	0.0022573020978161	0.846323143485825	0.562881512820303	0.962806814709007
C9orf163	0.988478916290157	0.819150923597109	0.789661046129504	0.905588239149535
C9orf24	0.896875025829108	0.768155683265999	0.0008731135033728	5.33217504026572e-05
C9orf40	0.0001593254770828	0.829130854262244	0.992259717919047	0.934749286052525
C9orf43	0.327361725454241	0.890987009589393	0.0582801071930269	0.820788349642714
C9orf64	1.02903169181158e-06	0.595832965538699	0.993276900233424	0.943399783843978
C9orf72	0.0350608644152059	0.824070073187512	0.226276913283657	0.556602629292779
C9orf78	0.999946251745668	0.999929459340136	5.445278859188931e-09	0.999996520248226
C9orf85	0.83023640442246	0.995624075602051	0.935981183777411	0.998502449918152
CA11	0.602005561093887	0.64511315912861	0.0508499332615811	8.21648775041316e-06
CA12	0.993169232780754	0.0002576791741631	1.84030801708178e-06	0.697249648600788
CA13	0.058052490744605	0.982288365545007	0.989688377638314	0.823321933733858
CA14	0.909399277655234	0.693048506028566	0.225224939309623	0.0198116758858787
CA2	0.0694368596596428	0.82198217291514	0.969515179115014	0.378913755637828
CA3	1.2343360604263399e-13	7.75847878502471e-05	0.940989712454896	0.0802091289752303
CA5B	0.0321923740585624	0.695758362398394	0.861017205632216	0.506327942001659
CA8	0.0007137341281661	0.442583131067433	0.886764851219403	0.0008528747545505
CA9	0.0211574945547472	0.0335907360904036	0.651903389555021	0.684908280097932
CAB39	0.0001598355522763	0.999742778453748	0.999362337335761	0.987147501779964
CAB39L	1.51381307788848e-05	0.934945930443691	0.0993621242186365	0.388220716453623
CABIN1	1.31017106746609e-05	0.991615523542294	0.999686956924536	0.982553325900155
CABLES1	0.999690412097801	0.607988449174107	0.960708377452266	0.0380174219339923
CABLES2	0.0014823944215463	0.796896604863287	0.156652723765836	0.911731710929523
CABP1	0.838492583039834	0.47409839543361	0.0877237203430917	2.07332440467747e-07
CABP4	1.43997317636388e-05	0.299464204206287	0.0005402245161903	0.859734291398341
CABP7	9.79920436508982e-08	0.280922166999098	0.71476502987465	0.0004912482042178
CACHD1	0.918087932484944	0.898810115117165	0.0008136272834696	0.92722016755751
CACNA1A	0.0154445083015449	0.644061589977015	0.469315598280155	0.0130447257726349
CACNA1G	0.0351843043726725	0.748601765574905	0.0653390039653395	0.0024768075987182
CACNA2D1	3.26233828779025e-08	0.97217204688559	0.999999315296993	0.000114622072648
CACNA2D2	0.0008091136340673	0.0859469975133608	0.0048165762449221	0.021749036170781
CACNB1	0.168001855674285	0.272446269309655	0.0606505278909747	0.0055576266142604
CACNB2	0.106290571473074	0.987866169328864	0.327283186741288	0.0005294333168361
CACNB3	0.960508855591084	0.871446647204518	0.999506478559514	0.0259661704364756
CACNB4	0.622972237706665	0.58989462182136	0.117781522987701	0.0086257054457457
CACNG4	0.0001908894837319	0.284745550911439	1.3459049794160199e-13	0.535991505216926
CACNG5	0.136824735181736	0.0224698363465496	0.037396913072774	0.741485247399976
CACNG7	2.12368048573261e-10	0.497657399361068	0.972176105836288	0.727835892809793
CACYBP	0.370036556916537	0.775705652440931	0.999999793274528	0.989395159969109
CAD	1.85395802693781e-07	0.949382917247082	0.229789950022547	0.866344586479687
CADM1	8.52205188622209e-07	0.389614576980756	0.994840234463319	0.686740743740209
CADM3	0.80121552224307	0.174932173423117	0.200842398983111	8.77359563921835e-07
CADM4	0.833394979155762	0.851852397729406	0.985969890219471	0.865344014025968
CADPS	0.995093916918217	0.491494540990283	0.939138172150507	0.0156946847967663
CADPS2	1.40663646805112e-06	0.950100340969314	0.12990955831814	0.0503855989702056
CALB1	4.297559119433e-06	0.102942015398773	0.453752256882546	8.13994222334788e-05
CALCOCO1	1.58917238129014e-11	0.999917543823323	0.0746769979089269	0.998985979499598
CALCOCO2	0.52452897068081	0.999160157905318	0.977897003135121	0.999849965261321
CALCRL	2.52887109889126e-12	0.315404810171403	0.998458042019492	0.747198428562485
CALD1	0.999992122211017	0.0910140371772519	0.967335402304506	0.938231996294719
CALHM2	7.53176182727875e-05	0.249923440448638	0.764676124604522	0.957853673551757
CALHM3	2.10026525147735e-05		0.0027467971539369
CALM1	0.022267004001451	0.713731049795413	0.999620862413086	0.793073641090149
CALM2	0.0355777528807458	0.733843670330984	0.999992872929571	0.99486147701056
CALM3	1.4643093257504799e-12	0.72679623123922	0.0008989830882817	0.0835316186208471
CALML4	0.0763530141509265		0.939145902907746
CALR	2.59216411464522e-07	0.96508955322192	0.999998459718299	0.73783573241902
CALU	0.137006216623382	0.0531695155117836	0.999993549464439	0.884852516386358
CALY	0.304220471150761	0.326897666991239	0.0100894279961167	1.92240033512104e-08
CAMK1	1.35009038645147e-06	0.545481666278011	0.778036403802639	0.975042708432315
CAMK1D	3.95537251909983e-06	0.283056792172336	1.03447925567859e-06	0.000181910382592
CAMK2D	0.938254628743816	0.878150546985752	0.0851578657447252	0.458974205958089
CAMK2G	0.997024592660725	0.66762024616735	0.995158054578577	0.0572143723882081
CAMK2N1	0.0173301065368058	0.979279515789439	0.983505795444989	0.0420838128008297
CAMK2N2	0.034266416241004	0.432041757660189	0.889891615696336	0.924411963273843
CAMK4	6.49928584694013e-05	0.320479406510652	0.931434621976255	5.96298791280476e-05
CAMKK1	0.930718798657914	0.346571034090663	0.0004608120642296	3.990270476021e-08
CAMKK2	0.999781064615222	0.684088895964551	0.998776614111081	0.0289746314385224
CAMLG	0.931854736483996	0.880749413176777	0.999850648927306	0.999023241232853
CAMSAP1	0.797714348818871	0.840125653436705	0.999999109628743	0.665742055855329
CAMTA1	0.908453269145944	0.785405588312407	0.999716504250527	0.932875395317047
CAMTA2	0.965591256835269	0.944318693555566	0.998633171044884	0.167727464852263
CAND1	0.999859145457916	0.01405378117431	0.999986488485594	0.0216174766211252
CAND2	0.865905453218046	0.949449515426217	0.252335225954992	0.957814422532644
CANT1	5.3144948706377e-11	0.979054016992707	0.99999503910945	0.704211455010054
CANX	0.999910935574933	0.993009050819434	0.9999973134665	0.996991753269987
CAP1	0.999428101496727	0.997512631819195	0.999999880009754	0.999936406451766
CAP2	0.35117769652697	0.244781434807685	0.994291185568415	0.198761769334455
CAPG	0.81232550658154	0.533028810986509	0.997461562224006	0.817467108573962
CAPN1	0.970742882963006	0.999888032918513	0.390442935205391	0.999960980060985
CAPN10	1.5131166230487e-08	0.985289210967541	0.997406089983879	0.999843955754704
CAPN12	0.104647052201356	0.0157306096433704	0.0029667733407661	0.101001256961025
CAPN2	2.61438482175782e-06	0.774218119103685	0.999983524027275	0.999869053175777
CAPN5	0.0066313121600205	0.799227799521468	0.0016179683624707	0.970983221766529
CAPN7	0.099092079445385	0.99999662209764	0.999999207569838	0.999998553504402
CAPNS1	0.998947865569372	0.999260591971923	0.0004244061450454	0.957060604006315
CAPRIN1	0.964524465905748	0.999999964598505	0.999999741531591	0.999909674653043
CAPRIN2	0.691765140201574	0.747204090268746	0.0011622890623603	0.925194088673508
CAPS	0.767091837214042	0.930735300278804	0.640256240441288	2.12996526729004e-05
CAPS2	0.862589179411869	0.720673586627753	0.976178279338673	0.786503087556114
CAPZA1	0.999983705137797	0.993436903982975	0.999980792325338	0.997814550434894
CAPZA2	0.981915326494777	0.605756175099796	0.999994932271042	0.990226987364436
CAPZB	0.99985432203833	0.999957735724654	0.999999201040583	0.999980687888094
CARD10	0.0003495864834112	0.81572982404108	0.997648516295868	0.691742471894259
CARD11	0.0753125859306053	0.236265114787854		0.913355833847897
CARD14	0.0175251287684157	0.544909950206954		0.978187034027489
CARD16	0.968023134355267	0.955994344535818	0.0170786641196615	0.515242564297044
CARD6	0.560014512988445	0.0276803367396365	0.756708193990629	0.765624775038178
CARD8	0.876258811630361	0.947803398466789	0.0427121571022047	0.607828409116336
CARD9	1.08111694914717e-08	0.453725489648193	0.819124073161954	0.83124692535882
CARHSP1	6.22774680295978e-10	0.972332648365457	0.874957594472716	0.998327910608541
CARM1	0.012484816255169	0.999328637732584	0.422619499531438	0.998826975232738
CARNS1	0.582365834024955	0.0218651009989408	0.132738652689217	0.0001847947208716
CARS2	0.999623578785928	0.99997789062075	0.997881160504372	0.999380279221454
CASC2	0.0003928480115953	0.896490676680793	0.679918198048989	0.0814526993918142
CASC3	0.998306135797797	0.989177796148263	0.999569975699182	0.999494444470369
CASD1	1.42381376131721e-08	0.98051015643696	0.998757766511355	0.228481222481655
CASK	0.0033408540518944	0.982065482985591	0.999992079113833	0.952810402068432
CASKIN1	1.67811162092838e-07	0.167280376795012	1.38647985770051e-07	0.0008774297853173
CASKIN2	0.984147590192909	0.964309939377889	0.999415243796173	0.986188104809737
CASP1	0.851591138021283	0.923783866214757	0.945760687916551	0.313687911338046
CASP10	2.78635839627237e-07	0.383597705523671	6.58220756842588e-06	0.91923041700831
CASP2	1.98187741151068e-12	0.990883393032401	0.999996616518795	0.911081594618941
CASP3	0.995747831795109	0.820960366652163	0.999999958452431	0.464405589934662
CASP4	0.661067551862921	0.261377173616468	0.990068045618307	0.806863132547323
CASP6	0.998412290149795	0.983159125298639	0.999839847813226	0.865478690434396
CASP7	0.99958191740457	0.0373081383660665	0.999880613306806	0.988435334950527
CASP8	0.994408289514949	0.344202532396551	0.994644478616087	0.994550028590224
CASP8AP2	0.0009056842621749	0.997294056159175	0.0434483005577671	0.985519894621274
CASP9	8.24782951730131e-06	0.437146723590913	0.999553665459416	0.997838787201619
CASQ1	0.0142222383278936	0.431040953628994	0.0209974762005247	0.211738349744378
CASS4	0.17733851291717	0.0537562141487615	0.012344664069821	0.342850863054935
CAST	0.0001328885801845	0.0722494443553951	0.83415900981345	0.753253599775539
CASZ1	0.843903123832699	0.982814103078493	0.842027882894795	0.733810857255889
CAT	0.995384834555184	0.998671102390486	0.999965609018088	0.998493412229435
CATSPER1	0.0001468228273161	0.0376327924952519	0.471506840186573	0.418825236489812
CATSPER2	0.86601590434225	0.764938876926821	0.0397917075932389	0.868583149391768
CATSPER2P1	0.0026583918329335	0.907120084064601	0.0381010557466121	0.949980434508015
CATSPER3	0.297573372793266	0.649252852459587	0.52482021662669	0.538390342970656
CATSPERG	0.0045376766430073	0.894652598812923		0.603448193270972
CAV1	2.14942276102126e-13	0.0063447563978258	0.877553111442516	0.572998143891938
CAV2	0.891149722042956	0.253502440964736	0.999984129952521	0.27635965297198
CBFA2T2	0.541586374544968	0.965755800697483	0.0621808050751721	0.994379625040646
CBFB	1.68604063337932e-10	0.99992849822722	0.999885323512269	0.984628971172132
CBL	0.999965084567557	0.984882072023687	0.999992894951223	0.993092200190898
CBLB	2.17436145774621e-06	0.985848031957422	0.976519877911393	0.793116188425872
CBLC	0.000563688516868		0.683914440525329
CBLL1	0.596563511993776	0.999585850020701	0.986753878848405	0.999256470662616
CBLN2	0.193578571738317	0.638531802619021	0.0101408876894167	8.37615035622959e-07
CBLN3	0.506718886664352	0.654609498125315	0.130126261374758	0.767236580212022
CBR1	0.814454719071461	0.765868194416799	0.0037470267835241	0.904648483097693
CBR3	3.53903584653043e-08	0.936614330246768	8.61706390553527e-05	0.19579051155785
CBR4	0.998040602785327	0.800766304555207	0.99917511078528	0.999945147682676
CBS	3.20541451633889e-09	0.902871655994233	0.377360420570628	0.629801944247745
CBWD1	0.794935898624006	0.977806552320605	0.999075230700038	0.88760368400772
CBWD2	0.997834252312101	0.999984429575543	0.412700670310251	0.999718709595929
CBWD3	0.843331923428378	0.756956258802441	0.611918888199232	0.583473833982305
CBWD5	0.729148552244382	0.879937520583281	0.17139735220462	0.988492975944805
CBWD6	0.998270325191086	0.838423155349377	0.962727650832174	0.77209163007829
CBX1	0.999991922529196	0.995777471169325	0.999998026071449	0.995953970095386
CBX2	0.0012448697348574	0.0052005633364145	0.352902146792672	0.748655300564668
CBX3	0.37586926165632	0.985292642612601	0.999996976276301	0.994756909354487
CBX4	0.0132027183128531	0.962312569290254	0.998845909626653	0.996632302295063
CBX5	0.0407014112401245	0.952805852562267	0.999999364100197	0.975475253280759
CBX6	2.1198295004692e-13	0.864749484959786	0.0002805455819528	0.0159808386849769
CBX7	3.5823815287369202e-09	0.829260281364775	0.863708485248718	3.29227638360101e-05
CBX8	0.037712322816898	0.435519276217258	0.306352017386436	0.993071069246604
CBY1	0.341360455368854	0.943416029284296	0.111608034613115	0.979753209127217
CC2D1A	0.904288286507056	0.999866090488728	0.999886077607387	0.804789986223323
CC2D1B	2.23153936103261e-10	0.999802030807167	0.999924851605501	0.999711647038693
CC2D2A	0.9973119776714	0.959980939882233	0.995169070928795	0.99769938336331
CCAR1	0.900967022741174	0.999947391370623	0.342492585222388	0.999874226805765
CCDC102A	0.762939688370749	0.814765041048721	0.62792872971019	0.785751955643654
CCDC102B	2.34079820308473e-06	0.657812469005663	0.0665214439879314	0.0950382282780789
CCDC106	0.91072941667815	0.999307579243623	0.754605095704287	0.83145649436928
CCDC107	0.0151737514578022	0.6972585695756	0.0010510673796776	0.481147387708957
CCDC110	0.0053507534912827	0.848655516262976	0.0067705157594598	0.0002488569771056
CCDC112	0.980438171211358	0.997004721231943	0.455008766315631	0.992161668917098
CCDC113	1.66083547888714e-07	0.868439825047487	0.532028065541351	0.207813800059045
CCDC115	0.0684660124332331	0.999645961288392	0.998165484640801	0.999996349509099
CCDC117	0.0392855219630968	0.998721107207047	0.99993463610064	0.990927675228389
CCDC12	0.981362779331178	0.990276448422563	0.999861458290112	0.998137468881432
CCDC120	0.15040329608763	0.44284577549125	0.82831367649452	0.732788773948109
CCDC121	0.673164151733844	0.787281596800372	0.867416210505833	0.956904568331671
CCDC122	0.0001639594797222	0.152419005816015	0.0767738075232241	0.47636170516591
CCDC124	0.998785283192388	0.928128945304778	0.990661255215231	0.984984201473281
CCDC125	0.133841945229529	0.992599540700749	2.35062526396216e-10	0.876874038635817
CCDC126	6.60808450904536e-06	0.995294826685146	0.987450836128261	0.9895025863353
CCDC127	0.990643144708148	0.999999770321942	0.999896065921322	0.999690482131033
CCDC13	8.15684517645353e-05	0.828851576667454	0.223668055699843	0.0110983261407769
CCDC130	0.782650885978818	0.968960579416159	0.964890033885424	0.522166197309736
CCDC134	3.24886399488755e-06	0.999484400333951	0.676478297128316	0.998656084928635
CCDC136	0.112516168227213	0.452608164372304	0.938015239683456	0.142282966162232
CCDC137	8.535752256647211e-09	0.999999333750489	0.999324915338252	0.999746763488925
CCDC138	0.005940495401109	0.0978745647036955	0.994503412496224	0.852050574388963
CCDC14	0.112297041446542	0.80202122187164	0.0042826981813125	0.749250073294748
CCDC142	0.496660682658643	0.999473118333544	0.0123608022544223	0.995568184358426
CCDC144A	0.284655433507047	0.908191343797516		0.384128063261215
CCDC144B	0.855842674179121	0.973235867895085	7.92486120387393e-06	0.0328011412908936
CCDC146	2.88795093756342e-10	0.360382607283313	0.0462018648296072	0.587380428103095
CCDC149	0.984024390888158	0.99993649771412	0.900617310187105	0.685016722041096
CCDC15	5.30212913968205e-12	0.82579925309196	0.617244005567064	0.668262863733542
CCDC150	0.120116068594512	0.0330998202922582	7.93588534413292e-06	0.55496478183053
CCDC151	0.102376508245614	0.831813757643053	0.818323242933068	0.414101934942789
CCDC152	0.0386885343664787	0.102876519710297	0.996539033285025	0.165796911335995
CCDC153	0.0153643438094182	0.415824506795375	0.010791826154703	0.0108010362442049
CCDC154	0.0001940742601841	0.601378934629391		0.71686139234797
CCDC157	0.465099365878768	0.979885631490028	0.92028312461322	0.987553946630054
CCDC158	0.0281524456900905	0.455785899167577	0.350591133897408	0.137346010119848
CCDC159	0.0061203247538216	0.941678530114122	0.576625463836076	0.995022910633582
CCDC17	0.960266801906982	0.805396758475553	0.0110432714621105	0.895189791326852
CCDC18	0.0030692868136404	0.850822127613583	6.4670233727354e-08	0.907394255754907
CCDC22	0.648611794808893	0.997049802375649	0.0436022816007491	0.999654099256901
CCDC24	6.66531339368277e-06	0.994522381422375	0.649544775411418	0.972906694403492
CCDC25	8.9157537142437e-05	0.999808326306626	0.999975329244156	0.999994157216856
CCDC27	0.0428237621176284
CCDC28A	0.263636308082646	0.983668196934204	0.629126665241473	0.354983877907256
CCDC28B	0.0795301292256208	0.323544844047372	0.998919546722235	0.182037204088302
CCDC30	0.0068565993698679	0.969982390248056	0.0340449313360319	0.746016944113188
CCDC34	0.0001836838760415	0.872753985101166	0.951461737187624	0.917322131848022
CCDC39	0.24742377523835	0.768417222809903	0.0212232878692345	0.266404352032763
CCDC40	0.99358317160547	0.98819560911651	0.316089081073852	0.1876244898822
CCDC43	0.999442103139937	0.999999653555042	0.999531828272555	0.999999857404083
CCDC47	4.85134300663998e-05	0.977426398356067	0.999989437265952	0.999505794842671
CCDC50	0.297977890620044	0.999173133619052	0.999990181423143	0.967239620716426
CCDC51	0.275043862858956	0.994657400844308	0.999693669663641	0.972865770050539
CCDC57	0.492275320242209	0.989814671734832	0.0255662675071207	0.974738828722906
CCDC58	0.772884575967029	0.930982267173086	0.98663915045384	0.871370200640832
CCDC59	0.999276700060235	0.645885336961395	0.993438946458233	0.979003067268126
CCDC6	0.412301094387279	0.989451412764925	0.999991032234437	0.568948672809351
CCDC61	0.179585804019303	0.998005071630567	0.0066859981751066	0.78083736456119
CCDC62	4.48361351487041e-05	0.504279490007598	0.001160649156446	0.80447129605166
CCDC65	0.792277950018052	0.839099813669155	0.0002738803796665	0.0301918084187661
CCDC66	0.374804737902695	0.995500800494915	4.92717039926613e-05	0.999970515094951
CCDC69	0.0112982211240879	0.175073751143854	0.0828830595835623	0.0586776722866998
CCDC7	0.918257221279309	0.96852194708109	0.0316034266274037	0.993807301028387
CCDC70	2.97716887383386e-06		0.325000004032078
CCDC71	0.998772248625355	0.99675392629553	0.629814969849732	0.931704569185869
CCDC74A	0.0601156540908416	0.867446336818805	0.493724081830635	0.325681055572661
CCDC74B	0.0057307475585368	0.65856721056116	0.00172654335365	0.41378775983729
CCDC77	0.659779786640534	0.994107820761735	0.113371510872829	0.997314095439768
CCDC78	4.77379492962076e-07	0.0674409258065291	3.47757023605018e-05	0.617394418454926
CCDC8	0.0028957118455318	0.874781514438478	0.980605218560756	0.869578390313253
CCDC80	0.0005952221480497	0.919460393819119	0.549630195058614	0.0339400413903161
CCDC81	0.0001470289384503	0.52065555422581	0.0639390966660815	0.0023454941394305
CCDC82	0.999900735481474	0.951956086185036	0.996949459319346	0.999376868647313
CCDC85B	0.990742321255236	0.779511686414857	4.34979256701824e-06	0.951559120034885
CCDC85C	0.999879533248548	0.856196747607952	0.999996573787779	0.830719752806888
CCDC86	0.0001883685651872	0.998525044572466	0.999326450172121	0.981312939712835
CCDC87	0.0949383407083823	0.540238292335884	0.565938320416924	0.959524173117475
CCDC88A	1.88340156944456e-05	0.913369001859923	0.0455777397204988	0.994600213066663
CCDC88B	0.196521997053426	0.992366723929209	0.902275736492721	0.989780113105851
CCDC88C	0.464483117193543	0.731405845622842	0.982678224214257	0.22361507811807
CCDC89	0.81058748123083	0.645117036155238	0.0384089270878475	0.134504364380653
CCDC9	0.315686115036377	0.964805443093249	0.959802262241024	0.971394625753982
CCDC90B	0.474993034892867	0.879231331833842	0.999927984238572	0.996452479341781
CCDC91	0.299396542998984	0.997796179601666	0.996920564138824	0.976525137993398
CCDC92	7.58864531916049e-06	0.940426705437891	0.999340054795244	0.197044179498188
CCDC93	0.212776794401079	0.997916993039549	0.210228616166504	0.998811265680283
CCDC96	0.823556800720875	0.830230578556214	0.170621641105468	0.0399545954089091
CCDC97	0.0003547905811367	0.999531960998815	0.979665887892515	0.702155976589863
CCHCR1	0.001367576318268	0.859903773901887	0.966965841286587	0.860525270543299
CCIN	0.116027413762602	0.866772947440994	0.882771306419163	0.806012816902684
CCKAR	0.0097641382053689		0.908281041293682
CCL2	2.38919982312828e-12	0.167010909320615	0.0941555419911181	0.572095545620067
CCL24	2.83503743655636e-10		0.0165979653000086
CCL26	0.000261008943182	4.40882255495473e-08	3.48258573175518e-06	0.0004864430115512
CCM2	0.900651068810048	0.995662454813147	0.998366772215957	0.995644544660877
CCNA1	0.791916619769257	0.821669848464977	0.01854223131479	1.70831853968748e-10
CCNA2	3.59777397244899e-06	0.26795375515244	0.987005243082919	0.468341657942313
CCNB1	0.0064280925640744	0.189437519282788	0.999999663473128	0.565186209355351
CCNB1IP1	8.223396161276669e-11	0.068812748090684	0.99999759176776	0.0157135573613228
CCNB2	0.0007315287086706	0.0492143208561654	0.999980585686025	0.188479087767311
CCNB3	0.00141047845003	0.659378890630003	4.80994994475775e-05	0.210782693044963
CCNC	0.0813793075789088	0.837697116796133	0.998838901033323	0.996041946684839
CCND1	1.3026095738232301e-20	0.49757361661962	6.60566837891574e-10	0.547868050499855
CCND2	0.166545210157995	0.699612926376345		0.162570342846664
CCND3	0.99992596320081	0.946157615099078	0.999264720293644	0.666423254895586
CCNDBP1	3.92258997600812e-10	0.984953599538289	0.998162312942333	0.889450248207801
CCNE1	0.16694436741039	0.798476124371016	0.965942401725719	0.505177790942395
CCNE2	9.091601786371601e-11	0.831884733533177	0.998350817326046	0.649775850987056
CCNF	0.994696261913296	0.439841516670832	0.995974509516873	0.918284050603463
CCNG1	0.696889950683774	0.986640278277438	0.99999336074955	0.985639153134822
CCNG2	0.482886927468612	0.986018710700441	0.126497701606969	0.45895788678687
CCNH	0.975802600371687	0.968000765763958	0.301128861310584	0.999410345167149
CCNI	0.999926006788608	0.999724306235131	0.99999323958799	0.999889033140347
CCNI2	0.0002774154971028	0.929694677043111	0.0133524392475345	0.635498296698186
CCNJ	3.30063307791763e-06	0.952181608532833	2.96449113231967e-05	0.979634661552432
CCNJL	1.27426111004356e-08	0.938810975133467	0.997282630676206	0.176694999008905
CCNK	0.0745869127897539	0.996709218641967	0.960186629663617	0.693030235564832
CCNL1	0.50474013381763	0.997040634395405	0.0567088273658219	0.911822711616459
CCNL2	0.999245982846155	0.743398964397945	0.94996381026907	0.29306960222889
CCNO	0.930128407805547	0.0028143956892655	0.912718191351329	0.0242195757093417
CCNT1	0.999687181121235	0.999936354846356	0.0004803566994545	0.999474293188382
CCNT2	1.82614823253441e-05	0.990009932266996	0.444318567611495	0.998339103979464
CCNY	0.787956661654678	0.998933173065168	0.857185705642893	0.897795968610157
CCNYL1	0.997827907122466	0.999988864797343	0.996234656030844	0.999998608203009
CCPG1	0.98254721887128	0.557234486389143	1.20610377893195e-05	0.936106739972356
CCR10	0.702340524722713	0.999072432315462	0.0807495231445665	0.90288765484498
CCS	0.760467696262768	0.997823380849295	0.984479954469572	0.979565795912593
CCT2	9.764316645247179e-11	0.015655073103992	0.932666548529056	0.0034766746605992
CCT3	0.999901438626265	0.568856983669703	0.99988224498315	0.775810235621053
CCT4	0.472851365815574	0.820014627868469	0.963479415729829	0.987634787122295
CCT5	2.21138012772173e-09	0.988035337555546	0.779148352835371	0.997773022106726
CCT6A	0.992795618613815	0.111512267471503	0.999999721781697	0.0486555852858446
CCT6B	0.81749783297698	0.945642959151775	0.823572149225242	0.94616414084686
CCT6P1	0.0424216177985226	0.97360340125081	6.74509683422287e-05	0.886535647746941
CCT7	0.0398500454309564	0.89613202592999	0.761543281730575	0.996547820894361
CCT8	0.997864384908769	0.999981406034036	0.999999843885161	0.999926273188707
CD101	1.38863531459602e-07	0.685195798026699	0.0344558697981149	0.48100053727255
CD109	6.751970651268569e-13	0.0076267024789712	0.98852434925416	0.368078378667035
CD14	3.79314413549317e-05	0.0321443936379969	0.467847855756902	0.560419179942796
CD151	0.999825980895826	0.639838609150643	0.999463698708014	0.379122651779479
CD160	0.0025885727419851	0.810019582883956		0.688021920608713
CD163L1	0.0108233807860027	0.0025090928674776	0.351153480447653	0.0161281255696074
CD164	0.829217835295572	0.973441862282098	0.999992542076962	0.987106702586735
CD1D	0.0008752872003514	0.001738302612675	0.959049210120973	0.0517660586364566
CD207	0.868091099734908	0.0139261065965041	0.197783990144033	0.630455847091345
CD248	0.0171227089991002	0.0056588527479151	0.0016974946475021	0.875247213225495
CD274	1.72448607189706e-07	0.0060291278258983	0.995668492593719	0.829001120253821
CD276	1.82919233486144e-06	0.13913567389465	0.999997982254063	0.85568871763365
CD2AP	1.72448204892771e-05	0.234497280055724	0.0205050733555589	0.991140877775744
CD2BP2	0.880956326860602	0.999986429212704	0.999960069440808	0.999998993229779
CD302	0.998211430376583	0.134936682810125	0.809887629711803	0.74348166478876
CD320	0.988212284143051	0.819947196237124	0.274285654974585	0.0359590187189714
CD34	1.63599755217632e-06	0.248302097504878	0.844200623329748	0.957724370168052
CD38	0.0036792498586223	0.417789469173441	0.933771058761793	0.523990660634908
CD4	0.206982180044405	0.152282460890734	0.0013347714011883	0.875167550482238
CD40	0.409357816856374	0.0347012796158085	0.0843941741710355	0.780542024766871
CD44	7.42694874189542e-22	0.220177266535864	0.999997852531534	0.909224340460057
CD46	1.6558381390607801e-10	0.97043744547304	0.430408954361046	0.969287731382989
CD47	0.999876159231864	0.995936721216937	0.999836883927228	0.545873715475617
CD55	0.0109401594564721	0.326075279853081	0.98508868180917	0.0259912340926692
CD58	0.0653359748770899	0.830857775311034	0.981978400658734	0.536216844065457
CD59	0.953800014131751	0.669849847194128	0.999216443573257	0.777873492157089
CD6	0.0432805920986229	0.192484819409738	0.099060849987615	0.29682185432678
CD63	1.18108862443826e-07	0.987831101834023	0.999997569116566	0.501454704887276
CD7	0.0007085370311596	0.264740815107416		0.307844431505146
CD70	0.999299344476903	1.47194851106907e-10	0.99999404744461	5.92465672472356e-06
CD72	0.0035997858212909	0.0163965272630323		0.056968038022312
CD74	0.007202444416902	0.453564046419965	0.999688352607764	0.703240953681599
CD81	0.937689160233997	0.996929107414788	0.98606126078259	0.989074419137628
CD82	4.04545609481041e-07	0.828457342054827	0.0151068807669628	0.310639387632424
CD83	0.705057998916755	0.857784452307764	4.42418087821169e-10	0.96107107563546
CD9	0.999974696326897	0.587807036523798	0.999839021165255	0.202240021914103
CD99	0.993783650842404	0.6832570881572	0.999999936666704	0.973010352266455
CD99L2	1.53633179873766e-05	0.998066233417073	0.850237678136445	0.87498453632012
CDADC1	0.0001441344824252	0.99987019779979	0.956568160370624	0.998637221722836
CDAN1	0.860164141529668	0.499371343253493	0.999896343456801	0.73113753437122
CDC123	0.999277932915699	0.877150784362422	0.999994252584222	0.979029631108825
CDC14A	0.997781800411755	0.908920294632666	0.990176006667314	0.999120383793121
CDC14B	2.98797569783992e-07	0.999956195909247	0.999926224835482	0.941409971366575
CDC16	0.999896644264303	0.999915183287617	0.999997624657205	0.999549905713287
CDC20	0.0006259985028407	0.196340509243588	0.845737403023488	0.314346361131704
CDC23	0.783770676278233	0.999969384951117	0.995230976412035	0.905563611778776
CDC25A	0.999591265870547	0.0916860005293799	0.918117403831177	0.593259647816877
CDC25B	0.100213069824007	0.63618621666459	0.999460784286307	0.238067230789243
CDC25C	0.0028895819856771	0.0297801736116642	0.713319951308186	0.52454614748734
CDC26	0.0005436567968125	0.912851132083828	0.934116723799296	0.985667850885962
CDC27	0.99960408947772	0.999999995509498	0.999999927448296	0.999997966026753
CDC34	0.000407968618983	0.297502025167201	0.999317982637489	0.540516076575796
CDC37	0.372410925367121	0.999994725804643	0.999498697827791	0.998150362485486
CDC37L1	1.63499285492598e-11	0.990208503186531	0.999806189396858	0.531143307274658
CDC40	0.959565255080276	0.998795891830021	0.997782325708915	0.988662996688313
CDC42	0.0010787526922459	0.926916857698916	0.999880924188041	0.973155926324411
CDC42BPA	0.997595770380632	0.933109822489887	0.999834659097795	0.60989194174926
CDC42BPB	0.0049550496782826	0.956057503856943	0.999998516129062	0.926912295359025
CDC42BPG	9.80987083305001e-07	0.128330882927808	1.7493711792767e-06	0.285228538818854
CDC42EP1	4.53381402593661e-07	0.965572046039145	0.999907810567403	0.97888503551963
CDC42EP2	0.0334314995698276		0.996969702552744
CDC42EP3	0.999968759255463	0.0367591616921364	0.981836459953926	0.0501345346171424
CDC42EP4	0.998149599269839	0.951492514087349	0.999678496287732	0.35760268399315
CDC42SE1	0.917792381641085	0.999991988598643	0.999995397550455	0.998972902876159
CDC42SE2	6.2581128105363594e-18	0.994301317852173	0.999555808384464	0.966024580975121
CDC45	2.00923380952467e-09	0.160751557983458	0.0001870061468319	0.199461305977357
CDC5L	5.91802157726504e-06	0.994355839030585	0.999997872202827	0.999736638363037
CDC6	2.61770906253643e-13	0.634165532751543	0.624811395606441	0.442127289368109
CDC7	0.0003279453208084	0.0635030367233468	0.815431508688027	0.774055584621584
CDC73	0.999690644458008	0.999997324938336	0.999468968334503	0.994554326802171
CDCA2	9.63543092814551e-12	0.552441388502739	0.999999946338348	0.906066449857624
CDCA3	8.67603401071417e-07	0.240488643155535	0.900101885744931	0.290934733731787
CDCA4	7.89377661794901e-07	0.251000782898192	0.0062234967723651	0.0996945127644275
CDCA5	8.287086648189009e-12	0.0954434180473486	0.998599501456338	0.250129271016475
CDCA7	2.2174929395912198e-11	0.273965916751928	0.999969268521511	0.267963606545233
CDCA7L	3.78768201830778e-14	0.902674070923655	0.999969459627346	0.0092339158899955
CDCA8	3.379590736003809e-11	0.123038519278218	0.999766035321121	0.339775625360763
CDCP1	0.256645870129861	0.0059593229966766	0.999984531679556	0.160357557759864
CDH10	0.002460588277577	0.568853672458329	0.66794990440503	0.531726316293032
CDH11	0.0904974060178845	0.18813895200402	0.0153700746060652	0.84269610111963
CDH13	0.890467940478547	0.988688881295609	5.9297296593762e-06	0.0003594996068635
CDH15	0.248357029452172	0.992098058982661	3.68734530370048e-05	0.686105474028046
CDH17	0.142046961713722
CDH18	1.02200876506284e-05	0.0364533108347346		8.4707299865763e-07
CDH2	5.0342964477106e-07	0.788485791188845	0.82528292920786	0.133006689966303
CDH23	0.0177789968891927	0.507296717405041		0.32495784782768
CDH24	7.85287729051627e-10	0.474876741257444	0.976089326373031	0.0151304534814694
CDH3	9.347698999649493e-09	0.342954155260918	0.990850261243951	0.0114359661026302
CDH4	2.78312533286708e-08	0.937976840007371	2.61315191783935e-14	0.0008852303089399
CDH5	4.65031210425851e-08	0.0692533918508292	1.44170621855685e-06	0.265850151475782
CDH6	1.46989318783397e-11	0.926767192163621	5.34343389098239e-07	0.0013188026957508
CDH9	0.0007267782457627	0.0837829204438596	0.978213965865783	4.93626218927211e-08
CDHR1	0.928435845007625	0.0643625035902515	0.611588524282855	0.396627543068224
CDHR2	0.368250622185974	0.275982881662167	0.0015198450681567	0.027745846603218
CDHR3	0.0970636634552321	0.948372912754601	0.98159082880904	0.770455875487569
CDHR5	0.464703849949902
CDIPT	0.998390258142595	0.999935745921478	0.996241367806969	0.999997444324416
CDK1	1.86573438379836e-11	0.178762987595881	0.999999998021608	0.173205017711417
CDK10	0.996082899411388	0.903789134296569	0.789076074090501	0.837822981209293
CDK11A	0.605196825989638	0.738131982420437	0.0009739484115476	0.997294767304777
CDK11B	0.011108006559688	0.992507179057848	0.847120706147875	0.994986828733885
CDK12	1.03260353310769e-11	0.996247134589808	0.999979367166831	0.996001012441679
CDK13	0.993435399284221	0.999545345886867	0.999987460706258	0.999925691479587
CDK14	0.926986459924249	0.95338619443559	0.999719406071979	0.994018808660551
CDK15	0.884611222766286	0.0734538220144923	0.0721602542562303	0.83841747528915
CDK16	0.267299373834722	0.998393525524596	0.974103550978413	0.998553570633063
CDK17	0.821473168642088	0.996347302098275	0.999999471350512	0.851965700403652
CDK18	0.055032456179823	0.763922229870553	0.993490969077186	0.030538893845501
CDK19	1.1597062922082e-08	0.90905545990519	0.541774069357649	0.725942048564912
CDK2	5.78359675210157e-10	0.833297069957522	0.99313985583186	0.283676134112155
CDK20	0.972022973811602	0.997435535891214	0.880180520079396	0.9630477534733
CDK2AP1	0.884103578563441	0.827079866362217	0.735732251227258	0.3760116826386
CDK2AP2	2.50348282221265e-09	0.995126236966907	0.999423702567262	0.995539337179435
CDK4	7.54584792192396e-20	0.004902355776232	1.27494114292051e-07	0.920049445390235
CDK5	0.36660321367051	0.920469880513797	0.677571447317484	0.895262512580622
CDK5R1	0.296380778888841	0.0840049014723006	0.870562036185372	0.009168358531081
CDK5R2	0.0004723395299266	0.362941202726591		0.0013904674484807
CDK5RAP1	0.995804922629204	0.87544236101334	0.852836125773371	0.942875620594618
CDK5RAP2	0.0071375001514419	0.890751477690718	0.995540620272256	0.977002142319509
CDK5RAP3	0.983602762935125	0.817269454170097	0.99940074235816	0.523227804354619
CDK6	0.546845559397979	0.568416205272669	0.975178819611802	0.0258642098534991
CDK7	0.999464687258004	0.999435216830945	0.752740486814425	0.999704797904046
CDK8	0.965007841610322	0.815686743442289	0.0208600041008409	0.997647649849991
CDK9	0.999599451271714	0.999559201433115	0.371203030296059	0.999941457779762
CDKAL1	0.878008146613834	0.705236362258996	0.998365685855894	0.540069611335619
CDKL1	0.228867554678841	0.949072815896086	0.929083977753608	0.996135905887217
CDKL2	0.764172644861871	0.483548485966676	0.926244106748355	5.63292339844639e-10
CDKL3	0.021529091960221	0.901237212209849	0.399810483974262	0.990698962570473
CDKL5	0.0090655361235149	0.283786657788186	0.773871667092536	2.11724687698745e-07
CDKN1A	0.0005485867855433	0.409657306616293	0.996566776202446	0.659885699544768
CDKN1B	1.14641125249358e-17	0.484993016974783	0.998835672447671	0.982236005586994
CDKN1C	0.0001008761337108	0.418125391104943	0.0016694319400698	0.105138608304823
CDKN2AIP	0.998418202232894	0.999822082317306	0.999941077653136	0.999999565388519
CDKN2AIPNL	0.435941654891634	0.14591545814804	0.990707652055291	0.80420402680908
CDKN2C	0.886008377696482	0.0634894565606126	4.43975378618694e-07	0.0017554949682303
CDKN2D	0.12480392882887	0.207418421027126	0.0012034794676331	0.0022338056746974
CDKN3	0.998309240581065	0.36624117219638	0.998228834315727	0.119328714208486
CDNF	0.0124153983828571	0.836609701520973		0.221196770804511
CDO1	0.183349677796997	0.429507927215311	0.999985769352095	0.711037295516419
CDON	0.596181994458721	0.559986448060611	0.965608906880526	0.878980727642857
CDR2	2.43302477776559e-14	0.946449986795311	0.999894895072292	0.988489855389393
CDR2L	0.997838659063103	0.99049719792493	0.948539334166072	0.804153493682434
CDS1	7.132644564255271e-10	0.27366876452905	0.999714387118062	1.25883283467093e-07
CDS2	1.83814823678318e-08	0.948703506378164	0.995251128280163	0.999570118921936
CDT1	2.26800151044663e-07	0.297849693451613	0.999983239840445	0.273063914877945
CDV3	0.0172769101007227	0.988514594413111	0.999981695222214	0.970616161477769
CDYL	0.998811737062541	0.983667125680559	0.997950431825704	0.801157036916036
CDYL2	0.0376004314806948	0.47410095810693	0.119091783199527	8.13911049358297e-05
CEACAM19	1.26354592544798e-06	0.702328738044728	0.0163785752639643	0.581459424357264
CEBPB	0.945640898799261	0.0220816211371257	0.999995112116562	0.718347812417615
CEBPD	3.16179427940733e-13	0.230298502102104	0.000126970702326	0.796604640793441
CEBPG	0.999281410880753	0.99418471354901	0.999998482640561	0.980709774616973
CEBPZ	0.150392165589469	0.99916709878029	0.99929597168115	0.984992198090362
CEL	8.41461693781293e-05	0.757100157552963	0.0013866589927331	0.791737036405913
CELF1	0.159806242090992	0.995683657824976	0.0300956564830231	0.998456684011653
CELF2	1.25851821183592e-07	0.831330262529484	0.938056692781457	0.579001136561239
CELF5	0.0472723196988669	0.0900554070119656		0.0001366497488663
CELSR1	1.28600165014787e-05	0.0871301118194357	0.999961197467594	0.505625238146922
CELSR2	5.197549452763341e-09	0.700056446755726	0.898181240517253	0.970161071661789
CELSR3	7.68341345344443e-06	0.259250367520955	1.80099154524033e-05	0.542257085278546
CEND1	1.61115129998867e-09	0.984462177534702	2.87679513094735e-07	0.0044100687134033
CENPA	7.471293524123841e-09	0.100693029801104	0.999657306013314	0.347922854900345
CENPB	3.549410493148351e-15	0.997813039273821	7.47113995240217e-07	0.423936312089079
CENPBD1	0.922190692427631	0.997980759007719	0.90344539609791	0.998555949445939
CENPE	8.43495856164399e-08	0.425372426056388	7.00701467365853e-15	0.973789431550538
CENPF	1.79408770849937e-07	0.128610926897994	2.86855158069355e-19	0.502185212630421
CENPH	2.43932403236385e-07	0.1149437558532	0.999942940289215	0.835668961835924
CENPI	4.29045365262666e-13	0.597712103069647	0.999950738084532	0.424062243398389
CENPJ	0.0001073577828678	0.18618183242806	0.185957993283465	0.309431433116018
CENPK	2.05909829151487e-10	0.340335355390587	0.942736827526686	0.263968629430866
CENPL	0.0002980597743561	0.590632776031171	0.999398263449186	0.257638976363293
CENPM	2.70547880724495e-06	0.109988125848165	1.56024889444522e-05	0.242966256045
CENPN	1.0949012859347599e-12	0.765081666744235	0.986048928260954	0.856561683139041
CENPO	4.694872481243849e-11	0.522288093785724	0.267305896291422	0.880685440021889
CENPP	4.993758003908741e-10	0.881687533082129	0.543190273767803	0.941714278937902
CENPQ	0.988937412999089	0.173058718464001	0.996827941922008	0.160805984363631
CENPT	0.986150904103335	0.571384137484122	0.999878291660663	0.681229490334576
CENPV	1.60942291748416e-17	0.0624249917977118	2.63438547228218e-08	0.714431716449348
CENPW	2.3448678599467797e-11	0.174482803324807	0.0211764883612277	0.997852616672222
CEP120	0.997228558720559	0.995711262496303	0.99997608345007	0.997743479029739
CEP135	0.77036339347073	0.241326454027747	0.963110566391484	0.0452844735186212
CEP152	1.5462138491069e-07	0.507732442591521	0.0039282254834816	0.882748861104015
CEP164	0.982970445929724	0.997910151973451	0.994699691581038	0.987079984854359
CEP170	0.885788492594438	0.741234223478972	0.98671691396309	0.783507162175828
CEP192	3.5723141239697e-05	0.975324706659956	0.999936343003449	0.676343524199858
CEP250	1.78210330217288e-07	0.94747851920532	1.37306562393052e-17	0.972364142889675
CEP290	1.83639570096414e-06	0.0168688743791343	1.36357906611998e-10	0.0007726021123959
CEP350	9.02369510055871e-06	0.998294189769406	4.14258070071646e-07	0.99832313268926
CEP55	7.32842373154362e-16	0.99882003946122	0.735157046968259	0.849466265479522
CEP57	0.612837793406466	0.859458668560369	0.999985751440431	0.990491614450467
CEP63	0.640578658674406	0.999085989774187	0.999973325745379	0.960854789961381
CEP68	0.999629859088917	0.990150380201627	0.999884526893282	0.998142915385744
CEP70	0.982119501864137	0.918847602889938	0.996080649235705	0.997527478809763
CEP72	0.961069504323308	0.219209895212633	0.940751838121757	0.994383395529299
CEP76	0.0001118107150926	0.90464101779154	0.983887070894948	0.965660503031035
CEP78	3.22763524693396e-08	0.954763256023685	0.999836086750766	0.982053608690522
CEP97	0.621962021969749	0.484947773462105	0.999779260649829	0.944154197466849
CEPT1	0.0001941342764147	0.999770549136698	0.964864239279661	0.971341275561648
CERCAM	6.80345045027686e-07	0.889991917889396	0.999980268143796	0.0109033524916936
CERK	6.21555388961463e-07	0.9794195406338	3.99794539786627e-07	0.644046562836245
CERKL	0.667814509898006	0.724667679717559	0.918592161797616	0.66201506824069
CES2	2.22843922296335e-06	0.987952715037996	0.942891551580099	0.999278488803339
CETN2	0.492917127826599	0.834819190607609	0.999752489806942	0.528291168067659
CETN3	0.960218229131082	0.893132588862739	0.933045609042383	0.977597868036979
CETN4P	0.658687690269295	0.571986776252669		0.563892245506391
CETP	0.185577607833995	0.884113885940556		0.0326487525061035
CFB	0.392575307794987	0.136366613420285	0.0118321438401904	0.525266943711112
CFD	0.344710442426377	0.0066385949938747	0.0019273316567801	0.0284376764321146
CFDP1	0.0166054125068603	0.977639897276488	0.964268222118284	0.999616575122704
CFH	0.0005761972165254	0.0183500598941442	0.984444839805569	0.0265206914606778
CFI	4.53985314839888e-06	0.0380648145877226	0.947754945069006	0.103903328163845
CFL1	0.987655774805743	0.998957583855873	0.000595315500928	0.995526992307624
CFL2	4.7369474661537e-05	0.870603635781303	0.975518018696799	0.835016270591512
CFLAR	0.0005835568531892	0.676052340160311	0.999988168967261	0.996933086421349
CFP	0.800786477164059	0.649122745314916	0.0094076072836866	0.999441902284398
CGGBP1	0.995756972109122	0.999995627725021	0.999998373851305	0.999999939475107
CGN	3.00921441295629e-06	0.879852142980612	0.867500515355984	0.505983157777087
CGNL1	2.57430899595136e-09	0.168944055569661	3.0838458937133e-13	0.875511239208277
CGREF1	0.115253736269428	0.5921709978009	0.118614476895903	0.336598201026378
CGRRF1	0.981550857591249	0.329692993235132	0.999669727219764	0.374293216059934
CH25H	0.808762270352497	0.0789684345239122	0.0251403400404637	0.194603912401737
CHAC1	0.999552972753726	0.933139732893307	0.647306456192363	0.522105866320954
CHAC2	2.0060481215136e-05	0.327057470906938	0.688668755846891	0.324866391595734
CHADL	0.920467922316465	0.319452598759044	0.0497112261036535	0.0869933761249171
CHAF1A	7.289626658137529e-11	0.364902374381919	0.999999417549727	0.61614789369262
CHAF1B	8.92657188902351e-11	0.93784143264817	0.999993013284615	0.69494184814328
CHAT	3.34780130410475e-10	0.0930655787311917	0.0001930617587909	0.0533130057817254
CHCHD1	0.990957049109377	0.598251133578653	0.694081144799352	0.983101387324752
CHCHD10	2.54104552506207e-08	0.992777777587126	4.57194222211274e-08	0.856415961983013
CHCHD2	0.999540211952777	0.145605241643421	0.750640972943812	0.546108915229171
CHCHD3	0.997540373398779	0.994503500293479	0.507881244587217	0.950511078259227
CHCHD4	7.33510931809539e-08	0.99999769708078	0.99985782563275	0.999929601079941
CHCHD5	0.949919330881277	0.263405702626679	0.0813141291847584	0.707546915849696
CHCHD6	0.897193649040153	0.116381659663044	0.271980632623424	0.951559289271321
CHCHD7	0.708457834889731	0.972668011555969	0.999231654329907	0.907710370271359
CHD1	0.957550310520912	0.984910548061939	0.999993689389565	0.937803500503263
CHD1L	0.372928862411075	0.889770354590736	0.999955949899091	0.402073882915608
CHD2	0.0114380244492589	0.986979444094719	1.25080120054287e-10	0.926671752737758
CHD3	0.30385500808737	0.775229009421459	1.38493898705962e-07	0.211924368568163
CHD4	0.0006034295375947	0.850768362513383	0.999999961996585	0.987239649495276
CHD5	2.09858030525486e-05	0.091332168700944	0.001012238616595	5.740859209529171e-09
CHD6	0.999814785495133	0.973923196191103	0.9952669841521	0.999139863129472
CHD7	1.61863064777902e-14	0.0360073055606863	1.14805601302709e-08	0.893665705421377
CHD8	0.998398208504387	0.986230603971943	0.998919401321424	0.829980013798706
CHD9	0.96347411777696	0.998257670099855	0.999997994949789	0.996855917180578
CHDH	0.0099864555765841	0.837405238758494	0.835948551061681	0.515990927654926
CHEK1	4.86039758000377e-06	0.60273956875737	0.999999306490206	0.318329421197348
CHEK2	2.93009922520174e-06	0.890213730256824	0.217208021636812	0.949261783146973
CHERP	0.999311101686053	0.982168167083216	0.974844016523914	0.847132609456427
CHFR	0.918943210145546	0.998932356621414	0.999983963463006	0.996555735719986
CHGA	0.213612654541254	0.439692439187607	0.610641100946301	5.23300993867561e-07
CHGB	0.00014391593669	0.244836622828313	0.0900726885948829	4.27774645002652e-06
CHI3L1	0.134241945720797	0.178837263285779	0.0015464612905157	0.653225009568327
CHIC1	2.02649470475735e-15	0.992883804005212	0.976633987594799	0.22832013329224
CHIC2	6.85320096170787e-08	0.0254602216500903	0.331076077389162	0.810118357410442
CHID1	0.572848943371674	0.997198110589318	0.964002654423183	0.880446310674505
CHKA	0.936960730463473	0.977343481881598	0.973470944750928	0.853593464921859
CHM	0.752275065211799	0.976181883830009	0.999877839574888	0.965483516652574
CHML	3.87565901629243e-16	0.531395498372739	0.999928765825097	0.195287517921256
CHMP1A	0.9995105734592	0.99995202716157	0.994842517370403	0.999818361780611
CHMP1B	0.980608701583437	0.999933193280825	0.999950881073769	0.999439059572488
CHMP2A	0.951459320841146	0.998560903776123	0.461639568967662	0.893402723509704
CHMP2B	0.0392117313957315	0.999966506494322	0.995678078416701	0.996054044437586
CHMP4A	0.553066175663671	0.99083595304957	0.152128410614635	0.742495540171844
CHMP4B	0.84069317748031	0.999988864307627	0.999999864252593	0.999953720265101
CHMP4C	0.262844060614441	0.0065684189647831	0.009466947931353	1.85767808295809e-05
CHMP5	0.984997106353701	0.760673308809227	0.988461250630126	0.978269217779073
CHMP6	6.04674931253048e-08	0.936418431731321	0.0012104790873115	0.972673210832706
CHMP7	0.0514460982634387	0.999879904794531	0.998531283743915	0.999984699768757
CHN1	2.36897225886994e-06	0.543228095860649	0.999959560243665	0.0001152799667438
CHN2	0.148967766509281	0.708453758423267		0.0729354407540208
CHORDC1	0.762612310693947	0.999097621933584	0.0018097421822166	0.994269195612214
CHPF	4.82581478092321e-12	0.671736720212474	0.991457267630638	0.823192603694504
CHPF2	5.52910704925411e-08	0.284379013198441	0.972371656958223	0.991919705735864
CHPT1	5.24290551714255e-16	0.970325234089281	0.999986350559667	0.671247471548981
CHRAC1	0.998372787936225	0.993650618280989	0.985400296560906	0.9998932428777
CHRD	0.63067811724607	0.817553059821699	0.466902079573486	0.710334000085208
CHRM3	1.28391668685519e-08	0.734573784026896	0.896319485523388	0.0744208470899311
CHRM4	0.415315180389876	0.962606500820399	0.004841879439946	0.0197866822258261
CHRNA1	0.0054917309517354	0.0473063025839868	1.56748813138225e-06	4.5627785997372e-07
CHRNA10	0.259342404773226	0.841017901593693	0.237441808986377	0.711902599120501
CHRNA3	0.0260610670042319	0.896675894987035	0.0194961586444764	0.113516455559899
CHRNA5	0.337055992445137	0.926663871255722	0.948304382200617	0.947660848712476
CHRNA9	0.0044101361313916	3.02021822336474e-05	0.977340685521945	0.721457438548225
CHRNB1	0.994194157640188	0.999062233807077	0.935455652201005	0.984932805878631
CHRNB2	0.0007766170524423	0.31245255595518	0.0719114277632391	0.0038355158894854
CHST10	0.0011459603847594	0.999285881061352	0.07535273921836	0.962072895351176
CHST11	1.28588031352786e-07	0.976606580111998	0.276664464227115	0.910744102502367
CHST12	0.0919159301434431	0.999968166997366	0.328299652616114	0.998959139420993
CHST14	0.99965737016125	0.96294844334741	0.976432598769664	0.363611920544879
CHST15	4.13306884867117e-07	0.125341172358965	1.64300501533971e-10	0.206221048176223
CHST2	0.0005809497231465	0.146632678622427	8.19885242986287e-07	0.798413099290577
CHST3	2.81984940561411e-07	0.621347038170549	0.997239201403393	0.508580928574803
CHST6	0.831413481362709	0.234061849419184	9.58605101235064e-08	0.061860915384611
CHST7	2.59818886439699e-08	0.847114369538713	0.999897627273388	0.0386122484285986
CHST8	0.979409691074374	0.0704762278127098	0.925383054151059	0.0190620858371943
CHSY1	8.43526340145811e-17	0.0403152517903086	0.997188071822435	0.999978478015782
CHSY3	0.0153324082728423	0.0196199221118693	0.0004285366988919	0.689132494424529
CHTF18	1.53786027641669e-08	0.079374389429675	0.538700970223822	0.514211115753751
CHTF8	0.999285102446136	0.994533972625447	0.997191625663799	0.999990415820112
CHUK	0.001269710693308	0.999973152631813	0.998939500570043	0.999445581167872
CHURC1	6.67599610549622e-07	0.997115995754545	0.525740950194508	0.994058597798517
CIAO1	0.999955133106038	0.999998242415458	0.790805444970894	0.999999882896256
CIAPIN1	0.802654378562991	0.559283893127011	0.137515470158031	0.953777047452645
CIB1	0.999348508378872	0.993895128189913	0.450989657948102	0.942815569669671
CIB2	0.858473126803969	0.73674243722209	0.973842212779637	0.229627566411809
CIC	0.428987795204739	0.919097744165115	0.999938218436313	0.886621328432453
CIITA	3.86959448663679e-12	0.157113320761246	1.05615563162632e-07	0.918111945648518
CILP2	1.78749819962427e-12	0.0372419541991277	0.628229493639238	9.22834287420748e-08
CINP	0.998999648613344	0.95653253083848	0.995217582605695	0.6949340753559
CIR1	0.0003913475450469	0.999142193359223	0.503125085763993	0.999436818992809
CIRBP	0.999110325632267	0.913970834556027	0.0055520967072546	0.677614450456387
CISD1	0.999839875739502	0.894841493014678	0.984962859221091	0.955504898658698
CISD2	0.0702100324309296	0.997161158513299	0.999998065325255	0.995245657553828
CISD3	0.194804058307189	0.879867176164844	0.797753228745812	0.79188431711911
CISH	0.565746007482964	0.282455860020019	0.873110999032918	0.0974519928068835
CIT	4.82740209551939e-08	0.564600794392628	2.46907859808555e-06	0.0250286169933818
CITED1	0.548143290673409	0.184491139980482	0.486281622114694	0.000917095434526
CITED2	2.95397126934033e-08	0.131730949068748	0.99992613225719	0.802745470131634
CITED4	0.0148697277889245	0.333582613343533	0.276426772171272	0.255233317461738
CIZ1	0.99863679061972	0.957570744310303	0.999997046554113	0.991164666560836
CKAP2	0.0002757929691028	0.442736195602378	0.999954309445313	0.950563534552941
CKAP2L	6.94335691824419e-10	0.254295023687152	0.999163602051523	0.607434781040869
CKAP4	0.0046920266026346	0.254062078865932	0.999999339009511	0.635371213429162
CKAP5	0.996999090588728	0.993743711563217	0.975211196211634	0.999948511322326
CKB	7.9070872716217e-06	0.171521741322756	0.516724939511105	0.210957367962357
CKLF	0.0317350825699695		0.905632664011598
CKMT1A	0.796706055271669	0.28506582142039	0.739983590119458	4.08722746322982e-05
CKMT1B	0.378774241431857	0.286301844450867	0.897545534916834	0.0003727218459814
CKMT2	0.145365109937115	0.265335111317445	0.713331866708243	0.367345098845666
CKS1B	3.9523955697193294e-11	0.0363390785323892	0.999765884664941	0.635508484962934
CKS2	0.24421719832689	0.0957751657227529	0.934173938755688	0.317761496848554
CLASP1	0.0249609683707398	0.930228753141846	0.998798628641158	0.995961778617819
CLASP2	2.56895999382509e-12	0.437490787189142	0.985878746964371	0.282552745603756
CLCC1	0.999993580570396	0.999994492699117	0.999654336396327	0.999957496158376
CLCF1	0.0001781303403131	0.0050135077321703	0.999899357099322	0.639848311612899
CLCN2	0.789777136807765	0.984985415336991	0.999075738711533	0.985995625949134
CLCN3	0.0998455822222447	0.989112295016301	0.999999948677474	0.952395487820005
CLCN4	5.90193509619855e-10	0.45749794698496	0.999398441205475	0.0002508115063325
CLCN5	1.7647372646812802e-09	0.589790890493438	0.341811867059914	0.116566918914456
CLCN6	0.434393566838857	0.865629264507416	0.998935992028015	0.856539336530975
CLCN7	0.999531064725777	0.999652430858014	0.9991218389767	0.985267757814915
CLCNKA	0.0001967363104193	0.0489442195407415		0.502734079278583
CLCNKB	0.506062867035359	0.286607699205854	0.263618078906852	0.49591676287987
CLDN1	0.658899504764115	0.0449641784417145	0.0003775307364113	0.868019042249595
CLDN10	0.0135628572103251	0.784431617249831	0.57318833451852	0.594738838196204
CLDN11	1.1147985518754201e-09	0.772519118251882	0.975522976686647	0.0002146034958256
CLDN12	0.000227623601518	0.971798962847349	0.476538520456215	0.605076196003848
CLDN15	0.394936011498882	0.55548205608798	0.0130684547673838	0.977961186072725
CLDN18	0.0688457144762155
CLDN2	6.91893190093916e-08		0.437626417548906
CLDN23	0.806479887709284	0.0007946774769291	0.620467089388304	0.199958933638708
CLDN3	0.39581603249695		0.52833971634639
CLDN4	4.02954327385404e-08	0.278274329008121	0.134796513924807	0.959851507075233
[truncated: 12,327 more rows]
