# Supplementary material for: Pan-cancer ion transport signature reveals functional regulators of glioblastoma aggression
Source: EMBO J. 2024 Jan 2;43(2):196–224. doi: 10.1038/s44318-023-00016-x (PMC10897389; doi:10.1038/s44318-023-00016-x)
Supplement: Supplementary file 12 — Source Data Fig. 4 [file 44318_2023_16_MOESM12_ESM.zip › Figure 4/4B/enriched_pathways.csv]

term_id	term_name	adjusted_p_val	term_size	overlap	evidence	Genes_GJB2_cell	Genes_GJB2_tcga	Genes_SCN9A_cell	Genes_SCN9A_tcga
REACTOME_NEUROTRANSMITTER_RELEASE_CYCLE	REACTOME_NEUROTRANSMITTER_RELEASE_CYCLE	0.023129524	51	SYT1|PPFIA2|STX1A|RAB3A|CHAT|ABAT|CPLX1|SYN1|SYN2|SLC17A7|SLC18A3|SNAP25|LIN7C|LIN7A|SLC6A13|STXBP1|PPFIA3|SLC32A1|ARL6IP5|RIMS1|APBA1|GAD2|MAOA|UNC13B|SLC1A1|ALDH5A1|GLS|SYN3|VAMP2|SLC1A6	SCN9A_tcga				SYN2|SYN1|SYT1|SLC17A7|SNAP25|STXBP1|SLC32A1|RAB3A|STX1A|RIMS1|PPFIA2|GAD2|CPLX1|SLC6A13|SYN3|SLC1A1|VAMP2|APBA1|GLS|PPFIA3|SLC1A6
REACTOME_NEUROTRANSMITTER_RECEPTORS_AND_POSTSYNAPTIC_SIGNAL_TRANSMISSION	REACTOME_NEUROTRANSMITTER_RECEPTORS_AND_POSTSYNAPTIC_SIGNAL_TRANSMISSION	8.74E-05	205	NEFL|GABRA5|RAC1|AKAP5|CACNG4|TUBA1B|GRIN2B|NBEA|NRGN|CHRNA1|PLCB1|PRKAR2A|GABBR2|PRKACA|TUBA4A|KCNJ2|KCNJ15|PRKCG|GRIN2A|NPTN|PRKCB|GRIN1|GNG12|CAMKK1|ARHGEF7|GRIA4|LRRC7|TUBA1C|ADCY1|RPS6KA2|KPNA2|PRKAR2B|NRAS|LIN7C|LIN7A|KCNJ12|TUBB6|CACNG3|GNG3|GNAL|CAMK4|MAPK1|NCALD|GABRG3|CAMK2A|RASGRF1|GRIN3A|GNG13|AP2A1|GABRG2|ADCY5|DLG2|MAPT|GABRB2|CHRNB2|GABRQ|PRKAG1|GABRA1|CHRNA9|DLG3|KCNJ9|KCNJ3|TUBA1…	SCN9A_tcga				PRKCG|PRKCB|GABRA5|GRIN2A|GRIN2B|CACNG3|GNG3|LRRC7|CAMK2A|RASGRF1|KCNJ12|CAMKK1|GRIN1|NRGN|GNAL|GRIN3A|GABRG2|NEFL|GABRB2|GABRA1|CHRNA1|DLG2|GRIP1|RASGRF2|KCNJ9|KCNJ3|GABRA4|GABRG3|GNG13|CHRNA2|GABRA3|AKAP5|KCNJ4|PRKAR1B|CAMK4|GLRA3|TUBA8|ADCY5|GABRA2|CACNG2|PRKAR2B|TUBA4A|NSF|KIF17|NBEA|GABRB3|CACNG8|GNG8|GNAI1|EPB41L1|APBA1|DLG4|KCNJ15|CHRNB2
REACTOME_TRANSMISSION_ACROSS_CHEMICAL_SYNAPSES	REACTOME_TRANSMISSION_ACROSS_CHEMICAL_SYNAPSES	4.07E-10	270	NEFL|SYT1|GABRA5|RAC1|AKAP5|PPFIA2|STX1A|CACNG4|TUBA1B|GRIN2B|NBEA|NRGN|RAB3A|CHRNA1|CHAT|SLC38A1|PLCB1|PRKAR2A|GABBR2|ABAT|PRKACA|CPLX1|SYN1|TUBA4A|KCNJ2|KCNJ15|SYN2|SLC17A7|PRKCG|SLC18A3|GRIN2A|NPTN|PRKCB|SNAP25|GRIN1|GNG12|CAMKK1|ARHGEF7|GRIA4|LRRC7|TUBA1C|ADCY1|RPS6KA2|KPNA2|PRKAR2B|NRAS|LIN7C|LIN7A|KCNJ12|TUBB6|SLC6A13|CACNG3|GNG3|GNAL|CAMK4|STXBP1|MAPK1|BCHE|NCALD|GABRG3|CAMK2A|CACNA1E|RASG…	SCN9A_tcga				SYN2|PRKCG|PRKCB|GABRA5|SYN1|SYT1|GRIN2A|GRIN2B|CACNG3|SLC17A7|SNAP25|GNG3|STXBP1|LRRC7|CAMK2A|RASGRF1|KCNJ12|CACNA2D3|CAMKK1|GRIN1|NRGN|CACNA1B|GNAL|GRIN3A|CACNA1E|GABRG2|NEFL|GABRB2|SLC32A1|RAB3A|GABRA1|CHRNA1|STX1A|RIMS1|DLG2|GRIP1|RASGRF2|KCNJ9|KCNJ3|PPFIA2|GAD2|GABRA4|GABRG3|GNG13|CHRNA2|GABRA3|CPLX1|AKAP5|KCNJ4|PRKAR1B|CAMK4|GLRA3|TUBA8|ADCY5|GABRA2|CACNG2|SLC6A13|PRKAR2B|TUBA4A|NSF|CACNB2|…
REACTOME_NEURONAL_SYSTEM	REACTOME_NEURONAL_SYSTEM	3.34E-16	411	NEFL|SYT1|KCNAB1|GABRA5|EPB41L5|KCNAB2|NRXN3|RAC1|AKAP5|PPFIA2|FLOT2|PANX2|STX1A|CACNG4|KCNH3|TUBA1B|EPB41L3|GRIN2B|NBEA|NRGN|RAB3A|CHRNA1|GJC1|KCNN4|CHAT|SLC38A1|PLCB1|PRKAR2A|GABBR2|HCN2|ABAT|PRKACA|CPLX1|SYN1|TUBA4A|KCNJ2|KCNJ15|SYN2|SLC17A7|PRKCG|SLC18A3|GRIN2A|NPTN|PRKCB|SNAP25|GRIN1|GNG12|KCNA5|CAMKK1|ARHGEF7|GRIA4|LRRC7|TUBA1C|KCNB1|ADCY1|LRRTM2|RPS6KA2|KPNA2|PRKAR2B|PTPRF|NRAS|PTPRD|LIN7C…	SCN9A_tcga				SYN2|PRKCG|KCNA5|PRKCB|GABRA5|SYN1|SYT1|KCNAB1|GRIN2A|GRIN2B|CACNG3|SLC17A7|SNAP25|DLGAP2|GNG3|STXBP1|LRRC7|CAMK2A|RASGRF1|KCNJ12|CACNA2D3|CAMKK1|GRIN1|NRGN|KCNAB2|CACNA1B|GNAL|GRIN3A|CACNA1E|HCN1|GABRG2|NEFL|KCNS2|KCNK1|KCNC2|GABRB2|SLC32A1|KCNA4|RAB3A|KCNV1|GABRA1|CHRNA1|STX1A|DLGAP3|KCNK9|RIMS1|DLG2|NRXN3|SHANK1|GRIP1|KCNH3|KCNS1|RASGRF2|KCNJ9|KCNJ3|GRM5|KCNQ3|PPFIA2|GAD2|GABRA4|EPB41L3|GABRG3…
REACTOME_POTASSIUM_CHANNELS	REACTOME_POTASSIUM_CHANNELS	0.039212132	103	KCNAB1|KCNAB2|KCNH3|KCNN4|GABBR2|HCN2|KCNJ2|KCNJ15|GNG12|KCNA5|KCNB1|KCNJ12|KCND1|GNG3|KCNK9|KCNH1|KCNMB3|KCNA4|KCNQ5|KCNK2|GNG13|HCN1|KCNK1|KCNK10|KCNS1|KCNV1|KCNC2|KCNJ14|KCNS2|KCND3|KCNMA1|KCNJ9|KCNJ3|KCNC1|KCNS3|KCNMB2|KCNH5|KCNQ3|KCNK7|HCN3|KCNJ4|GNG7|KCNK3|KCNG2|KCNH8	SCN9A_tcga				KCNA5|KCNAB1|GNG3|KCNJ12|KCNAB2|HCN1|KCNS2|KCNK1|KCNC2|KCNA4|KCNV1|KCNK9|KCNH3|KCNS1|KCNJ9|KCNJ3|KCNQ3|GNG13|KCNJ4|KCNH5|KCNH1|KCNH8|KCNMA1|GNG8|KCNN1|KCNC3|KCNA1|KCNJ15|KCNH6|KCNS3|KCNC1|KCNF1|KCNA3|KCNK3|KCNB1|GABBR2|KCNG2|KCNQ5|KCNC4|KCNK7|KCNA2|GNG5|KCNMB2|GNG2|GABBR1|KCNA6|HCN2
REACTOME_COLLAGEN_DEGRADATION	REACTOME_COLLAGEN_DEGRADATION	3.85E-06	64	COL1A2|COL3A1|MMP13|COL6A3|COL2A1|COL11A1|COL1A1|COL10A1|COL7A1|COL5A1|COL12A1|ADAM10|MMP1|COL5A3|COL13A1|COL6A2|COL8A1|MMP10|COL15A1|COL6A1|COL17A1|MMP11|COL14A1|COL4A1|COL25A1|COL5A2|MMP7|COL9A3|MMP19|COL18A1|COL8A2|COL19A1|MMP14	GJB2_tcga|SCN9A_tcga		MMP13|COL6A3|COL10A1|MMP1|COL6A2|COL15A1|COL1A2|COL6A1|COL8A1|MMP10|COL1A1|COL2A1|COL5A1|COL7A1|COL3A1|MMP19|COL11A2|COL12A1|COL5A3|MMP12|COL5A2|COL18A1|MMP11|CTSB|MMP7|COL9A3|CTSK|MMP14|FURIN|COL9A1|COL14A1		MMP13|COL6A3|COL10A1|COL19A1|COL2A1|COL5A1|COL6A2|COL7A1|COL3A1|MMP11|COL1A1|MMP10|COL13A1|MMP3|COL15A1|MMP12|COL11A1|MMP1|COL6A1|COL1A2|COL12A1|COL25A1|COL8A1|CTSK|COL23A1|COL17A1|MMP19|COL4A5|COL14A1
REACTOME_DEGRADATION_OF_THE_EXTRACELLULAR_MATRIX	REACTOME_DEGRADATION_OF_THE_EXTRACELLULAR_MATRIX	2.20E-06	140	COL1A2|COL3A1|MMP13|COL6A3|CD44|COL2A1|ADAMTS9|COL11A1|COL1A1|COL10A1|COL7A1|COL5A1|COL12A1|ADAM10|MMP1|TLL2|FBN1|COL5A3|COL13A1|FN1|COL6A2|ELN|COL8A1|MMP10|COL15A1|ADAM8|COL6A1|FBN2|COL17A1|MMP11|KLKB1|COL14A1|SCUBE3|COL4A1|CAPN10|COL25A1|MMP16|COL5A2|MMP7|LAMB3|COL9A3|TLL1|HSPG2|MMP19|COL18A1|SPP1|COL8A2|COL19A1|CAPN12|MMP14|CAPN6|CAPN11|CTSB|BCAN|CAPN2|LAMC2|MMP12|CAST|FURIN|ADAMTS4|CAPN5|TIMP…	GJB2_tcga|SCN9A_cell|SCN9A_tcga		MMP13|COL6A3|COL10A1|FN1|MMP1|COL6A2|COL15A1|COL1A2|COL6A1|COL8A1|MMP10|COL1A1|COL2A1|COL5A1|COL7A1|COL3A1|TIMP1|MMP19|COL11A2|LAMB1|ADAM8|COL12A1|HSPG2|COL5A3|MMP12|FBN1|COL5A2|COL18A1|MMP11|ADAMTS1|CTSB|LAMC1|MMP7|TPSAB1|COL9A3|CTSK|MMP14|SCUBE1|FURIN|CAPN12|CAPN11|MMP16|A2M|COL9A1|COL14A1	COL1A2|ELN|ADAMTS9|COL2A1|COL5A3|COL17A1|COL1A1|COL6A3|FBN1|COL3A1|COL14A1|COL25A1|COL13A1|COL12A1|ADAM8|COL5A1|COL11A1|CAPNS1|MMP1|CTRB2|BCAN|CAPN5|A2M|CTSS|COL8A1|COL8A2|CAPN12|FN1|ADAMTS8	MMP13|COL6A3|TLL1|COL10A1|CAPN6|COL19A1|COL2A1|CAPN11|COL5A1|ADAMTS16|COL6A2|COL7A1|MMP17|SCUBE3|COL3A1|MMP11|COL1A1|MMP10|COL13A1|TLL2|MMP3|COL15A1|SPOCK3|MMP12|COL11A1|MMP1|COL6A1|COL1A2|COL12A1|CAPN8|COL25A1|ADAMTS18|FN1|COL8A1|ADAMTS8|FBN1|CTSK|TPSAB1|COL23A1|BCAN|ACAN|COL17A1|ADAMTS4
REACTOME_EXTRACELLULAR_MATRIX_ORGANIZATION	REACTOME_EXTRACELLULAR_MATRIX_ORGANIZATION	2.23E-12	300	COL1A2|SERPINE1|ADAMTS14|COL3A1|MMP13|COL6A3|LOXL1|VCAM1|CD44|ICAM1|COL2A1|ADAMTS9|ITGA11|COL11A1|MFAP5|EMILIN1|COL1A1|DDR2|COL10A1|COL7A1|COL24A1|ADAM12|LTBP3|ADAM19|SDC2|COL5A1|KDR|NID2|ITGA2|COL12A1|ADAM10|ITGB3|MMP1|TLL2|ITGB8|FBN1|VCAN|COL21A1|MFAP3|COL5A3|P4HA3|COL13A1|GDF5|FN1|ICAM5|BMP2|P4HA2|F11R|ACTN1|COL6A2|PCOLCE2|ELN|NCAM1|COL8A1|LOX|THBS1|COL22A1|NTN4|MMP10|COL15A1|ADAM8|HAPLN1|DMD|…	GJB2_tcga|SCN9A_cell|SCN9A_tcga		MMP13|COL6A3|MFAP5|COL10A1|THBS1|LOXL1|FN1|MMP1|COL6A2|COL15A1|COL1A2|ITGA5|COL6A1|COL8A1|MMP10|LUM|P4HA2|P4HA3|ADAMTS14|COL1A1|SERPINE1|ITGA11|COL2A1|COL5A1|ADAMTS2|LTBP2|COL7A1|LOX|COL3A1|TIMP1|ITGA3|MMP19|COL11A2|SDC1|LAMB1|COL20A1|ADAM8|COL12A1|LOXL2|ADAM12|PCOLCE|HSPG2|COL5A3|EMILIN1|FBLN1|ICAM1|MMP12|FBN1|ITGB1|COL5A2|COL18A1|MMP11|BGN|ADAMTS1|COL22A1|IBSP|ASPN|CTSB|LAMC1|COL24A1|MMP7|TPSAB…	COL1A2|ADAMTS14|LTBP3|KDR|ELN|ICAM1|VCAM1|ADAMTS9|COL2A1|COL5A3|ITGAV|COL17A1|COL1A1|COL6A3|P4HA1|FBN1|SERPINE1|EMILIN1|COL3A1|HAPLN1|DST|LOX|COL14A1|COL25A1|LAMA1|COL13A1|F11R|COL12A1|ADAM8|COL5A1|TGFB2|MFAP5|COL11A1|BMP4|BMP2|ITGA10|ITGB3|BGN|CAPNS1|MMP1|NTN4|CTRB2|ADAM12|PCOLCE2|LOXL1|BCAN|CAPN5|A2M|FBLN5|CTSS|PTPRS|COL8A1|COL8A2	MMP13|ICAM5|COL6A3|TLL1|COL10A1|CAPN6|COL19A1|COL2A1|P4HA3|CAPN11|COL5A1|ADAMTS16|COL6A2|COL7A1|MFAP5|MMP17|SCUBE3|COL3A1|MMP11|P4HA2|COL1A1|MMP10|ITGA11|COL13A1|FBLN2|ASPN|SH3PXD2A|ADAMTS2|TLL2|MMP3|LOXL4|COL15A1|THBS1|SPOCK3|MMP12|COL11A1|MMP1|COL6A1|COL1A2|COL12A1|MATN4|COL28A1|CAPN8|COL24A1|COL25A1|ADAMTS18|LOXL2|ITGA8|LTBP2|ADAM19|CEACAM1|LUM|MATN1|FN1|LOXL1|ITGA9|COL8A1|COL22A1|ADAMTS8|FBN1…
REACTOME_COLLAGEN_FORMATION	REACTOME_COLLAGEN_FORMATION	2.69E-08	90	COL1A2|ADAMTS14|COL3A1|MMP13|COL6A3|LOXL1|COL2A1|COL11A1|COL1A1|COL10A1|COL7A1|COL24A1|COL5A1|COL12A1|TLL2|COL21A1|COL5A3|P4HA3|COL13A1|P4HA2|COL6A2|PCOLCE2|COL8A1|LOX|COL22A1|COL15A1|COL6A1|COL17A1|PLOD2|COL14A1|P4HA1|COL4A1|ADAMTS2|COL25A1|COL5A2|MMP7|LAMB3|COL9A3|TLL1|COL18A1|PCOLCE|COL8A2|DST|COL19A1|LOXL2|CTSB|LOXL3	GJB2_tcga|SCN9A_cell|SCN9A_tcga		MMP13|COL6A3|COL10A1|LOXL1|COL6A2|COL15A1|COL1A2|COL6A1|COL8A1|P4HA2|P4HA3|ADAMTS14|COL1A1|COL2A1|COL5A1|ADAMTS2|COL7A1|LOX|COL3A1|COL11A2|COL20A1|COL12A1|LOXL2|PCOLCE|COL5A3|COL5A2|COL18A1|COL22A1|CTSB|COL24A1|MMP7	COL1A2|ADAMTS14|COL2A1|COL5A3|COL17A1|COL1A1|COL6A3|P4HA1|COL3A1|DST|LOX|COL14A1|COL25A1|COL13A1|COL12A1|COL5A1|COL11A1|PCOLCE2|LOXL1|CTSS|COL8A1|COL8A2|PCOLCE	MMP13|COL6A3|TLL1|COL10A1|COL19A1|COL2A1|P4HA3|COL5A1|COL6A2|COL7A1|COL3A1|P4HA2|COL1A1|COL13A1|ADAMTS2|TLL2|MMP3|LOXL4|COL15A1|COL11A1|COL6A1|COL1A2|COL12A1|COL28A1|COL24A1|COL25A1|LOXL2|LOXL1|COL8A1|COL22A1|COL23A1|COL17A1|COL27A1|ADAMTS3|COL4A5|COL14A1
REACTOME_EUKARYOTIC_TRANSLATION_ELONGATION	REACTOME_EUKARYOTIC_TRANSLATION_ELONGATION	0.009633789	94	RPL29|RPL39L|RPS8|RPL27|RPS16|RPL28|RPL39|RPS5|RPL36|RPL35|RPS19|RPS11|FAU|RPS3|RPS15|RPL41|RPL18|RPL7|RPLP2|RPL8|RPS9|RPL10A|RPL10|RPS18|EEF1D|EEF1A2|RPL36A|RPL7A|RPL17|RPL21|RPL18A|RPS13|RPS15A|RPL32|RPL31|RPS24|RPL11|RPS12|RPS6|EEF2|RPL3|RPS21|RPL22L1|RPLP0|RPL9|RPL30|RPS29|RPS3A|RPL14|UBA52|RPL27A	SCN9A_cell			RPL28|RPS16|RPL36|RPS5|FAU|RPL35|RPS19|RPS11|RPS3|RPS15|RPLP2|RPL10|RPL8|EEF1D|RPL18|RPS9|RPL27|RPL29|RPL11|RPS13|RPS24|RPL7A|RPL31|RPS15A|RPS12|RPS18|RPL32|EEF2|RPS6|RPL3|RPL41|UBA52|RPL30|RPL36A|RPS20|RPLP0|RPL10A|RPS17|RPS8|RPL27A|RPL37A|RPL38|RPL23|RPL13|RPS29|RPS23|RPL24|RPS4X|RPS21
REACTOME_GLYCOSAMINOGLYCAN_METABOLISM	REACTOME_GLYCOSAMINOGLYCAN_METABOLISM	2.85E-10	124	CD44|CHST15|CHSY1|HAS1|GLB1|GPC4|HYAL1|HMMR|SDC2|SLC35D2|XYLT2|HEXB|HPSE|VCAN|B3GAT3|CHPF|HS3ST3B1|ST3GAL1|UST|CHST2|B4GALT4|HS6ST1|B4GALT2|HS3ST1|SLC26A2|HAS2|OGN|CHST7|CHST6|HS3ST3A1|DSEL|HS3ST5|HS3ST2|IDUA|B4GALT6|ABCC5|B3GNT4|LUM|CHPF2|SGSH|CHST11|B4GALT1|SDC4|PAPSS2|CHSY3|CHST3|HS3ST4|CSPG4|GALNS|CHST1|HSPG2|B3GNT7|SLC35B3|BGN|PAPSS1|LYVE1|HGSNAT|BCAN|ARSB|HYAL3|GPC3|PRELP|XYLT1|HAS3|CSPG5|H…	GJB2_cell|GJB2_tcga	CD44|CHSY1|GLB1|HYAL1|SDC2|SLC35D2|XYLT2|B3GAT3|HEXB|CHPF|VCAN|B4GALT4|UST|HS6ST1|HAS2|DSEL|ABCC5|HMMR|CHST7|IDUA|SGSH|CHPF2|HS3ST1|SLC26A2|CHST11|GALNS|CHST3|CHST15|SLC35B3|PAPSS1|ARSB|HYAL3|GPC4|HGSNAT|SDC4|PAPSS2	LUM|HAS1|B4GALT1|LYVE1|SDC1|HSPG2|OMD|BGN|PRELP|ST3GAL1|DSE|GPC3|HAS3|CHST9|CHSY3|HS3ST3A1|SLC26A2|SDC4|BCAN|HS6ST2|CHSY1|GPC4|PAPSS2
REACTOME_HEPARAN_SULFATE_HEPARIN_HS_GAG_METABOLISM	REACTOME_HEPARAN_SULFATE_HEPARIN_HS_GAG_METABOLISM	0.014331044	55	GLB1|GPC4|SDC2|SLC35D2|XYLT2|HPSE|VCAN|B3GAT3|HS3ST3B1|HS6ST1|HS3ST1|HS3ST3A1|HS3ST5|HS3ST2|IDUA|SGSH|SDC4|HS3ST4|CSPG4|HSPG2|BGN|HGSNAT|BCAN|GPC3|XYLT1|CSPG5|HS6ST3|SDC1|NAGLU|NDST3|GPC1|EXT1|GPC2	combined
REACTOME_COLLAGEN_BIOSYNTHESIS_AND_MODIFYING_ENZYMES	REACTOME_COLLAGEN_BIOSYNTHESIS_AND_MODIFYING_ENZYMES	4.27E-09	67	COL1A2|ADAMTS14|COL3A1|COL6A3|COL2A1|COL11A1|COL1A1|COL10A1|COL7A1|COL24A1|COL5A1|COL12A1|TLL2|COL21A1|COL5A3|P4HA3|COL13A1|P4HA2|COL6A2|PCOLCE2|COL8A1|COL22A1|COL15A1|COL6A1|COL17A1|PLOD2|COL14A1|P4HA1|COL4A1|ADAMTS2|COL25A1|COL5A2|COL9A3|TLL1|COL18A1|PCOLCE|COL8A2|COL19A1	GJB2_tcga|SCN9A_cell|SCN9A_tcga		COL6A3|COL10A1|COL6A2|COL15A1|COL1A2|COL6A1|COL8A1|P4HA2|P4HA3|ADAMTS14|COL1A1|COL2A1|COL5A1|ADAMTS2|COL7A1|COL3A1|COL11A2|COL20A1|COL12A1|PCOLCE|COL5A3|COL5A2|COL18A1|COL22A1|COL24A1|COL9A3|COL28A1|COL9A1|COL14A1|PLOD2|SERPINH1|COL4A1|PLOD1|P4HA1	COL1A2|ADAMTS14|COL2A1|COL5A3|COL17A1|COL1A1|COL6A3|P4HA1|COL3A1|COL14A1|COL25A1|COL13A1|COL12A1|COL5A1|COL11A1|PCOLCE2|COL8A1|COL8A2|PCOLCE	COL6A3|TLL1|COL10A1|COL19A1|COL2A1|P4HA3|COL5A1|COL6A2|COL7A1|COL3A1|P4HA2|COL1A1|COL13A1|ADAMTS2|TLL2|COL15A1|COL11A1|COL6A1|COL1A2|COL12A1|COL28A1|COL24A1|COL25A1|COL8A1|COL22A1|COL23A1|COL17A1|COL27A1|ADAMTS3|COL4A5|COL14A1
REACTOME_SIGNALING_BY_NTRKS	REACTOME_SIGNALING_BY_NTRKS	0.013464467	134	EGR1|RAC1|NTRK1|TCF12|PPP2R1B|GRIN2B|CLTC|FOSL1|FOS|DNM3|PIK3R2|MAPKAPK2|MAPK14|PCSK5|NAB1|BDNF|PIK3CB|STAT3|MEF2C|RPS6KA2|SHC3|NRAS|BAX|JUNB|ASCL1|TIAM1|ID3|VRK3|SH3GL2|MAPK1|ARC|ID4|PPP2R1A|JUND|AP2A1|TRIB1|PCSK6|DNM1|SH3GL3|EGR4|CDK5R2|CRKL|RRAD|FRS2|PIK3R1|REST|SHC2|VGF|DUSP4|DOCK3|FURIN|EGR2|ADCYAP1|ID2|EGR3|RALB|MAPK13|ID1|CDK5R1|MEF2A|SGK1|FOSB|IRS2|CHD4|PTPRS|MAPK11|KRAS	GJB2_cell	RAC1|PPP2R1B|TCF12|CLTC|MAPKAPK2|MAPK14|PIK3R2|EGR1|FOS|FOSL1|PIK3CB|STAT3|NRAS|BAX|VRK3|TIAM1|PCSK5|MEF2C|ASCL1|JUNB|DNM3|ID3|TRIB1|RPS6KA2|AP2A1|PPP2R1A|GRIN2B|CRKL|VGF|PCSK6|NTRK1|SHC2|SHC3|RALB|BDNF|ID4|MEF2A|SGK1|ID1|CDK5R2|CHD4|IRS2|FURIN|MAPK11|PPP2CB|CREB1|DUSP4|ADORA2A
REACTOME_CHONDROITIN_SULFATE_DERMATAN_SULFATE_METABOLISM	REACTOME_CHONDROITIN_SULFATE_DERMATAN_SULFATE_METABOLISM	0.000951294	50	CHST15|CHSY1|GPC4|HYAL1|SDC2|XYLT2|HEXB|VCAN|B3GAT3|CHPF|UST|CHST7|DSEL|IDUA|CHPF2|CHST11|SDC4|CHSY3|CHST3|CSPG4|HSPG2|BGN|BCAN|ARSB|HYAL3|GPC3|XYLT1|CSPG5|SDC1	GJB2_cell	CHSY1|HYAL1|SDC2|XYLT2|B3GAT3|HEXB|CHPF|VCAN|UST|DSEL|CHST7|IDUA|CHPF2|CHST11|CHST3|CHST15|ARSB|HYAL3|GPC4|SDC4
REACTOME_EXTENSION_OF_TELOMERES	REACTOME_EXTENSION_OF_TELOMERES	0.009814593	51	FEN1|PCNA|PRIM1|POLA2|RPA1|RFC3|NOP10|RFC5|CCNA1|DSCC1|DKC1|RFC2|RPA3|CDK2|CHTF18|BLM|SHQ1|LIG1|POLD1|RFC4|POLA1	GJB2_cell	PRIM1|RPA1|RFC3|PCNA|NOP10|RFC5|POLA2|FEN1|DKC1|DSCC1|RFC2|RPA3|CDK2|SHQ1|CHTF18|BLM|POLA1|POLD1|RFC4
REACTOME_NUCLEAR_EVENTS_KINASE_AND_TRANSCRIPTION_FACTOR_ACTIVATION	REACTOME_NUCLEAR_EVENTS_KINASE_AND_TRANSCRIPTION_FACTOR_ACTIVATION	0.005661665	61	EGR1|TCF12|PPP2R1B|FOSL1|FOS|MAPKAPK2|MAPK14|NAB1|MEF2C|RPS6KA2|JUNB|ASCL1|ID3|VRK3|MAPK1|ARC|ID4|PPP2R1A|JUND|TRIB1|SH3GL3|EGR4|CDK5R2|RRAD|REST|VGF|DUSP4|EGR2|ID2|EGR3|ID1|CDK5R1|MEF2A|SGK1|FOSB|CHD4|MAPK11	GJB2_cell	PPP2R1B|TCF12|MAPKAPK2|MAPK14|EGR1|FOS|FOSL1|VRK3|MEF2C|ASCL1|JUNB|ID3|TRIB1|RPS6KA2|PPP2R1A|VGF|ID4|MEF2A|SGK1|ID1|CDK5R2|CHD4|MAPK11|PPP2CB|CREB1|DUSP4|NAB1|MEF2D|EP300
REACTOME_ASSEMBLY_OF_COLLAGEN_FIBRILS_AND_OTHER_MULTIMERIC_STRUCTURES	REACTOME_ASSEMBLY_OF_COLLAGEN_FIBRILS_AND_OTHER_MULTIMERIC_STRUCTURES	3.58E-07	61	COL1A2|COL3A1|MMP13|COL6A3|LOXL1|COL2A1|COL11A1|COL1A1|COL10A1|COL7A1|COL24A1|COL5A1|COL12A1|TLL2|COL5A3|COL6A2|COL8A1|LOX|COL15A1|COL6A1|COL17A1|COL14A1|COL4A1|COL5A2|MMP7|LAMB3|COL9A3|TLL1|COL18A1|PCOLCE|COL8A2|DST|LOXL2|CTSB|LOXL3|LAMC2	GJB2_tcga|SCN9A_cell|SCN9A_tcga		MMP13|COL6A3|COL10A1|LOXL1|COL6A2|COL15A1|COL1A2|COL6A1|COL8A1|COL1A1|COL2A1|COL5A1|COL7A1|LOX|COL3A1|COL11A2|COL12A1|LOXL2|PCOLCE|COL5A3|COL5A2|COL18A1|CTSB|COL24A1|MMP7	COL1A2|COL2A1|COL5A3|COL17A1|COL1A1|COL6A3|COL3A1|DST|LOX|COL14A1|COL12A1|COL5A1|COL11A1|LOXL1|CTSS|COL8A1|COL8A2|PCOLCE	MMP13|COL6A3|TLL1|COL10A1|COL2A1|COL5A1|COL6A2|COL7A1|COL3A1|COL1A1|TLL2|MMP3|LOXL4|COL15A1|COL11A1|COL6A1|COL1A2|COL12A1|COL24A1|LOXL2|LOXL1|COL8A1
REACTOME_INTEGRIN_CELL_SURFACE_INTERACTIONS	REACTOME_INTEGRIN_CELL_SURFACE_INTERACTIONS	1.32E-05	85	COL1A2|COL3A1|COL6A3|VCAM1|CD44|ICAM1|COL2A1|ITGA11|COL1A1|COL10A1|COL7A1|COL5A1|KDR|ITGA2|ITGB3|ITGB8|FBN1|COL5A3|COL13A1|FN1|ICAM5|F11R|COL6A2|COL8A1|THBS1|COL6A1|ITGAV|ITGA1|COL4A1|LUM|COL5A2|COL9A3|ITGA5|HSPG2|COL18A1|SPP1|COL8A2|JAM3|ITGA9|ITGA3	GJB2_tcga|SCN9A_cell|SCN9A_tcga		COL6A3|COL10A1|THBS1|FN1|COL6A2|COL1A2|ITGA5|COL6A1|COL8A1|LUM|COL1A1|ITGA11|COL2A1|COL5A1|COL7A1|COL3A1|ITGA3|HSPG2|COL5A3|ICAM1|FBN1|ITGB1|COL5A2|COL18A1|IBSP	COL1A2|KDR|ICAM1|VCAM1|COL2A1|COL5A3|ITGAV|COL1A1|COL6A3|FBN1|COL3A1|COL13A1|F11R	ICAM5|COL6A3|COL10A1|COL2A1|COL5A1|COL6A2|COL7A1|COL3A1|COL1A1|ITGA11|COL13A1|THBS1|COL6A1|COL1A2|ITGA8|LUM|FN1|ITGA9|COL8A1|FBN1|COL23A1
REACTOME_SELENOAMINO_ACID_METABOLISM	REACTOME_SELENOAMINO_ACID_METABOLISM	0.009753815	118	RPL29|RPL39L|NNMT|RPS8|RPL27|RPS16|RPL28|RPL39|RPS5|SECISBP2|RPL36|EEFSEC|RPL35|RPS19|INMT|CBS|RPS11|FAU|RPS3|RPS15|RPL41|RPL18|RPL7|CTH|PAPSS2|RPLP2|RPL8|RPS9|RPL10A|RPL10|RPS18|PAPSS1|RPL36A|RPL7A|RPL17|RPL21|RPL18A|RPS13|RPS15A|RPL32|RPL31|RPS24|RPL11|GNMT|RPS12|RPS6|AHCY|SCLY|AIMP1|RPL3|RPS21|RPL22L1|RPLP0|RPL9|RPL30|RPS29|SEPSECS|RPS3A|RPL14|UBA52|RPL27A	SCN9A_cell			RPL28|RPS16|RPL36|RPS5|FAU|RPL35|RPS19|RPS11|RPS3|RPS15|RPLP2|RPL10|RPL8|RPL18|RPS9|RPL27|RPL29|EEFSEC|RPL11|RPS13|RPS24|NNMT|RPL7A|RPL31|RPS15A|RPS12|RPS18|RPL32|RPS6|RPL3|RPL41|UBA52|RPL30|RPL36A|RPS20|AHCY|RPLP0|RPL10A|RPS17|RPS8|RPL27A|RPL37A|SEPSECS|RPL38|RPL23|RPL13|RPS29|RPS23|RPL24|INMT|RPS4X|RPS21
REACTOME_SEPARATION_OF_SISTER_CHROMATIDS	REACTOME_SEPARATION_OF_SISTER_CHROMATIDS	0.015604156	191	CENPF|CENPE|NDE1|ZWILCH|PPP2R1B|TUBA1B|ZWINT|ANAPC5|NUP43|AURKB|SKA1|KNTC1|BUB1B|TUBA4A|ESPL1|CENPI|SMC1A|SPC24|CDCA5|BUB3|CLASP2|CENPN|ERCC6L|CENPM|CDCA8|ANAPC7|CENPO|KIF2C|SMC3|STAG1|CENPK|UBE2C|DSN1|SPC25|TUBA1C	GJB2_cell	ZWILCH|NDE1|PPP2R1B|ANAPC5|ZWINT|NUP43|SMC1A|AURKB|BUB1B|BUB3|KNTC1|CENPI|CENPN|ANAPC7|CLASP2|ERCC6L|SKA1|ESPL1|CDCA5|CDCA8|CENPO|DSN1|KIF2C|CENPK|SMC3|DYNC1H1|SPC24|CENPP|HDAC8|TUBA4A|PPP1CC|SPC25|UBE2C|CENPA|INCENP|NDC80|MAD2L1|CENPE|BUB1|NUP37|CENPF|CENPH
REACTOME_RESOLUTION_OF_SISTER_CHROMATID_COHESION	REACTOME_RESOLUTION_OF_SISTER_CHROMATID_COHESION	8.37E-06	126	CENPF|CENPE|NDE1|ZWILCH|PPP2R1B|TUBA1B|ZWINT|NUP43|AURKB|SKA1|KNTC1|BUB1B|TUBA4A|CENPI|SMC1A|SPC24|CDCA5|BUB3|CLASP2|CDK1|CENPN|ERCC6L|CENPM|CDCA8|CENPO|KIF2C|SMC3|STAG1|CENPK|DSN1|SPC25|TUBA1C|CENPP|CENPA|DYNC1H1|TUBB6|HDAC8|PPP1CC|NDC80|PPP2R1A	GJB2_cell	ZWILCH|NDE1|PPP2R1B|ZWINT|NUP43|SMC1A|AURKB|BUB1B|BUB3|KNTC1|CENPI|CENPN|CLASP2|ERCC6L|SKA1|CDCA5|CDK1|CDCA8|CENPO|DSN1|KIF2C|CENPK|SMC3|DYNC1H1|SPC24|CENPP|HDAC8|TUBA4A|PPP1CC|SPC25|CENPA|INCENP|NDC80|MAD2L1|CENPE|BUB1|NUP37|CENPF|CENPH
REACTOME_MITOTIC_METAPHASE_AND_ANAPHASE	REACTOME_MITOTIC_METAPHASE_AND_ANAPHASE	0.009528191	236	CENPF|CENPE|NDE1|ZWILCH|PPP2R1B|TUBA1B|ZWINT|ANAPC5|FBXO5|NUP43|AURKB|TMPO|SKA1|KNTC1|BUB1B|TUBA4A|ESPL1|CENPI|SMC1A|SPC24|CDCA5|NUP155|BUB3|CLASP2|CDK1|CENPN|ERCC6L|CENPM|CDCA8|ANAPC7|EMD|CENPO|KIF2C|SMC3|STAG1|CENPK|UBE2C|DSN1|SPC25|TUBA1C|CHMP6|CC2D1B|CENPP|CENPA|CHMP4C|DYNC1H1|TUBB6	GJB2_cell	ZWILCH|NDE1|PPP2R1B|ANAPC5|ZWINT|NUP43|FBXO5|TMPO|SMC1A|AURKB|NUP155|BUB1B|BUB3|KNTC1|CENPI|CENPN|ANAPC7|EMD|CLASP2|ERCC6L|SKA1|ESPL1|CDCA5|CDK1|CDCA8|CENPO|DSN1|KIF2C|CENPK|CC2D1B|SMC3|DYNC1H1|SPC24|CENPP|HDAC8|TUBA4A|PPP1CC|SPC25|UBE2C|CENPA|INCENP|NDC80|CHMP6|MAD2L1|CENPE|BUB1|NUP37|NUP54|CENPF|NUP205|CENPH
REACTOME_CELLULAR_SENESCENCE	REACTOME_CELLULAR_SENESCENCE	0.048894155	198	CDK4|KDM6B|TNIK|MAP2K6|MAP2K4|HMGA2|CBX6|TNRC6A|CDKN1B|ANAPC5|TFDP2|MDM4|SP1|RBBP4|E2F2|FOS|MAPKAPK2|MAPK9|MAPK14|NFKB1|MINK1|HMGA1|E2F1|ETS2|ANAPC7|MAPK10|CCNA1|PHC3|BMI1|UBE2C|CDKN2C|CCNE2|STAT3|RAD50|RPS6KA2|IL6|CDK2	GJB2_cell	CDK4|TNRC6A|CDKN1B|MAP2K4|ANAPC5|HMGA2|SP1|RBBP4|MAPKAPK2|MAPK14|MAP2K6|NFKB1|FOS|MINK1|CBX6|MAPK9|E2F2|ANAPC7|E2F1|KDM6B|HMGA1|TFDP2|BMI1
REACTOME_NON_INTEGRIN_MEMBRANE_ECM_INTERACTIONS	REACTOME_NON_INTEGRIN_MEMBRANE_ECM_INTERACTIONS	0.005587958	59	COL1A2|COL3A1|COL2A1|COL11A1|COL1A1|DDR2|COL10A1|SDC2|COL5A1|ITGA2|ITGB3|COL5A3|FN1|ACTN1|THBS1|NTN4|DMD|ITGAV|DDR1|COL4A1|DAG1|COL5A2|SDC4|LAMB3|HSPG2	GJB2_cell|GJB2_tcga	DDR2|SDC2|COL11A1|COL3A1|ITGA2|COL1A2|ACTN1|DMD|DDR1|DAG1|ITGB3|COL4A1|LAMB3|SDC4|NTN4|COL5A2|COL1A1|LAMA2|LAMC2|COL2A1|COL4A2|HSPG2|CASK|PDGFA|PDGFB|NRXN1|COL4A6|COL10A1|COL4A5	COL10A1|THBS1|FN1|COL1A2|COL1A1|COL2A1|COL5A1|COL3A1|COL11A2|SDC1|LAMB1|HSPG2|COL5A3|ITGB1|COL5A2|LAMC1|TGFB1|LAMA4|LAMA2|ITGB3|LAMC2|SDC4|COL4A1|DDR2|TNC|NTN4
REACTOME_ECM_PROTEOGLYCANS	REACTOME_ECM_PROTEOGLYCANS	0.047655352	76	COL1A2|SERPINE1|COL3A1|COL6A3|COL2A1	GJB2_tcga		COL6A3|FN1|COL6A2|COL1A2|COL6A1|LUM|COL1A1|SERPINE1|COL2A1|COL5A1|COL3A1|LAMB1|HSPG2|COL5A3|ITGB1|COL5A2|BGN|IBSP|ASPN|LAMC1|COL9A3|TGFB1|COL9A1|LAMA4|HAPLN1|LAMA2|ITGB3|BCAN|COL4A1|TNC|COL4A2|MATN3|DCN|TNR
REACTOME_L1CAM_INTERACTIONS	REACTOME_L1CAM_INTERACTIONS	5.16E-08	121	SCN9A|SPTBN5|ANK1|ANK2|RAC1|SCN3A|EPHB2|TUBA1B|SCN2A|CLTC|ANK3|FGFR1|NRCAM|DNM3|TUBA4A|L1CAM|ITGA2|ITGB3|RDX|EZR|CNTNAP1|NCAM1|RPS6KA4|SCN1B|SCN5A|EGFR|TUBA1C|RPS6KA2|CNTN1|TUBB6|SH3GL2|ITGAV|MAPK1|SCN3B|ITGA1|AP2A1|SPTB|SPTBN4|DNM1|ITGA5|LYPLA2|DLG3|SCN2B|TUBA1A|NUMB|PAK1|SPTBN2|ACTG1|NFASC|SCN4B|NRP2|ITGA9|LAMA1|RPS6KA6|ACTB|KCNQ3|ITGA10|CNTN2|SCN11A|TUBB3|TUBA8|LAMB1|ALCAM|KIF4A|CSNK2A2|SCN8A|…	GJB2_cell|SCN9A_cell|SCN9A_tcga	RAC1|ANK1|SCN3A|CLTC|ANK2|FGFR1|NRCAM|RDX|EZR|ITGA2|CNTNAP1|EPHB2|NCAM1|TUBA4A|SCN2A|SPTBN5|SCN9A|EGFR|SCN1B|L1CAM|DNM3|ITGB3|ANK3|RPS6KA2|AP2A1|NUMB|ITGA1|LYPLA2|SCN5A|TUBB6|CNTN1|NRP2|CSNK2A2|ITGA9|TUBA1C|RPS6KA6|ITGA2B|KIF4A|SPTB|SPTBN4|SCN4B|TUBA1A|SCN11A		TUBA1B|SPTBN5|SCN9A|RPS6KA4|MAPK1|ITGAV|EPHB2|ACTG1|TUBA1C|ACTB|ANK2|LAMA1|DLG3|TUBB6|CNTN1|ITGA10|ITGB3|TUBB3|RPS6KA2|MAP2K2|SPTBN4|SPTBN1|TUBA1A|ALCAM|SCN1B|TUBA3D|NFASC|LYPLA2|TUBB2B|SCN4B|ITGA1|SPTAN1|AP2A1|CSNK2B|ANK3	SCN9A|SCN3B|SH3GL2|SCN2A|ANK3|SCN2B|DNM1|PAK1|KCNQ3|L1CAM|DNM3|CNTN2|TUBA8|SPTB|SPTBN2|TUBA4A|NFASC|SCN5A|CNTN6|SCN8A|DLG4|SCN7A|EGFR|SCN1A|DLG3|ITGA9|ANK1|SPTBN4|SCN11A|RPS6KA6|SCN3A|CNTN1|ALCAM|SCN1B|SCN4A|SCN4B
REACTOME_DISEASES_OF_GLYCOSYLATION	REACTOME_DISEASES_OF_GLYCOSYLATION	0.002493927	143	ADAMTS14|ADAMTS9|GALNT3|CHSY1|ADAMTSL1|MUC20|GLB1|GPC4|THBS2|SDC2|THSD4|MUC4|HEXB|VCAN|B3GAT3|ADAMTSL5|THSD1|SPON2|ADAMTS12|THBS1|POMT2|MAN1B1|SLC26A2|SPON1|DPAGT1|OGN|MPDU1|CHST6|THSD7A|SEMA5A|SEMA5B|MUC16|ADAMTS2|DAG1|LUM|B4GALT1|SDC4|PAPSS2|CHST3|CSPG4|ADAMTSL4|HSPG2|GALK1|ADAMTS15|LFNG|BGN|BCAN|GPC3|MOGS|PRELP|ALG9|ADAMTS13|ADAMTS4|MUC12|MUC1|CSPG5|ADAMTS16|ST3GAL3|SDC1|OMD|ADAMTS6|ADAMTS8	GJB2_tcga		THBS1|ADAMTSL1|LUM|ADAMTS14|ADAMTS2|B4GALT1|SDC1|HSPG2|ADAMTSL4|ADAMTSL5|OMD|ADAMTS12|BGN|ADAMTS1|THBS2|MUC4|PRELP|SPON2|GPC3|NOTCH3|SLC26A2|SDC4|BCAN|CHSY1|GALNT12|GPC4|PAPSS2|ADAMTS17
REACTOME_MUSCLE_CONTRACTION	REACTOME_MUSCLE_CONTRACTION	0.000550736	203	SCN9A|KCNIP1|ATP1B1|AKAP9|HIPK2|SCN3A|MYL12A|ACTG2|MME|CACNG4|TMOD2|KCNE4|SCN2A|MYBPC1|PRKACA|KCNJ2|TPM2|WWTR1|ITPR3|RYR2|KCNA5|ANXA1|PXN|SCN1B|FGF14|SCN5A|CACNG7|GUCY1A2|GATA4|KCNJ12|KCND1|ANXA6|DMD|KCNK9|ATP2B3|ATP2B1|SCN3B|TNNT1|KCNK12|CAMK2A|SLC8A2|ITGA1|CACNA2D2|KCNK2|SORBS3|CORIN|SLC8A1|KCNK1|KCNK10|KCNJ14|FXYD7|KCNIP4|KCND3|SCN2B|HIPK1|ATP2B2|FGF13|KCNE1|PAK1|MYH11|CACNA1I|SCN4B|FXYD6|FGF1…	GJB2_tcga|SCN9A_tcga		MME|ACTG2|GATA4|ITPR3|WWTR1|TPM2|KCNK9|SCN5A|MYL9|ACTA2|FXYD7|KCNE1|VCL|KCNK15|KCNA5|SLC8A3|TNNT1|SLC8A2|KCNK6|CACNA1I|TPM4|ATP2A3|SCN9A|CORIN|FXYD2|ITGA1|ANXA2|ABCC9|MYBPC2|NPPC|RYR3|TBX5|ATP2B3|KCNQ1|RYR2|CACNA2D2|FXYD6|SCN3B|CALD1|SCN4A|KCNJ11		SCN9A|KCNA5|RYR2|ATP2B3|CAMK2A|SCN3B|KCNJ12|ACTG2|KCNK1|SLC8A2|SCN2A|KCNK12|SCN2B|FGF13|KCNK9|MME|TNNT1|PAK1|FXYD7|ITPR1|CACNA1I|KCNJ4|CACNA1C|ATP1B1|NOS1|CACNB2|KCNIP2|SCN5A|SCN8A|ATP2B2|CACNG8|ATP1A3|CACNA1G|KCNIP3|CACNB1|GATA4|SCN7A|SCN1A|ORAI1|KCNK3|DYSF|MYL9|CACNA2D2|FGF12|MYBPC2|KCNE1|SCN11A|KCNK7|PLN|KCNK5|CAMK2G|CAMK2B|SCN3A|KCNE4|KCNK15|SCN1B|ITGB5|CACNA1H|SCN4A|TRDN|CORIN|SCN4B
REACTOME_ACTIVATION_OF_NMDA_RECEPTORS_AND_POSTSYNAPTIC_EVENTS	REACTOME_ACTIVATION_OF_NMDA_RECEPTORS_AND_POSTSYNAPTIC_EVENTS	0.003359289	94	NEFL|RAC1|TUBA1B|GRIN2B|NBEA|NRGN|PRKAR2A|PRKACA|TUBA4A|GRIN2A|GRIN1|CAMKK1|ARHGEF7|GRIA4|LRRC7|TUBA1C|ADCY1|RPS6KA2|KPNA2|PRKAR2B|NRAS|LIN7C|LIN7A|TUBB6|CAMK4|MAPK1|CAMK2A|RASGRF1|GRIN3A|DLG2|MAPT|PRKAG1|DLG3|TUBA1A|APBA1|CAMK1|RASGRF2|PRKAB2|RPS6KA6	SCN9A_tcga				GRIN2A|GRIN2B|LRRC7|CAMK2A|RASGRF1|CAMKK1|GRIN1|NRGN|GRIN3A|NEFL|DLG2|RASGRF2|PRKAR1B|CAMK4|TUBA8|PRKAR2B|TUBA4A|KIF17|NBEA|APBA1|DLG4|DLG3|CAMKK2|NRG1|ADCY1|ERBB4|ADCY8|RPS6KA6|CAMK2G|CAMK2B
REACTOME_MITOTIC_G1_PHASE_AND_G1_S_TRANSITION	REACTOME_MITOTIC_G1_PHASE_AND_G1_S_TRANSITION	7.94E-07	149	CCND1|CDK4|MYBL2|TYMS|AKT3|MCM6|CDKN1B|PPP2R1B|TFDP2|RRM2|FBXO5|MCM10|MCM5|PCNA|MCM4|PRIM1|RBBP4|E2F2|POLA2|MCM3|RPA1|CDC45|TOP2A|MCM2|CDC6|POLE2|E2F1|MCM7|CDK1|CKS1B|CCNA1|TK1|MYC|POLE3|MCM8|CDKN2C|CCNE2|RPA3|DHFR|CDK2	GJB2_cell	CCND1|CDK4|MCM6|PPP2R1B|CDKN1B|TYMS|RRM2|MCM4|RBBP4|MCM10|PRIM1|FBXO5|RPA1|MCM3|PCNA|TOP2A|CDC6|E2F2|POLA2|MCM7|E2F1|MCM2|MCM5|TFDP2|CDK1|CKS1B|MYC|POLE2|AKT3|POLE3|CCNE2|DHFR|RPA3|MCM8|MYBL2|CDK2|LIN54|CDC45|E2F5
REACTOME_O_LINKED_GLYCOSYLATION	REACTOME_O_LINKED_GLYCOSYLATION	0.035483542	111	ADAMTS14|ADAMTS9|GALNT3|ADAMTSL1|MUC20|THBS2|THSD4|GALNT1|MUC4|ADAMTSL5|THSD1|SPON2|GALNT11|POFUT2|ST3GAL1|ADAMTS12|THBS1|POMT2|GALNTL6|SPON1|GALNT2|GALNT5|THSD7A|SEMA5A|GALNT7|SEMA5B|MUC16|B4GALT6|ADAMTS2|B3GNT4|DAG1|GCNT1|ADAMTSL4|ST6GALNAC4|ADAMTS15|B3GNT7|ST6GALNAC2|GALNT10|GALNT9|ADAMTS13|ADAMTS4|MUC12|MUC1|GALNT4|ADAMTS16|ST3GAL3|ADAMTS6|ADAMTS8|GCNT4|ADAMTS1	GJB2_tcga		THBS1|ADAMTSL1|ADAMTS14|ADAMTS2|GCNT1|ADAMTSL4|ADAMTSL5|GALNT5|ADAMTS12|B3GNT8|ADAMTS1|THBS2|MUC4|GALNT14|SPON2|ST3GAL1
REACTOME_CARDIAC_CONDUCTION	REACTOME_CARDIAC_CONDUCTION	1.58E-05	130	SCN9A|KCNIP1|ATP1B1|AKAP9|HIPK2|SCN3A|MME|CACNG4|KCNE4|SCN2A|PRKACA|KCNJ2|WWTR1|ITPR3|RYR2|KCNA5|SCN1B|FGF14|SCN5A|CACNG7|GATA4|KCNJ12|KCND1|KCNK9|ATP2B3|ATP2B1|SCN3B|KCNK12|CAMK2A|SLC8A2|CACNA2D2|KCNK2|CORIN|SLC8A1|KCNK1|KCNK10|KCNJ14|FXYD7|KCNIP4|KCND3|SCN2B|HIPK1|ATP2B2|FGF13|KCNE1|SCN4B|FXYD6|FGF11|RANGRF|ATP1A3|KCNIP2|NKX2-5|KCNK7|KCNJ4|SCN11A|ITPR1|ATP2B4|CACNB1|CACNB2|KCNK3|ATP1B2|CASQ1|NO…	GJB2_tcga|SCN9A_tcga		MME|GATA4|ITPR3|WWTR1|KCNK9|SCN5A|FXYD7|KCNE1|KCNK15|KCNA5|SLC8A3|SLC8A2|KCNK6|ATP2A3|SCN9A|CORIN|FXYD2|ABCC9|NPPC|RYR3|TBX5|ATP2B3|KCNQ1|RYR2|CACNA2D2|FXYD6|SCN3B|SCN4A|KCNJ11		SCN9A|KCNA5|RYR2|ATP2B3|CAMK2A|SCN3B|KCNJ12|KCNK1|SLC8A2|SCN2A|KCNK12|SCN2B|FGF13|KCNK9|MME|FXYD7|ITPR1|KCNJ4|CACNA1C|ATP1B1|NOS1|CACNB2|KCNIP2|SCN5A|SCN8A|ATP2B2|CACNG8|ATP1A3|KCNIP3|CACNB1|GATA4|SCN7A|SCN1A|ORAI1|KCNK3|CACNA2D2|FGF12|KCNE1|SCN11A|KCNK7|PLN|KCNK5|CAMK2G|CAMK2B|SCN3A|KCNE4|KCNK15|SCN1B|SCN4A|TRDN|CORIN|SCN4B
REACTOME_REGULATION_OF_TP53_ACTIVITY	REACTOME_REGULATION_OF_TP53_ACTIVITY	0.006223669	160	MAP2K6|HIPK2|PIP4K2B|AKT3|MAPKAP1|PIP4K2C|PPP2R1B|TP53INP1|EXO1|TAF13|MDM4|AURKB|RBBP4|MAPK14|RPA1|RFC3|RMI1|BRIP1|BRCA1|TAF10|AURKA|RFC5|CDK1|HUS1|CCNA1|GATAD2A|RFC2|BARD1|BRD7|DAXX|RAD50|PIP4K2A|RPA3|CDK2	GJB2_cell	PIP4K2B|HIPK2|MAPKAP1|PPP2R1B|EXO1|RBBP4|TP53INP1|MAPK14|RPA1|MAP2K6|RMI1|PIP4K2C|RFC3|AURKB|TAF10|BRCA1|RFC5|BRIP1|GATAD2A|HUS1|AURKA|CDK1|DAXX|AKT3|RFC2|BRD7|RPA3|BARD1|CDK2|ATR|BLM|RFC4|PRKAG1|HIPK1|PIP4K2A|TPX2|TOP3A|TAF5|PPP2R1A|RAD50|PRKAB2|TOPBP1|CHEK2|CCNA2|CHEK1|MDM4|MAPKAPK5|ATRIP|DNA2|CSNK2A2|RBBP8|TP53BP2|SMYD2|SGK1|CHD4|MLST8|MAPK11|TAF9|USP7|PPP2CB|USP2|TAF7L|RAD1|JMY|KAT5|PRKAA2|PR…
REACTOME_RHO_GTPASES_ACTIVATE_FORMINS	REACTOME_RHO_GTPASES_ACTIVATE_FORMINS	0.000735517	140	CENPF|CENPE|RAC1|RHOB|NDE1|ZWILCH|PPP2R1B|TUBA1B|ZWINT|NUP43|AURKB|SKA1|KNTC1|BUB1B|TUBA4A|CENPI|SPC24|BUB3|CLASP2|CENPN|ERCC6L|CENPM|CDCA8|CENPO|KIF2C|CENPK|DSN1|SPC25|TUBA1C|DVL3|DAAM1|CENPP|CENPA|DYNC1H1|TUBB6	GJB2_cell	RAC1|ZWILCH|NDE1|PPP2R1B|ZWINT|NUP43|AURKB|BUB1B|BUB3|KNTC1|CENPI|CENPN|CLASP2|ERCC6L|SKA1|CDCA8|CENPO|DVL3|DSN1|DAAM1|KIF2C|CENPK|RHOB|DYNC1H1|SPC24|CENPP|TUBA4A|PPP1CC|SPC25|CENPA|INCENP|NDC80|MAD2L1|CENPE|BUB1|NUP37|CENPF|CENPH
REACTOME_DISEASES_OF_METABOLISM	REACTOME_DISEASES_OF_METABOLISM	0.001062073	250	ADAMTS14|ADAMTS9|GALNT3|CHSY1|ADAMTSL1|MUC20|GLB1|GPC4|HYAL1|THBS2|SDC2|CYP26B1|THSD4|MUC4|HEXB|VCAN|B3GAT3|ADAMTSL5|THSD1|SPON2|CYP24A1|POMC|MMAB|ADAMTS12|SLC37A4|THBS1|POMT2|MAN1B1|CUBN|SLC26A2|SPON1|DPAGT1|OGN|MPDU1|MMAA|CHST6|THSD7A|PNP|LMBRD1|CYP1B1|SEMA5A|SEMA5B|MUC16|IDUA|ADAMTS2|DAG1|LUM|SGSH|CYP11A1|B4GALT1|SDC4|GAA|PAPSS2|TBXAS1|CHST3|CSPG4|CYP27A1|ADAMTSL4|GALNS|HSPG2|ABCA3|IDH1|GALK1|…	GJB2_tcga		THBS1|ADAMTSL1|LUM|ADAMTS14|CYP24A1|ADAMTS2|B4GALT1|SDC1|HSPG2|CYP1B1|ADAMTSL4|ADAMTSL5|OMD|ADAMTS12|CYP11A1|CSF2RB|BGN|ADAMTS1|THBS2|MUC4|PRELP|SPON2|FMO3|GPC3
REACTOME_HDR_THROUGH_HOMOLOGOUS_RECOMBINATION_HRR	REACTOME_HDR_THROUGH_HOMOLOGOUS_RECOMBINATION_HRR	0.000215298	68	XRCC2|XRCC3|EXO1|PCNA|RPA1|RFC3|RMI1|BRIP1|POLE2|RAD51AP1|BRCA1|RFC5|HUS1|RFC2|BRCA2|BARD1|POLE3|RAD50|GEN1|EME2|RPA3|POLK|BLM|EME1|POLD1|RFC4|ATR|PALB2|TOP3A|POLH|CHEK1|DNA2|TOPBP1	GJB2_cell	XRCC3|EXO1|RPA1|RMI1|RFC3|PCNA|BRCA1|RFC5|BRIP1|XRCC2|HUS1|RAD51AP1|POLE2|RFC2|POLE3|RPA3|BRCA2|BARD1|POLK|GEN1|ATR|BLM|POLD1|EME2|RFC4|PALB2|EME1|TOP3A|RAD50|TOPBP1
REACTOME_HOMOLOGY_DIRECTED_REPAIR	REACTOME_HOMOLOGY_DIRECTED_REPAIR	0.038767741	138	XRCC2|XRCC3|CLSPN|UBE2N|RNF168|FEN1|EXO1|PPP4C|PCNA|TIMELESS|RPA1|RFC3|RMI1|BRIP1|POLE2|RAD51AP1|BRCA1|RFC5|HUS1|CCNA1|RFC2|BRCA2|BARD1|POLE3|RAD50|GEN1|EME2|RPA3|CDK2	GJB2_cell	UBE2N|XRCC3|PPP4C|EXO1|TIMELESS|RPA1|CLSPN|RMI1|RFC3|PCNA|BRCA1|RFC5|BRIP1|XRCC2|FEN1|HUS1|RAD51AP1|RNF168|POLE2|RFC2|POLE3|RPA3|BRCA2|BARD1|CDK2|POLK|GEN1|ATR|BLM|POLD1|EME2|RFC4|PALB2|PIAS4|EME1
REACTOME_NEUREXINS_AND_NEUROLIGINS	REACTOME_NEUREXINS_AND_NEUROLIGINS	0.003562342	56	SYT1|EPB41L5|NRXN3|STX1A|EPB41L3|GRIN2B|GRIN2A|GRIN1|LRRTM2|LIN7C|HOMER1|LIN7A|DLGAP3|NLGN2|STXBP1|BEGAIN|DLGAP2|LRRTM3|DLG2|DLGAP1|DLG3|SHANK1|APBA1|GRM1|GRM5|SYT9|NLGN1|SHANK2|SYT7|PDLIM5|NLGN3|DLG4|EPB41L1|NRXN1|LRRTM1	SCN9A_tcga				SYT1|GRIN2A|GRIN2B|DLGAP2|STXBP1|GRIN1|STX1A|DLGAP3|DLG2|NRXN3|SHANK1|GRM5|EPB41L3|SYT9|SYT7|SHANK2|GRM1
REACTOME_PROTEIN_PROTEIN_INTERACTIONS_AT_SYNAPSES	REACTOME_PROTEIN_PROTEIN_INTERACTIONS_AT_SYNAPSES	0.000327206	87	SYT1|EPB41L5|NRXN3|PPFIA2|FLOT2|STX1A|EPB41L3|GRIN2B|GRIN2A|GRIN1|GRIA4|LRRTM2|PTPRF|PTPRD|LIN7C|HOMER1|LIN7A|DLGAP3|NLGN2|STXBP1|BEGAIN|LRFN4|DLGAP2|LRRTM3|PPFIA3|DLG2|DLGAP1|DLG3|SHANK1|APBA1|GRM1|GRM5|IL1RAP|SYT9|NLGN1|SHANK2|SYT7|PDLIM5|LRFN2|SLITRK1|GRIA1|SLITRK4|IL1RAPL1|NLGN3|DLG4|SLITRK2|EPB41L1|PPFIBP1|NRXN1|PTPRS|LRRTM1	SCN9A_tcga				SYT1|GRIN2A|GRIN2B|DLGAP2|STXBP1|GRIN1|STX1A|DLGAP3|DLG2|NRXN3|SHANK1|GRM5|PPFIA2|EPB41L3|SYT9|SYT7|SHANK2|GRM1|SLITRK4|LRFN2|IL1RAPL1|EPB41L1|SYT12|APBA1|DLG4|PPFIA3|SLITRK1|DLG3|LRRTM1|PPFIBP1|SLITRK5|BEGAIN|PPFIA4
REACTOME_REGULATION_OF_TP53_ACTIVITY_THROUGH_PHOSPHORYLATION	REACTOME_REGULATION_OF_TP53_ACTIVITY_THROUGH_PHOSPHORYLATION	0.030080114	92	HIPK2|TP53INP1|EXO1|TAF13|MDM4|AURKB|MAPK14|RPA1|RFC3|RMI1|BRIP1|BRCA1|TAF10|AURKA|RFC5|HUS1|CCNA1|RFC2|BARD1|RAD50|RPA3|CDK2|BLM|TPX2|RFC4|ATR|PRKAG1|HIPK1|TAF5|CCNA2|TOP3A|CHEK2|CHEK1|PRKAB2|DNA2|TOPBP1	GJB2_cell	HIPK2|EXO1|TP53INP1|MAPK14|RPA1|RMI1|RFC3|AURKB|TAF10|BRCA1|RFC5|BRIP1|HUS1|AURKA|RFC2|RPA3|BARD1|CDK2|ATR|BLM|RFC4|PRKAG1|HIPK1|TPX2|TOP3A|TAF5|RAD50|PRKAB2|TOPBP1|CHEK2|CCNA2|CHEK1|MDM4|MAPKAPK5|ATRIP|DNA2|CSNK2A2|RBBP8
REACTOME_MITOTIC_PROMETAPHASE	REACTOME_MITOTIC_PROMETAPHASE	0.000277659	203	CENPF|CEP250|CENPE|CEP290|AKAP9|NEK7|NDE1|ZWILCH|PPP2R1B|TUBA1B|ZWINT|NUP43|AURKB|PRKACA|SKA1|KNTC1|BUB1B|TUBA4A|CENPI|SMC1A|NCAPG|SPC24|CDCA5|BUB3|CLASP2|CDK1|CENPN|ERCC6L|CENPM|CDCA8|NCAPH|CENPO|KIF2C|SMC3|STAG1|CENPK|DSN1|SPC25|TUBA1C|PRKAR2B|PCNT|CENPP|CENPA|CEP152|DYNC1H1|TUBB6	GJB2_cell|SCN9A_cell	ZWILCH|NDE1|PPP2R1B|ZWINT|NUP43|PRKACA|SMC1A|AURKB|BUB1B|BUB3|KNTC1|CENPI|CENPN|NCAPG|CLASP2|ERCC6L|SKA1|CDCA5|CDK1|CDCA8|CENPO|DSN1|KIF2C|CENPK|NCAPH|SMC3|DYNC1H1|SPC24|CENPP|HDAC8|TUBA4A|PPP1CC|SPC25|SMC2|CENPA|NEK7|HAUS3|INCENP|CEP78|NDC80|MAD2L1|CENPE|BUB1|HAUS1|CEP152|NUP37|CEP250|CENPF|TUBGCP5|CENPH|NEK6|PPP2R1A|TUBGCP4|CEP290|CENPM|KIF18A|HAUS2|PLK4|PDS5A|TUBB6|STAG1|CEP192|CSNK2A2|HAUS5|C…		AKAP9|CENPF|CEP250|TUBA1B|CENPE
REACTOME_SYNTHESIS_OF_DNA	REACTOME_SYNTHESIS_OF_DNA	0.002628628	121	MCM6|FEN1|GINS1|ANAPC5|MCM5|PCNA|MCM4|PRIM1|GINS3|POLA2|MCM3|RPA1|CDC45|RFC3|MCM2|CDC6|POLE2|RFC5|MCM7|ANAPC7|CCNA1|GINS4|RFC2|UBE2C|POLE3|MCM8|CCNE2|RPA3|CDK2	GJB2_cell	MCM6|ANAPC5|MCM4|PRIM1|GINS1|RPA1|MCM3|RFC3|PCNA|CDC6|RFC5|POLA2|ANAPC7|FEN1|GINS3|MCM7|MCM2|MCM5|GINS4|POLE2|RFC2|POLE3|CCNE2|RPA3|MCM8
REACTOME_S_PHASE	REACTOME_S_PHASE	6.71E-08	163	CCND1|CDK4|AKT3|MCM6|CDKN1B|FEN1|GINS1|ANAPC5|TFDP2|MCM5|PCNA|MCM4|PRIM1|RBBP4|GINS3|POLA2|MCM3|RPA1|CDC45|RFC3|MCM2|ESCO2|CDC6|POLE2|SMC1A|CDCA5|RFC5|E2F1|MCM7|ESCO1|CKS1B|ANAPC7|CCNA1|GINS4|SMC3|RFC2|STAG1|UBE2C|MYC|POLE3|MCM8|CCNE2	GJB2_cell	CCND1|CDK4|MCM6|CDKN1B|ANAPC5|MCM4|RBBP4|PRIM1|GINS1|RPA1|MCM3|RFC3|SMC1A|PCNA|CDC6|RFC5|POLA2|ESCO2|ANAPC7|FEN1|GINS3|MCM7|E2F1|MCM2|MCM5|CDCA5|TFDP2|GINS4|CKS1B|MYC|POLE2|AKT3|RFC2|POLE3|CCNE2|RPA3|MCM8|SMC3|CDK2|LIN54|CDC45|E2F5|UBE2C
REACTOME_MITOTIC_SPINDLE_CHECKPOINT	REACTOME_MITOTIC_SPINDLE_CHECKPOINT	0.000470298	111	CENPF|CENPE|NDE1|ZWILCH|PPP2R1B|ZWINT|ANAPC5|NUP43|AURKB|SKA1|KNTC1|BUB1B|CENPI|SPC24|BUB3|CLASP2|CENPN|ERCC6L|CENPM|CDCA8|ANAPC7|CENPO|KIF2C|CENPK|UBE2C|DSN1|SPC25	GJB2_cell	ZWILCH|NDE1|PPP2R1B|ANAPC5|ZWINT|NUP43|AURKB|BUB1B|BUB3|KNTC1|CENPI|CENPN|ANAPC7|CLASP2|ERCC6L|SKA1|CDCA8|CENPO|DSN1|KIF2C|CENPK|DYNC1H1|SPC24|CENPP|PPP1CC|SPC25|UBE2C|CENPA|INCENP|NDC80|MAD2L1|CENPE|BUB1|NUP37|CENPF|CENPH
REACTOME_CELL_CYCLE_CHECKPOINTS	REACTOME_CELL_CYCLE_CHECKPOINTS	5.75E-06	291	CENPF|CENPE|CLSPN|NDE1|UBE2N|RNF168|MCM6|ZWILCH|CDKN1B|PPP2R1B|ZWINT|ANAPC5|EXO1|MDM4|MCM10|MCM5|PKMYT1|NUP43|AURKB|MCM4|SKA1|MCM3|KNTC1|RPA1|CDC45|RFC3|BUB1B|RMI1|MCM2|BRIP1|CDC6|CENPI|SPC24|BUB3|BRCA1|CLASP2|RFC5|MCM7|CDK1|CENPN|ERCC6L|CENPM|CDCA8|ANAPC7|HUS1|CCNA1|CENPO|KIF2C|RFC2|CENPK|BARD1|UBE2C|DSN1|SPC25|MCM8|CCNE2|RAD50	GJB2_cell	UBE2N|ZWILCH|NDE1|MCM6|PPP2R1B|CDKN1B|ANAPC5|ZWINT|EXO1|NUP43|MCM4|MCM10|RPA1|CLSPN|RMI1|MCM3|RFC3|AURKB|CDC6|BUB1B|BUB3|KNTC1|CENPI|BRCA1|CENPN|RFC5|BRIP1|PKMYT1|ANAPC7|CLASP2|ERCC6L|SKA1|MCM7|MCM2|HUS1|MCM5|RNF168|CDK1|CDCA8|CENPO|RFC2|CCNE2|DSN1|KIF2C|RPA3|CENPK|MCM8|BARD1|DYNC1H1|SPC24|CENPP|CDK2
REACTOME_METABOLISM_OF_CARBOHYDRATES	REACTOME_METABOLISM_OF_CARBOHYDRATES	1.75E-07	293	CD44|PGM2L1|CHST15|SLC37A1|CHSY1|PPP2R1B|ADPGK|HAS1|NUP43|SHPK|GLB1|SLC25A13|GPC4|ENO2|HYAL1|HMMR|GNPDA1|SDC2|PRKACA|TKT|SLC35D2|NUP155|DERA|XYLT2|HEXB|HPSE|VCAN|B3GAT3|CHPF|HS3ST3B1|ST3GAL1|SLC25A10|PCK2|UST|SLC37A4|PRPS2|CHST2|B4GALT4|HS6ST1|B4GALT2|HS3ST1|SLC26A2|MAN2B2|HAS2|G6PD|OGN|ENO3|CHST7|CHST6|ENO1|HS3ST3A1|FUT11|TPR|DSEL|PPP2R1A|HS3ST5|HS3ST2|B3GALT2|IDUA|B4GALT6|ABCC5|B3GNT4|LUM|CHPF2…	GJB2_cell|SCN9A_cell	CD44|PGM2L1|PPP2R1B|ADPGK|CHSY1|GLB1|SLC25A13|SLC37A1|NUP43|GNPDA1|ENO2|PRKACA|HYAL1|SDC2|SLC35D2|NUP155|DERA|XYLT2|B3GAT3|HEXB|CHPF|VCAN|SHPK|PRPS2|B4GALT4|PCK2|UST|HS6ST1|FUT11|HAS2|MAN2B2|DSEL|ABCC5|HMMR|CHST7|IDUA|SGSH|CHPF2|HS3ST1|PGM2|SLC26A2|CHST11|NUP37|NUP54|GALNS|NUP205|GAA|CHST3|MANBA|NUP153|ENO3|CHST15|SLC35B3|PAPSS1|PPP2R1A|HK2|ARSB|RPIA|HYAL3|FUT10|GPC4|CRYL1|HGSNAT|SDC4|PAPSS2|SORD		TKT|HPSE|SLC37A4|SLC25A10|CHST15|B4GALT2|G6PD|TPR|ENO1|GPC4|GAPDH|ALDOA|ST3GAL1|CHST6|SLC25A11|HMMR|CSPG4|CHST2|GALK1|HS3ST3A1|SHPK|CHST1|HS3ST3B1|PGK1|B4GALT6|SEC13|PYGB|BGN|TALDO1|CHSY3|PHKG1|NAGLU|UBA52|ST3GAL3|BCAN|SLC35B2|PGP|XYLT1|PPP2R1A|PYGM|ST3GAL6|NUP188|RBKS|B3GALT1|NUP93|GLYCTK|TPI1|HS3ST1|GPC2
REACTOME_INTRACELLULAR_SIGNALING_BY_SECOND_MESSENGERS	REACTOME_INTRACELLULAR_SIGNALING_BY_SECOND_MESSENGERS	0.005287814	307	EGR1|FGF7|FGFR3|EREG|PIP4K2B|RHEB|RAC1|USP13|AKT3|MAPKAP1|CBX6|PIP4K2C|TNRC6A|CDKN1B|PPP2R1B|PDE1C|MKRN1|NBEA|PDGFRA|ESR2|SALL4|RBBP4|PRKAR2A|MET|FGFR1|PIP5K1C|PIK3R2|PRKACA	GJB2_cell	PIP4K2B|RAC1|RHEB|USP13|MAPKAP1|TNRC6A|PPP2R1B|CDKN1B|MKRN1|PRKAR2A|RBBP4|PRKACA|PIP4K2C|PIK3R2|NEDD4|NBEA|FGFR1|EGR1|KDM1A|CBX6
REACTOME_SIGNALING_BY_TGFB_FAMILY_MEMBERS	REACTOME_SIGNALING_BY_TGFB_FAMILY_MEMBERS	0.002419581	122	COL1A2|SERPINE1|TFDP2|TGFBR2|SP1|ACVR2B|LTBP3|ACVR2A|ITGB3|WWTR1|ITGB8|SKIL|BMPR1B|FBN1|ACVR1C|AMH|GREM2|BMP2|INHBA|F11R|BAMBI|MYC|PRKCZ|NCOR2|JUNB|SKI|ZFYVE9|TGFBR1|RNF111|E2F5|ITGAV|MAPK1|PPP1CC|SMAD3|ZFYVE16|SMAD6	GJB2_cell|SCN9A_cell	SERPINE1|SP1|ACVR2A|TGFBR2|ACVR2B|ITGB8|COL1A2|TFDP2|MYC|SKI|ZFYVE9|WWTR1|RNF111|TGFBR1|PPP1CC|E2F5|BAMBI|SMAD6|SMAD3|JUNB|UCHL5|ITGB3|BMP2|SMURF2|ACVR1C|SKIL|CGN|F11R|BMPR2|CCNT2|TGIF2|FSTL1|BMPR1B|GREM2|PPP1R15A|RBL1|ARHGEF18|LTBP3|AMH|PRKCZ|FURIN		COL1A2|LTBP3|NCOR2|MAPK1|ITGAV|BMPR1B|AMH|FBN1|SKIL|SERPINE1|ZFYVE16|TFDP2|F11R|TGFB2|PPP1CA|BMP2|ITGB3|NCOR1|CCNT1|FOXH1|UBA52|STUB1|NOG|DRAP1|CDK8|LTBP1|NEDD4L|TFDP1|MTMR4|UBE2D1|FST|PRKCZ|USP15
REACTOME_RHO_GTPASE_CYCLE	REACTOME_RHO_GTPASE_CYCLE	0.006223382	450	JAG1|RAC1|RHOB|AKAP12|FLOT2|OCRL|CYFIP1|CDC42SE2|FNBP1L|ARHGAP29|TUBA1B|YKT6|CSK|CLTC|CAV1|CIT|ARHGAP19|TMPO|CCT2|TRA2B|PIK3R2|ALDH3A2|FAM135A|SHMT2|KCTD3|VAPB|ARHGEF5|STK38|ARHGAP21|RAC3|TJP2|ARHGDIA|TFRC|EMD|VANGL2|PTPN13|ROCK2|PCDH7|ARHGEF7|ACTN1|PLD1|IQGAP3|FAM13B|ARHGAP22|ANKRD26|KIF14|DAAM1|ARHGEF12|CHN1|STAM|RND1|PAK3|MCF2L|DOCK4|ARHGAP11A|TIAM1|FAM91A1|DBT|SENP1|BAIAP2L1|ARHGAP32|NISCH|PK…	GJB2_cell	RAC1|OCRL|CYFIP1|CDC42SE2|JAG1|FNBP1L|YKT6|CSK|ARHGAP29|CLTC|ARHGAP19|TRA2B|FAM135A|KCTD3|VAPB|PIK3R2|FLOT2|SHMT2|TMPO|CAV1|ARHGAP21|TJP2|EMD|VANGL2|TFRC|ARHGEF7|FAM13B|CCT2|IQGAP3|DAAM1|ARHGEF12|ACTN1|STAM|AKAP12|RHOB|KIF14|PTPN13|DOCK4|FAM91A1|SENP1|ALDH3A2|RAC3|ARHGAP11A|WASF2|ARHGAP32|NISCH|TIAM1|PCDH7|WHAMM|ARHGAP17|TOR1AIP1|CIT|PAK4|PLXNB1|SLC1A5|PLD1|SLC4A7|PKN3|ARHGAP4|MOSPD2|CDC42EP1|ANK…
REACTOME_DISEASES_OF_DNA_REPAIR	REACTOME_DISEASES_OF_DNA_REPAIR	0.00066304	51	XRCC2|EXO1|RPA1|RFC3|RMI1|MSH6|BRIP1|RAD51AP1|BRCA1|RFC5|HUS1|RFC2|BRCA2|BARD1|RAD50|RPA3|NEIL3|BLM|RFC4|ATR|PALB2|TOP3A|DNA2|TOPBP1|NEIL1|RAD51|RBBP8|ATRIP|MUTYH|KAT5|MLH1|PMS2|NTHL1	GJB2_cell	EXO1|RPA1|RMI1|MSH6|RFC3|BRCA1|RFC5|BRIP1|XRCC2|HUS1|RAD51AP1|RFC2|RPA3|BRCA2|BARD1|NEIL3|ATR|BLM|RFC4|PALB2|TOP3A|RAD50|TOPBP1|ATRIP|DNA2|RBBP8|MUTYH|MLH1|NEIL1|RAD51C|MSH2|RAD51|RAD1|KAT5
GOBP_CELL_CYCLE_CHECKPOINT_SIGNALING	GOBP_CELL_CYCLE_CHECKPOINT_SIGNALING	0.000307626	186	CCND1|CENPF|XRCC3|CLSPN|FOXN3|ZWILCH|CDKN1B|ZWINT|AURKB|WDR76|TIMELESS|MAPK14|KNTC1|CDC45|BUB1B|BRIP1|CDC6|DTL|FANCD2|SPC24|BUB3|BRCA1|E2F1|PBK|CDK1|CDCA8|CASP2|HUS1|RFWD3|BRCA2|BARD1|SPC25|RAD50|PLK2|GEN1|EME2|CDK2|CHMP4C|USP28|BLM|TPR|ETAA1|NDC80|TELO2|TRIP13|CUL4A|EME1|BUB1|MAD2L1|GTSE1|CDT1|ATR|INCENP|FEM1B|DONSON|PRKDC|TEX14|CDC14B|ERCC6|CHEK2|MDC1|CHEK1|APC|DNA2|TOPBP1|NEK11|TREX1|SETMAR	GJB2_cell	CCND1|FOXN3|ZWILCH|CDKN1B|ZWINT|XRCC3|TIMELESS|MAPK14|CLSPN|WDR76|AURKB|CDC6|BUB1B|BUB3|KNTC1|BRCA1|DTL|BRIP1|FANCD2|CASP2|RFWD3|E2F1|HUS1|CDK1|CDCA8|PBK|BRCA2|BARD1|USP28|SPC24|CDK2|GEN1|CDC45|PLK2|ETAA1|SPC25|CUL4A|TRIP13|ATR|BLM|INCENP|NDC80|FEM1B|GTSE1|MAD2L1|EME2|BUB1|CENPF|PRKDC|EME1|CDT1|DONSON|CDC14B
GOBP_SISTER_CHROMATID_SEGREGATION	GOBP_SISTER_CHROMATID_SEGREGATION	0.000277346	241	CENPF|CENPE|XRCC3|PHB2|ZWILCH|FEN1|ZWINT|ANAPC5|FBXO5|AURKB|CEP55|LATS1|TACC3|KNTC1|BUB1B|TOP2A|ESCO2|CDC6|ESPL1|NCAPH2|SMC1A|NCAPG|SPC24|CDCA5|BUB3|NUSAP1|ESCO1|DDX11|CDCA8|ANAPC7|KIF18B|NCAPH|NCAPG2|CTCF|DSCC1|KIF2C|SMC3|STAG1|CENPK|UBE2C|DSN1|SPC25|BRD7|KIF14|CHMP6|GEN1|ARID1B|CHMP4C|SPAG5|HDAC8|STAG3L3|STAG3L1|TPR|KATNB1|NDC80|PPP2R1A|SMARCA2|TRIP13|KIFC1|SMC2|BUB1|MAD2L1|MAPK15|CDT1|INCENP|P…	GJB2_cell	ZWILCH|ANAPC5|ZWINT|XRCC3|CEP55|PHB2|FBXO5|SMC1A|AURKB|TOP2A|CDC6|BUB1B|BUB3|KNTC1|NCAPG|ESCO2|ANAPC7|DDX11|FEN1|ESPL1|CTCF|CDCA5|NUSAP1|NCAPG2|DSCC1|CDCA8|BRD7|DSN1|KIF2C|CENPK|NCAPH|SMC3|KIF14|SPC24|HDAC8|GEN1|KIF18B|SPAG5|SPC25|UBE2C|SMC2|TRIP13|PHF10|INCENP|NDC80|CHMP6|MAD2L1|CENPE|ARID1B|KIFC1|BUB1|BECN1|CENPF|CDT1
GOBP_OSSIFICATION	GOBP_OSSIFICATION	2.51E-08	428	COL1A2|STC1|IGFBP3|MMP13|FGFR3|COL2A1|VDR|ITGA11|P2RX7|MAP2K6|JAG1|FHL2|COL11A1|PTCH1|DHRS3|COL1A1|DDR2|CSF1|CHSY1|CEBPD|SGMS2|TWIST2|SEMA7A|FBXO5|ACVR2B|CLTC|RBPJ|LTBP3|RUNX2|SFRP1|PRKACA|WNT5A|SATB2|MAPK14|GLI3|RRBP1|ACVR2A|IGF2|LRRC17|BCL2|IGF1|TFAP2A|ECM1|PTGS2|WWTR1|WNT10B|AREG|NAB1|BMPR1B|VCAN|SNAI2|BMP8B|COL13A1|GDF5|PTHLH|CYP24A1|OSR1|BMP2|SEMA4D|BMP2K|ADAMTS12|BAMBI|LOX|EBP|EGFR|DDX21|DC…	GJB2_cell|GJB2_tcga|SCN9A_cell|SCN9A_tcga	CSF1|JAG1|CHSY1|DDR2|CLTC|RBPJ|STC1|P2RX7|PRKACA|SEMA7A|FBXO5|MAPK14|PTCH1|MAP2K6|GLI3|ACVR2A|COL11A1|ACVR2B|CEBPD|SATB2|VDR|FHL2|TFAP2A|ITGA11|IGFBP3|VCAN|COL1A2|DDX21|SGMS2|FGFR3|TRAF6|BMP2K|EBP|CBFB|SYNCRIP|SKI|NBR1|TWSG1|DHX9|WWTR1|SFRP1|BMP8B|OSR1|TACR1|CBS|BAMBI|HGF|SMAD6|FIGNL1|PTHLH|GDF5|WNT7B|LRRC17|MEF2C|FBN2|SMAD3|DHRS3|EGFR|TUFT1|JUNB|PLXNB1|WNT3|YAP1|ATF4|GDPD2|ID3|SLC26A2|IGF1	MMP13|AREG|COL1A2|COL6A1|VDR|STC1|TWIST2|COL1A1|ITGA11|COL2A1|PTGS2|CYP24A1|ECM1|SNAI2|IGF2|SGMS2|LOX|RUNX2|CHRDL2|DKK1|IL6|EGR2|SFRP2|SHH|VEGFC|WWTR1|RUNX1|CLEC5A|FAM20C|FHL2|IGFBP3|OMD|ADAMTS12|MGP|COL5A2|IBSP|SBNO2|SOX8|IGFBP5|ASPN|PTGER4|TPH1|SIX2|ALOX5|TGFB1|ROR2|GPC3|CTSK|ENPP1|MMP14|FSTL3|LEF1|TNFRSF11A|ISG15|JUNB|MMP16|CEBPB|ACVR2B|SMOC1|SLC26A2|FZD1|PDLIM7|TP63|TWIST1|MRC2|TPM4|CYP27B1|A…	COL1A2|WNT5A|DHRS3|RRBP1|IGFBP3|LTBP3|NAB1|FGFR3|COL2A1|RUNX2|ANO6|BCL2|MAPK1|JUND|TMEM64|CRIM1|BMPR1B|SLC8A1|COL1A1|NIPBL|MAP2K6|RPS15|RUNX3|LRP5L|PTGS2|IL6ST|TWIST2|AKT1|REST|IGF2|LOX|FBL|ILK|COL13A1|LRRC17|KLF10|IGF1|DCHS1|STC1|PTCH1|P2RX7|PPARG|CEBPD|CLIC1|TGFB2|COL11A1|BMP4|BMP2|SOX11|RORB|MINPP1|NPNT|SOST|ID4|WNT11|VEGFC|PTHLH|WNT10B|LRP3	MMP13|WNT10B|SFRP1|ATP6V0A4|STC1|ENPP1|AREG|CYP24A1|IL6|COL2A1|SFRP2|SIX2|SCUBE3|SEMA4D|TWIST2|ROR2|GPC3|COL1A1|PENK|DKK1|ANKH|ITGA11|COL13A1|ASPN|MSX2|PHOSPHO1|CITED1|IGSF10|FHL2|GREM1|JAG1|CTHRC1|COL11A1|GLI1|MEF2C|COL6A1|FGFR3|COL1A2|OSR1|SLC24A3|GDF10|WNT7B|PTK2B|EGFR|ADAMTS12|FSTL3|RUNX2|NPNT|OMD|NELL1|PKDCC|SOX9|MATN1|VDR|CYP27B1|CDK6|FGF9|BAMBI|SNX10|CTSK|WNT4|PTGS2|SATB2|SGMS2|GDF5|VEGFC|…
GOBP_REGULATION_OF_NEUROTRANSMITTER_LEVELS	GOBP_REGULATION_OF_NEUROTRANSMITTER_LEVELS	3.39E-05	220	SLC29A1|DRD2|PCLO|SYT1|GRM4|P2RX7|STX1A|CALM3|MCTP2|RAB3A|CHAT|SLC38A1|SLC18A1|DOC2A|SNCG|PIP5K1C|ABAT|CPLX1|SYN1|SYN2|SLC17A8|NAPB|PARK7|ITGB3|PRKCG|STXBP5|SYT11|RIMS3|PRKCB|SNAP25|STX1B|SNPH|MAOB|ADCY1|MEF2C|ERC2|LIN7C|LIN7A|SYT5|SNCA|SLC6A13|MOXD1|SYP|STXBP1|CNR1|SYNGR3|BCHE|DRD1|CAMK2A|DOC2B|GRIN3A|CADPS2|ZNF219|PPFIA3|CPLX2|BAIAP3|HTR2A|SLC32A1|COMT|RIMS2|UNC13A|UNC13C|PTPRN2|CHRM2|ADORA2B|R…	SCN9A_tcga				SYN2|PRKCG|PRKCB|NAPB|SYN1|SYT1|SNCG|SYT5|SNCA|DOC2B|SNAP25|PCLO|STXBP1|CAMK2A|SYNGR3|DRD1|MCTP2|ERC2|GRIN3A|SLC29A1|HTR2A|DOC2A|UNC13C|CPLX2|SLC32A1|SYP|RAB3A|GRM4|STX1A|RIMS1|OTOF|STX1B|RIMS2|RIMS3|SYT4|STXBP5|HRH3|GAD2|SYT9|CPLX1|PDE1B|CHRM2|SYT7|GABRA2|SLC6A13|NOS1|AGTPBP1|CACNB2|SYN3|SLC44A4|RAB3B|UNC13A|SNPH|VAMP2|DBH|SYT12|APBA1|P2RX1|MEF2C|PPFIA3|HTR1B|BAIAP3|CNR1|SLC1A6|PREPL
GOBP_ACTION_POTENTIAL	GOBP_ACTION_POTENTIAL	1.78E-05	146	SCN9A|ATP1B1|KCNAB2|NTSR1|AKAP9|ANK2|SCN3A|KCNE4|SCN2A|CALM3|CHRNA1|GJC1|CTNNA3|ANK3|CAV1|NRCAM|HCN2|KCNJ2|NUP155|RYR2|AKAP6|CNTNAP1|CACNA2D1|KCNA5|SCN1B|SCN5A|KCNB1|TACR1|DMD|NPS|CNR1|GPD1L|SCN3B|DRD1|KCNMB3|SLC8A2|CXADR|PKP2|SLC8A1|HCN1|NOS1AP|PTPN3|KCNC2|YWHAH|CHRNB2|KCND3|SCN2B|FGF13|KCNE1|KCNJ3|DSG2|CACNA1I|SCN4B|GNA15|RANGRF|KCNMB2|CACNA1G|KCNIP2|HCN3|P2RX1|GJD2|SCN11A|DSP|GPR35|CACNB2|SNTA…	SCN9A_tcga				SCN9A|KCNA5|RYR2|SCN3B|DRD1|KCNAB2|HCN1|KCNC2|SLC8A2|SCN2A|CHRNA1|ANK3|SCN2B|FGF13|KCNJ3|CACNA1I|GJD2|NTSR1|CACNA2D1|CACNA1C|ATP1B1|PKP2|CACNB2|KCNIP2|NOS1AP|SCN5A|SCN8A|CACNA1G|KCNA1|YWHAH|P2RX1|CHRNB2|RNF207|KCNH6|CNR1|GJA5|PTPN3|CACNB4|SCN7A|SCN1A|DSC2|P2RX3|KCNB1|GRIK2|FGF12|NTRK2|CACNB3|KCNE1|DSP|SCN11A|KCNA2|CD36|MYH14|BIN1|KCNMB2|CTNNA3|SCN3A|KCNE4|CHRNA4|CALM3|SCN1B|HCN2|CACNA1H|SCN4A|SCN…
GOBP_OSTEOBLAST_DIFFERENTIATION	GOBP_OSTEOBLAST_DIFFERENTIATION	3.12E-05	246	IGFBP3|ITGA11|MAP2K6|JAG1|FHL2|PTCH1|COL1A1|DDR2|CEBPD|TWIST2|SEMA7A|FBXO5|ACVR2B|CLTC|RUNX2|SFRP1|PRKACA|SATB2|MAPK14|GLI3|RRBP1|ACVR2A|IGF2|LRRC17|IGF1|WWTR1|WNT10B|AREG|BMPR1B|VCAN|SNAI2|PTHLH|CYP24A1|BMP2|SEMA4D|BAMBI|LOX|DDX21|MEF2C|WNT7B|NBR1|IL6|TWSG1|CBFB|SYNCRIP|JUNB|SKI|DHX9|CRIM1|VEGFC|ID3|COL6A1|HAND2|FBL|FBN2|ID4|HGF|LRP5L|FIGNL1|SMAD3|SMAD6|TMEM64|RPS15|SCUBE3|JUND|SOX11|SFRP2|SOX8|…	GJB2_cell|GJB2_tcga|SCN9A_cell	JAG1|DDR2|CLTC|PRKACA|SEMA7A|FBXO5|MAPK14|PTCH1|MAP2K6|GLI3|ACVR2A|ACVR2B|CEBPD|SATB2|FHL2|ITGA11|IGFBP3|VCAN|DDX21|CBFB|SYNCRIP|SKI|NBR1|TWSG1|DHX9|WWTR1|SFRP1|BAMBI|HGF|SMAD6|FIGNL1|PTHLH|WNT7B|LRRC17|MEF2C|FBN2|SMAD3|JUNB|WNT3|YAP1|ATF4|GDPD2|ID3|IGF1	AREG|COL6A1|TWIST2|COL1A1|ITGA11|CYP24A1|SNAI2|IGF2|LOX|RUNX2|IL6|SFRP2|SHH|VEGFC|WWTR1|CLEC5A|FAM20C|FHL2|IGFBP3	RRBP1|IGFBP3|RUNX2|JUND|TMEM64|CRIM1|BMPR1B|COL1A1|MAP2K6|RPS15|LRP5L|IL6ST|TWIST2|AKT1|REST|IGF2|LOX|FBL|ILK|LRRC17|IGF1|PTCH1|PPARG|CEBPD|CLIC1|BMP4|BMP2|SOX11|RORB|NPNT|ID4|WNT11|VEGFC|PTHLH|WNT10B|LRP3|NOG|FGF9|TPM4|DHH|SOX2|FHL2|SHOX2|SHH|IL6R|HAND2
GOBP_UROGENITAL_SYSTEM_DEVELOPMENT	GOBP_UROGENITAL_SYSTEM_DEVELOPMENT	1.05E-07	361	CENPF|IRX3|KIRREL3|EGR1|DLL1|CEP290|JAG1|PTCH1|FREM2|ODC1|EPHB2|MME|CDKN1B|PCSK9|PYGO1|PDGFRA|HOXA9|SLIT2|ACVR2B|SFRP1|WNT5A|MAGED1|GLI3|APAF1|CYP26B1|PDGFRB|PKD1|PODXL|PDGFD|BCL2|GATA2|LIF|TFAP2A|KIF26B|PCSK5|ITGB3|WWTR1|SPRY1|ROBO2|SGPL1|AQP11|FBN1|NLE1|EPCAM|VANGL2|KANK2|ANXA1|SULF2|AMH|GDF6|OSR1|EPHA7|EPHB3|BMP2|PKD2|HS3ST3B1|CALB1|RDH10|HOXA10|STRA6|MYC|DCHS1|MEF2C|VEGFA|WNT7B|TMEM59L|BAX|RA…	GJB2_cell|GJB2_tcga	ODC1|JAG1|CDKN1B|PYGO1|IRX3|PTCH1|GLI3|MAGED1|EGR1|FREM2|HOXA9|ACVR2B|KIRREL3|PDGFD|APAF1|SGPL1|TFAP2A|NLE1|GATA2|VANGL2|ANXA1|KANK2|EPHB2|SPRY1|ROBO2|MYC|HOXA10|SULF2|AQP11|PKD2|EPHB3|BAX|WWTR1|TGFBR1|DLL1|SOX4|SFRP1|PKD1|HAS2|VEGFA|OSR1|TMEM59L|SMAD6|SLIT2|PCSK5|WNT7B|MEF2C|LIF|SMAD3|TEK|FEM1B|GDF6|CYP26B1|KIF26B|PLCE1|ITGB3|YAP1|ID3|HELLS|CENPF|BCL2L11|PBX1|BMP2|AQP1|RDH10|COL4A1|BMP6|TSC1|CD3…	MME|DLL1|LGR5|LIF|TACSTD2|ITGA3|NRP1|SDC1|GCNT1|SHH|WWTR1|IRX3|PDGFRB|PRDM1|SULF1|FBN1|ACTA2|UPK3A|ADAMTS1|NKX3-1|HOXA13|SOX8|STRA6|PLXND1|CXCR2|AGTR1|SIX2|GPC3|EPCAM|WNK4|CEP290|EGR1|NOTCH3|IQGAP1|ACVR2B|HS3ST3A1|PCSK5|NID1|ITGB3|BICC1|FMN1|TP63|MYO1E|SDC4|SLIT2|SIX1|EPHA7|HOXB13|EPHB3|HOXA9|HES5|COL4A1|FRS2|TNC|BMP6|VEGFA|ANGPT2|FOXF1|ALOX15B|HEYL|TFAP2B
GOBP_AMEBOIDAL_TYPE_CELL_MIGRATION	GOBP_AMEBOIDAL_TYPE_CELL_MIGRATION	0.004659228	495	STC1|CENPV|FGF7|SEMA6B|EPB41L5|ADAMTS9|SCG2|SEMA3E|RAC1|RHOB|AKAP12|DDR2|AKT3|CORO1C|CRB2|SEMA7A|TGFBR2|SLIT2|HAS1|SEMA6D|SP1|ZC3H12A|PTPRG|CDH5|MET|HYAL1|FGFR1|ITGB1BP1|WNT5A|RADIL|MAPK14|ZEB2|CYGB|PPARD|SEMA3C|KDR|GATA2|ITGA2|EPB41L4B|PTGS2|ITGB3|CLASP2|PHACTR4|SGPL1|SRPX2|SNAI2|ACVR1C|DNAJA4|HDAC9|KANK2|ANXA1|RAB13|FN1|ROCK2|PXN|PTPRR|SEMA4D|ARHGEF7|PRSS3|SEMA4G|SEMA6C|PIK3CB|SEMA3B|APPL2|S100…	GJB2_cell|GJB2_tcga	RAC1|EPB41L5|CORO1C|CENPV|SEMA6B|DDR2|CRB2|SP1|STC1|PTPRG|ITGB1BP1|SCG2|SEMA7A|MAPK14|HYAL1|SEMA3E|PPARD|SEMA6D|TGFBR2|FGFR1|ZEB2|SGPL1|RADIL|HDAC9|CLASP2|SEMA3C|GATA2|ITGA2|ADAMTS9|ANXA1|RAB13|KANK2|ARHGEF7|PIK3CB|APPL2|AKT3|PXN|SEMA4B|SEMA6C|AKAP12|SEMA4C|LPXN|KANK1|FER|RHOB|MET|MIA3|SASH1|TGFBR1|HDAC6|FGF7|HAS2|VEGFA|PLK2|TACR1|WASF2|SEMA5A|SLIT2|ANXA6|MEF2C|SRPX2|MAP3K3|EPB41L4B|EPPK1|TEK|S10…	THBS1|FN1|FGF7|STC1|HAS1|CXCL13|ZC3H12A|PTGS2|SNAI2|TACSTD2|TIMP1|FAP|ITGA3|NRP1|SRPX2|KRT16|LOXL2|SHH|VEGFC|CYP1B1|SCG2|MYH9|ITGB1|DPP4|HBEGF|ACTA2|SOX8|TGFBR2|CYGB|CD248|PLXND1|LRG1|TGFB1|CCBE1|GPC3|ANGPT4|LGALS12|SMOC2|NRP2|GBX2|IQGAP1|ITGA4|S100P|MESP1|ITGB3|FAT2|TWIST1|FERMT1|SDC4|CD40|SLIT2|ITGB7|DDR2|FSTL1|ENG|ADAM9|ACVRL1|VEGFA|CENPV|ANGPT2|SEMA7A|TBXA2R|SOX10|CDH5|SEMA3D
GOBP_MORPHOGENESIS_OF_A_BRANCHING_STRUCTURE	GOBP_MORPHOGENESIS_OF_A_BRANCHING_STRUCTURE	2.04E-05	203	DRD2|FGF7|VDR|SEMA3E|PTCH1|HHIP|PHB2|CSF1|SPINT2|TGM2|TGFBR2|SLIT2|MET|TIMELESS|SFRP1|SETD2|WNT5A|MAGED1|GLI3|SEMA3C|PKD1|KDR|BCL2|SPRY1|AREG|SNAI2|COL13A1|EPHA7|BMP2|PKD2|HS3ST3B1|RDH10|MYC|DCHS1|VEGFA|TMEM59L|NTN4|SPINT1|DLX2|NKX3-1|HS3ST3A1|TACSTD2|HGF|LRP5L|DDR1|RSPO3|ADM|MKS1|COL4A1|DAG1|KDM5B|SFRP2|SIX2|SOX8|FEM1B|YAP1|SHH|PBX1|TBX2|SULF1|FGF13|MAP3K13|MMP14|ILK|CELSR1|PAK1|FRS2|WNT2B|DLL4|…	GJB2_tcga|SCN9A_tcga		AREG|FGF7|VDR|SNAI2|TACSTD2|SPINT1|NRP1|SFRP2|SHH|PRDM1|SULF1|SOCS3|ADM|NKX3-1|HOXA13|SOX8|TGFBR2|PLXND1|CTSZ|SIX2|GPC3|MMP14|LEF1|WNT2|GBX2|TGM2|HS3ST3A1|TP63|SLIT2|SIX1|EPHA7|HOXB13|COL4A1|RSPO3|ENG|FRS2|NTN4|VEGFA|FOXF1|SOX10|IL10		FGF7|RSPO3|SLIT2|FGF13|PAK1|SFRP1|MET|AREG|SFRP2|ADAMTS16|SIX2|SULF1|FRS2|TACSTD2|GPC3|COL13A1|MSX2|SPINT2|PGR|CITED1|EPHA7|ERMN|SOX10|GREM1|FOXF1|BCL11A|WNT2|DLX2|TBX2|SEMA3C|NPNT|SPINT1|SOX9|EDN1|VDR|WNT4|NKX3-1|SPRY1|PPP3R1|NRARP|WT1|GDF7|HOXB13|GREB1L|SHH|BTRC|WNT5A|HOXD13|HS3ST3B1|SNAI2|TP63
GOBP_LEUKOCYTE_HOMEOSTASIS	GOBP_LEUKOCYTE_HOMEOSTASIS	0.02354581	100	AXL|PPP3CB|P2RX7|MTHFD1|CSF1|IL7R|DNAJA3|SLC7A11|SLC40A1|SH2B3|BCL2|ITPKB|SKIL|F2R|SLC15A4|ANXA1|PIK3CB|XKR8|MEF2C|IL6|TNFAIP3|GPR174|BAX|FAS|BCL10|DOCK10|LIPA|BCL2L11|PMAIP1|STAT5B|AKT1|ADA|JAM3|FLT3|IL2RA|RC3H1|PPP2R3C|CCNB2|MERTK|LGALS9|PDE4B|HIF1A|ZC3H8|RPS6|GCNT4|PRDX2|SLC39A3|CXCL6|BAK1	combined
GOBP_MESONEPHROS_DEVELOPMENT	GOBP_MESONEPHROS_DEVELOPMENT	0.038236226	102	PTCH1|SLIT2|SFRP1|MAGED1|GLI3|PKD1|BCL2|KIF26B|SPRY1|ROBO2|EPCAM|OSR1|BMP2|PKD2|HS3ST3B1|CALB1|MYC|DCHS1|VEGFA|TMEM59L|RARB|HS3ST3A1|TACSTD2|SMAD3|SMAD6|SIX2|SOX8|SDC4|WNT11|SHH|PBX1|FOXJ1|ILK|FMN1|WNT2B|NPNT|GPC3|FOXD1|ADAMTS16|SDC1|BASP1|WT1|CITED1|SIX4|BMP4|GATA3|BMPER|CRLF1|LGR4|ARG2|NOG|PAX8	combined
GOBP_PLACENTA_DEVELOPMENT	GOBP_PLACENTA_DEVELOPMENT	0.048825013	151	GJB2|STC1|PRDX3|VDR|SPINT2|MME|TPPP3|CDKN1B|RBPJ|FOSL1|ADAM19|SETD2|MAPK14|LDOC1|PPARD|PKD1|IGF2|GATA2|LIF|PTGS2|TAF10|ITGB8	GJB2_tcga		GJB2|MME|VDR|STC1|PTGS2|LIF|IGF2|SPINT1
GOBP_REGULATION_OF_CELL_MATRIX_ADHESION	GOBP_REGULATION_OF_CELL_MATRIX_ADHESION	0.010587494	125	SERPINE1|EPB41L5|SEMA3E|JAG1|RAC1|CSF1|CORO1C|ITGB1BP1|SFRP1|PLAU|KDR|MINK1|BCL2|DUSP22|ITGB3|CLASP2|NF2|UTRN|ROCK2|PIK3CB|THBS1|VEGFA|PRKCZ|CX3CL1|EPHA3|PTPRJ|LIMCH1|HOXA7|CDH13|DDR1|SMAD3|TEK|DAG1|FERMT1|APOD|AJAP1|SDC4|DLC1|BCAS3|MMP14|FMN1|ACTG1|EFEMP2|TSC1|POLDIP2|PIK3R1	GJB2_cell	RAC1|EPB41L5|CSF1|SERPINE1|CORO1C|JAG1
GOBP_REGULATION_OF_SODIUM_ION_TRANSPORT	GOBP_REGULATION_OF_SODIUM_ION_TRANSPORT	0.00043637	92	DRD2|ATP1B1|P2RX7|PCSK9|ANK3|HECW1|NEDD4|TESC|UTRN|NETO1|OSR1|SCN1B|FGF14|SCN5A|SIK1|CNTN1|DMD|GPD1L|SCN3B|PKP2|SLC8A1|PTPN3|SPTBN4|FXYD7|YWHAH|WNK2|NKAIN1|WNK4|SCN2B|FGF13|AKT1|SCN4B|FXYD6|FGF11|WNK3|RANGRF|NKX2-5|PRKCE|ATP2B4|NKAIN2|ATP1B2|SNTA1|NOS1|FXYD5|KLHL24|DRD4|GRP|MLLT6	combined
GOBP_CHONDROCYTE_DIFFERENTIATION	GOBP_CHONDROCYTE_DIFFERENTIATION	6.75E-05	114	COL3A1|FGFR3|COL2A1|COL11A1|HMGA2|CHSY1|TGFBR2|LTBP3|RUNX2|TRPS1|MAPK14|GLI3|ECM1|WNT10B|CYTL1|BMPR1B|SNAI2|GDF5|PTHLH|SULF2|GDF6|OSR1|BMP2|ADAMTS12|MEF2C|TWSG1|RARB|TSKU|ANXA6|TGFBR1|WNT5B|SOX5|SMAD3|SOX6|RUNX1|SFRP2|SIX2|ZNF219|BMP6|CHST11|TGFBI|RUNX3	GJB2_tcga		TGFBI|COL2A1|ECM1|SNAI2|COL3A1|RUNX2|LOXL2|SFRP2|RUNX1|SULF1|ADAMTS12|HMGA2|TGFBR2|SIX2|TGFB1|EFEMP1
GOBP_EPITHELIAL_CELL_DEVELOPMENT	GOBP_EPITHELIAL_CELL_DEVELOPMENT	0.01332644	218	STC1|SIPA1L3|ICAM1|EPB41L5|DLL1|JAG1|RHEB|TYMS|NTRK1|SPINT2|FNDC3A|PLCB1|CDH5|MET|WNT5A|BFSP1|F2RL1|KDR|PODXL|GATA2|TJP2|HPSE|RDX|SIX3|EZR|TMEM79|RAB13|ROCK2|F11R|PDE2A|INSM1|PPP1R16B|COL22A1|VEGFA|WNT7B|FER|RARB|COL15A1|WNT5B|FAT1|SIDT2|EPAS1|SHROOM3|SOX8|BMP6|FEM1B|CDH2|B4GALT1|KLF5|ARID4A|YAP1|RFX3|RAP2B|VSIG1|ATF4|ADAMTSL4|NKX3-2|HYDIN|COL18A1|TBC1D20|TFCP2L1|KCNE1|AKT1|FOXJ1|FRS2|IL6ST|RAPGE…	GJB2_tcga		NTRK1|DLL1|COL15A1|STC1|B4GALT1|KLF5|SDC1|FOSL2|ADAMTSL4|PRDM1|ICAM1|COL18A1|ACTA2|EPAS1|HOXA13|FRZB|COL22A1|SOX8
GOBP_RESPONSE_TO_MOLECULE_OF_BACTERIAL_ORIGIN	GOBP_RESPONSE_TO_MOLECULE_OF_BACTERIAL_ORIGIN	0.004561799	360	GJB2|SERPINE1|CDK4|ABCA1|AXL|ANKRD1|NOS2|PRDX3|LOXL1|VCAM1|SLC7A5|P2RX7	GJB2_cell|GJB2_tcga	PRDX3|SLC7A5|CDK4|GJB2|ABCA1|CSF1|SERPINE1|TNIP1|GCH1	GJB2|LOXL1|MRC1|TNFSF4|SERPINE1|CXCL13|ZC3H12A|PTGS2|FMO1|ANKRD1|THBD|IL6|TNFAIP3|PCSK1|FCGR2B|PTGER2|LBP|NOD2|CSF3|NFKBIA|SSC5D|CSF2RB|LILRB2|ADM|SBNO2|PTPN22|CDK4|C5AR1|CD274|PTGER4|SPON2|TGFB1|SLC11A1|CXCL1|TNFRSF11A|CXCL3|DIO2|ZFP36|CEBPB|IL10RA|CXCL2|TNFRSF1B|ABCA1|CD14|CCR7|CYP27B1|PTGFR|CLDN1|TIMP4|CD36|CXCL10|TLR2|ADAM9|BMP6|NOS2|S100A9|S100A8|IL1A|ELANE|TBXA2R|TLR6|IL10|PPBP|AKAP12|ASS1|…
GOBP_RESPONSE_TO_ISCHEMIA	GOBP_RESPONSE_TO_ISCHEMIA	0.012905104	55	GJB2|EGR1|P2RX7|MAP2K6|NQO1|PANX2|CSF1	combined
GOBP_REGIONALIZATION	GOBP_REGIONALIZATION	0.001271753	360	IRX3|XRCC2|EPB41L5|DLL1|HES2|HOXB9|HIPK2|PTCH1|HHIP|HES6|RFX4|HOXB6|BTG2|CHSY1|CRB2|HOXA9|FOXG1|HOXB5|ACVR2B|RBPJ|SFRP1|TRA2B|PRKACA|WNT5A|GSX2|GLI3|SEMA3C|ACVR2A|CYP26B1|IFT140|PBX3|EN1|PCSK5|SPRY1|TAF10|AURKA|TLL2|ROBO2|ETS2|BMPR1B|NLE1|PGAP1|SIX3|BMI1|OSR1|GREM2|HOXA3|BMP2|HOXA10|SOSTDC1|MEF2C|WNT7B|HOXB2|GATA4|DKK1|SKI|WDR19|TGFBR1|MTF2|ASCL1|DLX2|HOXA7|PKD1L1|NKX3-1|HOXB8|HES7|AIDA|ARC|CITED…	GJB2_cell	HIPK2|EPB41L5|CHSY1|CRB2|RBPJ|BTG2|PRKACA|TRA2B|IRX3|PTCH1|GLI3|ACVR2A|IFT140|HOXA9|ACVR2B|PBX3|HES6|TAF10|EN1|XRCC2|NLE1|HOXB5|SEMA3C|AURKA|PGAP1|HOXB6|SPRY1|BMI1|ROBO2|HOXA10|SIX3|SKI|RFX4|TGFBR1|MTF2|WDR19|DLL1|SFRP1|FOXG1|OSR1|CELSR2|HOXA7|SMAD6|HES7|TLL2|GSX2|SOSTDC1|HHIP|MKS1|PCSK5|WNT7B|MEF2C|ASCL1|SMAD3|CITED2|CYP26B1|HEY1|WNT3|PALB2|HIPK1|PRKDC|DMRT3|PBX1|BMP2
GOBP_VASCULAR_PROCESS_IN_CIRCULATORY_SYSTEM	GOBP_VASCULAR_PROCESS_IN_CIRCULATORY_SYSTEM	0.015215179	270	SLC29A1|SLC38A5|SLC6A6|SLC7A5|SLC2A3|AKAP12|GCH1|ADRA2B|FGFBP3|SLIT2|HTR1D|SLC38A1|CAV1|ABCA2|CDH5|ADRA1B|ADRA1D|SLC5A3|ITGB1BP1|PPARD|C2CD4A|F2RL1|SLC2A10|OCLN|PTGS2|ATP8A1|SLC6A20|TJP2|F2R|TFRC|KCNA5|ROCK2|SLC27A4|PDE2A|HTR7|SLC2A13|VEGFA|P2RY2|HRH1|PDE3A|SLC44A1|PTPRJ|TACR1|DOCK4|SLC6A17|SLC6A13|APOE|CHRM3|CBS|SLC27A1|SH3GL2|ATP2B1|ABCB1|DRD1|SLC6A9|SOD3|ADM|SLC8A2|LEPR|TEK|ITGA1	GJB2_tcga|SCN9A_tcga		SLC29A1|PTGS2|ADRA2B|SLC6A6|BDKRB2|P2RX1|ACTA2|ADM|SLC5A3|SLC2A3|TRPV4|CXCR2|CAV1|AGTR1|SLC2A1|ABCC3|TGFB1|C2CD4A|FGFBP3|KCNMB1|P2RY2|SLCO2B1|SLC16A12|OXTR|KCNA5|SOD3|SLC8A2|HTR1D|SLIT2|ATP2A3|CD36|ITGA1|BMP6|ABCC9|VEGFA|NPPC|F2RL1|TBXA2R|CDH5|AVPR1A|SLC7A2|DRD1|AKAP12|FABP5|GJA5|ATP8A1|HRH2		KCNA5|SLC6A17|DRD1|PDE2A|SH3GL2|SLC8A2|SLC29A1|HTR2A|ADRA1B|SLIT2|SLC6A20|ADRA2B|C2CD4A|DOCK5|MYLK3|ATP8A1|SLC6A13|NOS1|ABCA2|LRP2|SLC1A1|ADRA2C|KCNMA1|HRH2|P2RY2|DBH|HTR7|P2RX1|HTR1B|EDNRB|SLC24A3|GJA5|FAAH|SLC38A5|SLC7A2|CEACAM1|SLC16A12|EDN1|SMTNL2|SLC44A1|PTGS2|PTP4A3|TACR2|SLC6A6|CD36|KCNMB2|SLC38A1|P2RY1|ABCG2|SLC5A3|F2R|ZDHHC21|CHRM3|GRIP2|SLC2A13|TJP3|CLDN5|SLC38A3
GOBP_HEART_VALVE_DEVELOPMENT	GOBP_HEART_VALVE_DEVELOPMENT	0.020667218	65	ADAMTS9|JAG1|EMILIN1|TGFBR2|MDM4|SLIT2|RBPJ|SLIT3|ROBO2|SNAI2|ROCK2|BMP2|PDE2A|ELN|STRA6|DCHS1|MEF2C|GATA4|SOX4	combined
GOBP_HEART_VALVE_MORPHOGENESIS	GOBP_HEART_VALVE_MORPHOGENESIS	0.026447672	55	ADAMTS9|JAG1|EMILIN1|TGFBR2|MDM4|SLIT2|SLIT3|ROBO2|SNAI2|ROCK2|BMP2|ELN|STRA6|DCHS1|MEF2C|GATA4|SOX4	combined
GOBP_NEURAL_RETINA_DEVELOPMENT	GOBP_NEURAL_RETINA_DEVELOPMENT	0.026922718	79	GPM6A|HIPK2|CRB2|FJX1|SDK1|ATP8A2|SLC17A8|TFAP2A|SLC17A7|TOPORS|SIX3|CASP2|CALB1|STAT3|ZHX2|DLX2|ATP2B1|CABP4|HCN1|SOX8|PROM1|DLX1|HIPK1|CRB1|ATP2B2|VSX1|RORB|DLL4|TGIF2|TGFB2|ATOH7|FAT3|SLC1A1|ATP2B4|TFAP2B|SMARCD3|NAGLU|SDK2|THRB|NRL|TSPAN12	combined
GOBP_AMINOGLYCAN_METABOLIC_PROCESS	GOBP_AMINOGLYCAN_METABOLIC_PROCESS	0.004202673	134	CD44|SPOCK2|CHST15|CHSY1|HAS1|GLB1|CLTC|HYAL1|HMMR|NFKB1|PDGFRB|GCNT2|SLC35D2|XYLT2|HEXB|HPSE|B3GAT3|CHPF|HS3ST3B1|ST3GAL1|UST|CHST2|B4GALT4|HS6ST1|HS3ST1|HAS2|CHST7|CHST6|GALNT5|HS3ST3A1|CTBS|DSEL|HS3ST5|HS3ST2|IDUA|ABCC5|B3GNT4|CHPF2|AP2A1|SGSH|CHST11	GJB2_cell	CD44|CHSY1|GLB1|SPOCK2|CLTC|HYAL1|NFKB1|SLC35D2|XYLT2|B3GAT3|GCNT2|HEXB|CHPF|B4GALT4|UST|HS6ST1|HAS2|DSEL|ABCC5|HMMR|CHST7|IDUA|CTBS|SGSH|CHPF2|HS3ST1|CHST11|CHST3|CHST15|AP2A1
GOBP_AMINOGLYCAN_BIOSYNTHETIC_PROCESS	GOBP_AMINOGLYCAN_BIOSYNTHETIC_PROCESS	3.10E-05	81	CHST15|CHSY1|HAS1|CLTC|HYAL1|NFKB1|PDGFRB|GCNT2|SLC35D2|XYLT2|B3GAT3|CHPF|HS3ST3B1|ST3GAL1|UST|CHST2|B4GALT4|HS6ST1|HS3ST1|HAS2|CHST7|CHST6|GALNT5|HS3ST3A1|DSEL|HS3ST5|HS3ST2|ABCC5|B3GNT4|CHPF2|AP2A1|CHST11|CHSY3|CHST3|CHST1	GJB2_cell	CHSY1|CLTC|HYAL1|NFKB1|SLC35D2|XYLT2|B3GAT3|GCNT2|CHPF|B4GALT4|UST|HS6ST1|HAS2|DSEL|ABCC5|CHST7|CHPF2|HS3ST1|CHST11|CHST3|CHST15|AP2A1
GOBP_PROTEOGLYCAN_METABOLIC_PROCESS	GOBP_PROTEOGLYCAN_METABOLIC_PROCESS	2.38E-05	90	COL2A1|SPOCK2|COL11A1|CHST15|CHSY1|HYAL1|PPARD|SLC2A10|IGF1|XYLT2|CYTL1|HPSE|BMPR1B|B3GAT3|CHPF|SULF2|BMP2|HS3ST3B1|UST|ADAMTS12|CANT1|GAL3ST4|HS6ST1|HS3ST1|CHST7|HS3ST3A1|DSEL|HS3ST5|HS3ST2|IDUA|CHPF2|TCF7L2|SGSH|CHST11|CHSY3|CHST3|HS3ST4	GJB2_cell	CHSY1|SPOCK2|HYAL1|PPARD|COL11A1|SLC2A10|XYLT2|B3GAT3|CHPF|CYTL1|CANT1|SULF2|UST|HS6ST1|DSEL|GAL3ST4|CHST7|IDUA|SGSH|CHPF2|HS3ST1|CHST11|IGF1|BMP2|CHST3|CHST15
GOBP_DNA_REPLICATION	GOBP_DNA_REPLICATION	3.68E-11	287	EREG|MAP2K4|DUT|MCM6|FEN1|GINS1|RRM2|FBXO5|FAM111B|MCM10|MCM5|PCNA|SLFN11|DNAJA3|MCM4|PRIM1|RBBP4|POLN|GINS3|TIMELESS|POLA2|BAZ1A|MCM3|RPA1|CDC45|RFC3|RMI1|MCM2|ESCO2|CDC6|REPIN1|DTL|RBMS1|POLE2|HMGA1|NFAT5|WDHD1|BRCA1|RFC5|MCM7|CDK1|ESCO1|DDX11|RFWD3|NPM2|DSCC1|GINS4|SMC3|RFC2|FAM111A|RRM1|BRCA2|CHAF1A|BARD1|RNASEH2A|GRWD1|NOC3L|ATAD5|EGFR|POLE3|DDX21|MCM8|CCNE2|CHAF1B|RAD50|TRAIP|GEN1|EME2|RPA3…	GJB2_cell	DUT|MCM6|MAP2K4|DNAJA3|RRM2|FAM111B|MCM4|RBBP4|MCM10|PRIM1|GINS1|FBXO5|TIMELESS|RPA1|RMI1|MCM3|REPIN1|RFC3|BAZ1A|SLFN11|PCNA|CDC6|BRCA1|DTL|RFC5|POLA2|ESCO2|DDX11|FEN1|RFWD3|GINS3|MCM7|MCM2|WDHD1|MCM5|HMGA1|DSCC1|RRM1|GINS4|CDK1|NOC3L|FAM111A|DDX21|POLE2|RFC2|POLE3|CHAF1A|CHAF1B|CCNE2|RPA3|MCM8|BRCA2|BARD1|SMC3|DHX9|CDK2|POLN|ATAD5|POLK|TBRG1|DBF4B|GEN1|CDC45|TRAIP|ETAA1|CHTF18|NUCKS1|ATR|BLM|REC…
GOBP_DNA_TEMPLATED_DNA_REPLICATION	GOBP_DNA_TEMPLATED_DNA_REPLICATION	4.26E-12	167	MCM6|FEN1|GINS1|FBXO5|MCM10|MCM5|PCNA|SLFN11|DNAJA3|MCM4|PRIM1|POLN|GINS3|TIMELESS|POLA2|BAZ1A|MCM3|RPA1|CDC45|RFC3|MCM2|CDC6|POLE2|HMGA1|NFAT5|WDHD1|BRCA1|RFC5|MCM7|DDX11|RFWD3|DSCC1|GINS4|RFC2|FAM111A|RRM1|BRCA2|BARD1|NOC3L|ATAD5|POLE3|DDX21|MCM8|CCNE2|RAD50|TRAIP|GEN1|EME2|CDK2|CHTF18|ZNF365|BLM|DBF4B|ETAA1|NUCKS1|REV3L|EME1|RECQL|LIG1|GINS2|POLD1|ENDOG|RFC4|CDT1|ATR	GJB2_cell	MCM6|DNAJA3|MCM4|MCM10|PRIM1|GINS1|FBXO5|TIMELESS|RPA1|MCM3|RFC3|BAZ1A|SLFN11|PCNA|CDC6|BRCA1|RFC5|POLA2|DDX11|FEN1|RFWD3|GINS3|MCM7|MCM2|WDHD1|MCM5|HMGA1|DSCC1|RRM1|GINS4|NOC3L|FAM111A|DDX21|POLE2|RFC2|POLE3|CCNE2|MCM8|BRCA2|BARD1|CDK2|POLN|ATAD5|DBF4B|GEN1|CDC45|TRAIP|ETAA1|CHTF18|NUCKS1|ATR|BLM|RECQL|POLA1|WRNIP1|POLD1|EME2|RFC4|EME1|CDT1|E2F8|DONSON
GOBP_REGULATION_OF_DNA_REPLICATION	GOBP_REGULATION_OF_DNA_REPLICATION	8.66E-05	136	EREG|MAP2K4|MCM6|GINS1|FBXO5|MCM5|PCNA|SLFN11|MCM4|GINS3|TIMELESS|BAZ1A|MCM3|RFC3|MCM2|ESCO2|CDC6|RFC5|MCM7|CDK1|ESCO1|NPM2|DSCC1|GINS4|SMC3|RFC2|BRCA2|ATAD5|EGFR|POLE3|CDK2|CHTF18|DHX9|BLM|ID3|DBF4B|PPP2R1A|NUCKS1|GINS2|ENDOG|RFC4|CDT1|ATR|E2F8|UCHL5|WRNIP1|LPIN1	GJB2_cell	MCM6|MAP2K4|MCM4|GINS1|FBXO5|TIMELESS|MCM3|RFC3|BAZ1A|SLFN11|PCNA|CDC6|RFC5|ESCO2|GINS3|MCM7|MCM2|MCM5|DSCC1|GINS4|CDK1|RFC2|POLE3|BRCA2|SMC3|DHX9|CDK2|ATAD5|DBF4B|CHTF18|NUCKS1|ATR|BLM|EGFR|UCHL5|WRNIP1|RFC4|ID3|CDT1|E2F8|DONSON|GINS2|MCRS1|PPP2R1A
GOBP_CELLULAR_BIOGENIC_AMINE_METABOLIC_PROCESS	GOBP_CELLULAR_BIOGENIC_AMINE_METABOLIC_PROCESS	0.013310656	98	DRD2|ODC1|GCH1|NNMT|ABAT|PARK7|GRIN2A|DAO|SAT1|SRM|INSM1|MAOB|SNCA|MOXD1|HDAC6|HAND2|SULT1A3|DRD1|SNCB|EPAS1|IL4I1|COMT|GDPD1|CHRNB2|NPY|SMOX|AGMAT|HDC|GDE1|KL|TGFB2|MAOA|NR4A2|ALDH2|PNMT|SLC1A1|GPR37|PDE1B|OAZ1|SNCAIP|SLC29A4|ATP7A|DRD4|IDO1|HPRT1|SLC22A3|GATA3|AFMID|RNF180|HDAC10|DHPS|TDO2	combined
GOBP_POTASSIUM_ION_TRANSPORT	GOBP_POTASSIUM_ION_TRANSPORT	0.00579919	247	KCNIP1|DRD2|KCNAB1|ATP1B1|KCNAB2|AKAP9|ANK2|CDKN1B|KCNH3|KCNE4|KCNN4|RGS4|ANK3|CAV1|HCN2|KCNJ2|KCNJ15|SLC24A1|NEDD4|SLC17A7|TMCO3|RGS7|SLC12A5|AKAP6|SNAP25|KCNA5|NETO1|PKD2|KCNB1|CDK2|KCNJ12|KCND1|AQP1|KCNK9|SLC24A2|ANO6|KCNH1|KCNK12|DRD1|KCNMB3|KCNA4|KCNQ5|KCNK2|HCN1|KCNK1|KCNK10|NOS1AP|KCNS1|KCNV1|KCNC2|KCNJ14|KCNS2|SLC9A3|HTR2A|CD63|SLC12A1|WNK2|KCNIP4|ATF4|KCND3|WNK4|KCNMA1|KCNJ9|KCNT1|SLC9A7…	SCN9A_tcga				KCNA5|KCNAB1|SLC12A5|SLC17A7|SNAP25|KCNJ12|DRD1|KCNAB2|HCN1|RGS4|KCNS2|KCNK1|KCNC2|HTR2A|KCNA4|KCNV1|ANK3|RGS7|KCNK12|KCNK9|VIP|KCNH3|KCNS1|KCNJ9|KCNJ3|KCNQ3|KCNT1|KCNJ4|SLC24A2|OPRK1|SLC9A2|SLC17A6|SLC12A8|ATP1B1|NOS1|KCNH5|KCNH1|WNK2|NSF|KCNIP2|NOS1AP|GRP|KCNH8|KCNMA1|VAMP2|ATP1A3|KCNN1|NALCN|KCNC3|KCNA1|KCNJ15|RNF207|KCNH6|KCNIP3|KCNS3|SLC24A3|GJA5|PTK2B|KCNC1|KCNF1|HPN|KCNA3|KCNK3|KCNB1
GOBP_SODIUM_ION_TRANSPORT	GOBP_SODIUM_ION_TRANSPORT	0.001378544	255	SCN9A|DRD2|SLC6A6|ATP1B1|P2RX7|SLC13A5|SCN3A|PCSK9|SCN2A|SLC38A11|ANK3|SLC38A1|SLC5A3|SLC23A2|HCN2|SLC38A4|HECW1|SLC24A1|NEDD4|SLC17A8|SLC41A3|SLC17A7|TESC|SLC6A20|UTRN|NETO1|OSR1|PKD2|SCN1B|FGF14|SCN5A|SLC6A7|SIK1|SCNN1A|CNTN1|SLC6A17|SLC6A13|DMD|SLC24A2|SLC13A4|ANO6|GPD1L|SCN3B|TPCN1|SLC6A9|SLC8A2|PKP2|SCNN1D|SLC8A1|HCN1|KCNK1|SLC4A7|SLC34A3|PTPN3|SPTBN4|SLC9A3|FXYD7|SLC20A1|YWHAH|SLC6A15|MAGED…	SCN9A_tcga				SCN9A|SLC6A7|SLC6A17|SLC17A7|SCN3B|HCN1|KCNK1|SLC8A2|SLC38A4|SLC6A15|SCN2A|SLC6A20|ANK3|SCN2B|FGF13|SLC13A5|HECW1|FXYD7|SCNN1A|CACNA1I|PRKCE|SLC24A2|SLC4A10|NKAIN2|SLC9A2|SLC17A6|SLC10A4|ATP1B1|SLC6A13|NOS1|PKP2|WNK2|GRP|SCN5A|SCN8A|KLHL3|ATP1A3|NALCN|CACNA1G|YWHAH|SLC5A11|OSR1|EDNRB|SLC13A4|SLC24A3|PTPN3|SCN7A|HECW2|SCN1A|SLC12A1|EDN1|FGF12|SLC20A1|SPTBN4|SLC6A6|NETO2|SCN11A|SLC6A11|SLC38A1|PON3…
GOBP_NEUROTRANSMITTER_TRANSPORT	GOBP_NEUROTRANSMITTER_TRANSPORT	1.76E-05	213	SLC29A1|DRD2|PCLO|SLC6A6|SYT1|GRM4|P2RX7|STX1A|CALM3|MCTP2|RAB3A|CHAT|SLC38A1|SLC18A1|DOC2A|SNCG|PIP5K1C|CPLX1|SYN1|SYN2|SLC17A8|NAPB|SLC17A7|PARK7|ITGB3|PRKCG|SLC18A3|STXBP5|SYT11|RIMS3|PRKCB|SNAP25|STX1B|SV2C|SNPH|SV2B|SLC6A7|ADCY1|MEF2C|ERC2|LIN7C|LIN7A|SYT5|SNCA|SLC6A17|SLC6A13|SYP|STXBP1|CNR1|SYNGR3|DRD1|CAMK2A|DOC2B|SLC6A9|GRIN3A|CADPS2|PPFIA3|CPLX2|BAIAP3|HTR2A|SLC32A1|SLC6A15|RIMS2|UNC13A…	SCN9A_tcga				SYN2|PRKCG|SV2B|PRKCB|NAPB|SYN1|SLC6A7|SYT1|SNCG|SYT5|SNCA|SV2C|SLC6A17|DOC2B|SLC17A7|SNAP25|PCLO|STXBP1|CAMK2A|SYNGR3|DRD1|MCTP2|ERC2|GRIN3A|SLC29A1|HTR2A|SLC6A15|DOC2A|UNC13C|CPLX2|SLC32A1|SYP|RAB3A|GRM4|STX1A|RIMS1|OTOF|STX1B|RIMS2|RIMS3|SYT4|STXBP5|HRH3
GOBP_RECEPTOR_MEDIATED_ENDOCYTOSIS	GOBP_RECEPTOR_MEDIATED_ENDOCYTOSIS	0.04283943	262	SERPINE1|DRD2|DLL1|DNAJC6|RAC1|CACNG4|PCSK9|FNBP1L|GPR107|TGFBR2|VLDLR|APLN|LMBR1L|CLTC|CAV1|ABCA2|HIP1|HMMR|PIP5K1C|DNM3|ANKRD13A|NEDD4|PLA2R1|ITGB3|CALCRL|NEU3|LRP1B|TFRC|EZR|MRC1|SNAP25|RSPO1|CALY|BMP2K|BTBD8|PIK3CB|RIN3|LRRTM2|VEGFA|CACNG7|DKK1|FCHO2|CUBN|SNCA|HPCA|APOE|CTTN|CACNG3|ITGAV|LMBRD1|ARC|NECAB2|ADM|AP1G2|AP2A1|BICD1|RAMP1|SNAP91|CD63|DNM1|CD2AP|SH3GL3|HSPG2|MICALL1|CLTCL1|STAB1|PLC…	combined
GOBP_ACTIN_FILAMENT_ORGANIZATION	GOBP_ACTIN_FILAMENT_ORGANIZATION	0.000873935	454	SPTBN5|CGNL1|CCL26|RAC1|AVIL|RHOB|CYFIP1|CORO1C|FAM171A1|TMOD2|SLIT2|SSH1|RGS4|CTNNA3|MET|CIT|HIP1|ITGB1BP1|SFRP1|PACSIN1|PIK3R2|LATS1|MARCKS|PPP1R9B|ARHGEF5|MICAL2|F2RL1|SYNPO2|BCL2|TPM2|CLASP2|RAC3|NF2|CXCL12|RDX|EZR|MYO5C|CCL24|TRIOBP|DPYSL3|MYO1D|ROCK2|PXN|F11R|CORO6|ACTN1|ELN|CORO7|SORBS2|WDR1|MARCKSL1|SHROOM4|CX3CL1|KANK1|RND1|FER|PAK3|CTNNA2|ARPC2|TACR1|TGFBR1|SVIL|LIMCH1|CTTN|MYO1B|HMCN1|…	combined
GOBP_CHROMOSOME_SEGREGATION	GOBP_CHROMOSOME_SEGREGATION	6.61E-05	384	MKI67|CENPF|CENPE|XRCC3|PHB2|NDE1|RAD18|GEM|ZWILCH|FEN1|ZWINT|ANAPC5|FBXO5|NUP43|AURKB|CEP55|SMC6|SKA3|LATS1|TACC3|SKA1|KNTC1|BUB1B|RMI1|TOP2A|BRIP1|ESCO2|CDC6|CENPW|CCNB1IP1|ESPL1|NCAPH2|SMC1A|FANCD2|NCAPG|SPC24|CDCA5|BUB3|BRCA1|NUSAP1|CENPN|ESCO1|DDX11|CDCA8|ANAPC7|KIF18B|NCAPH|NCAPG2|CTCF|CDCA2|DSCC1|SRPK1|KIF2C|SMC3|STAG1|CENPK|HJURP|UBE2C|DSN1|SPC25|BRD7|CCNE2|KIF14|CHMP6|GEN1|EME2|KLHDC8B|A…	GJB2_cell	RAD18|ZWILCH|NDE1|ANAPC5|ZWINT|XRCC3|CEP55|NUP43|GEM|PHB2|SMC6|FBXO5|RMI1|SKA3|SMC1A|AURKB|TOP2A|CDC6|BUB1B|BUB3|KNTC1|BRCA1|CENPN|NCAPG|BRIP1|ESCO2|FANCD2|ANAPC7|DDX11|FEN1|SKA1|ESPL1|CTCF|CDCA5|SRPK1|CDCA2|NUSAP1|NCAPG2|DSCC1|CENPW|CDCA8|CCNB1IP1|BRD7|CCNE2|DSN1|KIF2C|CENPK|HJURP|NCAPH|SMC3|KIF14|DYNC1H1|SPC24|HDAC8|GEN1|KIF18B|SPAG5|SPC25|UBE2C|SMC2|MKI67|TRIP13|PHF10|INCENP|PSMC3IP|NDC80|FAM8…
GOBP_REGULATION_OF_MITOTIC_NUCLEAR_DIVISION	GOBP_REGULATION_OF_MITOTIC_NUCLEAR_DIVISION	0.002202042	118	MKI67|CENPF|EREG|XRCC3|ZWILCH|ZWINT|ANAPC5|FBXO5|PKMYT1|AURKB|KNTC1|BUB1B|PDGFRB|IGF2|ESPL1|IGF1|SPC24|BUB3|AURKA|NUSAP1|CDCA8|ANAPC7|KIF20B|CDCA2	GJB2_cell	ZWILCH|ANAPC5|ZWINT|XRCC3|FBXO5|AURKB|BUB1B|BUB3|KNTC1|PKMYT1|ANAPC7|ESPL1|AURKA|KIF20B|CDCA2|NUSAP1|CDCA8|SPC24|GEN1|SPC25|MKI67|TRIP13|INCENP|NDC80|MAD2L1|BUB1|IGF1|CENPF|CDT1|FBXO43
GOBP_MITOTIC_CELL_CYCLE_CHECKPOINT_SIGNALING	GOBP_MITOTIC_CELL_CYCLE_CHECKPOINT_SIGNALING	0.002607186	141	CCND1|CENPF|XRCC3|CLSPN|FOXN3|ZWILCH|CDKN1B|ZWINT|AURKB|KNTC1|BUB1B|CDC6|DTL|FANCD2|SPC24|BUB3|BRCA1|PBK|CDK1|CDCA8|CASP2|HUS1|RFWD3|BARD1|SPC25|RAD50|PLK2|GEN1|EME2|CDK2|CHMP4C|BLM|TPR|NDC80|TRIP13|EME1|BUB1|MAD2L1|GTSE1|CDT1|INCENP|DONSON|PRKDC|TEX14|CDC14B|CHEK2|MDC1|CHEK1|APC|TOPBP1|NEK11|TREX1|SETMAR	GJB2_cell	CCND1|FOXN3|ZWILCH|CDKN1B|ZWINT|XRCC3|CLSPN|AURKB|CDC6|BUB1B|BUB3|KNTC1|BRCA1|DTL|FANCD2|CASP2|RFWD3|HUS1|CDK1|CDCA8|PBK|BARD1|SPC24|CDK2|GEN1|PLK2|SPC25|TRIP13|BLM|INCENP|NDC80|GTSE1|MAD2L1|EME2|BUB1|CENPF|PRKDC|EME1|CDT1|DONSON|CDC14B|RAD50|TOPBP1|SETMAR|CHEK2|NEK11|CHEK1
GOBP_HOMOPHILIC_CELL_ADHESION_VIA_PLASMA_MEMBRANE_ADHESION_MOLECULES	GOBP_HOMOPHILIC_CELL_ADHESION_VIA_PLASMA_MEMBRANE_ADHESION_MOLECULES	5.91E-05	172	KIRREL3|CDH4|PCDHGA3|CDH6|PCDH20|PTPRG|CDH5|PCDHGB4|SDK1|PCDHB8|PKD1|L1CAM|PVR|CDH18|ROBO2|PCDH19|NPTN|CDH9|CDH24|PTPRR|PCDH7|CELSR3|CDH3|PIK3CB|DCHS1|PCDHB5|PCDH11X|PCDHGA11|HMCN1|CLSTN3|PCDHB12|FAT1|CDH13|CELSR2|NEXN|PCDH9|CNTN4|PLXNB3|CDH8|CADM3|VSTM2L|CDH2|CDH12|FAT2|CADM1|PCDHGA10|CELSR1|DSG2|PCDH15|ESAM|PCDHGB3|PCDH1|PCDHB13|PCDHGA2|CDHR2|PCDH11Y|CDH15|CNTN2|FAT3|ROBO4|MYPN|PCDHGA12|TRO|PCD…	SCN9A_tcga				CNTN4|CDH9|CDH8|PCDHGB4|CDH18|CADM3|CDH12|L1CAM|VSTM2L|PTPRR|PCDH11Y|CNTN2|PCDHGA11|CLSTN3|CDH19|CDH13|KIRREL3|CDH4|CNTN6|CDH6|CDH22|PTPRT|PCDHGA1|PCDHGA5|PCDHAC2|FAT2|PCDHGA12|PCDH11X|SDK2|CDH3|DSC2|HMCN1|CDH24|CEACAM1|PCDHGA7|CLSTN2|PCDHGA3|PCDHA3|PCDHA5|CDHR2|PCDHA8|PCDH7|PCDHB9|PCDHGA10|ROBO2|IGSF21|ESAM|EMB|IGSF9|DCHS2|IGFN1|DSCAML1
GOBP_CELL_MATRIX_ADHESION	GOBP_CELL_MATRIX_ADHESION	8.25E-08	238	SERPINE1|COL3A1|VCAM1|CD44|EPB41L5|ADAMTS9|ITGA11|SEMA3E|JAG1|EMILIN1|RAC1|PPFIA2|CSF1|CORO1C|ITGB1BP1|SFRP1|TMEM8B|PLAU|PKD1|L1CAM|KDR|MINK1|BCL2|DUSP22|NID2|ITGA2|MUC4|TRIP6|ITGB3|CLASP2|ITGB8|NF2|UTRN|HPSE|COL5A3|THSD1|COL13A1|FN1|ROCK2|PXN|ARHGEF7|ACTN1|ADAMTS12|EPDR1|PIK3CB|THBS1|VEGFA|PRKCZ|SNED1|CX3CL1|EPHA3|PTPRJ|ITGBL1|LIMCH1|TECTA|CTTN|TIAM1|HOXA7|ITGAV|CDH13|COL17A1|DDR1|SMAD3|TEK|ITGA…	GJB2_cell|GJB2_tcga	CD44|RAC1|EPB41L5|CSF1|SERPINE1|CORO1C|JAG1|ITGB1BP1|TMEM8B|SEMA3E|DUSP22|MINK1|VCAM1|PPFIA2|NF2|ITGB8|COL3A1|ITGA11|CLASP2|ITGA2|ADAMTS9|ARHGEF7|PIK3CB|EPDR1|PXN|PLAU|ACTN1|EMILIN1|CX3CL1|NID2|LIMCH1|CTTN|SFRP1|PKD1|PTPRJ|VEGFA|HOXA7|TIAM1|DDR1|TRIP6|WHAMM|SMAD3|TEK|L1CAM|DAG1|TECTA|ITGB3|EPHA3|CD63|BCL2L11|JAM3|BCAS3|TSC1|POLDIP2|THSD1|CD34|BCAM|ADAMTS12|EFEMP2|MUC4|ITGA1|SDC4	THBS1|FN1|ITGA5|SNED1|ITGBL1|SERPINE1|ITGA11|COL3A1|LYVE1|ITGA3|NRP1|COL5A3|EMILIN1|MMP12|PHLDB2|PLAU|ADAMTS12|ITGB1|MUC4|MMP14|ITGAM|EPHA3|VCL|ITGA4|NID1|ITGB3|FMN1|FERMT1|DLC1|SDC4|CCR7|CCL28|ITGB7|CD36|NID2|ITGB2|ITGA1|ADAM9|ACVRL1|VEGFA
GOBP_NEGATIVE_REGULATION_OF_CELL_ADHESION	GOBP_NEGATIVE_REGULATION_OF_CELL_ADHESION	0.039436578	308	SERPINE1|EPB41L5|SEMA3E|JAG1|COL1A1|EPHB2|SPINT2|CORO1C|LAPTM5|TNFSF4|ZC3H12A|CTLA4|PLXNC1|TNFRSF21|ITGB1BP1|ABAT|SH2B3|GLI3|PODXL|GCNT2|DUSP22|ADAM10|CLASP2|SPRY4|NF2|CXCL12|SOCS1|ARHGDIA|RDX|SNAI2|EPCAM|PLXNA4|ANXA1|BMP2|SEMA4D|PAG1|SOCS5|THBS1|VEGFA|DAB1|TWSG1|LPXN|CX3CL1|CBFB|KANK1|RND1|MIA3|MBP|CD274|HOXA7|CLDN7|CYP1B1|CDH13|FBLN1|SEMA5A|TACSTD2|C1QTNF1|CR1|RUNX1|IL4I1|PLXNB3|PLXNB1|ARHGDIG|…	GJB2_tcga		THBS1|CTLA4|TGFBI|TNFSF4|COL1A1|SERPINE1|ZC3H12A|SNAI2|TACSTD2|CR1|IL2RA|IL4R|IL1RN|SHH|CYP1B1|RUNX1|C1QTNF1|FCGR2B|FBLN1|MMP12|PHLDB2|LILRB2|PTPN22|DUSP1|PLXND1|CD274|TRPV4|TGFB1|MYADM|EPCAM|MMP14
GOBP_TRANSMEMBRANE_RECEPTOR_PROTEIN_SERINE_THREONINE_KINASE_SIGNALING_PATHWAY	GOBP_TRANSMEMBRANE_RECEPTOR_PROTEIN_SERINE_THREONINE_KINASE_SIGNALING_PATHWAY	0.030099309	395	COL1A2|COL3A1|EGR1|HIPK2|EMILIN1|PEG10|RGMB|CRB2|TGFBR2|LATS2|ACVR2B|RBPJ|CAV1|RBBP4|LTBP3|RUNX2|CDH5|CILP|CD109|PDCD4|SFRP1|FOS|WNT5A|LATS1|MAPK14|ZEB2|ACVR2A|KDR|KIAA0319|GCNT2|DUSP22|SLC2A10|WWTR1|SPRY1|ITGB8|SKIL|ZNF423|BMPR1B|FBN1|BCL9|ACVR1C|BMP8B|DKK3|GDF5|AMH|HSPA5|GDF6|PXN|GREM2|BMP2|INHBA|BAMBI|LOX|SOSTDC1|APPL2|STAT3|THBS1|TWSG1|GATA4|LPXN|DKK1|GDF15|SKI|ZFYVE9|CRIM1|TGFBR1|SFRP5|RNF11…	GJB2_tcga		THBS1|CILP|COL1A2|LTBP2|LOX|COL3A1|ITGA3|RUNX2|FST|CHRDL2|GATA4|DKK1|FAM83G|INHBA|SFRP2|SHH|WWTR1|EMILIN1|SULF1|FBN1|LATS2|ITGB1|DAB2|SPRED3|HOXA13|ASPN|TGFBR2|PMEPA1|CAV1|LRG1|RBPMS|CD109|SOSTDC1|TGFB1|GPC3|FSTL3|LEF1|MSTN|FURIN
GOBP_NEUROTRANSMITTER_SECRETION	GOBP_NEUROTRANSMITTER_SECRETION	0.000686094	152	DRD2|PCLO|SYT1|GRM4|P2RX7|STX1A|CALM3|MCTP2|RAB3A|DOC2A|SNCG|PIP5K1C|CPLX1|SYN1|SYN2|NAPB|PRKCG|STXBP5|SYT11|RIMS3|PRKCB|SNAP25|STX1B|SNPH|ADCY1|MEF2C|ERC2|LIN7C|LIN7A|SYT5|SNCA|SYP|STXBP1|CNR1|DRD1|CAMK2A|DOC2B|GRIN3A|CADPS2|PPFIA3|CPLX2|BAIAP3|HTR2A|SLC32A1|RIMS2|UNC13A|UNC13C|PTPRN2|CHRM2|ADORA2B|RIMS1|SYT4|APBA1|HRH3|SLC30A1|OTOF	SCN9A_tcga				SYN2|PRKCG|PRKCB|NAPB|SYN1|SYT1|SNCG|SYT5|SNCA|DOC2B|SNAP25|PCLO|STXBP1|CAMK2A|DRD1|MCTP2|ERC2|GRIN3A|HTR2A|DOC2A|UNC13C|CPLX2|SLC32A1|SYP|RAB3A|GRM4|STX1A|RIMS1|OTOF|STX1B|RIMS2|RIMS3|SYT4|STXBP5|HRH3|SYT9
GOBP_ENSHEATHMENT_OF_NEURONS	GOBP_ENSHEATHMENT_OF_NEURONS	0.009735461	144	ANK2|DICER1|MALL|CYFIP1|EPB41L3|SCN2A|POU3F2|ABCA2|TNFRSF21|PPARD|PTPRZ1|CLDN11|NAB1|HEXB|CNTNAP1|NDRG1|XK|KIF14|CTSC|CNTN1|SKI|MBP|MARVELD1|TPPP|ID4|HGF|MAL2|TSPAN2|TMEM98|ZNF488|B4GALT6|ACSBG1|DAG1|LPIN1|GNPAT|PLP1|SH3TC2|AKT1|FA2H|ILK|JAM3|NFASC|TSC1|TYMP|POU3F1|AKT2|DHH|SERINC5|MAL|TNFRSF1B|QKI|CLDN5|CNTN2|CMTM8|TG|EGR2|SBF2|HES5|BCAS1|SLC25A12|SCN8A|GAL3ST1|ABCD1|SOX10|OLIG2|ASPA|PIKFYVE|UGT…	SCN9A_tcga				MAL2|TPPP|SCN2A|EPB41L3|TSPAN2|CNTN2|XK|CLDN11|B4GALT6|NFASC|FA2H|MAL|ABCA2|BCAS1|SH3TC2|SCN8A|SOX10|UGT8|GAL3ST1|MAG|ASPA|NKX6-2|ACSBG1|MBP|MPZ|MALL|NTRK2|POU3F2|PLP1|NRG1|CMTM8|KLK6|AKT2|PPP3R1|PTN|POU3F1|DHH|PLLP|CNTN1|ZNF488|CLDN5
GOBP_PATTERN_SPECIFICATION_PROCESS	GOBP_PATTERN_SPECIFICATION_PROCESS	0.001546533	472	STC1|IRX3|XRCC2|EPB41L5|DLL1|HES2|HOXB9|HIPK2|PTCH1|HHIP|HES6|RFX4|HOXB6|BTG2|CHSY1|CRB2|TGFBR2|HOXA9|FOXG1|HOXB5|ACVR2B|RBPJ|SFRP1|TRA2B|PRKACA|WNT5A|SATB2|GSX2|GLI3|SEMA3C|ACVR2A|CYP26B1|MICAL2|IFT140|PBX3|EN1|PCSK5|SPRY1|TAF10|AURKA|TLL2|ROBO2|ETS2|BMPR1B|NLE1|PGAP1|SIX3|VANGL2|ENKUR|GALNT11|BMI1|OSR1|GREM2|HOXA3|BMP2|PKD2|HOXA10|SOSTDC1|DCHS1|MEF2C|WNT7B|HOXB2|GATA4|DKK1|SKI|WDR19|TGFBR1|MTF2…	GJB2_cell	HIPK2|EPB41L5|CHSY1|CRB2|RBPJ|STC1|BTG2|PRKACA|TRA2B|IRX3|PTCH1|GLI3|ACVR2A|TGFBR2|IFT140|HOXA9|ACVR2B|PBX3|HES6|TAF10|SATB2|EN1|XRCC2|NLE1|HOXB5|SEMA3C|GALNT11|AURKA|VANGL2|PGAP1|HOXB6|SPRY1|BMI1|ROBO2|HOXA10|SIX3|SKI|RFX4|PKD2|RNF111|TGFBR1|MTF2|WDR19|DLL1|SFRP1|FOXG1|OSR1|ENKUR|MEIS3P1|CELSR2|HOXA7|SMAD6|HES7|TLL2|GSX2|SOSTDC1|HHIP|MKS1|PCSK5|WNT7B|MEF2C|ASCL1|SMAD3|CITED2|CYP26B1|HEY1|WNT3|PA…
GOBP_SYNAPSE_ASSEMBLY	GOBP_SYNAPSE_ASSEMBLY	0.000834461	184	DRD2|PCLO|KIRREL3|GPM6A|SPOCK2|NTRK1|EPHB2|LRRC4|GPC4|NRCAM|THBS2|DNM3|WNT5A|SDK1|ROBO2|BDNF|SRPX2|NEGR1|ST8SIA2|NPTN|EPHA7|EPHB3|SEMA4D|LRRTM2|MEF2C|BSN|MAP1B|PCDHB5|PTPRD|DKK1|LRRN3|SNCA|LGI2|NLGN2|CBLN2|CLSTN3|LRFN4|DRD1|LRRN1|PLXNB1|LRRTM3|GABRG2|CDH2|GABRB2|CHRNB2|SEMA4A|GNPAT|GABRA1|NTNG2|NTN1|FGF13|CRKL|LRTM2|SPTBN2|NPAS4|NPTX1|PCDHB13|IL1RAP|NLGN1|SHANK3|CUX2|FLRT3|FARP1|SHANK2|LRFN5|PDLI…	SCN9A_tcga				SNCA|PCLO|DRD1|GABRG2|GABRB2|GABRA1|BSN|FGF13|CBLN2|LRTM2|DNM3|SEMA4A|NPAS4|CUX2|SHANK2|NPTX1|LRFN5|SPTBN2|GABRA2|CLSTN3|SLITRK4|SEMA4D|NEGR1|DKK1|KIRREL3|SHANK3|FLRT2|EPHA7|IL1RAPL1|GABRB3|MEF2C|CHRNB2|MYCBP2|SLITRK1|RAB17|SDK2|LRRTM1|CLSTN2|SLITRK5|BDNF|NTRK2|TPBG|POU4F1|NRG1|PCDHB9|PTPRD|LGI2|ERBB4
GOBP_SEX_DIFFERENTIATION	GOBP_SEX_DIFFERENTIATION	1.08E-06	288	CCND1|AXL|PLEKHA1|CHD7|EREG|TFAP2C|NTRK1|PDGFRA|FNDC3A|HOXA9|SLIT2|FANCG|BOK|SLIT3|NUPR1|SFRP1|WNT5A|PCYT1B|BCL2L1|MAMLD1|ACVR2A|PDGFRB|PKD1|BRIP1|KDR|BCL2|CENPI|PTPRN|TESC|SPATA2|ROBO2|SGPL1|BMPR1B|LHFPL2|CASP2|RAB13|AMH|HSPA5|OSR1|INHBA|BRCA2|RDH10|HOXA10|TNFSF10|STRA6|DHX37|VEGFA|GATA4|BAX|CDKL2|FER|WDR19|TGFBR1|ATN1|NKX3-1|CYP1B1|RBP4|CITED2|DACH2|NRIP1|ACSBG1|DMRT3|SFRP2|LHX9|SOX8|TLR9|BMP6|…	GJB2_cell|GJB2_tcga	CCND1|FNDC3A|PLEKHA1|AXL|CHD7|ACVR2A|PCYT1B|MAMLD1|HOXA9|FANCG|CENPI|SPATA2|SGPL1|BOK|BRIP1|CASP2|RAB13|HSPA5|LHFPL2|ROBO2|SLIT3|DHX37|TFAP2C|HOXA10|BRCA2|FER|BAX|TGFBR1|WDR19|SFRP1|PKD1|VEGFA|OSR1|SLIT2|BCL2L1|CITED2|TLR9|TESC|LHX9|TBC1D20|DMRT3|BCL2L11|PBX1|RDH10|NRIP1|BMP6|DHCR24|NUPR1|FZD4|NASP|HYAL3|KIF18A|CRKL|VGF|IMMP2L|NTRK1|NR2F2|PDGFRA|TNFSF10|BCL2|NKX3-1|PTPRN|ATN1|COL9A3|SOX8|NUDT1|MM…	NTRK1|EREG|TFAP2C|MMP19|FST|GATA4|SDC1|INHBA|SFRP2|RETN|SHH|CYP1B1|PDGFRB|NR0B1|ADAMTS1|NKX3-1|HOXA13|SOX8|STRA6|CBX2|DMRT2|COL9A3|ROR2|KCNE1|MMP14|PTX3
GOBP_RESPONSE_TO_NUTRIENT	GOBP_RESPONSE_TO_NUTRIENT	0.022665216	154	STC1|CCND1|VCAM1|VDR|NQO1|COL1A1|TYMS|TGFBR2|LIPG|RUNX2|TRIM25|SFRP1|PPARD|APAF1|CYP26B1|BRIP1|ITGA2|PTGS2|LPL|TFRC|SNAI2|KANK2|LRAT|CYP24A1|STC2|SLC27A4|MAP1B|GATA4|SST|F5|ASCL1|CBS|ATP2B1|CNR1|CYP1B1|BCHE|MTHFR|NDOR1|ALAD|SLC8A1|SFRP2|ADSL|CDKN2D|GNPAT|HMOX1|BECN1|PDK2|SPP1|POSTN|AQP3|KL|ARSB|ALDH1A2|FOLR1|CCL28|GCLC|MN1|A2M|GPX1|SHANK2|PPARG|AHCY|GIPR|AKR1C3|NOD2|GNAI2|SLC6A4|PENK|ASS1|CYP27B1	GJB2_tcga		VDR|STC1|COL1A1|PTGS2|CYP24A1|SNAI2|RUNX2|GATA4|POSTN|SFRP2|CYP1B1|NOD2|TGFBR2|AKR1C3|A2M|CYP27B1|CCL28|KYNU|ASCL1|CXCL10|CYBB|ACSL1|SST|IL1A|TBXA2R|F5|BCHE|ASS1|FES|SPP1|IL15
GOBP_LEARNING	GOBP_LEARNING	6.30E-06	150	DRD2|PPP3CB|GABRA5|NRXN3|NTSR1|EPHB2|BTG2|NRGN|FOSL1|PLCB1|SLC7A11|FOS|MAP1A|PPP1R9B|NPTX2|EN1|ABCA7|PTGS2|ATP8A1|DDHD2|GRIN2A|HTT|SYT11|SLC12A5|NPTN|SNAP25|GRIN1|NETO1|ATXN1|STRA6|PRKAR2B|HRH1|DKK1|B4GALT2|TACR1|NPS|ARC|BCHE|DRD1|JPH3|PAK6|SLC8A2|MAPK8IP2|RGS14|JPH4|CHRNB2|TBR1|FGF13|SHANK1|CLN8|SYNGAP1|NPAS4|TSC1|CNTNAP2|RAPGEF3|ATXN1L|GRM5|OPRL1|RELN|CLDN5|CNTN2|OPRK1|SHANK3|SLC1A1|MEIS2|NEURO…	SCN9A_tcga				GABRA5|GRIN2A|SLC12A5|SNAP25|PAK6|DRD1|GRIN1|NRGN|SLC8A2|TBR1|FGF13|NRXN3|SHANK1|CNTNAP2|GRM5|RELN|JPH3|CNTN2|NTSR1|PDE1B|ATP8A1|NPAS4|OPRK1|SHANK2|NEUROD2|STRA6|MAPK8IP2|MAP1A|PRKAR2B|PPP3CB|DKK1|SLC1A1|SHANK3|DBH|JPH4|DLG4|CHRNB2|ELAVL4
GOBP_MEMORY	GOBP_MEMORY	5.67E-06	120	DRD2|PPP3CB|FEN1|VLDLR|SCN2A|EIF4EBP2|PLCB1|MAP1A|ABCA7|PTGS2|ITPR3|CPEB3|GRIN2A|BDNF|CRTC1|SYT11|NETO1|RCAN1|CALB1|BTBD9|ATXN1|ADCY1|PLK2|PRKCZ|HRH1|B4GALT2|PTCHD1|TACR1|APOE|CAMK4|CNR1|ARC|DRD1|JPH3|PAK6|SLC8A2|RASGRF1|RGS14|KCNK2|PAIP2|KCNK10|HTR2A|MAPT|CHRNB2|ITGA5|SHISA7|FGF13|SHANK1|SYT4	SCN9A_tcga				GRIN2A|RASGRF1|PAK6|DRD1|SLC8A2|HTR2A|SCN2A|CPEB3|FGF13|SHANK1|SYT4|RELN|JPH3|PRKCZ|CAMK4|NPAS4|CUX2|CALB1|MAP1A|PPP3CB|SLC1A1|SHANK3|DBH|SHISA7|CHRNB2|CNR1|ITGA8|VLDLR|SORCS3|BDNF|KAT2A|PTGS2|ADCY1|CAMK2N1|ADCY8|RGS14|PTN|SERPINF1|CHRNA7|PRNP|PLK2
GOBP_LOCOMOTORY_BEHAVIOR	GOBP_LOCOMOTORY_BEHAVIOR	0.001170438	198	DRD2|EGR1|CHD7|PPP3CB|NTSR1|HIPK2|NAV2|CEND1|ABCA2|SNCG|ABAT|ZFHX3|PBX3|EN1|PARK7|DDHD2|HEXB|CXCL12|NEGR1|SNAP25|RCAN1|CALB1|BTBD9|DAB1|CNTN1|B4GALT2|SNCA|APOE|NLGN2|UCHL1|HOXB8|DRD1|PAK6|ALDH1A3|DMRT3|ADCY5|SPTBN4|GAA|CHRNB2|SLC4A10|APBA1|ASTN1|CLN8|RASD2|INPP5F|TSC1|ZIC1|FZD4|ANKH|FEZF2|GRM1|HTRA2|GRM5|OPRL1|RELN|PRKCE|CLN6|NR4A2|CNTN2|OPRK1|NPY1R|USP2|SLC1A1|MEIS1|GPR37|GLRB|PDE1B|SPG11|SHANK2…	SCN9A_tcga				SNCG|SNCA|SNAP25|PAK6|DRD1|INPP5F|GRM5|RELN|CNTN2|PRKCE|NTSR1|PDE1B|NPY1R|SLC4A10|UCHL1|OPRK1|CALB1|SHANK2|GRM1|ADCY5|AGTPBP1|NEGR1|ALDH1A3|PENK|FEZF2|MYO15A|PPP3CB|ANKH|ABCA2|SLC1A1|DAB1|DBH|APBA1|SEZ6|HPRT1|DLG4|CHRNB2|ELAVL4|CEND1|MCOLN3|NPY2R|EFNB3|CACNB4|NR4A2|SCN1A|OPRD1|RASD2|CNP|LRRTM1
GOBP_REGULATION_OF_HEART_CONTRACTION	GOBP_REGULATION_OF_HEART_CONTRACTION	0.047768898	215	STC1|IRX3|DRD2|ATP1B1|AKAP9|ANK2|GCH1|KCNE4|CALM3|APLN|GJC1|RGS4|CTNNA3|ZC3H12A|CAV1|ADRA1B|ADRA1D|HCN2|PRKACA|KCNJ2|NUP155|EHD3|RYR2|CACNA2D1|KCNA5|SCN1B|SCN5A|GATA4|KCNJ12|ADM2|DMD|ATP2B3|ATP2B1|GPD1L|SCN3B|HBEGF|ADM|SLC8A2|CXADR|PKP2|EPAS1|CORIN|SLC8A1|HCN1|NOS1AP|CHGA|SPTBN4|GLP1R|GAA|CELF2|KCND3|THRA|SCN2B|TBX2|CHRM2|ATP2B2|FGF13|KCNE1|KCNJ3|GJD3|S100A1|ADA|DSG2|SCN4B|TGFB2|RANGRF|CACNA1G|AT…	SCN9A_tcga				KCNA5|RYR2|ATP2B3|SCN3B|KCNJ12|HCN1|RGS4|SLC8A2|ADRA1B|CHGA|SCN2B|FGF13|EHD3|KCNJ3|STC1|CHRM2|CACNA2D1|CACNA1C|ATP1B1|NOS1|PKP2|GLP1R|CACNB2|THRB|KCNIP2|SLC1A1|NOS1AP|SCN5A|ATP2B2|ATP1A3|CACNA1G|RNF207|KCNH6|EDNRB|GJA5|TBX2|GATA4|DSC2|HOPX|EDN1|RNLS|KCNG2|KCNE1|IRX3|DSP|SPTBN4|PDE4B|S100A1|PLN|BIN1|CTNNA3|KCNE4|CALM3|SCN1B|HCN2|CACNA1H|TRDN|CORIN|SCN4B|TBX18
GOBP_REGULATION_OF_CELL_SIZE	GOBP_REGULATION_OF_CELL_SIZE	2.62E-05	184	GOLGA4|CDH4|SEMA6B|P2RX7|SEMA3E|RAC1|AKT3|CYFIP1|IL7R|SEMA7A|SEMA6D|KCNN4|NRCAM|WNT5A|SEMA3C|L1CAM|KIAA0319|KDM1A|FSTL4|BDNF|CXCL12|ISLR2|AQP11|RNF6|RDX|EZR|SLC12A5|PLXNA4|FN1|EPHA7|SEMA4D|IQGAP3|SEMA4G|SEMA6C|XK|SEMA3B|VEGFA|MAP1B|LRRC8A|SEMA4B|SEMA4C|CDKL5|APOE|AQP1|CTTN|GDI1|MAP2|ANO6|SEMA5A|SEMA5B|TRPV2|WNT3|ULK1|ARHGAP4|MAPT|SLC12A1|SEMA4A|VAV3|NTN1|DCC|KCNMA1|FGF13|MAP3K13|RND2|SPP1|CLN8	GJB2_cell|SCN9A_cell	RAC1|CYFIP1|SEMA6B|P2RX7|SEMA7A|SEMA3E|SEMA6D|NRCAM|KDM1A|RDX|SEMA3C|EZR|RNF6|CXCL12|AKT3|IQGAP3|LRRC8A|SEMA4B|SEMA6C|KCNN4|SEMA4C|AQP11|CTTN|IL7R|GDI1|VEGFA|SEMA5A|GOLGA4|CDH4|L1CAM|ULK1|SEMA4G|TRPV2|WNT3|SEMA5B|NTN1|AQP1|KIAA0319|SEMA4D|ARHGAP4|MAP3K13|RND2|TSC1|MAPT|VAV3|DCC|SPP1|SLC12A1|CLN8		GOLGA4|CDH4|WNT5A|SEMA3B|ANO6|MAP1B|AKT3|APOE|PLXNA4|BDNF|TRPC5|MAP2|WNK3|SEMA3E|P2RX7|PLXNA3|SEMA4G|SLC12A6|LIMK1|CRABP2|IL7R|PTPRS|SEMA6B|ISLR2|RUFY3|XK|SLC12A7|GNB3|AQP11|FN1|EPHA7|SLC12A5|TRIM46|SEMA6A|RPTOR|CLN3|HSP90AA1|KCNN4|AQP1|SEMA4A|SEMA6D|SEMA3F|EFNA5|MT3|UCN|NRCAM|ULK2|SEMA5B
GOBP_INTRINSIC_APOPTOTIC_SIGNALING_PATHWAY_IN_RESPONSE_TO_DNA_DAMAGE	GOBP_INTRINSIC_APOPTOTIC_SIGNALING_PATHWAY_IN_RESPONSE_TO_DNA_DAMAGE	0.031404653	102	CD44|HIPK2|BOK|NUPR1|BCL2L1|MSH6|KDM1A|BCL2|BRCA1|E2F1|TOPORS|SKIL|FNIP2|CXCL12|SNAI2|CASP2|NACC2|BRCA2|ATAD5|AEN|BAX|USP28|HIC1|RPS3|BID|SFRP2|CDKN2D|MOAP1|BCL2L11|HMOX1|PIAS4|HIPK1|PRKDC|TMEM109|ERCC6|CHEK2|PHLDA3	GJB2_cell	CD44|HIPK2|MSH6|KDM1A|BRCA1|TOPORS|BOK|CASP2|E2F1|CXCL12|FNIP2|AEN|BRCA2|USP28|BAX|ATAD5|HIC1|BID|BCL2L1|HIPK1|PIAS4|PRKDC|BCL2L11|HMOX1|MOAP1|PHLDA3|NUPR1|SKIL|HTRA2|CHEK2|SNAI2|CASP9|BCL2
GOBP_GLYCOPROTEIN_METABOLIC_PROCESS	GOBP_GLYCOPROTEIN_METABOLIC_PROCESS	0.001522681	397	COL2A1|SPOCK2|MLEC|COL11A1|FBXO2|CHST15|GALNT3|CHSY1|MAN2A1|TMTC4|TNIP1|SLC39A8|PLCB1|BACE2|ABCA2|HYAL1|MGAT5B|PPARD|DPY19L3|EDEM1|BCL2|GCNT2|SLC2A10|IGF1|GALNT1|ABCA7|PARK7|XYLT2|CYTL1|HPSE|BMPR1B|AQP11|B3GAT3|ST8SIA2|CHPF|GALNT11|SULF2|POFUT2|BMP2|HS3ST3B1|AATF|ST3GAL1|UST|ADAMTS12|CANT1|B4GALT4|GAL3ST4|POMT2|TMTC3|HS6ST1|GALNTL6|B4GALT2|HS3ST1|MAN1B1|GOLGA2|MGAT4A|DPAGT1|FBXO44|SERP2|CHST7|GAL…	GJB2_cell	MLEC|TNIP1|GALNT3|CHSY1|MAN2A1|SPOCK2|HYAL1|PPARD|COL11A1|PLCB1|TMTC4|SLC2A10|PARK7|DPY19L3|XYLT2|B3GAT3|EDEM1|GALNT11|GCNT2|CHPF|ABCA2|CYTL1|AATF|CANT1|FBXO2|B4GALT4|SULF2|UST|MAN1B1|POMT2|AQP11|GALNT1|GOLGA2|HS6ST1|FUT11|DPAGT1|GALNT7|FKTN|TET1|NGLY1|RNF139|ABCA7|DSEL|GALNT2|GAL3ST4|CHST7|IDUA|ST3GAL5|SGSH|SERP2|CHPF2|HS3ST1|STT3A|CHST11|IGF1|PLOD2|BMP2|GANC|CHST3|MANBA|CHST15|POFUT2|BACE2|ST6G…
GOBP_GLYCOPROTEIN_BIOSYNTHETIC_PROCESS	GOBP_GLYCOPROTEIN_BIOSYNTHETIC_PROCESS	0.038601149	324	MLEC|CHST15|GALNT3|CHSY1|MAN2A1|TMTC4|TNIP1|SLC39A8|PLCB1|BACE2|ABCA2|MGAT5B|DPY19L3|BCL2|GCNT2|SLC2A10|IGF1|GALNT1|ABCA7|XYLT2|CYTL1|BMPR1B|AQP11|B3GAT3|ST8SIA2|CHPF|GALNT11|POFUT2|HS3ST3B1|AATF|ST3GAL1|UST|CANT1|B4GALT4|GAL3ST4|POMT2|TMTC3|HS6ST1|GALNTL6|B4GALT2|HS3ST1|MAN1B1|GOLGA2|MGAT4A|DPAGT1|SERP2|CHST7|GALNT2|EDEM3|MAGT1|MPDU1|GALNT5|HS3ST3A1|FUT11|TET1|DSEL|HBEGF|NECAB2|HS3ST5|PLOD2|GALN…	combined
GOBP_AMINE_METABOLIC_PROCESS	GOBP_AMINE_METABOLIC_PROCESS	0.002863924	118	DRD2|VCAM1|ODC1|GCH1|SLC7A11|BCKDK|NNMT|ABAT|PARK7|GRIN2A|DAO|SAT1|SRM|INSM1|MAOB|SNCA|SLC44A1|MOXD1|INMT|HDAC6|HAND2|ATCAY|SULT1A3|DRD1|SNCB|EPAS1|IL4I1|COMT|GDPD1|CHRNB2|NPY|SMOX|AGMAT|HDC|GDE1|KL|TGFB2|MAOA|NR4A2|ALDH2|PNMT|SLC1A1|AOC3|GPR37|ATP2B4|PDE1B|OAZ1|SNCAIP|SLC29A4|SULT1C2|ATP7A|DRD4|IDO1|HPRT1|SLC22A3|SIRT4|GATA3|AFMID|RNF180|HDAC10|DHPS|TDO2	combined
GOBP_RESPONSE_TO_RADIATION	GOBP_RESPONSE_TO_RADIATION	0.031020616	453	CCND1|DRD2|COL3A1|XRCC2|EGR1|CEP250|VCAM1|RHOB|NTRK1|RNF168|MME|FEN1|CDS1|TP53INP1|USP1|AURKB|FANCG|PCNA|SLC7A11|HYAL1|NR2F6|SFRP1|FOS|MAPK14|BCL2L1|MSH6|SLC24A1|NEDD4|ELOVL4|KDM1A|DTL|ATP8A2|BCL2|SMC1A|FANCD2|RAD51AP1|ABCA7|PTGS2|ITGB3|MMP1|BRCA1|DDHD2|PBK|GRIN2A|CXCL12|CRTC1|MAPK10|SNAI2|HUS1|RFWD3|CRY2|NPTN|GRIN1|ANXA1|NETO1	GJB2_cell	CCND1|USP1|TP53INP1|NR2F6|MAPK14|HYAL1|MSH6|NEDD4|EGR1|DRD2|SMC1A|KDM1A|AURKB|FOS|PCNA|FANCG|BRCA1|VCAM1|DDHD2|DTL|FANCD2|COL3A1|XRCC2|CRTC1|FEN1|RFWD3|HUS1|RAD51AP1|ANXA1|RNF168|NPTN|HSPA5|CRY2|CXCL12|SLC24A1|MYC|PBK|SMPD1|AEN|ELOVL4|BRCA2|BARD1|RHOB|USP28|BAX|SIK1|RELA|CDS1|HRH1|POLK|SFRP1|PPP1CC|DCLRE1C|MAPK10|NETO1|CUL4A|N4BP1|ALAD|ABCA7|FIGNL1|DDB2|NUCKS1|ATR|RAD54L|BLM|DCUN1D3|BCL2L1|EGFR|P…
GOBP_RESPONSE_TO_MECHANICAL_STIMULUS	GOBP_RESPONSE_TO_MECHANICAL_STIMULUS	3.83E-05	211	ANKRD1|DRD2|USP53|P2RX7|COL11A1|PTCH1|MAP2K4|COL1A1|PPL|DDR2|NTRK1|CSF1|BTG2|TGFBR2|MAP3K14|RAF1|FOSL1|FOS|NFKBIA|MAPK14|NFKB1|KCNJ2|PKD1|KIAA0319|ATP8A2|ITGA2|PTGS2|ITGB3|RYR2|MBD2|CXCL12|HTT|CASP2|KCNA5|GDF5|F11R|PKD2|PDE2A|STRA6|THBS1|MAP1B|ANO3|GATA4|TACR1|RELA|AQP1|DMD|PKD1L1|FAS|TMEM150C|CITED2|TNFRSF8|SOST|KCNK2|BCL10|JUND|DAG1|SLC8A1|ENDOG|BMP6|HTR2A|CDH2|HABP4|ETV1	GJB2_cell|GJB2_tcga	CSF1|MAP2K4|RAF1|DDR2|P2RX7|BTG2|USP53|MAPK14|PTCH1|NFKB1|ANKRD1|KCNJ2|COL11A1|TGFBR2|DRD2	NTRK1|THBS1|COL1A1|PTGS2|CNN2|CHRNA9|ANKRD1|GATA4|TNFRSF8|RETN|FOSL1|NFKBIA|USP53|STRA6|TGFBR2|PPL|TRPV4|PTGER4|SLC2A1|ATOH7|TNFRSF10A|MMP14|TNFRSF11A|TLR8|TNFSF14|KCNA5|ITGB3|CD40|FOSB|DDR2|CXCL10|ENG|TLR5|LTBR|BMP6|ANO3|ANGPT2|ATP8A2|KCNQ1|PSPH|RYR2|CXCR4|TMC1|PDE2A
GOBP_CATECHOL_CONTAINING_COMPOUND_METABOLIC_PROCESS	GOBP_CATECHOL_CONTAINING_COMPOUND_METABOLIC_PROCESS	0.001854854	55	DRD2|GCH1|ABAT|PARK7|GRIN2A|DAO|INSM1|MAOB|SNCA|MOXD1|HAND2|SULT1A3|DRD1|SNCB|EPAS1|COMT|CHRNB2|NPY|HDC|KL|TGFB2|MAOA|NR4A2|ALDH2|PNMT|SLC1A1|GPR37|PDE1B|SNCAIP|ATP7A|DRD4|HPRT1|GATA3|RNF180	combined
GOBP_HORMONE_TRANSPORT	GOBP_HORMONE_TRANSPORT	8.11E-05	303	IL11|DRD2|PCLO|NOS2|CHD7|PPP3CB|SLC7A5|EPHA5|STX1A|RAF1|ACVR2B|CPT1A|MIDN|SFRP1|ABAT|CPLX1|PPARD|VSNL1|NR1D1|LIF|PTPRN|PARK7|RASL10B|ACVR1C|CRY2|SNAP25|KCNA5|ANXA1|UCP2|POMC|INHBA|SNX4|PCK2|KCNB1|LRRC8A|SYTL4|IL6|GPR68|SOX4|ANO1|TACR1|AQP1|NLGN2|NKX3-1|CNR1|RBP4|SIDT2|C1QTNF1|MC4R|LRP5L|DOC2B|ADM|VAMP8|SOX11|SLC25A22|CAPN10|KDM5B|RAPGEF4|TCF7L2|NNAT|ADCY5|CHGA|BMP6|BAIAP3|GLP1R|RFX3|SLC16A10|RIMS…	GJB2_cell|SCN9A_tcga	SLC7A5|EPHA5|RAF1|IL11|PPP3CB|CHD7|PPARD|MIDN|ABAT|DRD2|ACVR2B|PARK7|UCP2|ANXA1|STX1A|CRY2|PCK2|LRRC8A|SYTL4|SNX4|SOX4|SFRP1|NLGN2|TACR1|SIDT2|POMC|CAPN10|RASL10B|LIF|KDM5B|CYB5R4|KCNB1|NOS2|CPLX1|RFX3|AQP1|PASK|BMP6|ACVR1C|SLC25A22|ILDR2|FZD4|UBE2Q1|ADM|VAMP7|SPP1|VGF|HLA-DRB1|NNAT|VSNL1|RAB11FIP1|BAIAP3|NKX3-1|FOXO1|PTPRN|RAB11B|SLCO4A1|SCG5|FOXD1|CLOCK|CNR1|AIMP1|PCLO|WNK4|LRP5|VAMP8|SOX11|AAC…			KCNA5|DOC2B|SNAP25|PCLO|PTPRN|VSNL1|RBP4|IL11|STX1A|CHGA|INHBA|GPR68|CRYM|TRPV6|VIP|RIMS2|SFRP1|NOS2|SYT9|CRHBP|RAPGEF4|ACVR1C|PRKCE|IL6|CPLX1|SYT7|OPRK1|ADCY5|NMB|GLP1R|PPP3CB|ADCYAP1|GRP|C1QTNF1|GHRHR|MYRIP|VAMP2|GNRHR|GPR27|BAIAP3|ANO1|CNR1|C1QTNF3|NNAT|KCNB1|GIPR|EDN1|PTPRN2|TFR2|SLC25A22|TRH|TACR2|NKX3-1|BRSK2|ADCY8|ACSL4|NKX6-1|P2RY1|CAMK2G|PPP3CA|C2CD2L|DAB2|RETN|SMPD3|GABBR1|NEUROD1
GOBP_GLIAL_CELL_DIFFERENTIATION	GOBP_GLIAL_CELL_DIFFERENTIATION	0.006547108	227	DLL1|RHEB|DICER1|IL34|CSK|POU3F2|BOK|ABCA2|TNFRSF21|GPR157|GSX2|GLI3|PTPRZ1|NR1D1|LIF|VAX1|CDK1|NAB1|C5AR1|CNTNAP1|PRDM8|BMP2|NDRG1|CDKN2C|STAT3|WDR1|DAB1|IL6|CNTN1|SKI|SOX4|ANO1|ZNF365|SPINT1|ASCL1|DLX2|TTBK1|TPPP|MAPK1|SOX13|DRD1|ID4|TSPAN2|SOX6|TMEM98|ZNF488|B4GALT6|OLIG1|SOX11|DAG1|SOX8|ROR1|EMX1|CDH2|MAPT|DLX1|PLP1|SHH|METTL3|CRB1|SH3TC2|AKT1|NR2E1|METRN|S100A8|FA2H|ILK|CLCF1|IL6ST|ERBB3|MXR…	GJB2_tcga|SCN9A_tcga		DLL1|ANO1|LIF|SPINT1|IL6|EGR2|VAX1|TSPAN2|SHH|OLIG2|NDRG1|SOX8|CLCF1|C5AR1|MXRA8|GSX2|TGFB1|ROR2|ZNF488|LEF1|EOMES|OLIG1|POU3F1|OPALIN|SLC8A3|ASPA|TNFRSF1B|HES5|ASCL1|TLR2|FA2H|S100A9|S100A8|CDKN2C|METRN|SOX10|TPPP|NRG1|DRD1|PLP1|CXCR4|MAPT|ERBB3|MAL		DRD1|TPPP|IL34|EMX1|ZNF365|PRDM8|RELN|TSPAN2|ERBB3|CNTN2|IL6|OPALIN|B4GALT6|ROR2|SLC45A3|FA2H|MAL|ABCA2|DLL1|DAB1|SH3TC2|SOX10|CDKN2C|GPR17|MAG|VAX1|HDAC11|ANO1|DLX2|PAX6|ASPA|NKX6-2|BOK|SPINT1|TRPC4|CNP|GSX2|SOX9|PRMT5|NTRK2|CDK6|POU3F2|PLP1|CNTF|NRG1|NR2E1|AKT2|DLX1|PPP3R1|NKX6-1|CSPG5|BIN1|PTN|MT3|SHH|POU3F1|CNTN1|ZNF488
GOBP_RESPONSE_TO_METAL_ION	GOBP_RESPONSE_TO_METAL_ION	7.38E-05	360	CCND1|DRD2|CPNE2|SYT1|VCAM1|P2RX7|ATP13A2|NQO1|SLC13A5|NEK7|ITPKA|CDKN1B|CALM3|PCNA|SLC25A13|ANK3|CAV1|SLC40A1|FOS|ABAT|WNT5A|MAPK9|PCSK1|NEDD4|BCL2|TFAP2A|PARK7|PTGS2|ITPKB|ITPR3|RYR2|CDK1|SYT6|TFRC|SYT11|RASAL1|SLC25A24|HSPA5|PKD2|SLC30A3|NDRG1|SCN5A|S100A16|EGFR|DAXX|MAOB|KCNB1|ADCY1|THBS1|MEF2C|SMPD1|HOMER1|JUNB|SYT5|SNCA|HPCA|MBP|ASCL1|CPNE9|G6PD|AQP1|CPNE6|GDI1|SYT13|MAPK1|KCNH1|KCNMB3|ABCB…	SCN9A_tcga				RASAL1|SLC30A3|SYT1|SYT5|SNCA|RYR2|CPNE9|SYT13|CPNE6|HPCA|KCNC2|ANK3|SLC13A5|TRPV6|DLG2|SYT4|SYT9|CRHBP|AQP3|SYT7|CPNE4|FABP4|NEUROD2|NPTX1|CPNE7|CACNG2|PCSK1|PENK|KCNH1|KCNIP2|SLC1A1|SCN5A|ITPKA|KCNMA1|TF|CACNA1G|THBS1|SYT12|KCNA1|DLG4|MEF2C|PTK2B|KCNC1|EGFR|DPEP1|LOXL2|MBP|ANXA11|KCNK3|KCNB1|GIPR|EDN1|TFR2|PTGS2|ADCY1|SYT15|ADCY8|SUCNR1|MT1X|MAPK9|KCNMB2|MT3|SYT2|PPP3CA|SHH|SMPD3|SERPINF1|CALM3…
GOBP_REGULATION_OF_SIGNALING_RECEPTOR_ACTIVITY	GOBP_REGULATION_OF_SIGNALING_RECEPTOR_ACTIVITY	3.33E-06	162	SERPINE1|EREG|AKAP9|EPHB2|CACNG4|GPRC5A|PCSK9|ADRA2B|ESR2|LYNX1|PLAU|NPTXR|LDOC1|CCL2|MINK1|NPTX2|MUC4|PARK7|AREG|DKK3|NCAPG2|NETO1|GREM2|SOCS5|MEF2C|CHMP6|CACNG7|HOMER1|DKK1|DLGAP3|CACNG3|CNRIP1|NLGN2|HDAC6|VPS25|BEGAIN|ARC|HBEGF|DLGAP2|SLC6A9|RASGRF1|MAPK8IP2|ZFYVE28|ANKRD13C|NCOA3|LY6H|BICD1|DKK2|WFIKKN1|DLGAP1|ERRFI1|DAPK1|WFIKKN2|SHISA7|SHANK1|RASGRF2|PPARA|PRRT1|CBLB|CRHBP|NPTX1|BTC|RELN|NL…	GJB2_tcga|SCN9A_tcga		EREG|AREG|ESR2|SERPINE1|ERRFI1|NRP1|DKK1|ADRA2B|CCR2|FCGR2B|PLAU|ITGB1|HBEGF|DKK2|NETO1|MUC4|SHC1|GPRC5A|CNIH3		CACNG3|DLGAP2|LY6H|RASGRF1|EREG|WFIKKN2|GREM2|DLGAP3|SHANK1|RASGRF2|ADRA2B|CRHBP|RELN|AREG|MUC4|PRRT1|BTC|NPTXR|NPTX1|DKK2|MAPK8IP2|CACNG2|LYNX1|DKK1|SHANK3|SHISA9|ADRA2C|CACNG8|GREM1|TGFA|SHISA7|DLG4|MEF2C|PTK2B|ERRFI1|EDN1|CCR2|BEGAIN|DKK3|SERPINE1|CALCR|NETO2|ESR2|FCGR2B|FBXW7|P2RY1
GOBP_POSITIVE_REGULATION_OF_CELL_DEVELOPMENT	GOBP_POSITIVE_REGULATION_OF_CELL_DEVELOPMENT	1.50E-08	307	DRD2|NEFL|GOLGA4|XRCC2|CDH4|SLC7A5|RHEB|RAC1|DICER1|EPHB2|CYFIP1|TGM2|ITPKA|MME|MAN2A1|IL34|SEMA7A|SLIT2|FOXG1|SRRT|CDH5|PLXNC1|GSX2|GLI3|DIXDC1|L1CAM|PTPRZ1|KDM1A|BCL2|LIF|ITGB3|AURKA|E2F1|RAC3|ROBO2|SKIL|BDNF|CXCL12|ISLR2|PLXNA4|NPTN|FN1|TRIOBP|HAP1|BMP2|SEMA4D|ARHGEF7|F11R|VEGFA|MAP1B|IL6|CX3CL1|PTPRD|GPR68|PDE3A|PAK3|ARPC2|CDKL5|ZNF365|SPINT1|PLAG1|HAS2|ASCL1|TIAM1|VEGFC|TTBK1|GDI1|PPP1CC|GJC…	GJB2_cell|SCN9A_cell|SCN9A_tcga	SLC7A5|RAC1|RHEB|DICER1|CYFIP1|MAN2A1|ITPKA|SEMA7A|GLI3|SRRT|DRD2|KDM1A|PTPRZ1|XRCC2|E2F1|DIXDC1|AURKA|TRIOBP|NPTN|EPHB2|ARHGEF7|CXCL12|ROBO2|CX3CL1|ARPC2|FOXG1|PPP1CC|GDI1|HAS2|VEGFA|RAC3|PDE3A|SEMA5A|NEFL|TIAM1|GOLGA4|GSX2|SLIT2|TTBK1|ASCL1|LIF|PTPRD|CDH4|FZD3|L1CAM|DAG1|CDH5|PLXNB1|TRPV2|NUMBL|ITGB3|WNT3|TRIB1|NTN1|RGS14|PRKDC|RFX3|BMP2|CALR|SEMA4D|NUMB|MAP3K13|RND2|HAP1|DHX36|MAPT|SKIL|GJC2|C…		GOLGA4|CDH4|DRD2|TGM2|XRCC2|PLXNC1|NEFL|BCL2|MAP1B|SPEN|PLXNA4|RREB1|EPHB2|SKIL|IL6ST|CUX1|CDH5|BDNF|TRPC5|FOXG1|ILK|F11R|METRN|HAP1|IL34|ANKRD27|BMP4|BMP2|PLXNB3|SOX11|ITGB3|PLXNA3|ID4|NR2E1|PLAG1|S100A10|ID2|VEGFC|BAD|LIMK1|KRAS|CRABP2|MAP2K2|CAPRIN2	ISLR2|IL34|NEFL|CDKL5|SLIT2|PAK3|MME|GPR68|ZNF365|GRM5|L1CAM|RELN|DOCK5|IL6|CUX2|SEMA4D|DMRTA2|LIMS2|LRP2|CDH4|SHANK3|IL1RAPL1|ITPKA|SOX10|MAG|WNT2|GJC2|PAX6|SLITRK1|DIXDC1|ASPA|NKX6-2|SPINT1|GSX2|SYNJ1|FN1|MPL|PRMT5|PLAG1|BDNF|NTRK2|MAP6|NR2E1|PTPRD|MAP1B|RGS14|NKX6-1|CSPG5|BIN1|ROBO2|VEGFC|PTN|CAMK2B|SEMA7A|FOXG1|SHH|DAB2|ZNF488|CLDN5|DCT|SERPINF1
GOBP_NEGATIVE_REGULATION_OF_CELL_DEVELOPMENT	GOBP_NEGATIVE_REGULATION_OF_CELL_DEVELOPMENT	0.001903937	187	SEMA6B|SEMA3E|DICER1|EPHB2|CORO1C|SEMA7A|SEMA6D|ITGB1BP1|WNT5A|SEMA3C|KIAA0319|NR1D1|FSTL4|IGF1|VAX1|SPRY4|NF2|FBN1|RNF6|PTHLH|EPHA7|SEMA4D|KIFAP3|SEMA4G|SEMA6C|SEMA3B|APPL2|VEGFA|DAB1|IL6|KANK1|SEMA4B|SEMA4C|SKI|MBP|DLX2|GDI1|MAP2|FBLN1|ID4|SEMA5A|TACSTD2|SEMA5B|HOOK3|TMEM98|CTDSP1|SOX11|WNT3|ULK1|YWHAH|ARHGAP4|SEMA4A|DLX1|NTN1|DCC|FGF13|PRTG|NR2E1|SYT4|GBP1|SPP1	SCN9A_tcga				FSTL4|FGF13|KIAA0319|SYT4|IL6|SEMA4A|SEMA4D|TACSTD2|MCF2|SEMA6B|DAB1|EPHA7|PRTG|SOX10|MAG|YWHAH|VAX1|BCL11A|EDNRB|SEMA4F|DLX2|PAX6|RTN4R|EFNB3|FRZB|NKX6-2|SEMA3C|GBP1|MBP|RAPGEF2|FBN1|SEMA3D|NR2E1|DLX1|FBLN1|NKX6-1|FBXW7|PTN|MT3|SEMA7A|NODAL|PPP3CA
GOBP_REGULATION_OF_CELL_SUBSTRATE_ADHESION	GOBP_REGULATION_OF_CELL_SUBSTRATE_ADHESION	0.000348521	222	SERPINE1|EPB41L5|SPOCK2|SEMA3E|JAG1|EDIL3|EMILIN1|RAC1|COL1A1|CSF1|CORO1C|ITGB1BP1|SFRP1|PLAU|KDR|MINK1|BCL2|GCNT2|DUSP22|ITGB3|CLASP2|RAC3|SPRY4|NF2|UTRN|ARL2|FN1|TRIOBP|ROCK2|ARHGEF7|COL8A1|PIK3CB|VIT|THBS1|VEGFA|PRKCZ|CX3CL1|KANK1|EPHA3|ARPC2|PTPRJ|HAS2|LIMCH1|HOXA7|CDH13|FBLN1|TACSTD2|RREB1|DDR1|SMAD3|TEK|PKP2|DAG1|FERMT1|RELL2|APOD|AJAP1|SDC4|ITGA5|DLC1|NPY|CALR|BCAS3|CRKL|GBP1|MMP14|ILK|FMN…	GJB2_tcga		THBS1|FN1|ITGA5|COL8A1|COL1A1|SERPINE1|TACSTD2|ITGA3|NRP1|RAC3|EMILIN1|FBLN1|MMP12|PHLDB2|PLAU|DAB2|MYADM|VIT|MMP14|FZD7|EPHA3|VCL|NEDD9|NID1|RAC2|ITGB3|FMN1|FERMT1|DLC1|SDC4|CCR7|CCL28|CD36|CASS4|ACVRL1|VEGFA|ANGPT2|FOXF1
GOBP_POSITIVE_REGULATION_OF_CELL_SUBSTRATE_ADHESION	GOBP_POSITIVE_REGULATION_OF_CELL_SUBSTRATE_ADHESION	0.007998091	125	EPB41L5|SPOCK2|EDIL3|EMILIN1|RAC1|CSF1|ITGB1BP1|SFRP1|KDR|ITGB3|RAC3|UTRN|ARL2|FN1|TRIOBP|ARHGEF7|COL8A1|VIT|VEGFA|PRKCZ|CX3CL1|ARPC2|PTPRJ|HAS2|CDH13|RREB1|SMAD3|TEK|DAG1|FERMT1|RELL2|SDC4|ITGA5|NPY|CALR|CRKL|ILK|FMN1|EFEMP2|TSC1|POLDIP2|ITGA3|DAB2|NPNT|RSU1|PRKCE|CCL28|DOCK5|CCDC80|FOXF1|LIMS2|CSPG5|MAP4K4	GJB2_tcga		FN1|ITGA5|COL8A1|ITGA3|NRP1|RAC3|EMILIN1|DAB2|MYADM|VIT|NEDD9|NID1|ITGB3|FMN1|FERMT1|SDC4|CCR7|CCL28|CD36|CASS4|VEGFA|FOXF1|SPOCK2|LIMS1|SKAP1
GOBP_NEGATIVE_REGULATION_OF_CELL_CYCLE_PROCESS	GOBP_NEGATIVE_REGULATION_OF_CELL_CYCLE_PROCESS	0.005730642	318	CCND1|CENPF|XRCC3|CLSPN|FOXN3|ZWILCH|CTDSP2|CDKN1B|ZWINT|FBXO5|AURKB|SLFN11|WDR76|TIMELESS|MAPK14|KNTC1|CDC45|CCL2|BUB1B|BRIP1|CDC6|DTL|BCL2|ESPL1|FANCD2|LIF|SPC24|BUB3|BRCA1|E2F1|PBK|CDK1|CDCA8|CASP2|HUS1|RFWD3|KANK2|NACC2|INHBA|PKD2|BRCA2|BARD1|SPC25|BRD7|RAD50|RPS6KA2|PLK2|GEN1|EME2|CDK2|WEE1|CHMP4C|USP28|BLM|DCUN1D3|NKX3-1|GJC2|TPR|ETAA1|CDK2AP2|NDC80|TELO2|PRMT2|TRIP13|FBXO43|CUL4A|EME1|BUB1…	GJB2_cell	CCND1|FOXN3|ZWILCH|CTDSP2|CDKN1B|ZWINT|XRCC3|FBXO5|TIMELESS|MAPK14|CLSPN|WDR76|SLFN11|AURKB|CDC6|BUB1B|BUB3|KNTC1|BRCA1|DTL|BRIP1|FANCD2|CASP2|RFWD3|CCL2|ESPL1|E2F1|HUS1|KANK2|CDK1|CDCA8|PBK|BRD7|BRCA2|BARD1|PKD2|USP28|SPC24|CDK2|GEN1|CDC45|PLK2|ETAA1|CDK2AP2|SPC25|PRMT2|CUL4A|CTDSP1|DACT1|TRIP13|ATR|LIF|BLM|DCUN1D3|INCENP|NDC80|FEM1B|GTSE1|MAD2L1|EME2|BUB1|CRLF3|CENPF|ATF5|PRKDC|EME1|CDT1|RPS6KA…
GOBP_REGULATION_OF_METAL_ION_TRANSPORT	GOBP_REGULATION_OF_METAL_ION_TRANSPORT	0.034252812	423	STC1|KCNIP1|DRD2|CHD7|PPP3CB|KCNAB1|STAC|ATP1B1|KCNAB2|P2RX7|NTSR1|AKAP9|ANK2|AKAP5	SCN9A_tcga				KCNA5|SNCA|RYR2|KCNAB1|HPCA|CAMK2A|SCN3B|DRD1|GRIN1|KCNAB2|RGS4|KCNS2|KCNC2|HTR2A|CABP1|ANK3|RGS7|SCN2B|FGF13|VIP|KCNS1|EHD3|HECW1|STC1|JPH3|FXYD7|PRKCE|AKAP5|NTSR1|NKAIN2|OPRK1|CACNA2D1|CACNA1C|ATP1B1|NOS1|PKP2|ATP2C2|WNK2|PPP3CB|CACNB2|KCNIP2|NOS1AP|GRP|SCN5A|VAMP2|TF|JPH4|TMC2|KCNA1|YWHAH|P2RX1|RNF207|OSR1|KCNIP3|GJC2|CACNB1|PTK2B|PTPN3|RCVRN|KCNC1|CACNB4|HECW2|P2RX3|ORAI1|OPRD1|P2RX5|KCNK3|FG…
GOBP_REGULATION_OF_NEURON_PROJECTION_DEVELOPMENT	GOBP_REGULATION_OF_NEURON_PROJECTION_DEVELOPMENT	1.39E-10	446	NEFL|GOLGA4|CDH4|SEMA6B|TNIK|SEMA3E|AVIL|PPFIA2|PTPN9|NTRK1|EPHB2|CYFIP1|ITPKA|SERPINI1|NOVA2|SEMA7A|VLDLR|SLIT2|CAMK1D|SEMA6D|POU3F2|PRRX1|STK24|KIF13B|PTPRG|PLXNC1|NRCAM|SFRP1|PACSIN1|SDC2|DNM3|WNT5A|TOX|RTN4RL1|KIF1A|SEMA3C|DIXDC1|HECW1|L1CAM|ENC1|NEDD4|KIAA0319|KDM1A|ATP8A2|FSTL4|NTNG1|ROBO2|SKIL|BDNF|CXCL12|ISLR2|CRTC1|NEGR1|RNF6|CSMD3|PLXNA4|NPTN|SNAP25|STX1B|FN1|HSPA5|EPHA7|DPYSL3|EPHB3|SE…	GJB2_cell|SCN9A_cell|SCN9A_tcga	PTPN9|CYFIP1|SEMA6B|STK24|PTPRG|KIF13B|VLDLR|ITPKA|SEMA7A|SEMA3E|SEMA6D|POU3F2|SDC2|NOVA2|NEDD4|TOX|NRCAM|KDM1A|PPFIA2|PRRX1|CRTC1|SEMA3C|DIXDC1|RNF6|NPTN|HSPA5|EPHB2|CXCL12|ROBO2|SERPINI1|PTPRF|UST|SEMA4B|SEMA6C|CX3CL1|SEMA4C|KANK1|EPHB3|CTNNA2|SFRP1|GDI1|NR2F1|VEGFA|SEMA5A|NEFL|TIAM1|HGF|GOLGA4|SLIT2|NTNG1|PTPRD|CDH4|SCN1B|L1CAM|ULK1|PLXNB1|SEMA4G|TRPV2|DNM3|WNT3|NFE2L2|EPHA3|EHD1|SEMA5B|NTN1|K…		GOLGA4|TNIK|CDH4|WNT5A|PLXNC1|NEFL|SEMA3B|DPYSL3|KATNB1|MAP1B|NEGR1|APOE|PLXNA4|MBP|EPHB2|SKIL|ARC|CAMK1D|CUX1|AKT1|BDNF|TRPC5|MAP2|HECW1|SYNGAP1|KIF1A|ROR1|METRN|SEMA3E|FAT3|NTNG1|CNTN1|ANKRD27|PLXNB3|TSKU|PLXNA3|NR2E1|SEMA4G|CFL1|LIMK1|NGEF|CRABP2|MAP2K2|CAPRIN2|SARM1|NOVA2|EFNA1|TMEM106B|PAK3|PTPRS|SEMA6B|CNR1|ISLR2|RUFY3|AVIL|XK|DKK1|FN1|PRRX1|GPC2|BRSK2|SHOX2|EPHA7|SCN1B|LRP8|DGKG|TUBB2B|CSM…	ATP8A2|PACSIN1|SNAP25|LRRC7|FSTL4|RTN4RL1|ISLR2|NEFL|CDKL5|SLIT2|ENC1|AVIL|TBR1|FGF13|PAK3|KIAA0319|SERPINI1|STX1B|ZNF365|PAK1|SFRP1|INPP5F|PPFIA2|L1CAM|STMN2|HECW1|NCS1|DNM3|RELN|SRCIN1|CNTN2|SFRP2|SEMA4A|CUX2|CHN1|XK|NGEF|CAMK1D|SEMA4D|ROR2|NEGR1|ATOH7|SLC39A12|FEZF2|MCF2|SEMA6B|DKK1|CSMD3|DAB1|CDH4|SHANK3|EPHA7|IL1RAPL1|ITPKA|RTN4RL2|MAG|KNDC1|KIF1A|SEZ6|YWHAH|CHRNB2|BCL11A|ELAVL4|SEMA4F|TRIM6…
GOBP_NEGATIVE_REGULATION_OF_NEURON_PROJECTION_DEVELOPMENT	GOBP_NEGATIVE_REGULATION_OF_NEURON_PROJECTION_DEVELOPMENT	0.00166515	142	SEMA6B|SEMA3E|PTPN9|EPHB2|SEMA7A|SLIT2|SEMA6D|PTPRG|DNM3|WNT5A|RTN4RL1|SEMA3C|KIAA0319|FSTL4|RNF6|STX1B|EPHA7|DPYSL3|SEMA4D|SEMA4G|SEMA6C|SEMA3B|DAB1|KANK1|SEMA4B|SEMA4C|DKK1|TSKU|MBP|ZNF365|APOE|GDI1|MAP2|NR2F1|SEMA5A|SEMA5B|WNT3|ULK1|NGEF|ARHGAP4|SEMA4A|NTN1|DCC|FGF13|LRIG2|SPP1|SYNGAP1|INPP5F|TSC1|KREMEN1|DAB2|NEU4|EFNA1|STMN2|SEMA3D|SEMA6A|NLGN1|FAT3	SCN9A_tcga				FSTL4|RTN4RL1|SLIT2|FGF13|KIAA0319|STX1B|ZNF365|INPP5F|STMN2|DNM3|SEMA4A|NGEF|SEMA4D|MCF2|SEMA6B|DKK1|DAB1|EPHA7|RTN4RL2|MAG|BCL11A|SEMA4F|SPOCK1|RTN4R|EFNB3|SEMA3C|MBP
GOBP_NEURAL_CREST_CELL_DIFFERENTIATION	GOBP_NEURAL_CREST_CELL_DIFFERENTIATION	0.011777815	97	SEMA6B|SEMA3E|JAG1|CORO1C|SEMA7A|SEMA6D|SFRP1|RADIL|SEMA3C|TCOF1|PHACTR4|SNAI2|FN1|SEMA4D|RDH10|SEMA4G|SEMA6C|SEMA3B|MEF2C|SEMA4B|SEMA4C|ANXA6|HAND2|MAPK1|SEMA5A|CITED2|SEMA5B|SOX11|WNT10A|SOX8|FAM172A|CDH2|SEMA4A|SHH	GJB2_cell	CORO1C|JAG1|SEMA6B|SEMA7A|SEMA3E|SEMA6D|RADIL|SEMA3C|SEMA4B|SEMA6C|SEMA4C|SFRP1|SEMA5A|ANXA6|MEF2C|CITED2|FAM172A|SEMA4G|SEMA5B|SEMA4D|RDH10|CDH2|HAND2|SNAI2|KBTBD8|SOX8|NRP2|ALDH1A2|SOX11|HIF1A|SEMA6A|EFNB1|CDC42|EXT1|OVOL2|PITX2|SEMA3D|ACVR1|OTUD5
GOBP_ORGANIC_ACID_TRANSPORT	GOBP_ORGANIC_ACID_TRANSPORT	0.042499676	326	SLC38A5|DRD2|SLC6A6|SLC7A5|P2RX7|NTSR1|MAP2K6|SLC13A5|SLC36A1|RGS4|SLC25A13|CPT1A|SLC38A11|SLC38A1|SLC7A11|SLC23A2|ABAT|SLC38A4|SLC26A9|PPARD|SLC7A14|SLC17A8|PLA2R1|SLC17A7|PTGES|SLC6A20|ACSL5|SFXN5|SLC15A4|ANXA1|SLC43A3|SLC27A4|SLC25A10|XK|SLC6A7|THBS1|LRRC8A|SLC36A4|SLC26A2|SNCA|PMP2|SLC6A17|SLC6A13|APOE|SLC27A1|STXBP1|ABCB1|SLC26A7|SLC7A4|CROT|SLC6A9|ABCC5|SLC25A22|GRM2|AKR1C1|SLC27A3|SLC27A2|…	SCN9A_tcga				SLC6A7|SNCA|SLC6A17|SLC17A7|SLC7A4|STXBP1|SLC7A14|RGS4|SLC38A4|SLC6A15|SLC32A1|SLC6A20|SLC26A8|SLC27A2|SLC13A5|SYT4|HRH3|PLA2R1|SLC22A6|PTGES|PLA2G2C|NTSR1|GRM2|FABP4|SLC17A6|GRM1|SLC26A7|SLC10A4|XK|AKR1C1|SLC6A13|NMB|FABP6|SLC27A6|LRP2|SLC1A1|GRM7|THBS1|APBA1|HTR1B|SLC1A6|SLC16A8|CACNB4|RBP5|SLC38A5|SLC7A2|TRPC4|CEACAM1|EDN1|SLCO1A2|FABP7|NTRK2|SLC25A22|TRH|AKT2|SLC6A6|SLC16A11|CD36|SLC47A1|SLC6…
GOBP_CELL_GROWTH	GOBP_CELL_GROWTH	3.10E-05	496	IGFBP3|GOLGA4|CDH4|SYT1|PPP3CB|SEMA6B|EPB41L5|SEMA3E|MAP2K4|MAPKAP1|EIF4G2|CYFIP1|CDKN1B|EPB41L3|SEMA7A|TGFBR2|ESR2|SLIT2|SEMA6D|RGS4|CHPT1|SLIT3|HYAL1|NRCAM|SFRP1|SLC23A2|WNT5A|TMEM97|KRT17|PPARD|SEMA3C|PPP1R9B|L1CAM|KIAA0319|BCL2|FSTL4|IGF1|IGFBPL1|ADAM10|VGLL4|AURKA|BDNF|CXCL12|RERG|ISLR2|RNF6|TFRC|ST8SIA2|PLXNA4|PRKCQ|AKAP6|RASAL1|FN1|EPHA7|SEMA4D|INHBA|SERTAD3|SEMA4G|SEMA6C|SORBS2|EGFR|CDKN2…	GJB2_cell|SCN9A_tcga	EPB41L5|MAPKAP1|EIF4G2|CYFIP1|CDKN1B|MAP2K4|SEMA6B|CHPT1|PPP3CB|SLC23A2|SEMA7A|HYAL1|SEMA3E|PPARD|SEMA6D|TMEM97|TGFBR2|PPP1R9B|NRCAM|VGLL4|SYT1|SEMA3C|IGFBP3|AURKA|TFRC|ADAM10|IGFBPL1|RNF6|CXCL12|AKAP6|SLIT3|SEMA4B|SEMA6C|CACNG7|SEMA4C|KIF14|PRKCQ|TGFBR1|CTTN|HDAC6|SFRP1|GDI1|PTPRJ|VEGFA|ESR2|PRMT2|SEMA5A|GOLGA4|DDR1|SLIT2|SMAD3|DCUN1D3|CDH4|EGFR|SERTAD3|L1CAM|ULK1|PAK4|SEMA4G|EXOSC9|TRPV2|PLCE1|…			RASAL1|KRT17|SYT1|CPNE9|CPNE6|FSTL4|PAK6|ISLR2|RGS4|EMX1|SH3GL2|CDKL5|SLIT2|FGF13|INHBA|KIAA0319|RIMS1|RIMS2|SYT4|SFRP1|L1CAM|EPB41L3|ENPP1|PRKCZ|SFRP2|SEMA4A|SLIT3|SORBS2|CLSTN3|WASF1|SEMA4D|RERG|PPP3CB|SEMA6B|SLC44A4|TSPYL2|CDH4|NANOS1|UNC13A|EPHA7|NRG3|CYFIP2|SPAG6|CDKN2C|GREM1|CDKN2D|MUC12|MAG|SPHK1|BCL11A|OLFM1|MAP2K4|SEMA4F|SPOCK1|DCBLD2|SOCS2|RTN4R|PTK2B|GATA4|FRZB|EGFR|LGI1|SEMA3C|PSRC1|H…
GOBP_SYNAPTIC_VESICLE_EXOCYTOSIS	GOBP_SYNAPTIC_VESICLE_EXOCYTOSIS	0.003783915	112	DRD2|PCLO|SYT1|P2RX7|STX1A|CALM3|RAB3A|DOC2A|PIP5K1C|CPLX1|SYN1|NAPB|PRKCG|STXBP5|RIMS3|PRKCB|SNAP25|STX1B|SNPH|ADCY1|ERC2|SYT5|SNCA|SYP|STXBP1|CNR1|DRD1|DOC2B|GRIN3A|CADPS2|PPFIA3|CPLX2|HTR2A|RIMS2|UNC13A|UNC13C|CHRM2|ADORA2B|RIMS1|SYT4|APBA1	SCN9A_tcga				PRKCG|PRKCB|NAPB|SYN1|SYT1|SYT5|SNCA|DOC2B|SNAP25|PCLO|STXBP1|DRD1|ERC2|GRIN3A|HTR2A|DOC2A|UNC13C|CPLX2|SYP|RAB3A|STX1A|RIMS1|OTOF|STX1B|RIMS2|RIMS3|SYT4|STXBP5
GOBP_DENDRITE_DEVELOPMENT	GOBP_DENDRITE_DEVELOPMENT	9.03E-05	237	TNIK|PPFIA2|EPHB2|CYFIP1|ITPKA|VLDLR|CAMK1D|PACSIN1|SDC2|DNM3|SDK1|KIF1A|MAP1A|PPP1R9B|HECW1|NEDD4|KIAA0319|MINK1|FSTL4|CPEB3|CRTC1|CSMD3|SLC12A5|CTNND2|EPHB3|SEMA4D|MAPK6|MEF2C|MAP1B|DAB1|PTPRD|SULT4A1|PAK3|CTNNA2|CDKL5|ZNF365|APOE|NLGN2|HDAC6|MAP2|ARC|CELSR2|CAMK2A|MAPK8IP2|GRIN3A|IGF2BP1|ANKRD27|YWHAH|PAK4|NGEF|DOCK10|CHRNB2|MAP6|NTN1|DCC|EZH2|CRKL|SHANK1|NR2E1|CAMK1|SYNGAP1|GRIP1|TANC2|DPYSL5…	GJB2_cell|SCN9A_tcga	CYFIP1|VLDLR|ITPKA|SDC2|NEDD4|PPP1R9B|SDK1|MINK1|PPFIA2|CRTC1|EPHB2|CTNND2|MAPK6|MAP1A|EPHB3|CTNNA2|HDAC6|NLGN2|CELSR2|MEF2C|PTPRD|PAK4|DNM3|NTN1|KIAA0319|SEMA4D|TNIK|TANC2|DPYSL5|DHX36|CAMK1|ABI1|SLC11A2|DCC|EZH2|DAB1|KIF1A|CAMK1D|CRKL|MAP6|CSMD3|NTN5|NLGN1|DOCK10|YWHAH|FARP1|MAPKAPK5|PARP6|PDLIM5|GPR37|CPEB3|DBN1|PACSIN1|MAPK8IP2|ANKRD27|MEF2A|FSTL4|ID1|ZNF365|PRMT3|CDC20|CHRNB2|RAP2A|LAMC2|CDC…			SULT4A1|PACSIN1|SLC12A5|FSTL4|CAMK2A|GRIN3A|CDKL5|CPEB3|PAK3|KIAA0319|SHANK1|GRIP1|ZNF365|PPFIA2|HECW1|DNM3|RELN|SRCIN1|CUX2|MAPK8IP2|NGEF|MAP1A|CAMK1D|SEMA4D|FEZF2|MCF2|CSMD3|DAB1|SHANK3|ACTL6B|IL1RAPL1|ITPKA|KNDC1|KIF1A|SEZ6|YWHAH|HPRT1|DLG4|MEF2C|CHRNB2|BCL11A|ELAVL4|TMEFF1|PHACTR1|CDK5R1|RAB17|HECW2|VLDLR|IQSEC1|RAPGEF2|IGF2BP1|SLITRK5|DCDC2|TPBG|MAP6|NR2E1|PTPRD
GOBP_CALCIUM_ION_REGULATED_EXOCYTOSIS	GOBP_CALCIUM_ION_REGULATED_EXOCYTOSIS	0.000549909	66	SYT1|PPP3CB|STX1A|RAB3A|DOC2A|SYN2|SCAMP5|SYT6|SYT11|RIMS3|STX1B|KCNB1|SYT5|STXBP1|SYT13|DOC2B|CADPS2|RAPGEF4|ARHGAP17|BAIAP3|RIMS2|UNC13A|UNC13C|TRPV6|RIMS1|CDK5R2|SYT4|CACNA1I|REST|HYAL3|VAMP7|CACNA1G|SYT9|UNC13B	SCN9A_tcga				SYN2|SYT1|SYT5|SYT13|DOC2B|STXBP1|DOC2A|UNC13C|RAB3A|STX1A|RIMS1|TRPV6|STX1B|RIMS2|RIMS3|SYT4|SYT9|RAPGEF4|CACNA1I|SYT7|PPP3CB|UNC13A|CDK5R2|VAMP2|CACNA1G|SYT12|BAIAP3
GOBP_REGULATION_OF_EXOCYTOSIS	GOBP_REGULATION_OF_EXOCYTOSIS	0.005067111	215	DRD2|PCLO|SYT1|ATP13A2|RAB27A|STX1A|CALM3|RAB3A|DOC2A|CPLX1|SYN1|F2RL1|VSNL1|GATA2|SCAMP5|CLASP2|PRKCG|SYT6|STXBP5|SYT11|RIMS3|PRKCB|ANXA1|RAB13|STX1B|HAP1|SNX4|KCNB1|LGI3|ADCY1|CHMP6|SYTL4|STAM|FER|SYT5|SNCA|SYP|STXBP1|CNR1|SYT13|DRD1|RAB3D|RAB2B|DOC2B|RAB3C|GRIN3A|VAMP8|CADPS2|GAB2|RAPGEF4|CPLX2|BAIAP3|HTR2A|SDC4|RIMS2|HMOX1|TRPV6|CHRM2|ADORA2B|CDK5R2|STXBP6|SYT4|APBA1|CACNA1I|REST|HYAL3|VAMP7|…	SCN9A_tcga				PRKCG|PRKCB|SYN1|SYT1|SYT5|SNCA|SYT13|DOC2B|RAB3C|PCLO|STXBP1|VSNL1|DRD1|GRIN3A|HTR2A|DOC2A|CPLX2|SYP|RAB3A|STX1A|STXBP6|TRPV6|STX1B|RIMS2|RIMS3|SYT4|STXBP5|SYT9|LGI3|RAPGEF4|CACNA1I|CPLX1|STXBP5L|CHRM2|SYT7
GOBP_PEPTIDYL_SERINE_MODIFICATION	GOBP_PEPTIDYL_SERINE_MODIFICATION	0.015202227	332	IL11|CD44|SPOCK2|AKAP9|HIPK2|CLSPN|NEK7|AKT3|MAPKAP1|GALNT3|TGFBR2|RAF1|CAMK1D|LATS2|CAV1|PRKACA|WNT5A|MAPKAPK2|MAPK9|LATS1|MAPK14|MGAT5B|PKD1|BCL2|LIF|GALNT1|STK38|PARK7|PTGS2|PRKCG|AURKA|PBK|CDK1|BDNF|FNIP2|TFRC|PRKCQ|PRKCB|TSSK6|ROCK2|HIPK4|RPS6KA4|EGFR|DCLK2|HIPK3|RPS6KA2|PLK2|VEGFA|PRKCZ|IL6|CDK2|BAX|DKK1|SNCA|MAST4|TGFBR1|DYRK1B|DMD|GALNT2|VRK3|HDAC6|CAMK4|TTBK1|MAST3|MAPK1|GPD1L|HGF|PKN3|C…	combined
GOBP_PHENOL_CONTAINING_COMPOUND_METABOLIC_PROCESS	GOBP_PHENOL_CONTAINING_COMPOUND_METABOLIC_PROCESS	0.000624813	111	DRD2|GCH1|SLC7A11|ABAT|WNT5A|ZEB2|BCL2|PARK7|GRIN2A|DIO2|DAO|INSM1|BTBD9|CDH3|MAOB|RAB38|SNCA|MOXD1|HAND2|SULT1A3|DRD1|SNCB|EPAS1|OPN3|TYRP1|SLC16A10|COMT|CHRNB2|NPY|HDC|CRYM|CTSB|KL|TGFB2|MC1R|SLC16A2|SLC24A5|MAOA|NR4A2|ALDH2|PNMT|SLC1A1|TG|GPR37|OCA2|PDE1B|DUOX1|SNCAIP|ATP7A|CTSK|CITED1|GCNT4|DRD4|FOXE1|HPRT1	combined
GOBP_TELENCEPHALON_DEVELOPMENT	GOBP_TELENCEPHALON_DEVELOPMENT	8.65E-05	257	DRD2|COL3A1|NEFL|KIRREL3|CHD7|SEMA6B|RFX4|NDE1|EPHA5|EPHB2|BTG2|SEMA7A|NRGN|SLIT2|FOXG1|POU3F2|SLIT3|PLCB1|SLC7A11|TACC1|TRA2B|WNT5A|TACC3|RTN4RL1|GSX2|GLI3|PPP1R9B|DIXDC1|SYNE2|KDM1A|ROBO2|NF2|CXCL12|SIX3|PLXNA4|EPHB3|BMP2|INHBA|SCN5A|EGFR|DCLK2|KIF14|SECISBP2|TRAPPC9|DAB1|BAX|RARB|SKI|TSKU|HTR6|ASCL1|AQP1|DLX2|DRD1|ID4|OGDH|NEUROD6|ALDH1A3|HTR5A|SLC8A1|IGF2BP1|EFNA2|NUMBL|EMX1|CDH2|SLC32A1|UCHL…	GJB2_cell|SCN9A_tcga	NDE1|EPHA5|SEMA6B|BTG2|TRA2B|SEMA7A|CHD7|TACC1|GLI3|POU3F2|PLCB1|DRD2|PPP1R9B|KIRREL3|KDM1A|NF2|COL3A1|DIXDC1|EPHB2|CXCL12|ROBO2|SLIT3|SECISBP2|SIX3|DCLK2|SKI|RFX4|EPHB3|KIF14|BAX|FOXG1|TRAPPC9|NEFL|GSX2|SLIT2|ASCL1|EGFR|NRGN|UCHL5|NUMBL|ATF5|BMP2|AQP1|DLX2|CDH2|NUMB|TSC1|TSKU|DLX1|EZH2|DAB1|FUT10|CRKL|EZH1|OGDH			DRD1|HTR6|HTR5A|RTN4RL1|NEUROD6|NRGN|EMX1|NEFL|TACC3|SLC32A1|SLIT2|TBR1|FGF13|INHBA|CNTNAP2|RELN|CNTN2|LHX6|FOXP2|SLIT3|COL3A1|AGTPBP1|ALDH1A3|FEZF2|DMRTA2|SEMA6B|KIRREL3|NPY|DAB1|SHANK3|SCN5A|NRG3|CDK5R2|ATP1A3|KCNA1|HPRT1|ANXA3|DLX2|PAX6|RTN4R|PHACTR1|DIXDC1|CDK5R1|EGFR|SIX3|GSX2|IGF2BP1|SLITRK5|DNAH5|NTRK2|CDK6|POU3F2|PAX5|KAT2A|NRG1|BCAN|NR2E1|ERBB4|FOXP1|DLX1
GOBP_NERVE_DEVELOPMENT	GOBP_NERVE_DEVELOPMENT	0.038661024	84	NGFR|CHD7|VCAM1|GABRA5|DICER1|NTRK1|EPHB2|NAV2	combined
GOBP_DEVELOPMENTAL_MATURATION	GOBP_DEVELOPMENTAL_MATURATION	0.005330856	303	AXL|NEFL|FGFR3|EREG|TYMS|CEND1|FBXO5|RAB3A|RBPJ|RUNX2|CDH5|NRCAM|PRKACA|WNT5A|SEZ6L2|BFSP1|KDR|KDM1A|BCL2|IGF1|GATA2|PTPRN|SRRM4|AURKA|WNT10B|RAC3|SYBU|SIX3|TMEM79|ABHD2|BMP2|SEMA4D|BRCA2|ADAMTS12|EBP|CDH3|DCHS1|KCNB1|KIF14|RPS6KA2|RAB38|VEGFA|MAP1B|CX3CL1|CBFB|NTN4|PDE3A|RND1|SEZ6L|NOM1|ASCL1|G6PD|SYP|EPHA8|STXBP1|PPP2R1A|TRIP13|B4GALT6|EPAS1|DAG1|FERMT1|PLXNB1|SOX8|BAIAP3|SPTBN4|ANKRD27|FEM1B|R…	SCN9A_tcga				SRRM4|EPHA8|WNT10B|PTPRN|STXBP1|EREG|NEFL|UNC13C|SYP|RAB3A|SLC26A8|SHANK1|CNTNAP2|RELN|CABYR|CNTN2|LHX6|NEUROD2|SEMA4D|B4GALT6|BFSP1|KCNIP2|MSX2|PGR|PHOSPHO1|ACTL6B|UNC13A|CDK5R2|GHRHR|SOX10|GREM1|SEZ6|DLG4|ROPN1L|BCL11A|FGFR3|CEND1|BAIAP3|EDNRB|PTK2B|PALM|CDK5R1|NR4A2|CDH3|ADAMTS12|RUNX2|KCNB1|SIX3|EDN1|KCNE1|SNX10|BCAN|SPTBN4|MAP1B|NKX6-1|IL15|CAMK2B|PLD6|TDRD6|HOXB13|IGSF21|CCL19
GOBP_CENTRAL_NERVOUS_SYSTEM_NEURON_DEVELOPMENT	GOBP_CENTRAL_NERVOUS_SYSTEM_NEURON_DEVELOPMENT	0.033161528	85	DRD2|SEMA3E|EPHB2|BTG2|NOVA2|SLIT2|FOXG1|GATA2|RAC3|PLXNA4|EPHB3|SCN1B|DCLK2|SECISBP2|EPHB6|TSKU|ASCL1|MAP2|DRD1|OGDH|B4GALT6|SPTBN4|MAPT|CHRNB2|SLC4A10|DCC|NPY|NR2E1|NRP2|FEZF2|LHX6|NR4A2|CNTN2|SPG11|ADARB1|ATP7A|EPHB1|NRP1|HPRT1|GBA2|AGTPBP1|PLXNA3|CDH11	combined
GOBP_OVULATION_CYCLE_PROCESS	GOBP_OVULATION_CYCLE_PROCESS	0.026245233	51	PLEKHA1|EREG|MAP2K6|PDGFRA|SLIT2|SLIT3|PTPRN|ROBO2|SGPL1|BMPR1B|CASP2|AMH|HSPA5|INHBA	combined
GOBP_REGULATION_OF_CELL_MORPHOGENESIS	GOBP_REGULATION_OF_CELL_MORPHOGENESIS	0.011661889	311	SYT1|CD44|SEMA3E|RAC1|RHOB|MYL12A|EPHB2|CYFIP1|ITPKA|CORO1C|CDC42SE2|EPB41L3|FAM171A1|ATP10A|PLXNC1|FITM2|ITGB1BP1|SLC23A2|WNT5A|CCL2|KDR|NTNG1|ITGB3|RAC3|SPRY4|HEXB|RDX|EZR|PLXNA4|SH3D19|RASAL1|ANXA1|CCL24|LARP4|FN1|TBCCD1|TRIOBP|SEMA4D|ARHGEF7|F11R|BAMBI|DVL3|WDR1|VEGFA|CACNG7|KANK1|PTPRD|RND1|PAK3|ARPC2|CDKL5|HAS2|CPNE9|BRWD1|CPNE6|CLDN4|FBLN1|ARC|TACSTD2|RREB1|PKP2|FGD6|DAG1|PLXNB3|PLXNB1|SHR…	combined
GOBP_SIGNAL_RELEASE	GOBP_SIGNAL_RELEASE	3.90E-08	472	IL11|ABCA1|DRD2|PCLO|NOS2|CHD7|SYT1|PPP3CB|GRM4|P2RX7|MAP2K6|EPHA5|STX1A|ADRA2B|CALM3|MCTP2|RAF1|RAB3A|ACVR2B|CPT1A|MIDN|DOC2A|SNCG|SFRP1|PIP5K1C|ABAT|CPLX1|SYN1|PPARD|F2RL1|VSNL1|NR1D1|SYN2|NAPB|LIF|PTPRN|PTGES|PCSK5|PARK7|PTGS2|PRKCG|RASL10B|CXCL12|SYT6|F2R|STXBP5|ACVR1C|SYT11|CRY2|RIMS3|PRKCB|SNAP25|KCNA5|ANXA1|UCP2|STX1B|POMC|INHBA|SNX4|PCK2|SNPH|MAOB|KCNB1|ADCY1|MEF2C|LRRC8A|SYTL4|IL6|ERC2|L…	GJB2_cell|SCN9A_tcga	ABCA1|EPHA5|RAF1|IL11|PPP3CB|P2RX7|CHD7|PPARD|MIDN|ABAT|MAP2K6|DRD2|ACVR2B|PARK7|F2RL1|SYT1|CALM3|UCP2|ANXA1|SYT11|STX1A|CRY2|CXCL12|PCK2|LRRC8A|MAOB|SYTL4|SNX4|SOX4|SFRP1|LIN7A|NLGN2|TACR1|SIDT2|PCSK5|SNPH|ADCY1|POMC|CAPN10|RAB3A|RASL10B|MEF2C|LIF|ADRA2B|KDM5B|CYB5R4|KCNB1|PIP5K1C|NOS2|CPLX1|RFX3|AQP1|PASK|BMP6|ACVR1C|GRM4|SLC25A22|ADORA2B|STXBP5|SLC30A1|CADPS2|ILDR2|FZD4|UBE2Q1|ADM|VAMP7|SPP1|V…			SYN2|PRKCG|KCNA5|PRKCB|NAPB|SYN1|SYT1|SNCG|SYT5|SNCA|SYT13|DOC2B|SNAP25|PCLO|PTPRN|STXBP1|CAMK2A|VSNL1|DRD1|MCTP2|ERC2|GRIN3A|RBP4|HTR2A|DOC2A|UNC13C|CPLX2|SLC32A1|SYP|RAB3A|IL11|GRM4|STX1A|CHGA|INHBA|GPR68|RIMS1|TRPV6|OTOF|VIP|STX1B|RIMS2|RIMS3|SYT4|STXBP5|ADRA2B|SFRP1|NOS2|HRH3|SYT9|CRHBP|RAPGEF4|ACVR1C|PRKCE|IL6|PTGES|CPLX1|CHRM2|SYT7|GRM2|OPRK1|ADCY5|NMB|GLP1R|PPP3CB|CACNB2|SYN3|ADCYAP1|SLC44…
GOBP_ACTIN_FILAMENT_BASED_MOVEMENT	GOBP_ACTIN_FILAMENT_BASED_MOVEMENT	0.049254592	134	STC1|EPB41L5|AKAP9|ANK2|FNBP1L|KCNE4|GJC1|CTNNA3|CAV1|KCNJ2|SYNE2|NUP155|RYR2|CACNA2D1|KCNA5|MYO5C|MYO1D|SCN1B|SCN5A|EPDR1|GATA4|LIMCH1|MYO1B|MYO7A|GPD1L|SCN3B|WASF2|PKP2|NOS1AP|MYO5A|KCND3|SCN2B|FGF13|KCNE1|KCNJ3|DSG2|SCN4B|RANGRF|MYO6|CACNA1G|DSP|MYO1G|CACNB2|PDE4B|SNTA1|MYO7B|WAS|DSC2|MYO15A|RNF207|CACNA1C|MYH10|KCNH2|ADORA1|MYH3|PDPN|FGF12|MYO1F|TPM1|MYLK2|GJA5|MYO1E|ACTA2|MYH9|SGCD	SCN9A_tcga				KCNA5|RYR2|SCN3B|SCN2B|FGF13|KCNJ3|STC1|CACNA2D1|CACNA1C|PKP2|MYO15A|CACNB2|NOS1AP|SCN5A|SGCD|MYO1D|CACNA1G|MYO5A|MYO7B|RNF207|GJA5|MYLK2|GATA4|SCN1A|DSC2|FGF12|SUN2|KCNE1|DSP|PDE4B|MYH14|PLN|BIN1|MYO5C|EMP2|GSN|CTNNA3|KCNE4|SCN1B|MYO1G|SCN4B
GOBP_REGULATION_OF_ENDOCYTOSIS	GOBP_REGULATION_OF_ENDOCYTOSIS	0.000277342	212	SERPINE1|AXL|DRD2|ABCA13|PPP3CB|DLL1|DNAJC6|RAC1|PACSIN2|PCSK9|CALM3|APLN|CAV1|ABCA2|VPS28|RAB5C|HIP1|PACSIN1|WNT5A|ANKRD13A|F2RL1|GATA2|SCAMP5|ITGA2|SLC17A7|ABCA7|ITGB3|NEU3|SYT11|STX1B|RSPO1|BTBD9|CALY|BMP2K|PIK3CB|APPL2|RIN3|LRRTM2|SMPD1|VAMP4|VEGFA|EPHA3|DKK1|SNCA|HPCA|CLIP3|APOE|EHD4|ITGAV|ANO6|CDH13|ARC	combined
GOBP_PROTEOGLYCAN_BIOSYNTHETIC_PROCESS	GOBP_PROTEOGLYCAN_BIOSYNTHETIC_PROCESS	0.002181805	62	CHST15|CHSY1|SLC2A10|IGF1|XYLT2|CYTL1|BMPR1B|B3GAT3|CHPF|HS3ST3B1|UST|CANT1|GAL3ST4|HS6ST1|HS3ST1|CHST7|HS3ST3A1|DSEL|HS3ST5|HS3ST2|CHPF2|TCF7L2|CHST11|CHSY3|CHST3|HS3ST4	GJB2_cell	CHSY1|SLC2A10|XYLT2|B3GAT3|CHPF|CYTL1|CANT1|UST|HS6ST1|DSEL|GAL3ST4|CHST7|CHPF2|HS3ST1|CHST11|IGF1|CHST3|CHST15
GOBP_NEGATIVE_REGULATION_OF_WNT_SIGNALING_PATHWAY	GOBP_NEGATIVE_REGULATION_OF_WNT_SIGNALING_PATHWAY	0.006911965	175	EGR1|NXN|GRB10|LATS2|LMBR1L|IGFBP6|CAV1|SFRP1|WNT5A|LATS1|MAPK14|GLI3|HECW1|WWTR1|VGLL4|APCDD1|SNAI2|RNF43|EMD|DKK3|ALPK2|BMP2|SOSTDC1|TLE1|DKK1|TSKU|APOE|HIC1|SFRP5|IGFBP4|SOX13|TLE2|APCDD1L|SOST|DACT1|TMEM64|FERMT1|SFRP2|DKK2|TCF7L2|NPHP3|CDH2|BARX1|RBMS3|WNT11|SHH|APC2|RNF213|SOX30|PTPRU|NFATC1|KREMEN1|DAB2|FZD4|APC|GPC3|NKX2-5|FOXO1|RUVBL2|LRP1|FRZB|WIF1|FGF9|ANKRD6|FRMD8|CITED1|TLE6|SOX2|DDI…	GJB2_tcga		IGFBP6|APCDD1L|SNAI2|DKK1|PTPRU|SFRP2|SHH|WWTR1|LATS2|DAB2|BARX1|FRZB|DKK2|CAV1|SOSTDC1|GPC3|IGFBP4|EGR1|SFRP4|IGFBP1|MESP1|FZD1|BICC1|FERMT1
GOBP_COLLAGEN_FIBRIL_ORGANIZATION	GOBP_COLLAGEN_FIBRIL_ORGANIZATION	4.48E-05	64	COL1A2|ADAMTS14|COL3A1|LOXL1|COL2A1|COL11A1|EMILIN1|COL1A1|DDR2	GJB2_tcga|SCN9A_cell|SCN9A_tcga		LOXL1|COL1A2|LUM|ADAMTS14|COL1A1|COL2A1|COL5A1|ADAMTS2|LOX|COL3A1|COL11A2|COL12A1|LOXL2|SFRP2|CYP1B1|COL5A3|EMILIN1|ADAMTS12|COL5A2|MMP11	COL1A2|ADAMTS14|AEBP1|COL2A1|COL5A3|COL1A1|P4HA1|EMILIN1|COL3A1|LOX|COL14A1|COL13A1|COL12A1|COL5A1|TGFB2|COL11A1	TLL1|COL2A1|SFRP2|COL5A1|CYP1B1|COL3A1|MMP11|COL1A1|COL13A1|ADAMTS2|TLL2|LOXL4|GREM1|COL11A1|COL1A2|COL12A1|ADAMTS12|LOXL2|LUM|LOXL1|TNXB
GOBP_REGULATION_OF_OSSIFICATION	GOBP_REGULATION_OF_OSSIFICATION	0.004508441	121	VDR|P2RX7|DHRS3|DDR2|CSF1|CHSY1|SGMS2|ACVR2B|RBPJ|LTBP3|RUNX2|SFRP1|WNT5A|MAPK14|ACVR2A|BCL2|TFAP2A|ECM1|WNT10B|BMPR1B|OSR1|BMP2|BMP2K|MEF2C|NBR1|DKK1|TACR1|ATP2B1|FBN2|ANO6|MAPK1|SOST|SMAD3|SMAD6|SOX11|SLC8A1|SIX2	GJB2_tcga		VDR|ECM1|SGMS2|RUNX2|DKK1|EGR2|FAM20C|OMD|MGP|PTGER4|TPH1|SIX2|ALOX5|TGFB1|ENPP1|ISG15|ACVR2B|TWIST1|CYP27B1|CHSY1|DDR2|BMP6
GOBP_NEGATIVE_REGULATION_OF_CELL_GROWTH	GOBP_NEGATIVE_REGULATION_OF_CELL_GROWTH	0.000282366	188	SEMA6B|SEMA3E|CDKN1B|SEMA7A|ESR2|SLIT2|SEMA6D|RGS4|SLIT3|HYAL1|SFRP1|WNT5A|PPARD|SEMA3C|PPP1R9B|KIAA0319|BCL2|FSTL4|VGLL4|RERG|RNF6|EPHA7|SEMA4D|INHBA|SERTAD3|SEMA4G|SEMA6C|CDKN2C|SEMA3B|SEMA4B|SEMA4C|PTPRJ|DCUN1D3|G6PD|ENO1|MAP2|SEMA5A|PPP2R1A|SMARCA2|SEMA5B|SMAD3|DCBLD2|SFRP2|WNT3|ULK1|ARHGAP4|CDKN2D|SEMA4A|ENPP1|WNT11|CRLF3|OSGIN2|NTN1|DCC|FGF13|SPP1|TSPYL2|IP6K2|DAB2|TGFB2|PPARA|SIPA1|BST2|SP…	combined
GOBP_REGULATION_OF_BMP_SIGNALING_PATHWAY	GOBP_REGULATION_OF_BMP_SIGNALING_PATHWAY	0.019166807	111	HIPK2|CRB2|RBPJ|CDH5|SFRP1|WNT5A|KDR|SKIL|ZNF423|FBN1|GDF5|GREM2|BAMBI|SOSTDC1|TWSG1|GATA4|DKK1|SKI|CRIM1|SFRP5|SOST|SMAD6|SCUBE3|SOX11|SFRP2|PCSK6|NUMA1|DLX1|RNF165|SULF1|ILK|SMURF2|ITGA3|FST|FSTL1|XIAP|GPC3|UBE2O|NBL1|HTRA3|HOXA13|BMPR2|TFAP2B|FOXD1|FSTL3|HES5|PPARG|CHRDL2|BMP4|MSX2|BMPER|LEMD3|LRP2|FZD1|VWC2|NOG|TOB1	GJB2_tcga		ITGA3|FST|CHRDL2|GATA4|DKK1|SFRP2|SULF1|FBN1|HOXA13|SOSTDC1|GPC3|FSTL3|SFRP4|FZD1|HES5|FSTL1|ENG|ACVRL1|CRIM1|CDH5|RNF165|SFRP5|TFAP2B
GOBP_MAMMARY_GLAND_DEVELOPMENT	GOBP_MAMMARY_GLAND_DEVELOPMENT	0.026466907	138	SLC29A1|CCND1|VDR|HOXB9|PTCH1|PHB2|CSF1|TGFBR2|HOXA9|APLN|CAV1|NME1|WNT5A|LATS1|GLI3|NFKB1|ITGA2|AREG|BRCA2|IQGAP3|SOSTDC1|VEGFA|WNT7B|NCOR2|BAX|RXFP1|OAS2|MAPK1|RREB1|LRP5L|DDR1|KDM5B|HK2|WNT3|BCL2L11|NTN1|TBX2|STAT5B|AKT1|ATP7B|ELF3|LBH|GHRHR|AKT2|UMPS|WNT2|APRT|FOXF1|GPX1|ATP2C2|HIF1A|ATP7A|LRP5|ID2|SOCS2|BMP4|LEF1|MSX2|GATA3|RPLP0|TGFA|PGR|TNFRSF11A|IRS2|STAT5A|PYGO2|IGFBP5	combined
GOBP_FOREBRAIN_DEVELOPMENT	GOBP_FOREBRAIN_DEVELOPMENT	1.40E-06	384	AXL|DRD2|COL3A1|NEFL|KIRREL3|CHD7|SEMA6B|SEMA3E|RFX4|NDE1|EPHA5|EPHB2|BTG2|CHD5|SEMA7A|NRGN|SLIT2|FOXG1|RBPJ|POU3F2|SLIT3|PLCB1|SLC7A11|TACC1|SETD2|TRA2B|WNT5A|TACC3|TOX|RTN4RL1|GSX2|GLI3|PCSK1|PPP1R9B|DIXDC1|APAF1|SYNE2|KDM1A|GATA2|E2F1|RAC3|ROBO2|NF2|CXCL12|PGAP1|SIX3|PLXNA4|HAP1|EPHB3|BMP2|INHBA|SCN5A|EGFR|DCLK2|KIF14|SSTR3|WNT7B|SECISBP2|TRAPPC9|DAB1|TWSG1|BAX|DKK1|RARB|SSTR2|SKI|TSKU|HTR6|PT…	GJB2_cell|SCN9A_tcga	NDE1|EPHA5|SEMA6B|RBPJ|BTG2|TRA2B|AXL|SEMA7A|SEMA3E|CHD7|TACC1|GLI3|POU3F2|PLCB1|DRD2|PPP1R9B|TOX|SETD2|KIRREL3|KDM1A|NF2|APAF1|COL3A1|E2F1|DIXDC1|GATA2|PGAP1|EPHB2|CXCL12|ROBO2|SLIT3|SECISBP2|SIX3|DCLK2|SKI|RFX4|TWSG1|EPHB3|KIF14|BAX|FOXG1|RAC3|SEMA5A|TRAPPC9|NEFL|GSX2|SLIT2|WNT7B|ASCL1|EGFR|NRGN|UCHL5|NUMBL|STIL|DNAJB1|ATF5|BMP2|AQP1|DLX2|CDH2|NUMB|HAP1|METTL3|TSC1|TSKU|PTCHD1|HTRA2|DLX1|EZH2|D…			SSTR3|CHD5|DRD1|HTR6|HTR5A|RTN4RL1|NEUROD6|NRGN|EMX1|NEFL|KCNC2|TACC3|SLC32A1|SLIT2|TBR1|FGF13|INHBA|CNTNAP2|RELN|CNTN2|SSTR1|LHX6|SLC4A10|FOXP2|SLIT3|FRS2|COL3A1|AGTPBP1|PCSK1|ALDH1A3|FEZF2|DMRTA2|SEMA6B|DKK1|KIRREL3|LRP2|NPY|DAB1|SHANK3|SCN5A|NRG3|CDK5R2|GHRHR|ATP1A3|APLP1|KCNA1|HPRT1|GLI1|CHRNB2|ELAVL4|ANXA3|DLX2|PAX6|NHLH2|WNT7B|RTN4R|PHACTR1|DIXDC1|KCNC1|CDK5R1|EGFR|NR4A2|CNP|SIX3|GSX2|RAPGE…
GOBP_ACTOMYOSIN_STRUCTURE_ORGANIZATION	GOBP_ACTOMYOSIN_STRUCTURE_ORGANIZATION	0.000711357	204	ANKRD1|CGNL1|EPB41L5|RAC1|CNN1|EPB41L3|FAM171A1|TMOD2|PDGFRA|CSRP1|MET|CIT|ITGB1BP1|SFRP1|PIK3R2|PDGFRB|ARHGEF5|CDC42BPG|EPB41L4B|FLNC|CLASP2|NF2|ROCK2|PXN|F11R|ELN|WDR1|TACR1|TGFBR1|LIMCH1|KRT19|ADPRHL1|TNNT1|TACSTD2|WASF2|SMAD3|FRMD3|SORBS3|OBSCN|SDC4|RHPN1|BAG4|MYLK3|WNT11|DLC1|LDB3|TMEFF2|RHPN2|FRMD5|PAK1|MYH11|ACTG1|TSC1|CCDC88A|PIK3R1|RAPGEF3|SYNPO2L|TCAP|FHOD3|KCTD13|ANLN|FHDC1|ASAP3|NKX2-…	combined
GOBP_STRESS_ACTIVATED_PROTEIN_KINASE_SIGNALING_CASCADE	GOBP_STRESS_ACTIVATED_PROTEIN_KINASE_SIGNALING_CASCADE	0.026558392	248	TNIK|MAP2K6|HIPK2|MAP2K4|ZC3H12A|IGFBP6|PLCB1|PDCD4|SFRP1|WNT5A|MAPKAPK2|MAPK9|MAPK14|NFKB1|DIXDC1|F2RL1|MINK1|DUSP22|MAPK8IP3|PBK|MAPK10|EZR|SH3RF2|GDF6|TNFRSF19|BMP2|EGFR|MYC|DAXX|HIPK3|TRAF6|VEGFA|WNT7B|NBR1|SEMA4C|ZFP36|PRMT1|SASH1|HAND2|AIDA|MAPK1|FAS|SH3RF3|RNF13|HGF|CARD9|MAPK8IP2|SMAD3|FKTN|DACT1|RELL2|SFRP2|MAP3K3|TRIB1|IRAK4|TLR9|MBIP|PPIA|GADD45B|IRAK1|GPS1|ARL6IP5|CRKL|TPD52L1|MAP3K13…	combined
GOBP_REGENERATION	GOBP_REGENERATION	0.042186786	192	CCND1|AXL|NEFL|SLC7A5|PTCH1|TYMS|CDKN1B|PTGFRN|TGFBR2|PCNA|CPT1A|PRRX1|STK24|NNMT|RTN4RL1|GLI3|PPARD|KIAA0319|BCL2|IGF1|MAPK8IP3|AURKA|WNT10B|CDK1|CXCL12|BCL9|ANXA1|UCP2|PRPS2|EPPK1|MAP1B|PTPRF|IL6|GATA4|DHFR|HGF|UPF2|ADM|RUNX1|DAG1|ULK1|PTPN3|APOD|KLF5|YAP1|TMEM182|LPIN1|HMOX1|EZH2|LRIG2|SPP1|PTPRU|CCNA2|PNPT1|INPP5F|KREMEN1|FLT3|FOLR1|MSTN|ATIC|CLDN1|IGF2R|NR4A3|GPX1|CSPG5|SOX15|BAAT|LGR6|NINJ2…	combined
GOBP_ANIMAL_ORGAN_REGENERATION	GOBP_ANIMAL_ORGAN_REGENERATION	0.009706372	65	CCND1|AXL|SLC7A5|PTCH1|TYMS|TGFBR2|PCNA|CPT1A|NNMT|GLI3|AURKA|CDK1|CXCL12|UCP2|PRPS2|IL6|HGF|UPF2|ADM|PTPN3|LPIN1|HMOX1|EZH2|PTPRU|CCNA2|PNPT1|FLT3|ATIC|CLDN1|IGF2R|NR4A3|BAAT|CSNK2A2|GLI1|FPGS|BAK1|ACE	GJB2_cell	SLC7A5|CCND1|TYMS|AXL|PTCH1|GLI3|TGFBR2|PCNA|AURKA|UCP2|CDK1|CXCL12|PRPS2
GOBP_MICROTUBULE_POLYMERIZATION_OR_DEPOLYMERIZATION	GOBP_MICROTUBULE_POLYMERIZATION_OR_DEPOLYMERIZATION	0.030319427	126	AKAP9|RAC1|NDE1|TPPP3|CDKN1B|FBXO5|MAPRE3|CDH5|MET|SKA3|SKA1|MAP1A|OCLN|CLASP2|KIF18B|ARL2|KIF2C|ARHGEF7|KIF14|MAP1B|GOLGA2|SNCA|CLIP3|HDAC6|TPPP|MAP2|KATNB1|RPS3|TPX2|NAV3|MAPT|NUMA1|ARHGEF2|TUBGCP5|APC2|FGF13|PAK1|TUBGCP4|KIF18A|APC|CENPJ|RANGRF|HAUS2|CRYAB|STMN2|SPAST|MAPRE2|SPEF1|CEP192|KIF19|STMN1|TRIM54|CKAP2|HSPA1B|GBA2|SLC39A12|CDK5R1|DYRK1A|NCKAP5L|ATXN7|KIF24|STMN4|GAS2L1	combined
GOBP_NEGATIVE_REGULATION_OF_CELL_PROJECTION_ORGANIZATION	GOBP_NEGATIVE_REGULATION_OF_CELL_PROJECTION_ORGANIZATION	0.020323399	193	SEMA6B|SEMA3E|PTPN9|EPHB2|GRIN2B|SEMA7A|SLIT2|SEMA6D|PTPRG|DNM3|WNT5A|RTN4RL1|SEMA3C|KIAA0319|FSTL4|RNF6|STX1B|EPHA7|DPYSL3|SEMA4D|EVI5L|SEMA4G|SEMA6C|SEMA3B|DAB1|KANK1|SEMA4B|SEMA4C|DKK1|TSKU|MBP|ZNF365|APOE|GDI1|MAP2|NR2F1|SEMA5A|TACSTD2|SEMA5B|PLXNB3|WNT3|ULK1|YWHAH|NGEF|ARHGAP4|YAP1|SEMA4A|NTN1|DCC|FGF13|LRIG2|ARHGAP24|SPP1|SYNGAP1|DPYSL5|INPP5F|TSC1|ITGA3|KREMEN1|DAB2|TRPC5|RAP1GAP|NEU4|EFNA…	combined
GOBP_POSITIVE_REGULATION_OF_CELL_PROJECTION_ORGANIZATION	GOBP_POSITIVE_REGULATION_OF_CELL_PROJECTION_ORGANIZATION	0.008540897	352	NEFL|GOLGA4|CDH4|GPM6A|P2RX7|RAC1|AVIL|NTRK1|EPHB2|CYFIP1|ITPKA|CORO1C|SERPINI1|FNBP1L|SEMA7A|VLDLR|SLIT2|CAMK1D|STK24|PLXNC1|PACSIN1|DNM3|WNT5A|TOX|DIXDC1|L1CAM|ENC1|F2RL1|KDM1A|ATP8A2|ITGA2|OCLN|ROBO2|SKIL|BDNF|CXCL12|ISLR2|CRTC1|NEGR1|HTT|PLXNA4|NPTN|FN1|HSPA5|HAP1|DPYSL3|SEMA4D|ARHGEF7|LRRC7|SCN1B|DVL3|VEGFA|MAP1B|CNTN1|CX3CL1|PTPRD|PAK3|EPHA3|ARPC2|CDKL5|APOE|TGFBR1|TIAM1|GDI1|CNR1|KATNB1|CR…	GJB2_cell	RAC1|CYFIP1|CORO1C|FNBP1L|STK24|P2RX7|VLDLR|ITPKA|SEMA7A|GPM6A|TOX|KDM1A|F2RL1|CRTC1|HTT|DIXDC1|ITGA2|OCLN|NPTN|HSPA5|EPHB2|ARHGEF7|CXCL12|ROBO2|SERPINI1|DVL3|CX3CL1|ARPC2|TGFBR1|GDI1|VEGFA|WASF2|SEMA5A|NEFL|TIAM1|HGF|GOLGA4|SLIT2|PTPRD|CDH4|SCN1B|L1CAM|PLXNB1|TRPV2|DNM3|PLCE1|WNT3|NFE2L2|EPHA3|EHD1|NTN1|SEMA4D|ENC1|CDC42EP1|MAP3K13|RND2|HAP1|BCAS3|DHX36|CAMK1|MAPT|FZD4|SKIL|ARSB|EZH2|CAMK1D|MAP6…
GOBP_CELL_SUBSTRATE_ADHESION	GOBP_CELL_SUBSTRATE_ADHESION	1.23E-11	369	SERPINE1|AXL|COL3A1|VCAM1|CD44|EPB41L5|ADAMTS9|ITGA11|SPOCK2|SEMA3E|JAG1|EDIL3|ATRNL1|EMILIN1|RAC1|COL1A1|PPFIA2|CSF1|CORO1C|ITGB1BP1|SFRP1|TMEM8B|RADIL|PLAU|PPARD|MEGF9|PKD1|L1CAM|KDR|MINK1|BCL2|NTNG1|GCNT2|DUSP22|NID2|ITGA2|MUC4|TRIP6|ITGB3|CLASP2|RAC3|SPRY4|ITGB8|NF2|UTRN|HPSE|COL5A3|THSD1|COL13A1|ARL2|FN1|TRIOBP|ROCK2|PXN|EPHB3|ARHGEF7|ACTN1|ADAMTS12|COL8A1|EPDR1|PIK3CB|VIT|THBS1|KIF14|VEGFA|…	GJB2_cell|GJB2_tcga|SCN9A_tcga	CD44|RAC1|EPB41L5|CSF1|SERPINE1|CORO1C|JAG1|SPOCK2|ITGB1BP1|AXL|TMEM8B|SEMA3E|PPARD|MEGF9|DUSP22|MINK1|VCAM1|PPFIA2|NF2|ITGB8|RADIL|COL3A1|ITGA11|CLASP2|GCNT2|ITGA2|ADAMTS9|TRIOBP|SPRY4|ARHGEF7|ATRNL1|PIK3CB|EPDR1|PXN|PLAU|ACTN1|EMILIN1|CX3CL1|LPXN|KANK1|NID2|FER|ARPC2|EPHB3|KIF14|LIMCH1|CTTN|SFRP1|PKD1|HAS2|PTPRJ|VEGFA|RAC3|ARL2|HOXA7|TIAM1|SMAD6|DDR1|TRIP6|WHAMM|SORBS3|SMAD3|NTNG1|TEK|L1CAM|DAG…	THBS1|FN1|ITGA5|COL8A1|SNED1|ITGBL1|COL1A1|SERPINE1|ITGA11|TACSTD2|COL3A1|LYVE1|ITGA3|NRP1|MYO1G|LAMB1|COL5A3|RAC3|EMILIN1|FBLN1|MMP12|PHLDB2|PLAU|ADAMTS12|ITGB1|DAB2|LAMC1|MUC4|MYADM|VIT|MMP14|ITGAM|FZD7|EPHA3|VCL|ITGA4|NEDD9|NID1|RAC2|ITGB3|FAT2|FMN1|FERMT1|DLC1|SDC4|CCR7|CCL28|EPHB3|ITGB7|CD36|NID2|ITGB2|ITGA1|CASS4|PARVA|ADAM9|EPHB1|ACVRL1|NTN4|VEGFA|ANGPT2|FOXF1		APOD|AJAP1|EDIL3|SFRP1|ATRNL1|PPFIA2|L1CAM|MUC4|DOCK5|PRKCZ|SRCIN1|PRKCE|TMEFF2|CCL28|COL3A1|TACSTD2|PKP2|COL1A1|CDH13|ITGBL1|ITGA11|LIMS2|COL13A1|FBLN2|FMN1|NPY|VIT|GREM1|JAG1|FOXF1|FAT2|THBS1|MMP12|SGCE|SPOCK1|PTK2B|THSD1|ADAMTS12|ITGA8|GBP1|LYVE1|NPNT|EGFL6|FN1|ITGA9|RELL2|COL8A1|RHOD|CDK6|CCR7|TNXB|GCNT2|SERPINE1|WNT4|CCDC80|PHLDB2|COL17A1|STON1|SNED1|CD36|FBLN1|LYPD3|CSPG5
GOBP_REGULATION_OF_NERVOUS_SYSTEM_PROCESS	GOBP_REGULATION_OF_NERVOUS_SYSTEM_PROCESS	0.007742611	145	NTSR1|AKAP9|DICER1|STX1A|CACNG4|GRIN2B|RGS4|TNFRSF21|ABAT|NPTXR|NPTX2|ITGA2|GRIN2A|F2R|GRIN1|NETO1|STX1B|ROCK2|CTSC|PRKCZ|HOMER1|DLGAP3|NLGN2|TPPP|BEGAIN|CELF4|HGF|DLGAP2|SLC8A2|TMEM98|ZNF488|MGLL|DAG1|RIMS2|DLGAP1|LPIN1|TMEM100|SHISA7|RIMS1|SHANK1|VIP|TYMP|GRM1|NPTX1|OPRL1|RELN|TNFRSF1B|NLGN1|OPRK1|SHANK3|UNC13B|SCN11A|GPR35|EGR2|CUX2|PRKAR1B|CNIH2|SLC25A12|TMEM108|CBLN1|NLGN3|CACNG5|SOX10|OPRD1…	SCN9A_tcga				GRIN2A|GRIN2B|CELF4|DLGAP2|GRIN1|TPPP|RGS4|SLC8A2|STX1A|DLGAP3|RIMS1|SHANK1|VIP|STX1B|RIMS2|RELN|PRKCZ|NTSR1|PRKAR1B|CUX2|OPRK1|NPTXR|GRM1|NPTX1
GOBP_REGULATION_OF_ACTIN_FILAMENT_BUNDLE_ASSEMBLY	GOBP_REGULATION_OF_ACTIN_FILAMENT_BUNDLE_ASSEMBLY	0.016437329	108	CGNL1|RAC1|MET|ITGB1BP1|SFRP1|PIK3R2|ARHGEF5|SYNPO2|CLASP2|NF2|RDX|ROCK2|PXN|F11R|CX3CL1|TACR1|TGFBR1|LIMCH1|TACSTD2|WASF2|SMAD3|SORBS3|SDC4|RHPN1|BAG4|WNT11|DLC1|TMEFF2|RHPN2|SHANK1|PAK1|ACTG1|TSC1|CCDC88A|PIK3R1|RAPGEF3|SYNPO2L|ASAP3|SHANK3|SERPINF2|SWAP70|SYNPO|WAS|PHLDB2|STMN1|NRP1|ID1|ARHGAP28|S100A10|PPM1E|ARHGEF18|LIMK1|TPM1|MTSS1	combined
GOBP_RESPONSE_TO_ESTRADIOL	GOBP_RESPONSE_TO_ESTRADIOL	0.004117577	121	GJB2|CCND1|PTCH1|NQO1|COL1A1|CDKN1B|ESR2|PCNA|ENO2|SFRP1|PPP1R9B|PDGFRB|ITGA2|PTGS2|AREG|MBD2|ANXA1|EGFR|STAT3|SSTR3|MAP1B|NCOR2|SSTR2|TACR1|STXBP1|CYP1B1|NCOA3|NRIP1|HTR5A|ENDOG|CCDC62|PTGFR|NR2F2|BCL2L11|CALR|STAT5B|EZH2|SSTR1|CCNA2|KIF18A|ESRRA|CRHBP|ALDH1A2|DHH|OPRL1|CRYAB|PDGFA|CASP9|RUVBL2|GPX1|SOCS2|STRN3|KAT5|MSX2|BAD|LCOR|SLC6A4|PENK|ASS1|POU4F1|CFLAR	combined
GOBP_POSITIVE_REGULATION_OF_LIPID_TRANSPORT	GOBP_POSITIVE_REGULATION_OF_LIPID_TRANSPORT	0.007216145	88	ABCA1|ABCA13|P2RX7|NTSR1|MAP2K6|PTCH1|LIPG|CAV1|NFKBIA|ABCG4|ATP8A2|DENND5B|PLA2R1|ABCA7|PTGES|ATP8A1|ACSL5	combined
GOBP_REGULATION_OF_TRANSPORTER_ACTIVITY	GOBP_REGULATION_OF_TRANSPORTER_ACTIVITY	0.002099134	326	DRD2|PPP3CB|KCNAB1|STAC|ATP1B1|NTSR1|AKAP9|ANK2|AKAP5|PHB2|EPHB2|GEM|CACNG4|PCSK9|KCNE4|CALM3|ANK3|CAV1|JPH1|SLC5A3|HCN2|PRKACA|CCL2|HECW1|NEDD4|MINK1|BCL2|PARK7|EHD3|TESC|RYR2|UTRN|HTT|AKAP6|CACNA2D1|NETO1|OSR1|HAP1|PKD2|SCN1B|FGF14|MEF2C|CACNG7|PDZK1|HOMER1|SNCA|HPCA|CHRM3|CACNG3|DMD|NLGN2|ABCB1|SYNGR3|GPD1L|CABP4|ARC|SCN3B|JPH3|SLC6A9|RASGRF1|MAPK8IP2|CABP1|HCN1|NOS1AP|KCNS1|JPH4|TLR9|PTPN3|KC…	SCN9A_tcga				SNCA|RYR2|KCNAB1|CACNG3|HPCA|RASGRF1|SYNGR3|SCN3B|HCN1|KCNS2|KCNC2|CABP1|ANK3|SCN2B|FGF13|SHANK1|KCNS1|RASGRF2|EHD3|GRM5|HECW1|CRHBP|RELN|JPH3|FXYD7|PRRT1|PRKCE|AKAP5|NTSR1|CACNA2D1|MAPK8IP2|ATP1B1|CACNG2|NOS1|WNK2|PPP3CB|CACNB2|KCNIP2|NOS1AP|SHANK3|GRP|SHISA9|CACNG8|VAMP2|JPH4|KCNA1|YWHAH|SHISA7|DLG4|MEF2C|RNF207|SLC5A11|OSR1|CACNB1|PTK2B|PTPN3|KCNC1|CACNB4|HECW2|KCNK3|EDN1|FGF12|CCR2|PDZK1|STAC…
GOBP_REGULATION_OF_CELLULAR_COMPONENT_SIZE	GOBP_REGULATION_OF_CELLULAR_COMPONENT_SIZE	0.005788471	366	NEFL|GOLGA4|CDH4|SPTBN5|SEMA6B|P2RX7|SEMA3E|CCL26|ATP13A2|RAC1|AVIL|AKT3|CYFIP1|IL7R|TMOD2|SEMA7A|SLIT2|SSH1|SEMA6D|KCNN4|CIT|NRCAM|PIK3R2|WNT5A|LATS1|SEMA3C|L1CAM|F2RL1|KIAA0319|KDM1A|FSTL4|BDNF|CXCL12|ISLR2|AQP11|RNF6|RDX|EZR|SLC12A5|PLXNA4|CCL24|FN1|TRIOBP|EPHA7|SEMA4D|ELN|IQGAP3|SEMA4G|SEMA6C|XK|SEMA3B|RIN3|WDR1|VEGFA|WNT7B|MAP1B|LRRC8A|KANK1|SEMA4B|SEMA4C|FER|PAK3|ARPC2|CDKL5|APOE|SVIL|AQP1|…	combined
GOBP_COLLAGEN_METABOLIC_PROCESS	GOBP_COLLAGEN_METABOLIC_PROCESS	0.03272064	107	COL1A2|ADAMTS14|MMP13|P2RX7|EMILIN1|COL1A1|CIITA|DDR2	GJB2_tcga		MMP13|MMP1|COL1A2|MMP10|ADAMTS14|COL1A1|COL5A1|ERRFI1|ADAMTS2|FAP|MMP19|INHBA|IL6|PCOLCE|RUNX1|PDGFRB|EMILIN1|MMP12|ITGB1|MMP11|CTSB|MMP7|CYGB|TRAM2|TGFB1|RCN3|CTSK|MMP14|FURIN
GOBP_REGULATION_OF_ACTIN_FILAMENT_BASED_PROCESS	GOBP_REGULATION_OF_ACTIN_FILAMENT_BASED_PROCESS	0.023767736	406	STC1|SPTBN5|CGNL1|AKAP9|SEMA3E|CCL26|ANK2|RAC1|AVIL|RHOB|EPHA5|CYFIP1|TMOD2|PDGFRA|SLIT2|SSH1|RGS4|CTNNA3|CAV1|MET|CIT|ITGB1BP1|SFRP1|PIK3R2|LATS1|DIXDC1|KCNJ2|PDGFRB|ARHGEF5|F2RL1|SYNPO2|ITGB3|CLASP2|RAC3|NF2|RYR2|SIGLEC15|CXCL12|ARHGDIA|RDX|EZR|CCL24|TRIOBP|ROCK2|PXN|F11R|ELN|IQGAP3|SCN5A|WDR1|GATA4|CX3CL1|KANK1|RND1|FER|PAK3|EPHA3|CTNNA2|ARPC2|TACR1|TGFBR1|SVIL|LIMCH1|CTTN|BAIAP2L1|SEMA5A|TACS…	combined
GOBP_RESPONSE_TO_VITAMIN	GOBP_RESPONSE_TO_VITAMIN	0.003068239	86	STC1|CCND1|VDR|COL1A1|TYMS|RUNX2|TRIM25|SFRP1|PPARD|CYP26B1|BRIP1|ITGA2|PTGS2|SNAI2|KANK2|LRAT|CYP24A1|STC2|MAP1B|GATA4|F5|ASCL1|CBS|ATP2B1|BCHE|MTHFR|NDOR1|ALAD	GJB2_tcga		VDR|STC1|COL1A1|PTGS2|CYP24A1|SNAI2|RUNX2|GATA4|POSTN
GOBP_CELL_JUNCTION_ASSEMBLY	GOBP_CELL_JUNCTION_ASSEMBLY	3.52E-06	431	GJB2|IRX3|DRD2|PCLO|KIRREL3|GPM6A|EPB41L5|SPOCK2|CDH6|ANK2|RAC1|NTRK1|EPHB2|CORO1C|EPB41L3|LRRC4|GJC1|CAV1|GPC4|CDH5|NRCAM|THBS2|ITGB1BP1|SFRP1|PIP5K1C|DNM3|PRKACA|WNT5A|SDK1|KDR|BCL2|DUSP22|ITGA2|CLDN11|TRIP6|OCLN|ITGB3|CLASP2|CDH18|ROBO2|BDNF|SRPX2|NEGR1|SNAI2|ST8SIA2|THSD1|NPTN|CDH9|CNTNAP1|RAB13|ARL2|CDH24|FN1|CTNND2|EPHA7|ROCK2|EPHB3|SEMA4D|ARHGEF7|F11R|ACTN1|DCHS1|THBS1|LRRTM2|MEF2C|WDR1|VE…	GJB2_cell|GJB2_tcga|SCN9A_tcga	RAC1|GJB2|EPB41L5|CORO1C|SPOCK2|ITGB1BP1|PRKACA|LRRC4|IRX3|GPM6A|ANK2|DRD2|NRCAM|DUSP22|KIRREL3|SDK1|CAV1|CLASP2|ITGA2|THBS2|OCLN|NPTN|CNTNAP1|RAB13|EPHB2|CDH6|CTNND2|ARHGEF7|ROBO2|WDR1|ACTN1|FER|EPHB3|LRRTM2|LIMCH1|CTTN|CDH24|CLDN11|SFRP1|PTPRJ|VEGFA|NLGN2|ARL2|TRIP6|WHAMM|MEF2C|SMAD3|PTPRD|LGI2|SRPX2|TEK|CLDN4|CDH5|PLXNB1|DNM3|CLDN2|ITGB3|GNPAT|EPHA3|PIP5K1C|NTN1|HIPK1|LRRN3|LRFN4|SEMA4D|GJC1|C…	GJB2|NTRK1|THBS1|FN1|ITGA5|SNAI2|NRP1|DKK1|SRPX2|IRX3|CBLN1|CLDN23|PHLDB2|PKP3|THBS2|AMIGO2|LAMC1|SLITRK1|PLXND1|TRPV4|CAV1|CDH7|NPAS4|MMP14|EPHA3|DNM3|VCL|CDH12|OXTR|MYO1C|CLDN7|ITGB3|FZD1|FMN1|DLC1|SDC4|SPTBN2|CDH18|SIX1|EPHA7|EPHB3|SLIT1|LRRTM1|CLDN1|NPTX1|GPC4|TLR2|EPHB1|RAB17|ACVRL1|VEGFA|PKP1|BSN|TBX5|CDH5|LRTM2|NRG1|DRD1|CDH8|GJA5|SPOCK2|LIMS1|CDH9		SNCA|PCLO|DRD1|CDH9|GABRG2|GABRB2|APOD|CDH8|MPP7|GABRA1|BSN|FGF13|CBLN2|CDH18|CDH12|SFRP1|CNTNAP2|EPB41L3|LRTM2|DNM3|GJB2|FRMPD2|PKP1|SEMA4A|NPAS4|CUX2|SHANK2|NPTX1|LRFN5|SPTBN2|GABRA2|CLSTN3|SLITRK4|SEMA4D|CLDN11|CDH19|NEGR1|PKP2|PKP3|DKK1|KIRREL3|FMN1|GJB6|SHANK3|FLRT2|EPHA7|IL1RAPL1|CDH6|CDH22|GABRB3|UGT8|GREM1|THBS1|MEF2C|CHRNB2|MYCBP2|GJA5|PKP4|SLITRK1|PTK2B|RAB17|SDK2|THSD1|CDH24|LRRTM1|RAP…
GOBP_SUBSTRATE_ADHESION_DEPENDENT_CELL_SPREADING	GOBP_SUBSTRATE_ADHESION_DEPENDENT_CELL_SPREADING	0.01340438	111	AXL|ATRNL1|RAC1|CORO1C|ITGB1BP1|RADIL|MEGF9|NTNG1|ITGB3|RAC3|SPRY4|FN1|TRIOBP|PXN|EPHB3|ARHGEF7|KIF14|LPXN|KANK1|NTN4|FER|ARPC2|HAS2|ITGAV|FBLN1|TACSTD2|RREB1|TEK|PKP2|LAMB3|NTNG2|TMEFF2|CALR|CRKL|GBP1|ILK|PARVB|DAB2|FZD4|ANTXR1|PIK3R1|SRCIN1|EFNA1|DOCK5|MERTK|LIMS2|CSPG5|LAMB1|CASS4|LAMB4	combined
GOBP_APPENDAGE_MORPHOGENESIS	GOBP_APPENDAGE_MORPHOGENESIS	9.70E-05	142	COL3A1|CHD7|COL2A1|PTCH1|FREM2|HOXA9|SALL4|PRRX1|IQCE|RUNX2|WNT5A|GLI3|SEMA3C|CYP26B1|IFT140|TFAP2A|EN1|B9D1|PCSK5|GDF5|OSR1|RDH10|HOXA10|BAX|DKK1|RARB|SKI|SOX4|WDR19|HAND2|FBN2|LMBR1|MKS1|SOX11|SFRP2|ZNF219|WNT3|CHST11|BCL2L11|CREBBP|RNF165|SHH|PBX1|TBX2|NIPBL|PITX1|FMN1|TGFB2|ALDH1A2|GPC3|ZNF358|FRAS1|ATRX|HOXA13|SP9|TFAP2B|FGF9|MEGF8|LRP5|CACNA1C|BMP4|LEF1|FZD6|MSX2|TP63|EVX2|MYH3|CRABP2|BAK1|…	GJB2_cell	CHD7|PTCH1|GLI3|IFT140|FREM2|HOXA9|IQCE|EN1|PRRX1|COL3A1|TFAP2A|SEMA3C|SALL4|HOXA10|SKI|BAX|WDR19|SOX4|OSR1|LMBR1|MKS1|PCSK5|GDF5|FBN2|B9D1|CYP26B1|WNT3|CHST11|BCL2L11|PBX1|ZNF219|RDH10
GOBP_EMBRYONIC_APPENDAGE_MORPHOGENESIS	GOBP_EMBRYONIC_APPENDAGE_MORPHOGENESIS	0.016781456	118	CHD7|PTCH1|FREM2|HOXA9|SALL4|PRRX1|RUNX2|WNT5A|GLI3|CYP26B1|IFT140|TFAP2A|EN1|B9D1|GDF5|OSR1|RDH10|HOXA10|BAX|DKK1|RARB|SKI|WDR19|HAND2|FBN2|LMBR1|MKS1|SFRP2|WNT3|CHST11|BCL2L11|CREBBP|SHH|PBX1|TBX2|NIPBL|PITX1|TGFB2|ALDH1A2|GPC3|ZNF358|FRAS1|HOXA13|SP9|FGF9|MEGF8|LRP5|CACNA1C|BMP4|LEF1|FZD6|MSX2|TP63|MYH3|CRABP2|SHOX2|TBX4|NOG|RARG|SP8	combined
GOBP_SYNAPTIC_TRANSMISSION_GLUTAMATERGIC	GOBP_SYNAPTIC_TRANSMISSION_GLUTAMATERGIC	0.000731204	102	DRD2|SYT1|GRM4|TPRG1L|NTRK1|CACNG4|GRIN2B|CCL2|SLC17A8|NAPB|SLC17A7|PTGS2|GRIN2A|GRIN1|MEF2C|CACNG7|HOMER1|DKK1|CACNG3|NLGN2|CLSTN3|STXBP1|NPS|CNR1|DRD1|MAPK8IP2|HCN1|CDH8|GRM2|HTR2A|CDH2|UNC13A|UNC13C|PLAT|GRM7|GRM1|ROR2|GRM5|RELN|NLGN1|CCR2|SHANK3|UNC13B|P2RX1|CNIH2|SLC17A6|NLGN3|GRM3|CACNG5|CACNG2|ADORA1|DGKI|CACNG8|CACNB4|NRXN1|EXT1	SCN9A_tcga				NAPB|SYT1|GRIN2A|GRIN2B|CACNG3|SLC17A7|STXBP1|DRD1|GRIN1|HCN1|HTR2A|UNC13C|CDH8|GRM4|GRM5|RELN|GRM2|SLC17A6|GRM1|MAPK8IP2|CLSTN3|CACNG2|ROR2|DKK1|GRM3|SHANK3|UNC13A|TPRG1L|CACNG8|GRM7|P2RX1|MEF2C|HTR1B|CNR1|PTK2B|CACNB4|GRIK1|GRIK2
GOBP_MULTICELLULAR_ORGANISM_GROWTH	GOBP_MULTICELLULAR_ORGANISM_GROWTH	0.015849972	147	CDK4|DRD2|COL3A1|PLEKHA1|XRCC2|CHD7	combined
GOBP_PROTEIN_LOCALIZATION_TO_SYNAPSE	GOBP_PROTEIN_LOCALIZATION_TO_SYNAPSE	0.025055298	69	PCLO|MPP4|KIF5A|KIF5C|GPC4|WNT5A|CPLX1|MAP1A|MAPK8IP3|ADAM10|GRIN2A|SNAP25|STX1B|STAU1|CACNG7|BSN|PRKCZ|HOMER1|CACNG3|NLGN2|CLSTN3	SCN9A_tcga				GRIN2A|CACNG3|SNAP25|PCLO|KIF5A|BSN|DLG2|SHANK1|STX1B|GRIP1|RELN|PRKCZ|CPLX1|IQSEC2|NPTX1|RAB27B|MAP1A|CLSTN3|CACNG2|KIF5C
GOBP_NON_CANONICAL_WNT_SIGNALING_PATHWAY	GOBP_NON_CANONICAL_WNT_SIGNALING_PATHWAY	0.008707875	72	RAC1|FZD8|GPC4|SFRP1|WNT5A|VANGL2|CELSR3|DVL3|DAAM1|DKK1|SFRP5|WNT5B|TIAM1|CELSR2|RSPO3|FZD2|MKS1|DACT1|SFRP2|ROR1|FZD3|NPHP3|WNT11|RNF213|SMURF2|CELSR1|DAB2|FZD4|ROR2|GPC3|PLEKHA4|FRZB|SPEF1|ANKRD6|DAAM2|ARHGEF19|FZD6|CTHRC1	combined
GOBP_MULTICELLULAR_ORGANISMAL_SIGNALING	GOBP_MULTICELLULAR_ORGANISMAL_SIGNALING	0.00017978	171	SCN9A|IRX3|ATP1B1|AKAP9|ANK2|SCN3A|CACNG4|KCNE4|SCN2A|CALM3|CHRNA1|GJC1|CTNNA3|ANK3|CAV1|NRCAM|HCN2|PRKACA|KCNJ2|ITGA2|NUP155|EHD3|RYR2|CNTNAP1|CACNA2D1|KCNA5|SCN1B|SCN5A|CACNG7|CACNG3|ATP2B3|ATP2B1|SCN3B|DRD1|KCNMB3|SLC8A2|CXADR|PKP2|CORIN|SLC8A1|DMRT3|HCN1|SPTBN4|KCND3|SCN2B|ATP2B2|KCNE1|KCNJ3|GJD3|JAM3|DSG2|CACNA1I|NFASC|SCN4B|CNTNAP2|TYMP|RANGRF|KCNMB2|CACNA1G|ATP1A3|NKX2-5|HCN3|P2RX1|GJD2|SC…	SCN9A_tcga				SCN9A|KCNA5|RYR2|CACNG3|ATP2B3|SCN3B|DRD1|HCN1|SLC8A2|SCN2A|CHRNA1|ANK3|SCN2B|EHD3|KCNJ3|CNTNAP2|CACNA1I|GJD2|CACNA2D1|CACNA1C|ATP1B1|CACNG2|CHRM5|NFASC|PKP2|CACNB2|SCN5A|SCN8A|ATP2B2|CACNG8|ATP1A3|CACNA1G|MAG|KCNA1|P2RX1|RNF207|KCNH6|GJA5|CACNB4|SCN7A|SCN1A|DSC2|P2RX3|GRIK2|FGF12|NTRK2|KCNE1|IRX3|DSP|SPTBN4|SCN11A|KCNA2|MYH14|PLN|BIN1|KCNMB2|CTNNA3|SCN3A|KCNE4|CALM3|SCN1B|HCN2|CACNA1H|SCN4A|TRDN…
GOBP_SODIUM_ION_TRANSMEMBRANE_TRANSPORT	GOBP_SODIUM_ION_TRANSMEMBRANE_TRANSPORT	0.001151065	184	SCN9A|SLC6A6|ATP1B1|SCN3A|PCSK9|SCN2A|ANK3|HCN2|HECW1|SLC24A1|NEDD4|SLC17A8|SLC41A3|SLC17A7|TESC|SLC6A20|UTRN|NETO1|OSR1|PKD2|SCN1B|FGF14|SCN5A|SLC6A7|SCNN1A|SLC6A17|SLC6A13|DMD|SLC24A2|ANO6|GPD1L|SCN3B|TPCN1|SLC6A9|SLC8A2|SCNN1D|SLC8A1|HCN1|KCNK1|SLC4A7|SLC34A3|PTPN3|SLC9A3|FXYD7|SLC20A1|YWHAH|SLC6A15|SLC12A1|WNK2|SLC4A10|WNK4|SCN2B|SLC9A7|FGF13|SHROOM2|CACNA1I|SCN4B|FXYD6|FGF11|WNK3|RANGRF|SLC2…	SCN9A_tcga				SCN9A|SLC6A7|SLC6A17|SLC17A7|SCN3B|HCN1|KCNK1|SLC8A2|SLC6A15|SCN2A|SLC6A20|ANK3|SCN2B|FGF13|HECW1|FXYD7|SCNN1A|CACNA1I|PRKCE|SLC24A2|SLC4A10|SLC9A2|SLC17A6|ATP1B1|SLC6A13|NOS1|WNK2|GRP|SCN5A|SCN8A|ATP1A3|NALCN|CACNA1G|YWHAH|OSR1|SLC24A3|PTPN3|SCN7A|HECW2|SCN1A
GOBP_AORTA_DEVELOPMENT	GOBP_AORTA_DEVELOPMENT	0.009383256	62	NGFR|COL3A1|CHD7|LOXL1|ADAMTS9|JAG1	combined
GOBP_SYNAPTIC_VESICLE_RECYCLING	GOBP_SYNAPTIC_VESICLE_RECYCLING	0.000735343	79	ABCA13|SYT1|PPP3CB|DNAJC6|SYNJ2|CYFIP1|STX1A|AMPH|CALM3|RAB3A|SNCG|PACSIN1|PIP5K1C|DNM3|SLC17A7|STX1B|BTBD9|BTBD8|VAMP4|FCHO2|SYT5|SNCA|NLGN2|SH3GL2|SYP|AP3M2|SNCB|STON2	SCN9A_tcga				SYT1|SNCG|SYT5|SNCA|PACSIN1|SLC17A7|SNCB|SH3GL2|BTBD8|AMPH|SYP|RAB3A|STX1A|DNM1|SNAP91|SH3GL3|STX1B|DNAJC6|DNM3
GOBP_WOUND_HEALING	GOBP_WOUND_HEALING	0.002413061	444	SERPINE1|AXL|COL3A1|CD44|EREG|TFPI2|EMILIN1|COL1A1|PPL|DDR2|MYL12A|F2RL2|EPHB2|RAB27A|ADRA2B|TGFBR2|PDGFRA|RAF1|RAB3A|CSRP1|CAV1|SLC7A11|CD109|ABAT|WNT5A|PLAU|MAPK14|DGKB|SH2B3|GLI3|PPARD|COL5A1|PDGFRB|MYOF|F2RL1|KDR|IGF1|GATA2|ITGA2|EPB41L4B|OCLN|ITGB3|CLASP2|HPSE|F2R|SYT11|PRKCQ|ANXA1|PROCR|FN1|F11R|ACTN1|LOX|CDH3|PIK3CB|THBS1|SMPD1|CHMP6|ENTPD2|EPPK1|VEGFA|SYTL4|IL6|GATA4|CX3CL1|TNFRSF12A|TNFA…	GJB2_tcga		EREG|F2RL2|THBS1|FN1|ITGA5|F13A1|DCBLD2|COL1A1|SERPINE1|TSPAN8|COL5A1|CNN2|LOX|RAB27A|B4GALT1|COL3A1|TIMP1|PLAUR|FAP|GATA4|THBD|MYOF|SDC1|IL6|ADRA2B|SHH|C1QTNF1|TNFAIP3|PDGFRB|MYH9|EMILIN1|FBLN1|MMP12|PHLDB2|PLAU|SERPINA1|MYL9|ITGB1|TEC|P2RX1|F2RL3|HBEGF|TFPI2|ACTA2|TGFBR2|PPL|NLRP6|CAV1|F10|CHMP4C|LRG1|CD109|ALOX5
GOBP_GLIOGENESIS	GOBP_GLIOGENESIS	0.000118532	310	COL3A1|DLL1|SLC7A5|RHEB|DICER1|CSF1|IL34|CSK|FOXG1|POU3F2|BOK|ABCA2|TNFRSF21|GPR157|GSX2|GLI3|CCL2|PTPRZ1|SYNE2|NR1D1|LIF|VAX1|E2F1|AREG|NF2|CDK1|NAB1|HEXB|APCDD1|C5AR1|CNTNAP1|ANXA1|PRDM8|BMP2|NDRG1|CDKN2C|STAT3|WDR1|DAB1|IL6|CNTN1|CX3CL1|SKI|SOX4|ANO1|ZNF365|SPINT1|PLAG1|ASCL1|VEGFC|DLX2|TTBK1|TPPP|MAPK1|PPP1CC|GJC2|SOX13|DRD1|CHRM1|ID4|TSPAN2|LEPR|SOX6|TMEM98|ZNF488|B4GALT6|OLIG1|SOX11|DAG1|SO…	GJB2_tcga|SCN9A_tcga		AREG|DLL1|ANO1|LIF|SPINT1|COL3A1|LAMB1|IL6|EGR2|VAX1|CCR2|TSPAN2|SHH|VEGFC|OLIG2|NDRG1|SOX8|CLCF1|C5AR1|MXRA8|GSX2|TGFB1|ROR2|ZNF488|MMP14|LEF1|EOMES|OLIG1|POU3F1|OPALIN|SLC8A3|ASPA|TNFRSF1B|HES5|ASCL1|GPR183|TLR2|FA2H|S100A9|S100A8|CDKN2C|METRN|SOX10|TPPP|NRG1|DRD1|PLP1|CDK5R1|CXCR4|MAPT|ERBB3|MAL|GJC2|CHRM1		CHRM1|DRD1|TPPP|IL34|EMX1|ZNF365|PRDM8|RELN|AREG|TSPAN2|ERBB3|CNTN2|IL6|OPALIN|COL3A1|B4GALT6|ROR2|PENK|SLC45A3|FA2H|MAL|ABCA2|DLL1|LRP2|DAB1|SH3TC2|CDK5R2|SOX10|CDKN2C|GPR17|MAG|VAX1|HDAC11|ANO1|GJC2|DLX2|PAX6|PTK2B|ASPA|CDK5R1|NKX6-2|BOK|SPINT1|TRPC4|CNP|GSX2|SYNJ1|SOX9|PRMT5|PLAG1|CCR2|NTRK2|CDK6|POU3F2|PLP1|CNTF|NRG1|NR2E1|AKT2|DLX1|PPP3R1|NKX6-1|CSPG5|BIN1|VEGFC|PTN|P2RY1|MT3|FOXG1|NDN|SHH|P…
GOBP_NEGATIVE_REGULATION_OF_PHOSPHORYLATION	GOBP_NEGATIVE_REGULATION_OF_PHOSPHORYLATION	0.039613122	382	DRD2|IGFBP3|PRDX3|PIP4K2B|EMILIN1|DDR2|PIP4K2C|EPHB2|CTDSP2|GPRC5A|CORO1C|CDKN1B|GRB10|CSK|CALM3|SLIT2|LATS2|ZC3H12A|MIDN|CAV1|PRKAR2A|NUPR1|CD109|PDCD4|ITGB1BP1|SFRP1|PKIG|LATS1|SH2B3|HDAC4|TRIB2|DUSP22|STK38|PARK7|OCLN|WWTR1|SPRY1|SPRY4|PBK|NF2|SOCS1|PTPN13|NCAPG2|PTPRH|BMP2|SEMA4D|INHBA|INSM1|PIK3CB|CDKN2C|SOCS5|STAT3|HIPK3|SMPD1|CHMP6|PIP4K2A|COX11|PRKAR2B|PRKCZ|TNFAIP3|BAX|DKK1|SNCA|PTPRJ|AP…	GJB2_cell	PRDX3|PIP4K2B|CORO1C|CTDSP2|CDKN1B|CSK|GRB10|DDR2|GPRC5A|PRKAR2A|ITGB1BP1|PKIG|MIDN|PIP4K2C|HDAC4|DRD2|DUSP22|CAV1|PARK7|NF2|CD109|LATS2|CALM3|IGFBP3|OCLN|SPRY4|NCAPG2|EPHB2|SPRY1|PIK3CB|PBK|SMPD1|STAT3|SOCS5|COX11|HIPK3|EMILIN1|PTPN13|BAX|WWTR1|SFRP1|DMD|PTPRJ|GPD1L|HGF|SMAD6|CTDSP1|SLIT2|SOCS1|TRIB2|ZFYVE28|PDCD4|INSM1|CHMP6|PPIA|TRIB1|HEXIM1|RGS14|PRKDC|SH2B3|BMP2|PIP4K2A|SEMA4D|ANKLE2
GOBP_REGULATION_OF_MEMBRANE_POTENTIAL	GOBP_REGULATION_OF_MEMBRANE_POTENTIAL	1.45E-08	431	SCN9A|SLC29A1|DRD2|PRDX3|ATP1B1|GABRA5|KCNAB2|P2RX7|NTSR1|AKAP9|ANK2|SCN3A|STX1A|KCNH3|GRIN2B|KCNE4|SCN2A|CALM3|CHRNA1|SLC39A8|GJC1|KCNN4|RGS4|CTNNA3|ANK3|CAV1|BOK|CHCHD10|NRCAM|HCN2|ABAT|BCL2L1|KCNJ2|NEDD4|KDR|BCL2|NUP155|PARK7|EHD3|RYR2|GRIN2A|CRTC1|RIMS3|AKAP6|CNTNAP1|CACNA2D1|GRIN1|KCNA5|UCP2|NETO1|STX1B|SCN1B|SCN5A|GABRE|KCNB1|MEF2C|WDR1|PRKCZ|BAX|SNCA|TACR1|PANK2|DMD|NLGN2|KCNK9|NPS|CNR1|GP…	SCN9A_tcga				SCN9A|KCNA5|GABRA5|SNCA|RYR2|GRIN2A|GRIN2B|CELF4|CHRM1|SCN3B|DRD1|GRIN1|KCNAB2|GRIN3A|HCN1|RGS4|GABRG2|KCNK1|KCNC2|SLC8A2|SLC29A1|GABRB2|SCN2A|GABRA1|CHRNA1|ANK3|STX1A|GABRG1|KCNK12|SCN2B|FGF13|KCNK9|RIMS1|SHANK1|STX1B|RIMS2|RIMS3|KCNH3|EHD3|KCNJ3|GRM5|KCNQ3|GABRD|GABRA4|GABRG3|RELN|PRKCZ|CACNA1I|CHRNA2|GABRA3|GJD2|NTSR1|PRKAR1B|RGS7BP|NPAS4|CUX2|GLRA3|GRM1|CACNA2D1|CACNA1C|GABRA2|MAPK8IP2|ATP1B1…
GOBP_OVULATION_CYCLE	GOBP_OVULATION_CYCLE	0.001992711	73	AXL|PLEKHA1|EGR1|EREG|MAP2K6|PDGFRA|SLIT2|PCNA|SLIT3|PTPRN|TIMP4|ROBO2|SGPL1|BMPR1B|CASP2|ANXA1|AMH|HSPA5|INHBA	combined
GOBP_AMIDE_TRANSPORT	GOBP_AMIDE_TRANSPORT	0.012566122	299	SLC38A5|ABCA1|DRD2|ABCA13|PCLO|NOS2|CHD7|PPP3CB|SLC14A1|EPHA5|STX1A|RAF1|ACVR2B|CPT1A|MIDN|ABCA2|SLC7A11|SFRP1|ABAT|CPLX1|PPARD|VSNL1|NR1D1|PTPRN|PARK7|RASL10B|AQP11|ACVR1C|SNAP25|ABCB4|KCNA5|SLC15A4|ANXA1|UCP2|PCK2|KCNB1|CD209|LRRC8A|SYTL4|IL6|GPR68|SOX4|ANO1|AQP1|SLC27A1|NLGN2|CNR1|ABCB1|RBP4|SIDT2|MC4R|LRP5L|DOC2B|ABCC5|SLC25A22|CAPN10|RAPGEF4|TCF7L2|NNAT|ADCY5|CHGA|BAIAP3|RFX3|SLC16A10|RIMS2|…	SCN9A_tcga				KCNA5|DOC2B|SNAP25|PCLO|PTPRN|VSNL1|RBP4|STX1A|CHGA|GPR68|VIP|RIMS2|SFRP1|NOS2|SYT9|CRHBP|CD209|RAPGEF4|ACVR1C|PRKCE|IL6|CPLX1|AQP3|SYT7|ADCY5|PPP3CB|ABCA2|ADCYAP1|LRP2|GRP|GHRHR|MYRIP|TAP1|GPR27|BAIAP3|ANO1|CNR1|ABCA13|SLC38A5|NNAT|KCNB1|GIPR|EDN1|PTPRN2|TFR2|SLC25A22|TRH|TACR2|BRSK2|ADCY8|ACSL4|SLC47A1|NKX6-1|SLC14A2|SLC14A1|ABCG2|CAMK2G|PPP3CA|C2CD2L|SMPD3|GABBR1|NEUROD1|MGST1|SLC38A3
GOBP_STRESS_FIBER_ASSEMBLY	GOBP_STRESS_FIBER_ASSEMBLY	0.028495041	111	CGNL1|RAC1|FAM171A1|MET|ITGB1BP1|SFRP1|PIK3R2|ARHGEF5|CLASP2|NF2|ROCK2|PXN|F11R|ELN|TACR1|TGFBR1|LIMCH1|TACSTD2|WASF2|SMAD3|SORBS3|SDC4|RHPN1|BAG4|WNT11|DLC1|TMEFF2|RHPN2|PAK1|ACTG1|TSC1|CCDC88A|PIK3R1|RAPGEF3|SYNPO2L|KCTD13|FHDC1|ASAP3|SERPINF2|WAS|ARRB1|PHLDB2|STMN1|NRP1|SORBS1|ZYX|ARHGAP28|S100A10|PPM1E|ARHGEF18|LIMK1|TPM1|TNFAIP1|ITGB1	combined
GOBP_POSITIVE_REGULATION_OF_ION_TRANSPORT	GOBP_POSITIVE_REGULATION_OF_ION_TRANSPORT	0.004878864	289	STC1|DRD2|SYT1|PPP3CB|STAC|ATP1B1|P2RX7|NTSR1|MAP2K6|AKAP9|ANK2|AKAP5|EPHB2|STX1A|CACNG4|CALM3|KCNN4|ANK3|SLC38A1|CAV1|ABAT|CCL2|KCNJ2|PDGFRB|SLC17A8|PLA2R1|PTGES|EHD3|TESC|RYR2|CXCL12|RGS7|F2R|HTT|AKAP6|CACNA2D1|GRIN1|HAP1|PKD2|SNX4|SCN1B|SCN5A|KCNB1|CNTN1|CX3CL1|PDZK1|BAX|HOMER1|SNCA|G6PD|CACNG3|DMD|ATP2B1|STXBP1|ABCB1|ANO6|GJC2|GPD1L|ARC|SCN3B|DRD1|CHRM1	SCN9A_tcga				SYT1|SNCA|RYR2|CACNG3|STXBP1|CAMK2A|CHRM1|SCN3B|DRD1|GRIN1|KCNC2|ANK3|STX1A|RGS7|SYT4|EHD3|STC1|RELN|PLA2R1|PTGES|AKAP5|NTSR1|OPRK1|CACNA2D1|ATP1B1|CACNG2|NOS1|PKP2|ATP2C2|WNK2|PPP3CB|CACNB2|KCNIP2|RAB3B|NOS1AP|SHANK3|SCN5A|KCNA1|P2RX1|CHRNB2|RNF207|GJC2|KCNC1|CACNB4|P2RX3|ORAI1|P2RX5|KCNK3|KCNB1|EDN1|FGF12|CCR2|PDZK1|STAC2|CACNB3|PLP1|TRH|STAC|KCNE1|JAK3|CALCR|TACR2|PPP3R1|JPH2|SLC38A1|P2RY1|F2R…
GOBP_RESPONSE_TO_ALKALOID	GOBP_RESPONSE_TO_ALKALOID	0.038007707	98	DRD2|NQO1|TGM2|CACNG4|PEA15|RGS4|CPT1A|ABAT|SDK1|BCL2L1|PCSK1|PPP1R9B|DHX15|EN1|PRKCG|RYR2|ST8SIA2|HSPA5|GHR|UQCRC1|SMPD1|HOMER1|TACR1|BLM|CNR1|BCHE|DRD1	SCN9A_cell			NQO1|CPT1A|DRD2|CACNG4|TGM2
GOBP_RESPONSE_TO_PEPTIDE_HORMONE	GOBP_RESPONSE_TO_PEPTIDE_HORMONE	0.037956535	423	GJB2|CDK4|COL3A1|NEFL|EGR1|EREG|PIP4K2B|COL1A1|DDR2|PIP4K2C|CYFIP1|BTG2|CDKN1B|PCSK9|GRB10|INSIG1|TWIST2|CSK|EIF4EBP2|SP1|CAV1|PLCB1|FOS|PIK3R2|MAPK14|GLP2R|NFKB1|PCSK1|IGF2|BRIP1|CDC6|TIMP4|PTGS2|ITGB3|AREG|CXCL12|SOCS1|LPL|FBN1|PNPLA3|ACVR1C|HDAC9|CRY2|PRKCQ|PRKCB|ANXA1|UCP2|RAB13|STC2|ROCK2|PXN|POMC|INHBA|SLC27A4|SESN3|PCK2|TNFSF10|GHR|APPL2|STAT3|PIP4K2A|MAP1B|PRKCZ|SCNN1A|KANK1|FER|GDF15|INS…	GJB2_tcga		GJB2|EREG|AREG|TWIST2|COL1A1|SCNN1A|ERRFI1|PTGS2|IGF2|PCK1|COL3A1|TIMP1|GLP1R|INHBA|GCNT1|EGR2|BAIAP2L1|RETN|CYP1B1|GLP2R|PCSK1|GHRHR|FBN1|SOCS3|CYP11A1|INSRR|ADM|IGFBP5|CDK4|LPIN3|TRPV4|CAV1|AGTR1|SLC2A1|SHC1|SOCS2|PIP4K2C|CTSK|ENPP1|MSTN|TNFRSF11A|FBP1|EGR1
GOBP_NEGATIVE_REGULATION_OF_NEURON_APOPTOTIC_PROCESS	GOBP_NEGATIVE_REGULATION_OF_NEURON_APOPTOTIC_PROCESS	0.02595668	154	CCND1|AXL|NEFL|XRCC2|GABRA5|SEMA3E|HIPK2|MAP2K4|NTRK1|BTG2|NES|BOK|NRBP2|BCL2L1|CCL2|PTPRZ1|VPS54|KDR|BCL2|EN1|PARK7|PRKCG|BDNF|F2R	combined
GOBP_EAR_DEVELOPMENT	GOBP_EAR_DEVELOPMENT	0.002608063	221	GJB2|CHD7|COL2A1|GABRA5|DLL1|CEP290|JAG1|COL11A1|FREM2|EPHB2|CDKN1B|CEBPD|INSIG1|FOXG1|RBPJ|PRRX1|WNT5A|MAPKAPK2|GLI3|MCM2|PDGFRB|LRIG1|ATP8A2|BCL2|SLC17A8|GATA2|TFAP2A|ADAM10|CYTL1|LRIG3|TRIOBP|OSR1|BMP2|CALB1|RDH10|STRA6|DCHS1|LIN7A|TSKU|HPCA|WDR19|MAPK1|MYO7A|JAG2|DDR1|FZD2|MKS1|KCNK2|LGR5|ALDH1A3|SIX2|EYA4|SLC4A7|ROR1|FZD3|MAFB|SDC4|GABRB2|BCL2L11|CHRNA9|ATP8B1|SHH|NKX3-2|NTN1|TBX2|NIPBL	GJB2_cell|SCN9A_cell	GJB2|JAG1|CDKN1B|INSIG1|RBPJ|MAPKAPK2|CHD7|GLI3|COL11A1|FREM2|LRIG1|CEBPD|PRRX1|SLC17A8|LRIG3|TFAP2A|MCM2|GATA2|ADAM10|TRIOBP|CYTL1|EPHB2		WNT5A|CEP290|COL2A1|BCL2|MAPK1|CHD7|PDGFRB|EPHB2|NIPBL|KCNK2|GABRA5|FOXG1|MYO6|TRIP11|ROR1|DCHS1|FZD2|CEBPD|MYO7A|TGFB2|COL11A1|BMP4|BMP2|RDH10|TSKU|TTC39C|MAFB|SIX4|TCAP|NAGLU|NKX3-2|PROX1|NOG|FGF9|FREM2|STRA6|SOX2|PRRX1|SHH|DLL1|PDGFA|JAG2|HOXA1|RPL38|MAF|BMPER|AHI1|TSHZ1|HES5|ZIC1|GATA2|ADAM10|SIX2|KCNK3|HOXA13|MCM2|TBX18
GOBP_SKIN_DEVELOPMENT	GOBP_SKIN_DEVELOPMENT	0.027126455	302	NGFR|COL1A2|COL3A1|KRT80|FGF7|KRT8|DLL1|EREG|VDR|JAG1|COL1A1|FLG|PPL	GJB2_tcga		EREG|KRT8|DLL1|COL1A2|FGF7|VDR|LGR5|COL1A1|COL5A1|ERRFI1|ADAMTS2|KRT17|COL3A1|ITGA3|KRT80|FST|DKK1|KRT16|INHBA
GOBP_MITOTIC_CELL_CYCLE_PHASE_TRANSITION	GOBP_MITOTIC_CELL_CYCLE_PHASE_TRANSITION	1.38E-05	473	CCND1|CDK4|CENPF|CENPE|XRCC3|CLSPN|DDR2|FOXN3|PHB2|ZWILCH|CTDSP2|NES|CDKN1B|MEPCE|ZWINT|ANAPC5|RRM2|FBXO5|CALM3|PKMYT1|AURKB|LATS2|SLFN11|PLCB1|CIT|HYAL1|LATS1|TACC3|MELK|KNTC1|CCL2|BUB1B|PPP1R9B|PKD1|CDC6|DTL|BCL2|ESPL1|SPC24|CDCA5|BUB3|BRCA1|CLASP2|TAF10|AURKA|E2F1|WNT10B|CDK1|CKS1B|RDX|CDCA8|ANAPC7|CASP2|HUS1|CCNA1|RFWD3|KANK2|KCNA5|NPM2|ANXA1|EIF4EBP1|NACC2|INHBA|RRM1|PKD2|BARD1|IQGAP3|UBE2C|…	GJB2_cell	CCND1|CDK4|FOXN3|ZWILCH|CTDSP2|MEPCE|CDKN1B|ANAPC5|NES|ZWINT|XRCC3|DDR2|RRM2|PHB2|FBXO5|HYAL1|CLSPN|MELK|PLCB1|PPP1R9B|SLFN11|AURKB|CDC6|BUB1B|BUB3|TAF10|KNTC1|BRCA1|DTL|LATS2|RDX|CALM3|PKMYT1|ANAPC7|CASP2|RFWD3|CCL2|CLASP2|ESPL1|E2F1|HUS1|AURKA|ANXA1|CDCA5|KANK2|RRM1|CDK1|CDCA8|EIF4EBP1|CKS1B|MYC|APPL2|BRD7|CCNE2|IQGAP3|BARD1|PKD2|KIF14|SPC24|CDK2|ATAD5|DBF4B|PKD1|GEN1|PLK2|CDK2AP2|SPC25|PRMT2|C…
GOBP_METAPHASE_ANAPHASE_TRANSITION_OF_CELL_CYCLE	GOBP_METAPHASE_ANAPHASE_TRANSITION_OF_CELL_CYCLE	0.009182704	98	CENPF|CENPE|XRCC3|ZWILCH|ZWINT|ANAPC5|FBXO5|AURKB|TACC3|KNTC1|BUB1B|CDC6|ESPL1|SPC24|BUB3|CDCA8|ANAPC7|UBE2C|SPC25|BRD7|GEN1|ARID1B|TPR|NDC80|SMARCA2|TRIP13|BUB1|MAD2L1|MAPK15|CDT1|INCENP|PHF10	GJB2_cell	ZWILCH|ANAPC5|ZWINT|XRCC3|FBXO5|AURKB|CDC6|BUB1B|BUB3|KNTC1|ANAPC7|ESPL1|CDCA8|BRD7|SPC24|GEN1|SPC25|UBE2C|TRIP13|PHF10|INCENP|NDC80|MAD2L1|CENPE|ARID1B|BUB1|CENPF|CDT1
GOBP_DNA_TEMPLATED_DNA_REPLICATION_MAINTENANCE_OF_FIDELITY	GOBP_DNA_TEMPLATED_DNA_REPLICATION_MAINTENANCE_OF_FIDELITY	0.034702142	57	PCNA|SLFN11|TIMELESS|BRCA1|DDX11|RFWD3|FAM111A|BRCA2|BARD1|MCM8|RAD50|TRAIP|GEN1|EME2|ZNF365|BLM|ETAA1|NUCKS1|EME1|POLD1|ATR	GJB2_cell	TIMELESS|SLFN11|PCNA|BRCA1|DDX11|RFWD3|FAM111A|MCM8|BRCA2|BARD1|GEN1|TRAIP|ETAA1|NUCKS1|ATR|BLM|POLD1|EME2|EME1|DONSON
GOBP_REGULATED_EXOCYTOSIS	GOBP_REGULATED_EXOCYTOSIS	0.008972982	243	DRD2|PCLO|SYT1|PPP3CB|P2RX7|RAB27A|STX1A|CALM3|RAB3A|DOC2A|PIP5K1C|CPLX1|SYN1|F2RL1|SYN2|GATA2|SCAMP5|NAPB|SYNGR2|PRKCG|SYT6|STXBP5|SYT11|RIMS3|PRKCB|SNAP25|TMEM79|STX1B|SNX4|SNPH|KCNB1|ADCY1|ERC2|FER|SYT5|SNCA|SYP|STXBP1|CNR1|SYT13|SYNGR3|DRD1|RAB3D|DOC2B|GRIN3A|VAMP8|CADPS2|GAB2|RAPGEF4|CHGA|PPFIA3|ARHGAP17|CPLX2|BAIAP3|HTR2A|RIMS2|RAB11FIP1|UNC13A|HMOX1|UNC13C|TRPV6|CHRM2|PTGDS|ADORA2B|RIMS1|C…	SCN9A_tcga				SYN2|PRKCG|PRKCB|NAPB|SYN1|SYT1|SYT5|SNCA|SYT13|DOC2B|SNAP25|PCLO|STXBP1|SYNGR3|DRD1|ERC2|GRIN3A|HTR2A|DOC2A|UNC13C|CPLX2|SYP|RAB3A|STX1A|CHGA|RIMS1|TRPV6|OTOF|STX1B|RIMS2|RIMS3|SYT4|STXBP5|SYT9|CRHBP|SYNGR1|RAPGEF4|CACNA1I|CPLX1|CHRM2|SYT7|PTGDS|STEAP2|PPP3CB|CACNB2|GRP|UNC13A|CDK5R2|SNPH|VAMP2|FOXF1|CACNA1G|SYT12|APBA1|P2RX1|PPFIA3|ANXA3|HTR1B|BAIAP3|CNR1|PREPL
GOBP_DEVELOPMENT_OF_PRIMARY_SEXUAL_CHARACTERISTICS	GOBP_DEVELOPMENT_OF_PRIMARY_SEXUAL_CHARACTERISTICS	8.57E-06	238	CCND1|PLEKHA1|EREG|TFAP2C|NTRK1|PDGFRA|FNDC3A|HOXA9|SLIT2|FANCG|BOK|SLIT3|NUPR1|SFRP1|WNT5A|PCYT1B|BCL2L1|MAMLD1|ACVR2A|PDGFRB|BRIP1|KDR|BCL2|PTPRN|TESC|SPATA2|ROBO2|SGPL1|BMPR1B|LHFPL2|CASP2|RAB13|AMH|HSPA5|OSR1|INHBA|BRCA2|RDH10|HOXA10|TNFSF10|DHX37|VEGFA|GATA4|BAX|FER|WDR19|TGFBR1|ATN1|NKX3-1|CYP1B1|CITED2|DACH2|NRIP1|ACSBG1|SFRP2|LHX9|SOX8|TLR9|ARID4A|NR2F2|COL9A3|BCL2L11|BIK|NUDT1|MMP19|TBC1…	GJB2_cell	CCND1|FNDC3A|PLEKHA1|ACVR2A|PCYT1B|MAMLD1|HOXA9|FANCG|SPATA2|SGPL1|BOK|BRIP1|CASP2|RAB13|HSPA5|LHFPL2|ROBO2|SLIT3|DHX37|TFAP2C|HOXA10|BRCA2|FER|BAX|TGFBR1|WDR19|SFRP1|VEGFA|OSR1|SLIT2|BCL2L1|CITED2|TLR9|TESC|LHX9|TBC1D20|BCL2L11|RDH10|NRIP1|NUPR1|FZD4|NASP|HYAL3|KIF18A|CRKL|VGF|IMMP2L|NTRK1|NR2F2|PDGFRA|TNFSF10|BCL2|NKX3-1|PTPRN|ATN1|COL9A3|SOX8|NUDT1|MMP14|BMPR1B|IDH1|RHOBTB3|MEA1|GAS2|PDGFRB|GA…
GOBP_EXTERNAL_ENCAPSULATING_STRUCTURE_ORGANIZATION	GOBP_EXTERNAL_ENCAPSULATING_STRUCTURE_ORGANIZATION	3.56E-09	324	COL1A2|ADAMTS14|COL3A1|MMP13|LOXL1|COL2A1|ADAMTS9|SPOCK2|COL11A1|EMILIN1|COL1A1|DDR2|SPINT2|MATN2|OLFML2A|COL10A1|PDGFRA|HAS1|ADAMTSL1|COL24A1|SLC39A8|CAV1|LTBP3|COL5A1|NTNG1|SLC2A10|NID2|COL12A1|AEBP1|THSD4|ADAM10|ITGB3|MMP1|CLASP2|NFKB2|TLL2|ADAMTSL5|COL5A3|COL13A1|SULF2|BMP2|ELN|ADAMTS12|COL8A1|LOX|VIT|PBXIP1|COL22A1|IL6|NTN4|MMP10|COL15A1|ADAM8|SPINT1|TGFBR1|HAS2|RXFP1|HMCN1|CYP1B1|FBLN1|COL1…	GJB2_tcga|SCN9A_cell|SCN9A_tcga		MMP13|COL10A1|LOXL1|MMP1|COL15A1|COL1A2|ADAMTSL1|COL8A1|MMP10|LUM|TGFBI|HAS1|ADAMTS14|COL1A1|COL2A1|COL5A1|ADAMTS2|SPINT1|LOX|B4GALT1|COL3A1|FAP|MMP19|POSTN|COL11A2|LAMB1|IL6|ADAM8|COL12A1|LOXL2|CRISPLD2|SFRP2|CYP1B1|RUNX1|ADAMTSL4|ADAMTSL5|COL5A3|EMILIN1|FBLN1|MMP12|PHLDB2|SLC39A8|SULF1|ADAMTS12|ITGB1|COL5A2|OLFML2B|DPP4|COL18A1|MMP11|ADAMTS1|COL22A1|IBSP|LAMC1|COL24A1|MMP7|CAV1|TPSAB1|COL9A3|TG…	COL1A2|ADAMTS14|AEBP1|LTBP3|PDGFRA|ELN|THSD4|SLC39A8|ADAMTS9|COL2A1|COL5A3|NFKB2|COL17A1|COL1A1|P4HA1|ADAMTSL1|OLFML2A|EMILIN1|COL3A1|LOX|COL14A1|LAMA1|PBXIP1|SPINT2|COL13A1|HMCN1|COL12A1|RIC8A|ADAM8|NTNG1|COL5A1|TGFB2|COL11A1|SPOCK2|BMP2|ITGB3|NPNT|NR2E1|MMP1|NTN4|ADAMTSL4|LOXL1|FBLN5|FOXF2|CTSS|SPINT1|COL8A1|COL8A2|FSCN1|PAPLN|ADAMTS8|NPHP3|MMP23B|ANTXR1|MYH11|POSTN|MYO1E|VWA1|IL6|RAMP2|MMP24|A…	MMP13|HAS1|RXFP1|ADAMTSL5|TLL1|COL10A1|COL19A1|IL6|COL2A1|SFRP2|COL5A1|ADAMTS16|C6orf15|CYP1B1|SULF1|MMP17|ZNF469|COL3A1|MMP11|COL1A1|MMP10|COL13A1|SMOC2|FBLN2|SPINT2|VIT|ADAMTSL1|ADAMTS2|TLL2|MMP3|FLRT2|LOXL4|COL15A1|GREM1|FOXF1|APLP1|MMP12|COL11A1|MMP1|COL1A2|FAP|COL12A1|MATN4|COL28A1|COL24A1|ADAMTS18|ADAMTS12|LOXL2|ITGA8|HPN|HMCN1|NPNT|SPINT1|LUM|CST3|EGFL6|SOX9|MATN1|LOXL1|COL8A1|COL22A1|ADAM…
GOBP_REGULATION_OF_OSTEOBLAST_DIFFERENTIATION	GOBP_REGULATION_OF_OSTEOBLAST_DIFFERENTIATION	0.006421182	140	JAG1|PTCH1|DDR2|CEBPD|TWIST2|FBXO5|ACVR2B|RUNX2|SFRP1|PRKACA|GLI3|ACVR2A|IGF1|WWTR1|WNT10B|AREG|BMPR1B|SNAI2|BMP2|SEMA4D|BAMBI|MEF2C|WNT7B|NBR1|IL6|TWSG1|SKI|CRIM1|VEGFC|ID3|HAND2|FBN2|HGF|SMAD3|SMAD6|TMEM64|SCUBE3|JUND|SOX11|SFRP2|BMP6|YAP1|GDPD2	combined
GOBP_POSITIVE_REGULATION_OF_CELL_ADHESION	GOBP_POSITIVE_REGULATION_OF_CELL_ADHESION	2.25E-05	484	VCAM1|CD44|EPB41L5|SPOCK2|EDIL3|EMILIN1|RAC1|FLOT2|CSF1|TGM2|TNFSF4|IL7R|TGFBR2|CSK|DNAJA3|ANK3|CAV1|HSPH1|CD70|HYAL1|ADAM19|ITGB1BP1|SFRP1|PIK3R2|WNT5A|GLI3|CCL2|ZFHX3|IGF2|KDR|PODXL|GCNT2|IGF1|ITGA2|LIF|EPB41L4B|NFAT5|KIF26B|ITGB3|ITPKB|WNT10B|RAC3|UTRN|CXCL12|SOCS1|TFRC|PRKCQ|ANXA1|MEGF10|ARL2|FN1|TRIOBP|BMI1|ARHGEF7|F11R|KIFAP3|COL8A1|BRD7|TFE3|VIT|SOCS5|CHST2|TRAF6|CD209|CD46|VEGFA|PRKCZ|NFK…	GJB2_tcga		CD70|FN1|ITGA5|COL8A1|TNFSF4|CD209|CXCL13|LIF|IGF2|TNFRSF13C|PCK1|PLAUR|CR1|ITGA3|IL2RA|NRP1|IL4R|TNFRSF18|PTPRU|LAMB1|IL6|GCNT1|ADAM8|CCR2|SFRP2|SHH|IL7R|RUNX1|RAC3|EMILIN1|NOD2|CD1D|NFKBIZ|DAB2|DPP4|LILRB2|IBSP|PTPN22|TGFBR2|LAMC1|CD274|CAV1|ALOX5|MYADM|VIT|FSTL3|LEF1|SAA1|VNN1|TNFSF14|TNFSF9|PIK3R6|SIRPB1|RHOH|TGM2|ITGA4|NEDD9|LAMA2|NID1|ITGB3|NR4A3|PTPRC|FMN1|FERMT1|SDC4|CCR7|MAP3K8
GOBP_NEGATIVE_REGULATION_OF_CELL_CYCLE	GOBP_NEGATIVE_REGULATION_OF_CELL_CYCLE	0.00370828	405	CCND1|CENPF|XRCC3|RHOB|CLSPN|FOXN3|BTG2|ZWILCH|CTDSP2|CDKN1B|ZWINT|FBXO5|AURKB|LATS2|SLFN11|WDR76|NUPR1|TIMELESS|LATS1|MAPK14|KNTC1|CDC45|CCL2|BUB1B|BRIP1|CDC6|DTL|BCL2|ESPL1|FANCD2|LIF|SPC24|BUB3|PTGS2|BRCA1|E2F1|PBK|CDK1|HECA|NLE1|GAS1|CDCA8|CASP2|HUS1|RFWD3|KANK2|NACC2|BMP2|INHBA|PKD2|BRCA2|BARD1|SPC25|BRD7|CDKN2C|RAD50|RPS6KA2|PLK2|GEN1|SUV39H1|EME2|CDK2|TNFAIP3|WEE1|CHMP4C|USP28|BLM|DCUN1D3|…	GJB2_cell	CCND1|FOXN3|ZWILCH|CTDSP2|CDKN1B|ZWINT|XRCC3|BTG2|FBXO5|TIMELESS|MAPK14|CLSPN|WDR76|SLFN11|AURKB|CDC6|BUB1B|BUB3|KNTC1|BRCA1|DTL|LATS2|BRIP1|FANCD2|CASP2|RFWD3|NLE1|CCL2|ESPL1|E2F1|HUS1|KANK2|CDK1|CDCA8|PBK|BRD7|BRCA2|BARD1|RHOB|PKD2|USP28|SPC24|CDK2|GEN1|CDC45|PLK2|ETAA1|CDK2AP2|SPC25|PRMT2|CUL4A|GAS1|CTDSP1|DACT1|TRIP13|ATR|LIF|BLM|DCUN1D3|INCENP|FZD3|NDC80|FEM1B|GTSE1|MAD2L1|EME2|BUB1|CRLF3|HE…
GOBP_POSITIVE_REGULATION_OF_CELL_CYCLE	GOBP_POSITIVE_REGULATION_OF_CELL_CYCLE	0.000376429	362	CCND1|CDK4|DRD2|CENPV|EREG|XRCC3|DDR2|PHB2|CDKN1B|MEPCE|FEN1|ANAPC5|RRM2|FBXO5|MAPRE3|FOXG1|AURKB|FOSL1|PLCB1|NUPR1|CIT|HYAL1|WNT5A|PDGFRB|PKD1|IGF2|CDC6|DTL|ESPL1|NCAPH2|IGF1|NCAPG|RAD51AP1|RANBP1|CDCA5|AURKA|NUSAP1|WNT10B|PBK|CDK1|CKS1B|DDX11|RDX|CDCA8|ANAPC7|KIF20B|KCNA5|NPM2|ANXA1|NCAPH|NCAPG2|EIF4EBP1|ROCK2|RRM1|PKD2|BRCA2	GJB2_cell	CCND1|CDK4|MEPCE|CDKN1B|CENPV|ANAPC5|XRCC3|DDR2|RRM2|PHB2|FBXO5|HYAL1|PLCB1|DRD2|AURKB|CDC6|RANBP1|DTL|NCAPG|RDX|MAPRE3|ANAPC7|DDX11|FEN1|ESPL1|AURKA|RAD51AP1|KIF20B|ANXA1|CDCA5|NUSAP1|NCAPG2|RRM1|CDK1|FOSL1|CDCA8|EIF4EBP1|CKS1B|PBK|BRCA2|NCAPH|PKD2|KIF14|DYNC1H1|ATAD5|FOXG1|DBF4B|PKD1|GEN1|SPAG5|CUL4A|UBE2C|SMC2|ASCL1|CITED2|INCENP|EGFR|NDC80|CIT|FAM83D|MAD2L1|APEX1|BECN1|IGF1|STIL|BCL2L11|PBX1|…
GOBP_POSITIVE_REGULATION_OF_ENDOCYTOSIS	GOBP_POSITIVE_REGULATION_OF_ENDOCYTOSIS	0.027376258	97	SERPINE1|AXL|DRD2|ABCA13	SCN9A_cell			DRD2|HIP1|WNT5A|AXL|PCSK9|ABCA13
GOBP_POSITIVE_REGULATION_OF_EXOCYTOSIS	GOBP_POSITIVE_REGULATION_OF_EXOCYTOSIS	0.01577247	86	SYT1|ATP13A2|RAB27A|STX1A|RAB3A|F2RL1|VSNL1|GATA2|SCAMP5|CLASP2|STXBP5|SNX4|KCNB1|SYTL4|STAM|SNCA|STXBP1|CNR1|RAB3D|RAB2B|DOC2B|VAMP8|CADPS2|GAB2|SDC4|ADORA2B|CDK5R2|SYT4|CACNA1I|HYAL3|VAMP7|SPHK2|CACNA1G|SYT9|NLGN1|CACNB2|IL4R|SDC1|SYT7|SMPD3|RAB27B|VPS4B|HLA-F|S100A10	SCN9A_tcga				SYT1|SNCA|DOC2B|STXBP1|VSNL1|RAB3A|STX1A|SYT4|STXBP5|SYT9|CACNA1I|SYT7|RAB27B|CACNB2|CDK5R2|CACNA1G|CNR1|CACNB4|CADPS|KCNB1
GOBP_NEGATIVE_REGULATION_OF_GROWTH	GOBP_NEGATIVE_REGULATION_OF_GROWTH	4.15E-06	249	FGFR3|SEMA6B|SEMA3E|PTCH1|CDKN1B|SEMA7A|TGFBR2|ESR2|SLIT2|SEMA6D|RGS4|SLIT3|HYAL1|SFRP1|WNT5A|PPARD|SEMA3C|PPP1R9B|KIAA0319|BCL2|FSTL4|VGLL4|TLL2|RERG|RNF6|STC2|EPHA7|SEMA4D|INHBA|SERTAD3|SEMA4G|SEMA6C|CDKN2C|SEMA3B|SEMA4B|SEMA4C|GDF15|PTPRJ|DCUN1D3|G6PD|ENO1|MAP2|RBP4|SEMA5A|PPP2R1A|SMARCA2|CITED2|SEMA5B|SMAD3|CXADR|KCNK2|DCBLD2|SFRP2|WNT3|ULK1|ARHGAP4|MT2A|CDKN2D|SEMA4A|ENPP1|WNT11|CRLF3|OSGIN2…	GJB2_cell	CDKN1B|SEMA6B|SEMA7A|HYAL1|SEMA3E|PPARD|PTCH1|SEMA6D|TGFBR2|PPP1R9B|VGLL4|SEMA3C|RNF6|SLIT3|FGFR3|STC2|SEMA4B|SEMA6C|SEMA4C|SFRP1|PTPRJ|ESR2|SEMA5A|TLL2|SLIT2|SMAD3|CXADR|DCUN1D3|CITED2|SERTAD3|ULK1|SEMA4G|WNT3|CRLF3|SEMA5B|NTN1|OSGIN2|KIAA0319|SEMA4D|ARHGAP4|IP6K2|PPP2R1A|PNPT1|GDF15|RGS4|PPARA|RERG|SIPA1|DCC|SPHK2|SPP1|MT2A|TCHP|BMPR2|BCL2|EPHA7|JARID2|ADIPOR1|MT1M|DDX3X|DIP2B|SH3BP4|MT1G|CRYAB…
GOBP_POSITIVE_REGULATION_OF_GROWTH	GOBP_POSITIVE_REGULATION_OF_GROWTH	0.041153764	261	DRD2|GOLGA4|CDH4|CHD7|SYT1|DLL1|MAPKAP1|EIF4G2|CSF1|CYFIP1|SEMA7A|TGFBR2|RBPJ|POU3F2|PLCB1|HYAL1|SFRP1|SLC23A2|MAPK14|KRT17|PPARD|IGF2|L1CAM|ATP8A2|BCL2|IGF1|ADAM10|CDK1|BDNF|CXCL12|ISLR2|EZR|AKAP6|RASAL1|FN1|SEMA4D|GHR|EGFR|MEF2C|VEGFA|CACNG7|MAP1B|FOXS1|RFTN1|CDKL5|TGFBR1|CPNE9|CPNE6|GDI1|SEMA5A|HBEGF|LGI1|SFRP2|TRPV2|WNT3|SPTBN4|EXOSC9|YAP1|MAPT|EXOSC2|RIMS2|UNC13A|MLST8|NTN1|TBX2|NIPBL|STAT5B…	combined
GOBP_NEGATIVE_REGULATION_OF_MITOTIC_CELL_CYCLE	GOBP_NEGATIVE_REGULATION_OF_MITOTIC_CELL_CYCLE	0.001575861	246	CCND1|CENPF|XRCC3|CLSPN|FOXN3|BTG2|ZWILCH|CTDSP2|CDKN1B|ZWINT|FBXO5|AURKB|SLFN11|KNTC1|CCL2|BUB1B|CDC6|DTL|BCL2|FANCD2|SPC24|BUB3|BRCA1|PBK|CDK1|HECA|NLE1|GAS1|CDCA8|CASP2|HUS1|RFWD3|KANK2|NACC2|INHBA|PKD2|BARD1|SPC25|BRD7|RAD50|PLK2|GEN1|EME2|CDK2|WEE1|CHMP4C|BLM|DCUN1D3|GJC2|TPR|CDK2AP2|NDC80|PRMT2|TRIP13|EME1|CDKN1C|BUB1|DACT1|MAD2L1|CTDSP1|GTSE1|CDT1|INCENP|PTPN3|FZD3|CRLF3|DONSON|PRKDC|EZH2|…	GJB2_cell	CCND1|FOXN3|ZWILCH|CTDSP2|CDKN1B|ZWINT|XRCC3|BTG2|FBXO5|CLSPN|SLFN11|AURKB|CDC6|BUB1B|BUB3|KNTC1|BRCA1|DTL|FANCD2|CASP2|RFWD3|NLE1|CCL2|HUS1|KANK2|CDK1|CDCA8|PBK|BRD7|BARD1|PKD2|SPC24|CDK2|GEN1|PLK2|CDK2AP2|SPC25|PRMT2|GAS1|CTDSP1|DACT1|TRIP13|BLM|DCUN1D3|INCENP|FZD3|NDC80|GTSE1|MAD2L1|EME2|BUB1|CRLF3|CENPF|PRKDC|EME1|CDT1|DONSON|CDC14B|RAD50|BTG3|TOPBP1|SETMAR|CHEK2|EZH2|TOM1L2|GJC2|NEK11|CHEK1
GOBP_DEVELOPMENT_OF_PRIMARY_FEMALE_SEXUAL_CHARACTERISTICS	GOBP_DEVELOPMENT_OF_PRIMARY_FEMALE_SEXUAL_CHARACTERISTICS	0.03407145	109	PLEKHA1|EREG|PDGFRA|SLIT2|FANCG|SLIT3|NUPR1|SFRP1|PCYT1B|BCL2L1|KDR|BCL2|PTPRN|ROBO2|SGPL1|BMPR1B|LHFPL2|CASP2|AMH|HSPA5|INHBA|BRCA2	GJB2_cell	PLEKHA1|PCYT1B|FANCG|SGPL1|CASP2|HSPA5|LHFPL2|ROBO2|SLIT3|BRCA2|BAX|SFRP1|VEGFA|SLIT2|BCL2L1|LHX9|NRIP1|NUPR1|FZD4|HYAL3|VGF|IMMP2L|NR2F2|PDGFRA|BCL2|PTPRN|COL9A3|MMP14|BMPR1B|IDH1|GAS2|AMH|FANCA|NUP107|FOXL2|SCAPER|INHBB|EIF2B2|INHA|WT1|LFNG|TIPARP|KDR|ZP3|MMP19|ESR1|GDF9|GNRH1|INSR|ARRB2|PTX3
GOBP_FEMALE_SEX_DIFFERENTIATION	GOBP_FEMALE_SEX_DIFFERENTIATION	0.0031068	124	AXL|PLEKHA1|CHD7|EREG|PDGFRA|SLIT2|FANCG|SLIT3|NUPR1|SFRP1|WNT5A|PCYT1B|BCL2L1|KDR|BCL2|PTPRN|ROBO2|SGPL1|BMPR1B|LHFPL2|CASP2|AMH|HSPA5|INHBA|BRCA2|STRA6|VEGFA|BAX|RBP4|DACH2|NRIP1|ACSBG1|LHX9|NR2F2|COL9A3|MMP19|STAT5B|IDH1|LFNG|MMP14|FST|FZD4|HYAL3|VGF|IMMP2L|MERTK|A2M|INHA|GAS2|RETN|WT1|ADAMTS1|NUP107|AFP|TP63|BAK1|GDF9|FANCA|SCAPER|FOXL2|LRP2|PGR|GNRH1	GJB2_cell	PLEKHA1|AXL|CHD7|PCYT1B|FANCG|SGPL1|CASP2|HSPA5|LHFPL2|ROBO2|SLIT3|BRCA2|BAX|SFRP1|VEGFA|SLIT2|BCL2L1|LHX9|NRIP1|NUPR1|FZD4|HYAL3|VGF|IMMP2L|NR2F2|PDGFRA|BCL2|PTPRN|COL9A3|MMP14|BMPR1B|IDH1|BAK1|GAS2|AMH|FANCA|NUP107|FOXL2|SCAPER|INHBB|EIF2B2|INHA|WT1|LFNG|MERTK|TIPARP|STRA6|KDR|TBX3|ZP3|MMP19|TP63|ESR1|GDF9|GNRH1|INSR|ARRB2|PTX3
GOBP_MALE_SEX_DIFFERENTIATION	GOBP_MALE_SEX_DIFFERENTIATION	0.00095157	171	CCND1|PLEKHA1|TFAP2C|NTRK1|PDGFRA|FNDC3A|HOXA9|BOK|NUPR1|SFRP1|WNT5A|BCL2L1|MAMLD1|ACVR2A|PDGFRB|BRIP1|BCL2|TESC|SPATA2|SGPL1|LHFPL2|RAB13|AMH|INHBA|HOXA10|TNFSF10|DHX37|GATA4|BAX|FER|TGFBR1|ATN1|NKX3-1|CYP1B1|CITED2|DMRT3|SFRP2|LHX9|SOX8|TLR9|BMP6|ARID4A|COL9A3|BCL2L11|BIK|SHH|NUDT1|TBC1D20|STAT5B|CRKL|KCNE1|DHCR24|NR0B1|MMP14|WNT2B|KIF18A|NASP|TGFB2|ROR2|DHH|PDGFA|TLR3|ATRX|TMF1|HOXA13|INHA|FGF…	GJB2_cell	CCND1|FNDC3A|PLEKHA1|ACVR2A|MAMLD1|HOXA9|SPATA2|SGPL1|BOK|BRIP1|RAB13|LHFPL2|DHX37|TFAP2C|HOXA10|FER|BAX|TGFBR1|SFRP1|BCL2L1|CITED2|TLR9|TESC|LHX9|TBC1D20|DMRT3|BCL2L11|BMP6|DHCR24|NUPR1|NASP|KIF18A|CRKL|NTRK1|PDGFRA|TNFSF10|BCL2|NKX3-1|ATN1|COL9A3|SOX8|NUDT1|MMP14|RHOBTB3|MEA1|PDGFRB|GATA4|AMH|MSH2|BIK|FANCA|GATA3|LGR4|SCAPER|INHBB|REC8|ASPM|INHA|PDGFA|WT1
GOBP_REGULATION_OF_HORMONE_SECRETION	GOBP_REGULATION_OF_HORMONE_SECRETION	0.017695083	237	IL11|DRD2|NOS2|CHD7|PPP3CB|EPHA5|STX1A|CPT1A|MIDN|SFRP1|ABAT|PPARD|VSNL1|NR1D1|LIF|RASL10B|ACVR1C|CRY2|SNAP25|KCNA5|ANXA1|UCP2|POMC|INHBA|SNX4|PCK2|KCNB1|LRRC8A|SYTL4|IL6|GPR68|SOX4|ANO1|TACR1|NLGN2|NKX3-1|CNR1|RBP4|SIDT2|C1QTNF1|LRP5L|DOC2B|VAMP8|SOX11|SLC25A22|CAPN10|KDM5B|TCF7L2|NNAT|ADCY5|CHGA|BMP6|BAIAP3|RFX3|RAB11FIP1|C1QTNF3|PASK|SPP1|DAB2|GHRHR|HLA-DRB1|CRHBP|BRSK2|REST|VAMP7|TFR2|PRKCE|T…	SCN9A_tcga				KCNA5|DOC2B|SNAP25|VSNL1|RBP4|IL11|STX1A|CHGA|INHBA|GPR68|SFRP1|NOS2|SYT9|CRHBP|ACVR1C|PRKCE|IL6|SYT7|OPRK1|ADCY5|NMB|PPP3CB|ADCYAP1|GRP|C1QTNF1|GHRHR|MYRIP|VAMP2|GPR27|BAIAP3|ANO1|CNR1|C1QTNF3|NNAT|KCNB1|GIPR|EDN1|TFR2|SLC25A22|TRH|TACR2|NKX3-1|BRSK2|ADCY8|ACSL4|NKX6-1|P2RY1|PPP3CA|C2CD2L|DAB2|RETN|GABBR1|NEUROD1
GOBP_FOCAL_ADHESION_ASSEMBLY	GOBP_FOCAL_ADHESION_ASSEMBLY	0.042048275	85	EPB41L5|RAC1|CORO1C|ITGB1BP1|SFRP1|KDR|BCL2|DUSP22|ITGA2|TRIP6|CLASP2|THSD1|ROCK2|ARHGEF7|ACTN1|THBS1|VEGFA|EPHA3|PTPRJ|LIMCH1|CTTN|SMAD3|TEK|WHAMM|APOD|SDC4|DLC1|BCAS3|MMP14|FMN1|ACTG1|TSC1|POLDIP2	GJB2_cell	RAC1|EPB41L5|CORO1C|ITGB1BP1|DUSP22|CLASP2|ITGA2|ARHGEF7|ACTN1|LIMCH1|CTTN|SFRP1|PTPRJ|VEGFA|TRIP6|WHAMM|SMAD3|TEK|EPHA3|BCAS3|TSC1|POLDIP2|THSD1|SDC4|BCL2|DLC1|TESK2|MMP14|PTPRA
GOBP_FIBROBLAST_PROLIFERATION	GOBP_FIBROBLAST_PROLIFERATION	0.000361066	103	NGFR|CDK4|COL3A1|EREG|DDR2|TP53INP1|PDGFRA|CAV1|NUPR1|SFRP1|WNT5A|PDGFRB|CDC6|PDGFD|IGF1|LIF|ITGB3|E2F1|CDK1|CKS1B|EMD|FN1|BMI1|EGFR|MYC|WNT7B|BAX|SKI|DHX9|AQP1	GJB2_cell	CDK4|NGFR|DDR2|TP53INP1|CAV1|CDC6|PDGFD|COL3A1|EMD|E2F1|BMI1|CDK1|CKS1B|MYC|SKI|DHX9|BAX|SFRP1|WNT7B|LIF|EGFR|ITGB3|IGF1|E2F8|AQP1|NUPR1|CCNA2|PDGFRA|PTGES3|RNASEH2B|MORF4L1|CDKN1A|PDGFRB|PEX2|MED25|PDGFA|CCNB1|CD74|PDGFB|CD248|MED31|ECD|TP53|ESR1|S100A6|NLRC3|SPHK1|WNT1|FBXO4
GOBP_REGULATION_OF_FIBROBLAST_PROLIFERATION	GOBP_REGULATION_OF_FIBROBLAST_PROLIFERATION	0.001347107	87	NGFR|CDK4|EREG|DDR2|TP53INP1|PDGFRA|CAV1|NUPR1|SFRP1|WNT5A|PDGFRB|CDC6|PDGFD|IGF1|LIF|ITGB3|E2F1|EMD|FN1|BMI1|EGFR|MYC|BAX|SKI|DHX9|AQP1	combined
GOBP_POSITIVE_REGULATION_OF_FIBROBLAST_PROLIFERATION	GOBP_POSITIVE_REGULATION_OF_FIBROBLAST_PROLIFERATION	0.001347107	53	NGFR|CDK4|EREG|DDR2|PDGFRA|WNT5A|PDGFRB|CDC6|PDGFD|IGF1|LIF|ITGB3|E2F1|FN1|BMI1|EGFR|MYC	combined
GOBP_REGULATION_OF_SYNAPTIC_PLASTICITY	GOBP_REGULATION_OF_SYNAPTIC_PLASTICITY	7.71E-05	207	DRD2|PPP3CB|CYP46A1|AKAP5|EPHB2|ITPKA|MME|GRIN2B|NRGN|RAB3A|EIF4EBP2|SLC38A1|MAP1A|SLC24A1|PTGS2|PRKCG|ITPR3|CPEB3|GRIN2A|CRTC1|RIMS3|NPTN|SNAP25|GRIN1|NETO1|NCDN|CALB1|STAU1|KCNB1|ADCY1|LRRTM2|MEF2C|PLK2|MAP1B|PRKCZ|HRH1|CX3CL1|ERC2|SNCA|APOE|SYP|SLC24A2|STXBP1|MAPK1|ARC|DRD1|JPH3|CAMK2A|SLC8A2|RASGRF1|RGS14|CRHR2|PAIP2|CNTN4|JPH4|PPFIA3|CPLX2|YWHAH|MAPT|RIMS2|ATF4|SLC4A10|UNC13C|SHISA7|RIMS1|PL…	SCN9A_tcga				PRKCG|SNCA|GRIN2A|GRIN2B|SNAP25|CNTN4|STXBP1|CAMK2A|RASGRF1|DRD1|ERC2|GRIN1|NRGN|CRHR2|SLC8A2|UNC13C|CPLX2|NCDN|SYP|RAB3A|CPEB3|MME|RIMS1|RIMS2|RIMS3|RASGRF2|SYT4|GRM5|RELN|JPH3|PRKCZ|SYNGR1|PRRT1|CNTN2|AKAP5|SLC24A2|SLC4A10|PRKAR1B|SYT7|NPAS4|CALB1|SHANK2|NEUROD2|MAP1A|PPP3CB|SLC1A1|SHANK3|SHISA9|ITPKA|VAMP2|JPH4|SYT12|YWHAH|SHISA7|DLG4|MEF2C|PPFIA3|CYP46A1|SCGN|PTK2B|MCTP1|P2RX3|KCNB1|GRIK2|SOR…
GOBP_REGULATION_OF_NEURONAL_SYNAPTIC_PLASTICITY	GOBP_REGULATION_OF_NEURONAL_SYNAPTIC_PLASTICITY	0.008864896	57	DRD2|EPHB2|GRIN2B|RAB3A|GRIN2A|NPTN|GRIN1|NETO1|NCDN|SNCA|APOE|SYP|ARC|JPH3|CAMK2A|SLC8A2|RASGRF1|PPFIA3|SLC4A10|SHISA7|SYT4|SYNGR1|SYNGAP1|GRM5|VGF|MCTP1|CNTN2|SHANK3|EGR2	SCN9A_tcga				SNCA|GRIN2A|GRIN2B|CAMK2A|RASGRF1|GRIN1|SLC8A2|NCDN|SYP|RAB3A|SYT4|GRM5|JPH3|SYNGR1|CNTN2|SLC4A10
GOBP_RHYTHMIC_PROCESS	GOBP_RHYTHMIC_PROCESS	0.000974145	303	NGFR|AXL|DRD2|PLEKHA1|EGR1|NOS2|EREG|MAP2K6|TYMS|NTRK1|PDGFRA|SLIT2|PCNA|SP1|SLIT3|TIMELESS|NR2F6|MAPK9|MAGED1|GPR157|TOP2A|ZFHX3|DTL|NR1D1|PTPRN|TIMP4|PRKCG|NFKB2|ROBO2|CDK1|SGPL1|BMPR1B|CRTC1|MAPK10|CASP2|CRY2|TEF|ANXA1|NPAS2|AMH|HSPA5|ROCK2|INHBA|BTBD9|HTR7|KLF9|SIK1|ADCY1|SUV39H1|NCOR2|HOMER1|KLF10|DHX9|HAS2|ID3|NPS|CLDN4|HES7|PPP1CC|CYP1B1|ID4|AHR|CUL4A|GRIN3A|JUND|NRIP1|OPN3|KDM5B|RELB|NFYA…	GJB2_cell	NGFR|TYMS|PLEKHA1|SP1|NR2F6|AXL|TIMELESS|MAP2K6|MAGED1|EGR1|DRD2|PCNA|MAPK9|TOP2A|DTL|SGPL1|CASP2|CRTC1|ANXA1|HSPA5|CRY2|CDK1|ROBO2|SLIT3|BTBD9|HOMER1|DHX9|SIK1|PPP1CC|HAS2|MAPK10|CUL4A|HES7|SLIT2|ADCY1|NFYA|CLDN4|TEF|KDM5B|OPN3|ATF4|GPR157|ID3|TIMP4|NOS2|HTR7|ATF5|PRKDC|KLF9|NRIP1|METTL3|PPARA|FZD4|AHR|EZH2|RELB|NR1H3|RBM4B|NTRK1|SUV39H1|NLGN1|ZFHX3|PDGFRA|PTPRN|BMPR1B|BHLHE41|NCOA2|CLOCK|KLF10|…
GOBP_RESPONSE_TO_STEROID_HORMONE	GOBP_RESPONSE_TO_STEROID_HORMONE	0.006460858	339	GJB2|STC1|CCND1|NEFL|COL1A1|TYMS|PHB2|TGFBR2|ESR2|CALM3|SLIT2|PAPPA|GLB1|PCNA|CAV1|FOSL1|SLIT3|PDCD7|ABCA2|SFRP1|FOS|LATS1|PPARD|PCSK1|PPP1R9B|RPL27|NEDD4|KDM1A|DDX54|NR1D1|BCL2|PARK7|PTGS2|BRCA1|AREG|CALCOCO1|RNF6|CRY2|KANK2|ANXA1|BMI1|ABHD2|PCK2|LOX|KLF9|GHR|DAXX|MAOB|THBS1|SSTR3|WNT7B|SCNN1A|IL6|GPR83|NCOR2|SST|ZFP36|SSTR2|TACR1|MBP|AQP1|PADI2|HDAC6|NKX3-1|ATP2B1|CLDN4|CYP1B1|BCHE|PRMT2|ADM|AL…	GJB2_tcga		GJB2|THBS1|AREG|STC1|ESR2|COL1A1|SCNN1A|ERRFI1|PTGS2|PAPPA|LOX|PCK1|IL1RN|SDC1|PTPRU|IL6|CYP1B1|PCSK1|GHRHR|PTGER2|FOSL1|DAB2|NR0B1|ADM|NKX3-1|TGFBR2|PMEPA1|CAV1|TGFB1|NPAS4|SSTR2|MSTN|AKR1C3|ZFP36|A2M|OXTR|NR4A3|FLT3|TP63|SLIT2|FBXO32|RPL27|CLDN1|FOSB|ENG|TLR2|ADAM9|SSTR3|BMP6|CNOT2|CYBB|SST|SOX10|BCHE|IL10|AVPR1A|RHOXF1|HEYL
GOBP_DIGESTIVE_TRACT_MORPHOGENESIS	GOBP_DIGESTIVE_TRACT_MORPHOGENESIS	0.02696777	49	EPB41L5|PDGFRA|ACVR2B|SFRP1|WNT5A|GLI3|BCL2|EPHB3|STRA6|EGFR|GATA4|SFRP5|SMAD3|DACT1|SOX11|SFRP2|SIX2|WNT11|SHH|NIPBL|HOXA13|FOXF1|HIF1A|ID2|GLI1|BMP4|SOX10|TP63	combined
GOBP_EMBRYONIC_ORGAN_MORPHOGENESIS	GOBP_EMBRYONIC_ORGAN_MORPHOGENESIS	0.007074682	294	CHD7|COL2A1|DLL1|CEP290|HOXB9|HIPK2|COL11A1|MFAP5|MTHFD1|EPHB2|HOXB6|INSIG1|CRB2|TGFBR2|PDGFRA|HOXA9|FOXG1|HOXB5|PRRX1|RUNX2|HYAL1|SETD2|WNT5A|SATB2|GLI3|MICAL2|IFT140|LRIG1|ATP8A2|GATA2|TFAP2A|PHACTR4|RYR2|FBN1|SIX3|LRIG3|VANGL2|TBX15|TRIOBP|BMI1|OSR1|HOXA3|PKD2|RDH10|STRA6|MEF2C|HOXB2|GATA4|RARB|WDR19|TGFBR1|DLX2|HOXA7|HOXB8|HAND2|FBN2|MAPK1|MYO7A|RBP4|CITED2|FZD2|SMAD3|ALDH1A3|SOX11|SIX2|MMP16…	SCN9A_cell			PHACTR4|WNT5A|HOXA3|PDGFRA|CEP290|COL2A1|RUNX2|MAPK1|CHD7|HOXB2|HOXB9|RARB|EPHB2|NIPBL|HOXB8|FBN1|FOXG1|MYO6|HOXB6|MICAL2|FZD2|MYO7A|MFAP5|COL11A1|BMP4|SLC39A3|SOX11|RDH10|TTC39C|MAFB|WNT11|SIX4|ID2|FOXH1|TCAP|NAGLU|EFNA1|NKX3-2|PROX1|NOG|FOXF2|MTHFD1L|FOLR1|FGF9|TBX15|STRA6|PRRX1|SHOX2|SHH|DLL1|HAND2|NPHP3|HOXA1|RBP4|RPL38|CCDC39|WNT16|AHI1|TSHZ1|ZIC1|RNF207|GLI1|SETD2|GATA2
GOBP_EMBRYONIC_ORGAN_DEVELOPMENT	GOBP_EMBRYONIC_ORGAN_DEVELOPMENT	0.000519998	451	CHD7|COL2A1|DLL1|CEP290|HOXB9|HIPK2|COL11A1|MFAP5|PTCH1|MTHFD1|EPHB2|SPINT2|HOXB6|NES|INSIG1|CRB2|TGFBR2|PDGFRA|HOXA9|FOXG1|HOXB5|RBPJ|PRRX1|RUNX2|HYAL1|SETD2|TRA2B|WNT5A|SATB2|SH2B3|GLI3|PKD1|IGF2|MICAL2|KDR|IFT140|PBX3|LRIG1|ATP8A2|GATA2|LIF|TFAP2A|EN1|PCSK5|TAF10|PHACTR4|RYR2|MBD2|FBN1|SIX3|LRIG3|VANGL2|TBX15|PLXNA4|COL13A1|TRIOBP|BMI1|OSR1|HOXA3|PKD2|RDH10|STRA6|EGFR|MEF2C|VEGFA|WNT7B|EN2|HOX…	GJB2_tcga|SCN9A_cell		MFAP5|DLL1|COL2A1|LIF|IGF2|SPINT1|CHRNA9|RUNX2|GATA4|SHH|HOXB5|PRDM1|FBN1|SOCS3|EPAS1|ADM|FRZB|STRA6|TGFBR2|PPIL1|DSCAML1|HOXB9|SIX2|TGFB1|ALX4|MMP14|LEF1|EFEMP1|EOMES|JUNB|WNT2|CEP290|HOXB8|MMP16|A2M|CEBPB|GBX2|TBX15|PCSK5|MESP1|MAFB|FOXN4|EN2|TWIST1|SH2B3|LBX1|CHD7|PCDH12|SIX1|HOXA9|ASB2|HOXB6|RSPO3|PHLDA2|ENG|FRS2	PHACTR4|WNT5A|KDR|HOXA3|PDGFRA|CEP290|COL2A1|RUNX2|MAPK1|CHD7|HOXB2|BPTF|HOXB9|RARB|PLXNA4|EPHB2|NIPBL|HOXB8|FBN1|RPL10|AKT1|FOXG1|IGF2|SH2B3|MYO6|SPINT2|HOXB6|COL13A1|MICAL2|PTCH1|PKD1|FZD2|RBBP6|ADA|MYO7A|TGFB2|MFAP5|COL11A1|BMP4|SLC39A3|SOX11|RDH10|TTC39C|MAFB|WNT11|SIX4|ID2|ARNT|FOXH1|TCAP|TRIM28|NAGLU|EFNA1|NKX3-2|PROX1|A2M|NOG|FOXF2|MTHFD1L|FOLR1|FGF9|SOX15|SPINT1|TBX15|STRA6|PCSK5|PRRX1|ZF…
GOBP_DEVELOPMENTAL_CELL_GROWTH	GOBP_DEVELOPMENTAL_CELL_GROWTH	3.64E-06	229	GOLGA4|CDH4|SYT1|PPP3CB|SEMA6B|SEMA3E|MAP2K4|CYFIP1|SEMA7A|TGFBR2|SLIT2|SEMA6D|RGS4|SLIT3|NRCAM|SLC23A2|WNT5A|SEMA3C|L1CAM|KIAA0319|FSTL4|IGF1|AURKA|BDNF|CXCL12|ISLR2|RNF6|ST8SIA2|PLXNA4|AKAP6|RASAL1|FN1|EPHA7|SEMA4D|SEMA4G|SEMA6C|SORBS2|SEMA3B|VEGFA|CACNG7|MAP1B|PRKCZ|GATA4|SEMA4B|SEMA4C|CDKL5|APOE|CPNE9|G6PD|CTTN|HDAC6|SH3GL2|CPNE6|GDI1|MAP2|SEMA5A|PRMT2|PAK6|DDR1|SEMA5B|TRPV2|WNT3|ULK1|EMX1|AR…	GJB2_cell|SCN9A_tcga	CYFIP1|MAP2K4|SEMA6B|PPP3CB|SLC23A2|SEMA7A|SEMA3E|SEMA6D|TGFBR2|NRCAM|SYT1|SEMA3C|AURKA|RNF6|CXCL12|AKAP6|SLIT3|SEMA4B|SEMA6C|CACNG7|SEMA4C|CTTN|HDAC6|GDI1|VEGFA|PRMT2|SEMA5A|GOLGA4|DDR1|SLIT2|CDH4|L1CAM|ULK1|SEMA4G|TRPV2|WNT3|IGF1|SEMA5B|NTN1|KIAA0319|SEMA4D|ARHGAP4|MAP3K13|RND2|RGS4|MAPT|PPARA|DCC|SPP1|ST8SIA2|LHX2|BMPR2|EPHA7|SPG11|PDLIM5|FLRT3|NRP2|DBN1|MEGF8|BDNF|DIP2B|FSTL4|AUTS2|GATA4|SEMA…			RASAL1|SYT1|CPNE9|CPNE6|FSTL4|PAK6|ISLR2|RGS4|EMX1|SH3GL2|CDKL5|SLIT2|FGF13|KIAA0319|RIMS1|RIMS2|SYT4|L1CAM|PRKCZ|SEMA4A|SLIT3|SORBS2|WASF1|SEMA4D|PPP3CB|SEMA6B|CDH4|UNC13A|EPHA7|CYFIP2|SPAG6|MAG|BCL11A|OLFM1|MAP2K4|SEMA4F|RTN4R|GATA4
GOBP_EYE_MORPHOGENESIS	GOBP_EYE_MORPHOGENESIS	2.15E-05	159	DLL1|CEP290|JAG1|HIPK2|MFAP5|EPHB2|MAN2A1|CRB2|FJX1|WNT5A|SDK1|GLI3|COL5A1|KDR|ATP8A2|BCL2|TFAP2A|PHACTR4|TOPORS|FBN1|SIX3|CALB1|COL8A1|STRA6|STAT3|ZHX2|VEGFA|BAX|RARB|SKI|TSKU|AQP1|FBN2|FAT1|MYO7A|RBP4|CABP4|CITED2|ALDH1A3|SOX11|HCN1|SOX8|PROM1|COL5A2|ATF4|TBX2|FOXF2|NIPBL|TBC1D20|HIPK1|CRB1|SHROOM2|OLFM3|VSX1|COL8A2|FRS2|WNT2B|RORB|WNT2|FAT3|SLC1A1|PRDM1|MEIS1|TFAP2B|PITX2|HIF1A|LRP5|EPHB1|WNT1…	combined
GOBP_CAMERA_TYPE_EYE_MORPHOGENESIS	GOBP_CAMERA_TYPE_EYE_MORPHOGENESIS	0.0001586	129	DLL1|JAG1|HIPK2|EPHB2|MAN2A1|CRB2|FJX1|WNT5A|SDK1|GLI3|KDR|ATP8A2|TFAP2A|PHACTR4|TOPORS|SIX3|CALB1|COL8A1|STRA6|STAT3|ZHX2|VEGFA|BAX|SKI|TSKU|AQP1|FAT1|RBP4|CABP4|CITED2|ALDH1A3|SOX11|HCN1|SOX8|PROM1|ATF4|TBX2|FOXF2|TBC1D20|HIPK1|CRB1|SHROOM2|VSX1|COL8A2|FRS2|WNT2B|RORB|WNT2|FAT3|SLC1A1|MEIS1|TFAP2B|PITX2|HIF1A|LRP5|EPHB1|WNT16|NAGLU|BMP4|SDK2|WNT9A|THRB|NRL|BAK1|AQP5|TSPAN12	combined
GOBP_REGULATION_OF_DEVELOPMENTAL_GROWTH	GOBP_REGULATION_OF_DEVELOPMENTAL_GROWTH	3.88E-07	332	CDK4|DRD2|GOLGA4|CDH4|CHD7|SYT1|FGFR3|SEMA6B|DLL1|SEMA3E|PTCH1|CSF1|CYFIP1|CDKN1B|SEMA7A|TGFBR2|SEMA6D|RGS4|LATS2|RBPJ|POU3F2|PLCB1|NRCAM|SLC23A2|WNT5A|LATS1|MAPK14|PPARD|SEMA3C|IGF2|L1CAM|KIAA0319|ATP8A2|BCL2|FSTL4|IGF1|VGLL4|TLL2|CDK1|BDNF|CXCL12|SGPL1|ISLR2|RNF6|EZR|PLXNA4|AKAP6|RASAL1|GDF5|FN1|STC2|EPHA7|SEMA4D|SEMA4G|SEMA6C|GHR|SEMA3B|STAT3|MEF2C|EPPK1|VEGFA|CACNG7|MAP1B|SEMA4B|SEMA4C|GDF15|…	GJB2_cell|SCN9A_tcga	CDK4|CYFIP1|CSF1|CDKN1B|SEMA6B|RBPJ|SLC23A2|SEMA7A|MAPK14|SEMA3E|CHD7|PPARD|PTCH1|SEMA6D|POU3F2|TGFBR2|PLCB1|DRD2|NRCAM|VGLL4|SGPL1|LATS2|SYT1|SEMA3C|EZR|RNF6|CDK1|CXCL12|AKAP6|FGFR3|STAT3|STC2|SEMA4B|SEMA6C|CACNG7|SEMA4C|TGFBR1|CTTN|DLL1|GDI1|VEGFA|SEMA5A|GOLGA4|TLL2|GDF5|MEF2C|CXADR|CDH4|EPPK1|CITED2|L1CAM|ULK1|SEMA4G|TRPV2|WNT3|YAP1|IGF1|MBD5|SEMA5B|NTN1|BCL2L11|FOXS1|KIAA0319|SEMA4D|ARHGAP4|M…			ATP8A2|RASAL1|SYT1|CPNE9|CPNE6|FSTL4|ISLR2|RGS4|RBP4|CDKL5|FGF13|KIAA0319|RIMS1|RIMS2|SYT4|L1CAM|NPY1R|SEMA4A|BASP1|SEMA4D|SEMA6B|DLL1|DIO3|CDH4|TLL2|UNC13A|EPHA7|GHRHR|MAG|GLI1|MEF2C|BCL11A|WNT2|OLFM1|FGFR3|SEMA4F|MYCBP2|SOCS2|RTN4R|TBX2|SEMA3C|ZFPM2|GATA6|FN1|HOPX|EDN1|BDNF|POU3F2|FGF9|SEMA3D|SPTBN4|ERBB4|FOXP1|MSTN|GDF5|MAP1B|NKX6-1|WT1|MT3|SEMA7A|SYT2
GOBP_POSITIVE_REGULATION_OF_DEVELOPMENTAL_GROWTH	GOBP_POSITIVE_REGULATION_OF_DEVELOPMENTAL_GROWTH	0.000974552	168	DRD2|GOLGA4|CDH4|CHD7|SYT1|DLL1|CSF1|CYFIP1|SEMA7A|TGFBR2|RBPJ|POU3F2|PLCB1|SLC23A2|MAPK14|PPARD|IGF2|L1CAM|ATP8A2|BCL2|IGF1|CDK1|BDNF|CXCL12|ISLR2|EZR|AKAP6|RASAL1|FN1|SEMA4D|GHR|MEF2C|VEGFA|CACNG7|MAP1B|FOXS1|CDKL5|CPNE9|CPNE6|GDI1|SEMA5A|TRPV2|WNT3|SPTBN4|YAP1|MAPT|RIMS2|UNC13A|NTN1|TBX2|NIPBL|STAT5B|RIMS1|AKT1|SYT4|MAP3K13|RND2	combined
GOBP_NEGATIVE_REGULATION_OF_DEVELOPMENTAL_GROWTH	GOBP_NEGATIVE_REGULATION_OF_DEVELOPMENTAL_GROWTH	0.000448756	115	FGFR3|SEMA6B|SEMA3E|PTCH1|CDKN1B|SEMA7A|TGFBR2|SEMA6D|RGS4|WNT5A|SEMA3C|KIAA0319|FSTL4|VGLL4|TLL2|RNF6|STC2|EPHA7|SEMA4D|SEMA4G|SEMA6C|SEMA3B|SEMA4B|SEMA4C|GDF15|G6PD|MAP2|RBP4|SEMA5A|CITED2|SEMA5B|CXADR|KCNK2|WNT3|ULK1|ARHGAP4|SEMA4A|NTN1|DCC|FGF13|SPP1|PPARA|SEMA3D|SEMA6A|MSTN|FOXP1|JARID2|MT3|SOCS2|NRP1|DIP2B|BMP4|CDKN1A|SLC6A4|PLXNA3|PLAC8|SEMA4F|SAV1|MAG|NOG|PTPRS|RTN4R|MAPK11	GJB2_cell	CDKN1B|SEMA6B|SEMA7A|SEMA3E|PTCH1|SEMA6D|TGFBR2|VGLL4|SEMA3C|RNF6|FGFR3|STC2|SEMA4B|SEMA6C|SEMA4C|SEMA5A|TLL2|CXADR|CITED2|ULK1|SEMA4G|WNT3|SEMA5B|NTN1|KIAA0319|SEMA4D|ARHGAP4|GDF15|RGS4|PPARA|DCC|SPP1
GOBP_AXON_EXTENSION	GOBP_AXON_EXTENSION	0.000154686	122	GOLGA4|CDH4|PPP3CB|SEMA6B|SEMA3E|CYFIP1|SEMA7A|SLIT2|SEMA6D|SLIT3|NRCAM|WNT5A|SEMA3C|L1CAM|KIAA0319|CXCL12|ISLR2|RNF6|PLXNA4|FN1|SEMA4D|SEMA4G|SEMA6C|SEMA3B|VEGFA|MAP1B|SEMA4B|SEMA4C|CDKL5|APOE|CTTN|GDI1|MAP2|SEMA5A|SEMA5B|TRPV2|WNT3|ULK1|ARHGAP4|MAPT|SEMA4A|NTN1|MAP3K13|NDN|NRP2|TRPC5|SEMA3D|LHX2|SEMA6A|BMPR2|SPG11|MEGF8|MT3|RUFY3|ALCAM|DBN1|NLGN3|NRP1|DIP2B|PLXNA3|LIMK1|SEMA4F|ITGB1|AUTS2|MAG|P…	GJB2_cell	CYFIP1|SEMA6B|PPP3CB|SEMA7A|SEMA3E|SEMA6D|NRCAM|SEMA3C|RNF6|CXCL12|SLIT3|SEMA4B|SEMA6C|SEMA4C|CTTN|GDI1|VEGFA|SEMA5A|GOLGA4|SLIT2|CDH4|L1CAM|ULK1|SEMA4G|TRPV2|WNT3|SEMA5B|NTN1|KIAA0319|SEMA4D|ARHGAP4|MAP3K13
GOBP_EMBRYONIC_SKELETAL_SYSTEM_MORPHOGENESIS	GOBP_EMBRYONIC_SKELETAL_SYSTEM_MORPHOGENESIS	0.001083484	94	COL2A1|HOXB9|COL11A1|MTHFD1|HOXB6|TGFBR2|PDGFRA|HOXA9|HOXB5|PRRX1|RUNX2|HYAL1|SETD2|SATB2|GLI3|IFT140|TFAP2A|TBX15|BMI1|OSR1|HOXA3|RDH10|HOXB2|WDR19|TGFBR1|DLX2|HOXA7|HOXB8	GJB2_cell	MTHFD1|HYAL1|GLI3|COL11A1|TGFBR2|IFT140|HOXA9|SETD2|SATB2|PRRX1|TFAP2A|HOXB5|HOXB6|BMI1
GOBP_SKELETAL_SYSTEM_MORPHOGENESIS	GOBP_SKELETAL_SYSTEM_MORPHOGENESIS	8.40E-10	226	STC1|COL3A1|PLEKHA1|MMP13|FGFR3|COL2A1|P2RX7|HOXB9|COL11A1|DHRS3|COL1A1|HHIP|MTHFD1|ANKRD11|FOXN3|HOXB6|CHSY1|INSIG1|TGFBR2|PDGFRA|HOXA9|HOXB5|ACVR2B|PRRX1|LTBP3|RUNX2|HYAL1|FGFR1|SFRP1|SETD2|SATB2|MAPK14|GLI3|CYP26B1|PKD1|IFT140|TFAP2A|WNT10B|NAB1|SGPL1|BMPR1B|NLE1|TBX15|COL13A1|BMI1|OSR1|CHAD|HOXA3|RDH10|ATG9A|GHR|MEF2C|HOXB2|RARB|SKI|TSKU|WDR19|ANXA6|TGFBR1|HAS2|CBS|DLX2|HOXA7|HOXB8	GJB2_cell|SCN9A_cell	FOXN3|MTHFD1|INSIG1|CHSY1|PLEKHA1|STC1|P2RX7|MAPK14|HYAL1|GLI3|COL11A1|TGFBR2|FGFR1|IFT140|HOXA9|SETD2|ACVR2B|SATB2|PRRX1|SGPL1|COL3A1|TFAP2A|NLE1|HOXB5|HOXB6|BMI1|ATG9A|FGFR3|SKI|TGFBR1|WDR19|SFRP1|PKD1|HAS2|OSR1|CBS|HOXA7|HHIP|ANXA6|MEF2C|FBN2|SMAD3|CITED2|DHRS3|SOX6|CYP26B1|TBX15		ANKRD11|DHRS3|LTBP3|HOXA3|HHIP|PDGFRA|NAB1|FGFR3|COL2A1|RUNX2|HOXB2|HOXB9|RARB|BMPR1B|COL1A1|NIPBL|PLEKHA1|HOXB8|LRP5L|COL3A1|TRIP11|HOXB6|COL13A1|GHR|STC1|PKD1|P2RX7|PAPPA2|COL11A1|BMP4|SLC39A3|SOX11|RDH10|TSKU
GOBP_EMBRYONIC_SKELETAL_SYSTEM_DEVELOPMENT	GOBP_EMBRYONIC_SKELETAL_SYSTEM_DEVELOPMENT	5.09E-06	128	COL2A1|HOXB9|COL11A1|COL1A1|MTHFD1|HOXB6|TGFBR2|PDGFRA|HOXA9|HOXB5|PRRX1|RUNX2|HYAL1|SETD2|WNT5A|KIAA1217|SATB2|GLI3|ACVR2A|IFT140|SLC2A10|TFAP2A|PCSK5|TBX15|SULF2|BMI1|OSR1|HOXA3|RDH10|HOXB2|WDR19|TGFBR1|DLX2|HOXA7|HOXB8|HAND2|RBP4|SMAD3|MKS1|SOX11|SIX2|MMP16|CHST11|DLX1|WNT11|SHH|NKX3-2|PBX1|NIPBL|SULF1	GJB2_cell|GJB2_tcga|SCN9A_cell	MTHFD1|HYAL1|GLI3|ACVR2A|COL11A1|TGFBR2|IFT140|HOXA9|SETD2|SLC2A10|SATB2|PRRX1|TFAP2A|HOXB5|HOXB6|BMI1|SULF2|TGFBR1|WDR19|OSR1|HOXA7|MKS1|KIAA1217|PCSK5|SMAD3|TBX15|CHST11|PBX1|RDH10|DLX2	COL1A1|COL2A1|RUNX2|SHH|HOXB5|SULF1|TGFBR2|DMRT2|DSCAML1|HOXB9|SIX2|ALX4|MMP14|HOXB8|MMP16|TBX15|PCSK5|TWIST1|SIX1|HOXA9|HOXB6	WNT5A|HOXA3|PDGFRA|COL2A1|RUNX2|HOXB2|HOXB9|COL1A1|NIPBL|HOXB8|HOXB6|COL11A1|BMP4|SLC39A3|SOX11|RDH10|WNT11|SIX4|NKX3-2|NOG|MTHFD1L|FGF9|XYLT1|TBX15|PCSK5|PRRX1|SHOX2|SHH|HAND2|HOXA1|RBP4
GOBP_GLAND_DEVELOPMENT	GOBP_GLAND_DEVELOPMENT	2.40E-05	442	SLC29A1|CCND1|DRD2|FGF7|SLC7A5|VDR|HOXB9|PTCH1|TYMS|PHB2|CSF1|TGM2|MAN2A1|CDKN1B|PCSK9|TGFBR2|PDGFRA|HOXA9|RAF1|APLN|PCNA|CPT1A|RBPJ|POU3F2|CAV1|NME1|MET|CIT|SFRP1|WNT5A|LATS1|GLI3|NFKB1|SEMA3C|PCSK1|PKD1|IGF2|BCL2|GATA2|ITGA2|TAF10|AURKA|AREG|SIX3|SNAI2|EZR|DKK3|ANXA1|UCP2|EPHB3|HOXA3|BMP2|PKD2|BRCA2|PCK2|INSM1|IQGAP3|HOXA10|STRA6|EGFR|SOSTDC1|VEGFA|WNT7B|IL6|TWSG1|TNFAIP3|NCOR2|BAX|NTN4|PLAG1|T…	GJB2_cell|GJB2_tcga	SLC7A5|CCND1|CSF1|CDKN1B|TYMS|MAN2A1|RAF1|RBPJ|SLC29A1|PHB2|PTCH1|GLI3|NFKB1|POU3F2|TGFBR2|DRD2|HOXA9|CAV1|PCNA|TAF10|VDR|SEMA3C|EZR|GATA2|ITGA2|AURKA|UCP2|ANXA1|NME1|PCK2|HOXA10|IQGAP3|SIX3|DKK3|BRCA2|TWSG1|PKD2|EPHB3|MET|BAX|RELA|TGFBR1|SFRP1|PKD1|FGF7|VEGFA|LMO4|HGF|DDR1|SOSTDC1|WNT7B|ASCL1|SMAD3|CITED2|EGFR|FEM1B|DAG1|CIT|INSM1|KDM5B|WNT3|NTN1|BCL2L11|PBX1|E2F8|BMP2|IGSF3|HMOX1|APLN|THRA|CADM…	SLC29A1|AREG|FGF7|VDR|SNAI2|IGF2|PCK1|NRP1|IL6|SHH|CYP1B1|TNFAIP3|PCSK1|GHRHR|AIRE|SULF1|NR0B1|NKX3-1|HOXA13|FRZB|IGFBP5|STRA6|TGFBR2|PLXND1|CAV1|TPH1|HOXB9|GSX1|SOCS2|SOSTDC1|TGFB1|LEF1|TNFRSF11A|HK2|WNT2|CEBPB|OXTR|TGM2|MESP1|MAFB|TP63|SIX1|HOXB13|APLN|EPHB3|HOXA9|CLDN1|CCNB2|ASCL1|FRS2|TNC|MAN2A1|FA2H|TFCP2L1|BAAT|NTN4|VEGFA|FOXF1|SOX10|IL10|NRG1|ALOX15B
GOBP_APPENDAGE_DEVELOPMENT	GOBP_APPENDAGE_DEVELOPMENT	0.017825719	178	COL3A1|CHD7|COL2A1|PTCH1|FREM2|HOXA9|SALL4|PRRX1|IQCE|RUNX2|SLC7A11|WNT5A|GLI3|SEMA3C|CYP26B1|IFT140|TFAP2A|EN1|B9D1|PCSK5|TAF10|GDF5|OSR1|RDH10|HOXA10|BAX|DKK1|RARB|SKI|SOX4|WDR19|HAND2|FBN2|LMBR1|MEOX2|MKS1|SOX11|SFRP2|ZNF219|WNT3|CHST11|BCL2L11|CREBBP|RNF165|SHH|PBX1|TBX2|PIAS4|NIPBL|PITX1|FMN1|KREMEN1|TGFB2|ALDH1A2|GPC3|ZNF358|FRAS1|ATRX|HOXA13|SP9|BMPR2|TFAP2B|FGF9|PITX2|MEGF8|LRP5|CACNA1C|B…	combined
GOBP_MESENCHYMAL_CELL_DIFFERENTIATION	GOBP_MESENCHYMAL_CELL_DIFFERENTIATION	0.003075964	254	SEMA6B|EPB41L5|SEMA3E|JAG1|COL1A1|HMGA2|CORO1C|CRB2|SEMA7A|TGFBR2|SEMA6D|RBPJ|FGFR1|PDCD4|SFRP1|WNT5A|RADIL|SEMA3C|TCOF1|BCL2|GCNT2|IGF1|WWTR1|CLASP2|SPRY1|PHACTR4|SNAI2|FN1|POFUT2|OSR1|ROCK2|BMP2|SEMA4D|RDH10|SEMA4G|SEMA6C|BAMBI|SEMA3B|MEF2C|IL6|SEMA4B|SEMA4C|EPHA3|ANXA6|TGFBR1|HAS2|TIAM1|HAND2|MAPK1|SEMA5A|HGF|CITED2|FAM83D|SEMA5B|SMAD3|SOX11|DAG1|SFRP2|SIX2|HEY1|TCF7L2|GLIPR2|WNT10A|SOX8|FAM17…	GJB2_tcga		FN1|COL1A1|SNAI2|NRP1|IL6|LOXL2|SFRP2|SHH|WWTR1|PHLDB2|DAB2|SPRED3|HMGA2|FRZB|SOX8|TGFBR2|LRG1|SIX2|TGFB1|LEF1|EOMES|WNT2|EPHA3|NRP2|GBX2|TWIST1|SIX1|ENG|S100A4|TMEM100|ACVRL1|RPS7|SEMA7A|TBX5|SOX10|NRG1|SEMA3D|HEYL|WNT16|LIMS1
GOBP_DENDRITE_MORPHOGENESIS	GOBP_DENDRITE_MORPHOGENESIS	0.00180733	140	TNIK|PPFIA2|EPHB2|ITPKA|VLDLR|SDC2|DNM3|KIF1A|HECW1|NEDD4|MINK1|CTNND2|EPHB3|SEMA4D|PTPRD|SULT4A1|PAK3|CTNNA2|CDKL5|ZNF365|HDAC6|MAP2|ARC|CELSR2|MAPK8IP2|IGF2BP1|ANKRD27|YWHAH|NGEF|DOCK10|CHRNB2|MAP6|SHANK1|NR2E1|TANC2|DPYSL5|CUX1|ABI1|DHX36|TRPC5|SRCIN1|SLC11A2|RELN|EFNA1|NLGN1|SHANK3|CUX2|FARP1|PARP6|PDLIM5|CHRNA3|DBN1|EPHB1|IL1RAPL1|NRP1|HPRT1|ID1|TMEM106B|SARM1|HECW2|CDK5R1|PRMT3|MEF2A|DLG4|R…	SCN9A_tcga				SULT4A1|CDKL5|PAK3|SHANK1|ZNF365|PPFIA2|HECW1|DNM3|RELN|SRCIN1|CUX2|MAPK8IP2|NGEF|SEMA4D|SHANK3|IL1RAPL1|ITPKA|KNDC1|KIF1A|YWHAH|HPRT1|DLG4|CHRNB2|ELAVL4|PHACTR1|CDK5R1|HECW2|VLDLR|RAPGEF2|IGF2BP1|SLITRK5|DCDC2|TPBG|MAP6|NR2E1|PTPRD|PTN|CAMK2B|PPP3CA|DOCK10
GOBP_STEM_CELL_DIFFERENTIATION	GOBP_STEM_CELL_DIFFERENTIATION	0.000218362	249	GPM6A|SEMA6B|SEMA3E|JAG1|HMGA2|CORO1C|SEMA7A|PDGFRA|SEMA6D|LMBR1L|RBPJ|RBBP4|LTBP3|RUNX2|SFRP1|SETD2|RADIL|MAPK14|SH2B3|SEMA3C|NUDT21|TCOF1|BCL2|LIF|PHACTR4|CHD2|SNAI2|EPCAM|GATAD2A|FN1|OSR1|SEMA4D|CDK12|RDH10|SEMA4G|SEMA6C|SEMA3B|STAT3|MEF2C|GATA4|SEMA4B|OCIAD1|SEMA4C|ZFP36|NAP1L2|ANXA6|MTF2|HOXA7|SHC4|HAND2|MAPK1|SOX5|SEMA5A|TACSTD2|CITED2|BBS12|SEMA5B|SOX6|CHD3|SOX11|SFRP2|WNT10A|SOX8|WNT3|FAM…	GJB2_cell	CORO1C|JAG1|HMGA2|SEMA6B|LMBR1L|RBPJ|RBBP4|SEMA7A|MAPK14|SEMA3E|GPM6A|SEMA6D|NUDT21|SETD2|RADIL|GATAD2A|SEMA3C|CDK12|STAT3|OCIAD1|SEMA4B|SEMA6C|SEMA4C|MTF2|SFRP1|OSR1|SEMA5A|HOXA7|BBS12|ANXA6|MEF2C|LIF|ZFP36|CITED2|FAM172A|SHC4|SEMA4G|SOX6|WNT3|YAP1|NFE2L2|SEMA5B|PRKDC|SH2B3|SEMA4D|RDH10|CDH2|SOX5|METTL3|TRIM6|DHX36|HAND2|EZH2|ZNF281|SNAI2|PDGFRA|BCL2|KBTBD8|TEAD2|PUS7|SOX8|JARID2|NRP2|NKX2-5|TBX…
GOBP_STEM_CELL_DEVELOPMENT	GOBP_STEM_CELL_DEVELOPMENT	0.00320615	90	SEMA6B|SEMA3E|JAG1|CORO1C|SEMA7A|SEMA6D|SETD2|RADIL|SEMA3C|TCOF1|BCL2|PHACTR4|SNAI2|FN1|SEMA4D|RDH10|SEMA4G|SEMA6C|SEMA3B|SEMA4B|SEMA4C|ANXA6|HAND2|MAPK1|SEMA5A|CITED2|SEMA5B|SOX11|SOX8|FAM172A|CDH2|SEMA4A|SHH|NRP2|ALDH1A2|SEMA3D|FOLR1|SEMA6A|KBTBD8|PITX2|HIF1A|PTPRC|TBX1|NRP1|BMP4|SOX10	GJB2_cell	CORO1C|JAG1|SEMA6B|SEMA7A|SEMA3E|SEMA6D|SETD2|RADIL|SEMA3C|SEMA4B|SEMA6C|SEMA4C|SEMA5A|ANXA6|CITED2|FAM172A|SEMA4G|SEMA5B|SEMA4D|RDH10|CDH2|HAND2|SNAI2|BCL2|KBTBD8|SOX8|NRP2|ALDH1A2|SOX11|HIF1A|SEMA6A|EFNB1|CDC42|OVOL2|PITX2|PTPRC|SEMA3D|ACVR1|MSI2
GOBP_SENSORY_SYSTEM_DEVELOPMENT	GOBP_SENSORY_SYSTEM_DEVELOPMENT	4.02E-05	398	DRD2|SIPA1L3|GPM6A|CHD7|DLL1|CEP290|JAG1|HIPK2|MFAP5|FREM2|EPHB2|NES|MAN2A1|CDKN1B|CRB2|FJX1|TGFBR2|PDGFRA|ACVR2B|SLC7A11|WNT5A|SDK1|GLI3|COL5A1|RCN1|PDGFRB|BFSP1|KDR|IFT140|PBX3|ATP8A2|BCL2|SLC17A8|TFAP2A|SLC17A7|B9D1|VAX1|SPRY1|PHACTR4|TOPORS|NF2|SKIL|BMPR1B|FBN1|SIX3|CASP2|INHBA|CALB1|RDH10|COL8A1|STRA6|EGFR|STAT3|ZHX2|VEGFA|WNT7B|TWSG1|BAX|RARB|SKI|TSKU|HPCA|WDR19|TGFBR1|WNT5B|MEIS3P1|AQP1|DL…	GJB2_cell	HIPK2|SIPA1L3|JAG1|CDKN1B|NES|MAN2A1|CRB2|CHD7|GPM6A|GLI3|TGFBR2|RCN1|IFT140|DRD2|FREM2|ACVR2B|PBX3|SDK1|TOPORS|NF2|SLC17A8|CASP2|TFAP2A|EPHB2|SPRY1|STAT3|ZHX2|SIX3|SKI|TWSG1|BAX|TGFBR1|WDR19|DLL1|VEGFA|MEIS3P1|FAT1|CRYBG3|WNT7B|FBN2|SMAD3|SIX5|CITED2|EGFR|B9D1|KDM5B|ATF4|BFSP1|HIPK1|TBC1D20|PBX1|AQP1|RDH10|DLX2|SHROOM2|COL4A1|BMP6|CRB1|TSKU|ATP2B1|FZD4|CEP290|SKIL|DLX1|CALB1|CLN8|LHX2|BMPR2|PDGF…
GOBP_EPITHELIAL_CELL_PROLIFERATION	GOBP_EPITHELIAL_CELL_PROLIFERATION	0.01969643	492	NGFR|CCND1|CDK4|DRD2|IGFBP3|FGF7|EREG|SCG2|VDR|JAG1|CCL26|PTCH1|UHRF1|AKT3|PHB2|CDKN1B|APLN|NEAT1|SP1|RBPJ|CAV1|NME1|RUNX2|NUPR1|CD109|HYAL1|FGFR1|ITGB1BP1|SFRP1|WNT5A|MAGED1|BCL2L1|PPARD|CCL2|ACVR2A|IGF2|KDR|EHF|NR1D1|IGF1|GATA2|EPB41L4B|ECM1|PTPRN|ITGB3|WNT10B|AREG|CXCL12|AQP11|SGPP2|SNAI2|C5AR1|CCL24|GDF5|OSR1|BMP2|BRCA2|IQGAP3|PPP1R16B|COL8A1|SCN5A|KLF9|CDH3|EGFR|MYC|PIK3CB|STAT3|THBS1|MEF2C|…	GJB2_tcga		EREG|THBS1|CCL26|AREG|FGF7|VDR|COL8A1|LGR5|ERRFI1|ECM1|SNAI2|TACSTD2|IGF2|B4GALT1|FAP|RUNX2|FST|NRP1|LAMB1|IL6|PROK2|LOXL2|SFRP2|SHH|VEGFC|SCG2|TNFAIP3|NOD2|MMP12|SCN5A|IGFBP3|SULF1|DAB2|NKX3-1|IGFBP5|LAMC1|CDK4|C5AR1|CAV1|AGTR1|LRG1|CD109|ALOX5|TGFB1|GPC3|MMP14|IGFBP4|ANGPT4|WNT2|FZD7|ZFP36|EHF|CEBPB|NRP2|ITGA4|ITGB3|NR4A3|TP63|TWIST1|FERMT1|SIX1|APLN|SPINK1|PROK1|CLDN1|HES5
GOBP_REGULATION_OF_NEUROGENESIS	GOBP_REGULATION_OF_NEUROGENESIS	1.03E-13	377	DRD2|NEFL|GOLGA4|XRCC2|CDH4|CHD7|SEMA6B|DLL1|SLC7A5|HES2|SEMA3E|RHEB|DICER1|HES6|EPHB2|CYFIP1|TGM2|ITPKA|MME|MAN2A1|IL34|SEMA7A|SLIT2|FOXG1|SEMA6D|SRRT|PLXNC1|WNT5A|GSX2|GLI3|SEMA3C|DIXDC1|L1CAM|PTPRZ1|KIAA0319|KDM1A|NR1D1|FSTL4|LIF|VAX1|E2F1|ROBO2|NF2|SKIL|BDNF|CXCL12|ISLR2|RNF6|PLXNA4|NPTN|FN1|HAP1|EPHA7|BMP2|SEMA4D|KIFAP3|SEMA4G|SEMA6C|SEMA3B|APPL2|VEGFA|MAP1B|DAB1|IL6|CX3CL1|SEMA4B|PTPRD|SEMA…	GJB2_cell|SCN9A_cell|SCN9A_tcga	SLC7A5|RHEB|DICER1|CYFIP1|MAN2A1|SEMA6B|ITPKA|SEMA7A|SEMA3E|CHD7|GLI3|SEMA6D|SRRT|DRD2|KDM1A|HES6|PTPRZ1|NF2|XRCC2|SEMA3C|E2F1|DIXDC1|RNF6|NPTN|EPHB2|KIFAP3|CXCL12|ROBO2|APPL2|SEMA4B|SEMA6C|CX3CL1|SEMA4C|SKI|DLL1|FOXG1|PPP1CC|GDI1|VEGFA|SEMA5A|NEFL|TIAM1|HES7|GOLGA4|GSX2|CTDSP1|SLIT2|TTBK1|ASCL1|LIF|PTPRD|CDH4|FZD3|L1CAM|DAG1|ULK1|PLXNB1|SEMA4G|TRPV2|NUMBL|HEY1|WNT3|YAP1|SEMA5B|NTN1|RGS14|BMP2|KI…		GOLGA4|CDH4|DRD2|WNT5A|TGM2|XRCC2|PLXNC1|NEFL|NR1D1|SEMA3B|HOOK3|MAP1B|SPEN|CHD7|PLXNA4|TMEM98|MBP|EPHB2|SKIL|IL6ST|CUX1|REST|BDNF|TRPC5|FOXG1|MAP2|SYNGAP1|METRN|SEMA3E|VAX1|HAP1|IL34|DLL4|HES6|DAAM2|ANKRD27|BMP2|PLXNB3|SOX11|PLXNA3|ID4|NR2E1|PLAG1|S100A10|SEMA4G|ID2|VEGFC|LIMK1|KRAS|CRABP2|ARNTL|MAP2K2|CAPRIN2|PROX1|PAK3|NOG|PTPRS|SPINT1|SEMA6B|ISLR2	HES2|FSTL4|ISLR2|IL34|NEFL|CDKL5|SLIT2|FGF13|PAK3|KIAA0319|MME|ZNF365|SYT4|GRM5|L1CAM|RELN|IL6|SEMA4A|CUX2|SEMA4D|FEZF2|MCF2|DMRTA2|SEMA6B|DLL1|LRP2|DAB1|CDH4|SHANK3|EPHA7|IL1RAPL1|ITPKA|PRTG|SOX10|MAG|YWHAH|VAX1|WNT2|SEMA4F|GJC2|DLX2|PAX6|RTN4R|SLITRK1|EFNB3|DIXDC1|ASPA|NKX6-2|SEMA3C|MBP|SPINT1|GSX2|SYNJ1|RAPGEF2|FN1|PRMT5|PLAG1|BDNF|NTRK2|POU4F1|SEMA3D|MAP6|NR2E1|PTPRD|DLX1|MAP1B|RGS14|NKX6-1|B…
GOBP_POSITIVE_REGULATION_OF_NEUROGENESIS	GOBP_POSITIVE_REGULATION_OF_NEUROGENESIS	7.72E-09	231	DRD2|NEFL|GOLGA4|XRCC2|CDH4|SLC7A5|RHEB|DICER1|EPHB2|CYFIP1|TGM2|ITPKA|MME|MAN2A1|IL34|SEMA7A|SLIT2|FOXG1|SRRT|PLXNC1|GSX2|GLI3|DIXDC1|L1CAM|PTPRZ1|KDM1A|LIF|E2F1|ROBO2|SKIL|BDNF|CXCL12|ISLR2|PLXNA4|NPTN|FN1|HAP1|BMP2|SEMA4D|VEGFA|MAP1B|IL6|CX3CL1|PTPRD|PAK3|CDKL5|ZNF365|SPINT1|PLAG1|ASCL1|TIAM1|VEGFC|TTBK1|GDI1|PPP1CC|GJC2|ID4|SEMA5A|ZNF488|SPEN|RGS14|SOX11|DAG1|PLXNB3|PLXNB1|TRPV2|SOX8|NUMBL|WN…	GJB2_cell|SCN9A_cell|SCN9A_tcga	SLC7A5|RHEB|DICER1|CYFIP1|MAN2A1|ITPKA|SEMA7A|GLI3|SRRT|DRD2|KDM1A|PTPRZ1|XRCC2|E2F1|DIXDC1|NPTN|EPHB2|CXCL12|ROBO2|CX3CL1|FOXG1|PPP1CC|GDI1|VEGFA|SEMA5A|NEFL|TIAM1|GOLGA4|GSX2|SLIT2|TTBK1|ASCL1|LIF|PTPRD|CDH4|FZD3|L1CAM|DAG1|PLXNB1|TRPV2|NUMBL|WNT3|NTN1|RGS14|BMP2|SEMA4D|NUMB|MAP3K13|RND2|HAP1|DHX36|MAPT|SKIL|GJC2|MAP6|IL34|ZNF488|BMPR2|SOX8|PARP6|DBN1|PLAG1|RASSF10|MEGF8|BDNF|WDR62|CLCF1|ID4|AN…		GOLGA4|CDH4|DRD2|TGM2|XRCC2|PLXNC1|NEFL|MAP1B|SPEN|PLXNA4|EPHB2|SKIL|IL6ST|CUX1|BDNF|TRPC5|FOXG1|METRN|HAP1|IL34|ANKRD27|BMP2|PLXNB3|SOX11|PLXNA3|ID4|NR2E1|PLAG1|ID2|VEGFC|LIMK1|KRAS|CRABP2|MAP2K2|CAPRIN2|PAK3|SPINT1|ISLR2|RUFY3|FN1|SHOX2|SHH|SRRT|LRP8|GSX2	ISLR2|IL34|NEFL|CDKL5|SLIT2|PAK3|MME|ZNF365|GRM5|L1CAM|RELN|IL6|CUX2|SEMA4D|DMRTA2|LRP2|CDH4|SHANK3|IL1RAPL1|ITPKA|SOX10|MAG|WNT2|GJC2|PAX6|SLITRK1|DIXDC1|ASPA|NKX6-2|SPINT1|GSX2|SYNJ1|FN1|PRMT5|PLAG1|BDNF|NTRK2|MAP6|NR2E1|PTPRD|MAP1B|RGS14|NKX6-1|BIN1|ROBO2|VEGFC|PTN|CAMK2B|SEMA7A|FOXG1|SHH|ZNF488|DCT|SERPINF1
GOBP_REGULATION_OF_AXONOGENESIS	GOBP_REGULATION_OF_AXONOGENESIS	1.05E-09	156	NEFL|GOLGA4|CDH4|SEMA6B|SEMA3E|EPHB2|CYFIP1|SEMA7A|SLIT2|SEMA6D|POU3F2|KIF13B|PLXNC1|WNT5A|SEMA3C|DIXDC1|L1CAM|KIAA0319|FSTL4|ROBO2|SKIL|BDNF|CXCL12|ISLR2|RNF6|PLXNA4|FN1|EPHA7|EPHB3|SEMA4D|SEMA4G|UST|SEMA6C|XK|SEMA3B|VEGFA|MAP1B|DAB1|CHN1|SEMA4B|SEMA4C|PAK3|CDKL5|MBP|TIAM1|GDI1|MAP2|SEMA5A|SEMA5B|PLXNB3|PLXNB1|TRPV2|WNT3|ULK1|CDH2|ARHGAP4|MAPT|SEMA4A|MAP6|NTN1|DCC|FGF13|METRN|MAP3K13|RND2|SPP1|S…	GJB2_cell|SCN9A_cell|SCN9A_tcga	CYFIP1|SEMA6B|KIF13B|SEMA7A|SEMA3E|SEMA6D|POU3F2|SEMA3C|DIXDC1|RNF6|EPHB2|CXCL12|ROBO2|UST|SEMA4B|SEMA6C|SEMA4C|EPHB3|GDI1|VEGFA|SEMA5A|NEFL|TIAM1|GOLGA4|SLIT2|CDH4|L1CAM|ULK1|PLXNB1|SEMA4G|TRPV2|WNT3|SEMA5B|NTN1|KIAA0319|SEMA4D|ARHGAP4|CDH2|MAP3K13|RND2|MAPT|SKIL|CHN1|DCC|DAB1|SPP1|MAP6|BMPR2|LRRC4C		GOLGA4|CDH4|WNT5A|PLXNC1|NEFL|SEMA3B|MAP1B|PLXNA4|MBP|EPHB2|SKIL|BDNF|TRPC5|MAP2|SYNGAP1|METRN|SEMA3E|PLXNB3|PLXNA3|SEMA4G|LIMK1|CRABP2|MAP2K2|EFNA1|PAK3|PTPRS|SEMA6B|ISLR2|RUFY3|XK|FN1|BRSK2|SHOX2|EPHA7	FSTL4|ISLR2|NEFL|CDKL5|SLIT2|FGF13|PAK3|KIAA0319|PAK1|L1CAM|CNTN2|SEMA4A|CHN1|XK|SEMA4D|MCF2|SEMA6B|DAB1|CDH4|EPHA7|MAG|SEMA4F|RTN4R|SLITRK1|EFNB3|DIXDC1|SEMA3C|MBP|FN1|BDNF|NTRK2|POU3F2|SEMA3D|MAP6|BRSK2|MAP1B|ROBO2|MT3|SEMA7A|ULK2|BRSK1
GOBP_NEGATIVE_REGULATION_OF_AXONOGENESIS	GOBP_NEGATIVE_REGULATION_OF_AXONOGENESIS	1.27E-06	65	SEMA6B|SEMA3E|EPHB2|SEMA7A|SEMA6D|WNT5A|SEMA3C|KIAA0319|FSTL4|RNF6|EPHA7|SEMA4D|SEMA4G|SEMA6C|SEMA3B|DAB1|SEMA4B|SEMA4C|MBP|GDI1|MAP2|SEMA5A|SEMA5B|WNT3|ULK1|ARHGAP4|SEMA4A|NTN1|DCC|FGF13|SPP1|SYNGAP1|SEMA3D|SEMA6A|MT3|RUFY3|NRP1|DIP2B|MCF2|PLXNA3|SEMA4F|MAG|PTPRS|RTN4R|EFNB3	GJB2_cell	SEMA6B|SEMA7A|SEMA3E|SEMA6D|SEMA3C|RNF6|EPHB2|SEMA4B|SEMA6C|SEMA4C|GDI1|SEMA5A|ULK1|SEMA4G|WNT3|SEMA5B|NTN1|KIAA0319|SEMA4D|ARHGAP4|DCC|DAB1|SPP1
GOBP_POSITIVE_REGULATION_OF_AXONOGENESIS	GOBP_POSITIVE_REGULATION_OF_AXONOGENESIS	0.001013138	78	NEFL|GOLGA4|CDH4|CYFIP1|SEMA7A|SLIT2|PLXNC1|DIXDC1|L1CAM|ROBO2|SKIL|BDNF|CXCL12|ISLR2|PLXNA4|FN1|SEMA4D|VEGFA|MAP1B|CDKL5|TIAM1|GDI1|SEMA5A|PLXNB3|PLXNB1|TRPV2|WNT3|MAPT|MAP6|NTN1|METRN|MAP3K13|RND2	GJB2_cell	CYFIP1|SEMA7A|DIXDC1|CXCL12|ROBO2|GDI1|VEGFA|SEMA5A|NEFL|TIAM1|GOLGA4|SLIT2|CDH4|L1CAM|PLXNB1|TRPV2|WNT3|NTN1|SEMA4D|MAP3K13|RND2|MAPT|SKIL|MAP6|BMPR2|DBN1|MEGF8|BDNF|PLXNC1|PLXNB3
GOBP_REGULATION_OF_SYNAPSE_STRUCTURE_OR_ACTIVITY	GOBP_REGULATION_OF_SYNAPSE_STRUCTURE_OR_ACTIVITY	2.10E-06	215	DRD2|GPM6A|C1QL3|PPFIA2|NTRK1|EPHB2|CYFIP1|ITPKA|GRIN2B|GPC4|SLC7A11|NRCAM|THBS2|DNM3|WNT5A|MAPK14|KIF1A|NEDD4|SLC17A8|SLC17A7|FRMPD4|ROBO2|BDNF|SRPX2|NEGR1|ST8SIA2|STX1B|EPHA7|EPHB3|SEMA4D|ARHGAP22|LRRTM2|MEF2C|PTPRD|HOMER1|PAK3|DKK1|CTNNA2|LRRN3|SNCA|CDKL5|APOE|NLGN2|CBLN2|CLSTN3|LRFN4|ARC|DAG1|LRRN1|LRRTM3|CDH8|CAMKV|CDH2|NGEF|CHRNB2|SEMA4A|NTNG2|NTN1|TUBB|TUBA1A|LRTM2|CAMK1|SYNGAP1|TANC2|NRP2…	SCN9A_tcga				C1QL3|SNCA|GRIN2B|SLC17A7|FRMPD4|CDKL5|CDH8|CAMKV|PAK3|CBLN2|STX1B|PPFIA2|LRTM2|DNM3|RELN|SRCIN1|SEMA4A|CUX2|SHANK2|SLC17A6|NEUROD2|NPTX1|LRFN5|NGEF|CLSTN3|SLITRK4|SEMA4D|NEGR1|LRFN2|DKK1|SHANK3|FLRT2|EPHA7|IL1RAPL1|ITPKA|KIF1A|MEF2C|CHRNB2|MYCBP2|SLITRK1|CDK5R1|RAB17|LRRTM1|CLSTN2|SLITRK5|BDNF|NTRK2|TPBG
GOBP_POSITIVE_REGULATION_OF_SYNAPTIC_TRANSMISSION	GOBP_POSITIVE_REGULATION_OF_SYNAPTIC_TRANSMISSION	0.000127459	170	DRD2|SYT1|CYP46A1|AKAP5|NTRK1|EPHB2|STX1A|MME|CACNG4|GRIN2B|NRGN|CCL2|SLC24A1|PTGS2|PRKCG|ITPR3|GRIN2A|CRTC1|RIMS3|NPTN|SNAP25|GRIN1|STX1B|HAP1|CALB1|STAU1|ADCY1|LRRTM2|PLK2|CACNG7|PRKCZ|SNCA|TACR1|APOE|CACNG3|NLGN2|SLC24A2|CLSTN3|STXBP1|NPS|CNR1|MAPK1|ARC|DRD1|SLC8A2|LGI1|RGS14|CRHR2|PAIP2|BAIAP3|RIMS2|SHISA7|RIMS1|NR2E1|RASGRF2|PRRT1|KCTD13|ROR2|RELN|PRKCE|LAMA2|NLGN1|CCR2|CA7|SHANK3|SLC1A1|PRK…	SCN9A_tcga				PRKCG|SYT1|SNCA|GRIN2A|GRIN2B|CACNG3|SNAP25|STXBP1|DRD1|GRIN1|NRGN|CRHR2|SLC8A2|STX1A|MME|RIMS1|STX1B|RIMS2|RIMS3|RASGRF2|RELN|CA7|PRKCZ|PRRT1|PRKCE|AKAP5|SLC24A2|PRKAR1B|CALB1|SHANK2|CLSTN3|CACNG2|ROR2|CACNB2|SLC1A1|SHANK3|CACNG8|VAMP2|NALCN|SYT12|SHISA7|DLG4|BAIAP3|CNR1|CYP46A1|SCGN|PTK2B|CACNB4|LGI1|GRIK2|LRRTM1|CLSTN2|CCR2|NTRK2|PTGS2|ADCY1|NR2E1|TACR2|ADCY8|RGS14|RAPSN|PTN|RETN|KMO|CHRNA7|MP…
GOBP_SYNAPSE_ORGANIZATION	GOBP_SYNAPSE_ORGANIZATION	3.46E-13	432	DRD2|PCLO|NEFL|KIRREL3|GPM6A|SPOCK2|SEMA3E|C1QL3|PPFIA2|NTRK1|EPHB2|CYFIP1|ITPKA|GRIN2B|LRRC4|RAB3A|CHRNA1|DNAJA3|ANK3|GPC4|CHCHD10|SLC7A11|SNCG|NRCAM|THBS2|DNM3|WNT5A|MAPK14|SDK1|SYN1|KIF1A|SEZ6L2|L1CAM|NEDD4|NTNG1|FRMPD4|ADAM10|ROBO2|SYBU|BDNF|SRPX2|NEGR1|F2R|ST8SIA2|NPTN|C5AR1|CNTNAP1|CTNND2|EPHA7|EPHB3|SEMA4D|ACTN1|STAU1|ARHGAP22|LRRTM2|MEF2C|WNT7B|INA|BSN|MAP1B|PTPRF|PCDHB5|CX3CL1|ERC2|PTPRD…	GJB2_tcga|SCN9A_tcga		NTRK1|ITGA3|NRP1|DKK1|SRPX2|CBLN1|FCGR2B|LILRB2|THBS2|C1QL1|AMIGO2|SLITRK1|PLXND1|C5AR1|NPAS4|ITGAM|ZNF804A|DNM3|IL10RA|NRP2|OXTR|PPFIBP1|SLC8A3|NEDD9|FZD1|SLC8A2|SHISA7|BCAN|SPTBN2|SIX1|SYNPO|EPHA7|EPHB3|SLIT1|LRRTM1|COL4A1|NPTX1|CHRNA1|RAPSN|GPC4|TNC|GRIN2B|TLR2|EPHB1|RAB17|C1QL3|BSN|DLGAP3|IL10|LRTM2|NRG1|CAST|DRD1|ELFN1|CDH8|SPOCK2|PRRT1|CDK5R1|LRFN2|RAB3A|CAMKV|MAPT|TNR		C1QL3|SYN1|SNCG|SNCA|GRIN2B|PCLO|DRD1|ERC2|SNCB|GABRG2|NEFL|FRMPD4|SLC8A2|GABRB2|CDKL5|UNC13C|CDH8|CAMKV|RAB3A|GABRA1|CHRNA1|ANK3|DLGAP3|BSN|FGF13|PAK3|CBLN2|NEFH|SHANK1|ZNF365|GRM5|PPFIA2|L1CAM|LRTM2|DNM3|RELN|SRCIN1|PRRT1|CNTN2|SEMA4A|NPAS4|CUX2|KY|SHANK2|NEUROD2|NPTX1|LRFN5|SPTBN2|INA|GABRA2|NGEF|CLSTN3|WASF1|CACNG2|SLITRK4|SEMA4D|NEGR1|NFASC|LRFN2|DKK1|CACNB2|KIRREL3|SLC1A1|NOS1AP|SHANK3|FLRT…
GOBP_REGULATION_OF_BODY_FLUID_LEVELS	GOBP_REGULATION_OF_BODY_FLUID_LEVELS	0.008143268	393	SLC29A1|SERPINE1|CCND1|AXL|DRD2|COL3A1|VDR|TFPI2|EMILIN1|FLG|MYL12A|F2RL2|EPHB2|RAB27A|ADRA2B|PDGFRA|APLN|KCNN4|CSRP1|CAV1|NME1|SLC7A11|MET|ABAT|PRKACA|PLAU|MAPK14|DGKB|SH2B3|CYP26B1|F2RL1|ITGA2|ITGB3|HPSE|F2R|PRKCQ|TMEM79|PROCR|FN1|F11R|ACTN1|PDSS2|GUCA1B|PIK3CB|THBS1|ENTPD2|VEGFA|P2RY2|SCNN1A|IL6|NCOR2|PABPC4|HPS5|F5|ANO1|TACR1|APOE|HAS2|CHRM3|AQP1|OAS2|STXBP1|CLDN4|ANO6|FBLN1|DGKE|CHRM1|C1QTNF…	GJB2_tcga		F2RL2|THBS1|FN1|SLC29A1|VDR|F13A1|SERPINE1|TSPAN8|ANO1|SCNN1A|RAB27A|COL3A1|PLAUR|FAP|KCNN4|THBD|KRT16|IL6|ADRA2B|SHH|C1QTNF1|GHRHR|MYH9|EMILIN1|FBLN1|PLAU|SERPINA1|MYL9|TEC|P2RX1|F2RL3|TFPI2|ADM|NLRP6|TRPV4|CAV1|NFE2|F10|TPH1|SOCS2|PROS1|TXK|FLG|SCUBE1|WNK4|SAA1|HK2|PDSS2|P2RY2
GOBP_COGNITION	GOBP_COGNITION	4.58E-10	314	DRD2|CHD7|PPP3CB|GABRA5|NRXN3|NTSR1|GRPR|DGCR2|NTRK1|EPHB2|CYFIP1|BTG2|MME|FEN1|GRIN2B|TMOD2|VLDLR|SCN2A|NRGN|EIF4EBP2|FOSL1|PLCB1|SLC7A11|FOS|MAP1A|PPP1R9B|PTPRZ1|NPTX2|EN1|ABCA7|PTGS2|PRKCG|ATP8A1|ITPR3|DDHD2|CBR3|CPEB3|GRIN2A|BDNF|CRTC1|HTT|SYT11|SLC12A5|NPTN|C5AR1|SNAP25|GRIN1|NETO1|RCAN1|CALB1|BTBD9|ATXN1|GM2A|STRA6|EGFR|ADCY1|MEF2C|PLK2|PRKAR2B|PRKCZ|HRH1|SHROOM4|DKK1|B4GALT2|PTCHD1|TACR1|A…	SCN9A_tcga				PRKCG|GABRA5|GRIN2A|SLC12A5|GRIN2B|SNAP25|CHRM1|RASGRF1|PAK6|DRD1|GRIN1|NRGN|SLC8A2|HTR2A|SCN2A|TBR1|CPEB3|FGF13|JAKMIP1|MME|NRXN3|SHANK1|VIP|SYT4|CNTNAP2|HRH3|GRM5|CRHBP|RELN|JPH3|PRKCZ|PRRT1|CNTN2|NTSR1|PDE1B|PRKAR1B|CAMK4|ATP8A1|NPAS4|CUX2|OPRK1|CALB1|SHANK2|NEUROD2|AFF2|STRA6|MAPK8IP2|MAP1A
GOBP_POSITIVE_REGULATION_OF_SECRETION	GOBP_POSITIVE_REGULATION_OF_SECRETION	0.006108422	304	ANKRD1|DRD2|SYT1|PPP3CB|P2RX7|NTSR1|MAP2K6|ATP13A2|RAB27A|STX1A|RAB3A|KCNN4|ABAT|PPARD|PCSK1|F2RL1|VSNL1|IGF1|PLA2R1|GATA2|SCAMP5|PTGES|CLASP2|RASL10B|CXCL12|STXBP5|EZR|STX1B|BMP2|INHBA|SNX4|PCK2|KCNB1|P2RY2|LRRC8A|SYTL4|STAM|GPR68|SOX4|ANO1|SNCA|TACR1|ADAM8|AQP1|VEGFC|NLGN2|NKX3-1|STXBP1|CNR1|RBP4|RAB3D|RAB2B|C1QTNF1|DOC2B|VAMP8|CADPS2|GAB2|SOX11|CAPN10|TCF7L2|NNAT|BMP6|BAIAP3|PPIA|SDC4|CHRNB2|C…	SCN9A_tcga				SYT1|SNCA|DOC2B|STXBP1|VSNL1|RBP4|RAB3A|STX1A|INHBA|GPR68|VIP|STX1B|SYT4|STXBP5|SYT9|PLA2R1|CACNA1I|PRKCE|PTGES|NTSR1|SYT7|OPRK1|RAB27B|NMB|PCSK1|PPP3CB|CACNB2|ADCYAP1|GRP|C1QTNF1|CDK5R2|ANKRD1|P2RY2|GHRHR|MYRIP|CACNA1G|CHRNB2|GPR27|BAIAP3|EDNRB|ANO1|CNR1|C1QTNF3|CACNB4|NNAT|CADPS|KCNB1|GIPR|EDN1|TFR2|TRH|RAB15|TACR2|NKX3-1|ADCY8|ACSL4|NKX6-1|CADPS2|VEGFC|APBB1|P2RY1|PPP3CA|FRMD4A|C2CD2L|DAB2|RET…
GOBP_CARTILAGE_DEVELOPMENT	GOBP_CARTILAGE_DEVELOPMENT	2.00E-05	200	STC1|COL3A1|MMP13|FGFR3|CD44|COL2A1|COL11A1|COL1A1|HMGA2|TYMS|CHSY1|TGFBR2|PRRX1|LTBP3|RUNX2|HYAL1|TRPS1|WNT5A|SATB2|MAPK14|GLI3|PKD1|ECM1|WNT10B|ITGB8|CYTL1|BMPR1B|SNAI2|BMP8B|GDF5|PTHLH|SULF2|GDF6|OSR1|HOXA3|BMP2|ADAMTS12|GHR|MEF2C|PBXIP1|WNT7B|TWSG1|RARB|TSKU|ANXA6|TGFBR1|WNT5B|CBS|OGN|DLX2	GJB2_cell|GJB2_tcga|SCN9A_tcga	CD44|HMGA2|CHSY1|TYMS|STC1|TRPS1|MAPK14|HYAL1|GLI3|COL11A1|TGFBR2|SATB2|ITGB8|PRRX1|COL3A1|CYTL1|FGFR3|SULF2|TWSG1|TGFBR1|BMP8B|PKD1|OSR1|CBS|PTHLH|ANXA6|GDF5|WNT7B|MEF2C|SMAD3|GDF6|SOX6|CHST11|ECM1|BMP2|ZNF219|DLX2|THRA|SOX5|BMP6|TSKU|HAND2|HYAL3|ADAMTS12|ESRRA|GHR|SNAI2|BMPR2|PITX1|PBXIP1|RUNX1	MMP13|STC1|TGFBI|COL1A1|COL2A1|ECM1|SNAI2|COL3A1|TIMP1|RUNX2|CHRDL2|COL11A2|LOXL2|SFRP2|RUNX1|SULF1|ADAMTS12|MGP|HMGA2|BGN|FRZB|TGFBR2|TRPV4|SIX2|TGFB1|CTSK|EFEMP1		MMP13|WNT10B|OGN|STC1|PRKG2|COL2A1|SFRP2|SIX2|SULF1|COL3A1|COL1A1|GDF6|WNT9A|MSX2|GREM1|BARX2|COL11A1|MEF2C|FGFR3|OSR1|DLX2|WNT7B|FRZB|ADAMTS12|LOXL2|RUNX2|PKDCC|SOX9|MATN1|EDN1|FGF9|CTSK|KAT2A|SATB2|GDF5|TGFBI|WNT5B|MGP|MATN3|COL27A1|SMPD3|WNT5A|CHADL|BMP8B|SNAI2|ZNF219
GOBP_CHROMOSOME_SEPARATION	GOBP_CHROMOSOME_SEPARATION	0.000514068	135	CENPF|CENPE|XRCC3|ZWILCH|ZWINT|ANAPC5|FBXO5|AURKB|TACC3|KNTC1|BUB1B|RMI1|TOP2A|CDC6|ESPL1|NCAPH2|NCAPG|SPC24|BUB3|CDCA8|ANAPC7|NCAPH|NCAPG2|UBE2C|SPC25|BRD7|GEN1|EME2|ARID1B|TPR|NDC80|PPP2R1A|SMARCA2|TRIP13|EME1|SMC2|BUB1|MAD2L1|ANKLE1|MAPK15|CDT1|INCENP|PHF10	GJB2_cell	ZWILCH|ANAPC5|ZWINT|XRCC3|FBXO5|RMI1|AURKB|TOP2A|CDC6|BUB1B|BUB3|KNTC1|NCAPG|ANAPC7|ESPL1|NCAPG2|CDCA8|BRD7|NCAPH|SPC24|GEN1|SPC25|UBE2C|SMC2|TRIP13|PHF10|INCENP|NDC80|MAD2L1|CENPE|ARID1B|EME2|BUB1|ANKLE1|CENPF|EME1|CDT1|TOP3A|NEK6|PPP2R1A
GOBP_NEURON_APOPTOTIC_PROCESS	GOBP_NEURON_APOPTOTIC_PROCESS	0.000238051	254	NGFR|CCND1|AXL|NEFL|XRCC2|GABRA5|GRM4|SEMA3E|HIPK2|MAP2K4|NQO1|MYBL2|NTRK1|BTG2|NES|TMTC4|PCSK9|SCN2A|BOK|NUPR1|CIT|TNFRSF21|NRBP2|BCL2L1|CCL2|APAF1|PTPRZ1|VPS54|KDR|BCL2|TFAP2A|EGLN3|EN1|PARK7|PRKCG|NLRP1|BDNF	GJB2_cell|SCN9A_cell	CCND1|HIPK2|NGFR|MAP2K4|NES|BTG2|NRBP2|AXL|SEMA3E|VPS54|TMTC4|PTPRZ1|PARK7|APAF1|EN1|BOK|EGLN3|CASP2|XRCC2|TFAP2A|CCL2		NQO1|NGFR|AXL|PCSK9|XRCC2|TNFRSF21|KDR|NEFL|CCND1|G6PD|NUPR1|MYBL2|BCL2|APOE|F2R|GAPDH|BCL2L1|NLRP1|IL6ST|GABRA5|BDNF|TRPC5|CIT|GRM4|UNC5B|SYNGAP1|XIAP
GOBP_RESPONSE_TO_CALCIUM_ION	GOBP_RESPONSE_TO_CALCIUM_ION	0.009505989	148	CCND1|CPNE2|SYT1|P2RX7|ITPKA|CALM3|SLC25A13|CAV1|FOS|WNT5A|PCSK1|NEDD4|ITPKB|ITPR3|RYR2|SYT6|SYT11|RASAL1|SLC25A24|HSPA5|PKD2|SCN5A|S100A16|KCNB1|ADCY1|THBS1|MEF2C|SMPD1|HOMER1|JUNB|SYT5|HPCA|CPNE9|CPNE6|GDI1|SYT13|KCNH1	SCN9A_tcga				RASAL1|SYT1|SYT5|RYR2|CPNE9|SYT13|CPNE6|HPCA|TRPV6|SYT4|SYT9|CRHBP|AQP3|SYT7|CPNE4|NEUROD2|CPNE7|CACNG2|PCSK1|PENK|KCNH1|KCNIP2|SCN5A|ITPKA|KCNMA1|THBS1|SYT12|MEF2C|PTK2B|DPEP1|ANXA11|KCNB1|GIPR|EDN1|ADCY1|SYT15|ADCY8|SUCNR1|KCNMB2|SYT2|PPP3CA|CALM3|WNT5A|S100A16|CAPN3
GOBP_REGULATION_OF_NUCLEAR_DIVISION	GOBP_REGULATION_OF_NUCLEAR_DIVISION	0.000255595	145	MKI67|CENPF|EREG|XRCC3|ZWILCH|ZWINT|ANAPC5|FBXO5|PKMYT1|AURKB|PLCB1|WNT5A|KNTC1|BUB1B|PDGFRB|IGF2|ESPL1|IGF1|LIF|RAD51AP1|SPC24|BUB3|AURKA|NUSAP1|CDCA8|ANAPC7|KIF20B|NPM2|CDCA2	GJB2_cell	ZWILCH|ANAPC5|ZWINT|XRCC3|FBXO5|PLCB1|AURKB|BUB1B|BUB3|KNTC1|PKMYT1|ANAPC7|ESPL1|AURKA|RAD51AP1|KIF20B|CDCA2|NUSAP1|CDCA8|SPC24|GEN1|PDE3A|SPC25|MKI67|TRIP13|LIF|INCENP|NDC80|MAD2L1|BUB1|IGF1|CENPF|CDT1|RPS6KA2|CALR|FBXO43
GOBP_NEGATIVE_REGULATION_OF_NUCLEAR_DIVISION	GOBP_NEGATIVE_REGULATION_OF_NUCLEAR_DIVISION	0.019410562	63	CENPF|XRCC3|ZWILCH|ZWINT|FBXO5|AURKB|KNTC1|BUB1B|LIF|SPC24|BUB3|CDCA8|SPC25|RPS6KA2|GEN1|TPR|NDC80|TRIP13|FBXO43|BUB1|MAD2L1|CDT1|INCENP	GJB2_cell	ZWILCH|ZWINT|XRCC3|FBXO5|AURKB|BUB1B|BUB3|KNTC1|CDCA8|SPC24|GEN1|SPC25|TRIP13|LIF|INCENP|NDC80|MAD2L1|BUB1|CENPF|CDT1|RPS6KA2|FBXO43
GOBP_POSITIVE_REGULATION_OF_CALCIUM_ION_TRANSPORT	GOBP_POSITIVE_REGULATION_OF_CALCIUM_ION_TRANSPORT	0.03163624	129	STC1|PPP3CB|STAC|ATP1B1|P2RX7|NTSR1|ANK2|AKAP5	SCN9A_tcga				SNCA|RYR2|CAMK2A|DRD1|GRIN1|EHD3|STC1|AKAP5|NTSR1|CACNA2D1|ATP1B1|ATP2C2|PPP3CB|CACNB2|P2RX1|GJC2|CACNB4|P2RX3|ORAI1|P2RX5|STAC2|CACNB3|PLP1|STAC|KCNE1|JAK3|CALCR|PPP3R1|JPH2|F2R|PPP3CA|LGALS3|CALM3|CAPN3|TRDN
GOBP_SYNAPTIC_TRANSMISSION_GABAERGIC	GOBP_SYNAPTIC_TRANSMISSION_GABAERGIC	2.71E-05	57	DRD2|GABRA5|SLC38A1|GABBR2|RAC3|HAP1|GABRE|USP46|TACR1|NLGN2|CLSTN3|STXBP1|NPS|CNR1|GABRG3|GABRG2|BAIAP3|GABRB2|GABRA1|GABRG1|EZH2|PLCL2|NPAS4|GABRA4|PRKCE|NLGN1|CA7|GABRA3|PLCL1|CNTNAP4|GABRA2|SYN3|KIF5B|ADORA1|NALCN|TPBG|GABRB3|GABBR1|KRAS	SCN9A_tcga				GABRA5|STXBP1|GABRG2|GABRB2|GABRA1|GABRG1|GABRA4|GABRG3|CA7|PRKCE|GABRA3|NPAS4|GABRA2|CNTNAP4|CLSTN3|PLCL1|SYN3|GABRB3|NALCN|HTR1B|BAIAP3|CNR1
GOBP_REGULATION_OF_NERVOUS_SYSTEM_DEVELOPMENT	GOBP_REGULATION_OF_NERVOUS_SYSTEM_DEVELOPMENT	1.99E-16	456	DRD2|NEFL|GOLGA4|XRCC2|CDH4|CHD7|SEMA6B|DLL1|SLC7A5|HES2|SEMA3E|RHEB|DICER1|HES6|NTRK1|EPHB2|CYFIP1|TGM2|ITPKA|MME|MAN2A1|IL34|SEMA7A|SLIT2|FOXG1|SEMA6D|SRRT|PLXNC1|THBS2|TNFRSF21|WNT5A|GSX2|GLI3|SEMA3C|DIXDC1|L1CAM|PTPRZ1|KIAA0319|KDM1A|NR1D1|FSTL4|LIF|VAX1|E2F1|ROBO2|NF2|SKIL|BDNF|CXCL12|ISLR2|SRPX2|RNF6|ST8SIA2|PLXNA4|NPTN|FN1|HAP1|EPHA7|EPHB3|BMP2|SEMA4D|KIFAP3|SEMA4G|SEMA6C|SEMA3B|APPL2|LRRT…	GJB2_cell|GJB2_tcga|SCN9A_cell|SCN9A_tcga	SLC7A5|RHEB|DICER1|CYFIP1|MAN2A1|SEMA6B|ITPKA|SEMA7A|SEMA3E|CHD7|GLI3|SEMA6D|SRRT|DRD2|KDM1A|HES6|PTPRZ1|NF2|XRCC2|SEMA3C|E2F1|DIXDC1|THBS2|RNF6|NPTN|EPHB2|KIFAP3|CXCL12|ROBO2|APPL2|SEMA4B|SEMA6C|CX3CL1|SEMA4C|SKI|EPHB3|KIF14|LRRTM2|DLL1|FOXG1|PPP1CC|GDI1|VEGFA|NLGN2|SEMA5A|NEFL|TIAM1|HGF|HES7|GOLGA4|GSX2|CTDSP1|SLIT2|TTBK1|ASCL1|LIF|PTPRD|CDH4|SRPX2|FZD3|L1CAM|DAG1|ULK1|PLXNB1|SEMA4G|TRPV2|NUMBL…	NTRK1|MME|HES2|FN1|DLL1|LIF|SPINT1|NRP1|DKK1|SRPX2|IL6|EGR2|VAX1|BHLHE40|SHH|VEGFC|CBLN1|ITGB1|OLIG2|THBS2|SOX8|AMIGO2|CLCF1|SLITRK1|PLXND1|CTSC|GSX2|HES6|TGFB1|CST7|ZNF488|LEF1|CHODL|WNT2|PRTG|GBX2|OXTR|TGM2|ASPA|TNFRSF1B|SLIT2|CHD7|EPHA7|EPHB3|SLIT1|LRRTM1|HES5|ASCL1|TLR2|MAN2A1|EPHB1|ANXA2|VEGFA|SEMA7A|METRN|DLL3|SOX10|TPPP|LRTM2|SEMA3D|HEYL|CXCR4|MAPT|MAP2|TNR|GJC2|SPP1	GOLGA4|CDH4|DRD2|WNT5A|TGM2|XRCC2|TNFRSF21|PLXNC1|NEFL|NR1D1|SEMA3B|HOOK3|MAP1B|SPEN|CHD7|PLXNA4|TMEM98|LPIN1|MBP|EPHB2|SKIL|IL6ST|CUX1|AKT1|REST|BDNF|TRPC5|FOXG1|MAP2|ST8SIA2|SYNGAP1|METRN|SEMA3E|VAX1|CLSTN3|HAP1|IL34|DLL4|HES6|DAAM2|ANKRD27|IL1RAP|BMP2|PLXNB3|SOX11|PLXNA3|ID4|NR2E1|PLAG1|S100A10|SEMA4G|ID2|VEGFC|LIMK1|KRAS|CRABP2|ARNTL|MAP2K2|CAPRIN2|PROX1|PAK3|LRRN3|NOG|SLITRK2|PTPRS|SPINT1|SE…	HES2|FSTL4|TPPP|ISLR2|IL34|NEFL|CDKL5|SLIT2|FGF13|PAK3|KIAA0319|MME|CBLN2|ZNF365|SYT4|GRM5|L1CAM|LRTM2|RELN|IL6|SEMA4A|CUX2|CLSTN3|SLITRK4|SEMA4D|FEZF2|MCF2|DMRTA2|SEMA6B|DKK1|DLL1|LRP2|DAB1|CDH4|SHANK3|FLRT2|EPHA7|IL1RAPL1|ITPKA|PRTG|SOX10|MAG|YWHAH|VAX1|WNT2|SEMA4F|GJC2|DLX2|PAX6|RTN4R|SLITRK1|EFNB3|DIXDC1|ASPA|NKX6-2|SEMA3C|MBP|SPINT1|GSX2|SYNJ1|LRRTM1|RAPGEF2|FN1|CLSTN2|SLITRK5|PRMT5|PLAG1|BD…
GOBP_NEGATIVE_REGULATION_OF_NERVOUS_SYSTEM_DEVELOPMENT	GOBP_NEGATIVE_REGULATION_OF_NERVOUS_SYSTEM_DEVELOPMENT	0.000231235	151	SEMA6B|SEMA3E|DICER1|EPHB2|SEMA7A|SEMA6D|WNT5A|SEMA3C|KIAA0319|NR1D1|FSTL4|VAX1|ROBO2|NF2|RNF6|EPHA7|SEMA4D|KIFAP3|SEMA4G|SEMA6C|SEMA3B|APPL2|DAB1|IL6|SEMA4B|SEMA4C|DKK1|SKI|MBP|DLX2|GDI1|MAP2|ID4|SEMA5A|SEMA5B|HOOK3|TMEM98|CTDSP1|SOX11|WNT3|ULK1|YWHAH|ARHGAP4|SEMA4A|DLX1|NTN1|DCC|FGF13|PRTG|NR2E1|SYT4|SPP1|SYNGAP1|DPYSL5|TRPC5|REST|SEMA3D|LHX2|SEMA6A|HES5|DAAM2|MT3|RUFY3|CBLN1|GPR37L1|NRP1|DIP2B…	SCN9A_tcga				FSTL4|FGF13|KIAA0319|SYT4|IL6|SEMA4A|SEMA4D|MCF2|SEMA6B|DKK1|DAB1|EPHA7|PRTG|SOX10|MAG|YWHAH|VAX1|SEMA4F|DLX2|PAX6|RTN4R|EFNB3|NKX6-2|SEMA3C|MBP|RAPGEF2|SEMA3D|NR2E1|DLX1|NKX6-1|ROBO2|PTN|MT3|SEMA7A|PPP3CA|ULK2
GOBP_POSITIVE_REGULATION_OF_NERVOUS_SYSTEM_DEVELOPMENT	GOBP_POSITIVE_REGULATION_OF_NERVOUS_SYSTEM_DEVELOPMENT	1.25E-11	279	DRD2|NEFL|GOLGA4|XRCC2|CDH4|SLC7A5|RHEB|DICER1|NTRK1|EPHB2|CYFIP1|TGM2|ITPKA|MME|MAN2A1|IL34|SEMA7A|SLIT2|FOXG1|SRRT|PLXNC1|THBS2|GSX2|GLI3|DIXDC1|L1CAM|PTPRZ1|KDM1A|LIF|E2F1|ROBO2|SKIL|BDNF|CXCL12|ISLR2|SRPX2|ST8SIA2|PLXNA4|NPTN|FN1|HAP1|EPHB3|BMP2|SEMA4D|LRRTM2|VEGFA|MAP1B|IL6|CX3CL1|PTPRD|PAK3|LRRN3|CDKL5|ZNF365|SPINT1|PLAG1|ASCL1|TIAM1|VEGFC|NLGN2|CBLN2|CLSTN3|TTBK1|GDI1|PPP1CC|GJC2|ID4|SEMA5…	GJB2_cell|GJB2_tcga|SCN9A_cell|SCN9A_tcga	SLC7A5|RHEB|DICER1|CYFIP1|MAN2A1|ITPKA|SEMA7A|GLI3|SRRT|DRD2|KDM1A|PTPRZ1|XRCC2|E2F1|DIXDC1|THBS2|NPTN|EPHB2|CXCL12|ROBO2|CX3CL1|EPHB3|LRRTM2|FOXG1|PPP1CC|GDI1|VEGFA|NLGN2|SEMA5A|NEFL|TIAM1|GOLGA4|GSX2|SLIT2|TTBK1|ASCL1|LIF|PTPRD|CDH4|SRPX2|FZD3|L1CAM|DAG1|PLXNB1|TRPV2|NUMBL|WNT3|NTN1|RGS14|LRRN3|BMP2|SEMA4D|NUMB|MAP3K13|LRRTM3|RND2|HAP1|LRRN1|DHX36|MAPT|SKIL|GJC2|MAP6|ST8SIA2|IL34|ZNF488|NTRK1|N…	NTRK1|MME|FN1|LIF|SPINT1|NRP1|SRPX2|IL6|EGR2|SHH|VEGFC|CBLN1|ITGB1|OLIG2|THBS2|SOX8|AMIGO2|CLCF1|SLITRK1|PLXND1|GSX2|TGFB1|ZNF488|CHODL|WNT2|OXTR|TGM2|ASPA|TNFRSF1B|SLIT2|EPHB3|LRRTM1|ASCL1|TLR2|MAN2A1|EPHB1|VEGFA|SEMA7A|METRN|SOX10|LRTM2	GOLGA4|CDH4|DRD2|TGM2|XRCC2|PLXNC1|NEFL|MAP1B|SPEN|PLXNA4|EPHB2|SKIL|IL6ST|CUX1|BDNF|TRPC5|FOXG1|ST8SIA2|METRN|CLSTN3|HAP1|IL34|ANKRD27|IL1RAP|BMP2|PLXNB3|SOX11|PLXNA3|ID4|NR2E1|PLAG1|ID2|VEGFC|LIMK1|KRAS|CRABP2|MAP2K2|CAPRIN2|PAK3|LRRN3|SLITRK2|SPINT1|ISLR2|RUFY3|FN1|SHOX2|SHH|NLGN3|CBLN2|SRRT|LRP8|GSX2	ISLR2|IL34|NEFL|CDKL5|SLIT2|PAK3|MME|CBLN2|ZNF365|GRM5|L1CAM|LRTM2|RELN|IL6|SEMA4A|CUX2|CLSTN3|SLITRK4|SEMA4D|DMRTA2|LRP2|CDH4|SHANK3|FLRT2|IL1RAPL1|ITPKA|SOX10|MAG|WNT2|GJC2|PAX6|SLITRK1|DIXDC1|ASPA|NKX6-2|SPINT1|GSX2|SYNJ1|LRRTM1|FN1|CLSTN2|SLITRK5|PRMT5|PLAG1|BDNF|NTRK2|TPBG|MAP6|NR2E1|PTPRD|MAP1B|RGS14|NKX6-1|BIN1|ROBO2|VEGFC|PTN|CAMK2B|SEMA7A|FOXG1|SHH|ZNF488|DCT|SERPINF1|SLITRK3|CBLN1
GOBP_REGULATION_OF_SYNAPSE_ASSEMBLY	GOBP_REGULATION_OF_SYNAPSE_ASSEMBLY	0.012609108	104	NTRK1|EPHB2|GPC4|THBS2|WNT5A|ROBO2|BDNF|SRPX2|NEGR1|ST8SIA2|EPHA7|EPHB3|SEMA4D|LRRTM2|MEF2C|PTPRD|DKK1|LRRN3|SNCA|NLGN2|CBLN2|CLSTN3|LRFN4|LRRN1|LRRTM3|CHRNB2|SEMA4A|NTNG2|NTN1|LRTM2|NPTX1|IL1RAP|NLGN1|CUX2|FLRT3|FARP1|LRFN5|PDLIM5|SLITRK1|CLSTN2|SIX4|COLQ|RAB17|CBLN1|SLITRK4|EPHB1|IL1RAPL1|NLGN3|SLITRK2|TPBG|FZD1|NRXN1|AMIGO2|LRRTM1|FLRT2	SCN9A_tcga				SNCA|CBLN2|LRTM2|SEMA4A|CUX2|NPTX1|LRFN5|CLSTN3|SLITRK4|SEMA4D|NEGR1|DKK1|FLRT2|EPHA7|IL1RAPL1|MEF2C|CHRNB2|MYCBP2|SLITRK1|RAB17|LRRTM1|CLSTN2|SLITRK5|BDNF|NTRK2|TPBG
GOBP_REGULATION_OF_SYNAPTIC_TRANSMISSION_GLUTAMATERGIC	GOBP_REGULATION_OF_SYNAPTIC_TRANSMISSION_GLUTAMATERGIC	0.005081843	78	DRD2|SYT1|GRM4|TPRG1L|NTRK1|CACNG4|GRIN2B|CCL2|PTGS2|GRIN2A|GRIN1|MEF2C|CACNG7|HOMER1|DKK1|CACNG3|NLGN2|STXBP1|NPS|CNR1|DRD1|MAPK8IP2|HCN1|GRM2|HTR2A|CDH2|UNC13A|GRM7|GRM1|ROR2|GRM5|RELN|NLGN1|CCR2|SHANK3|NLGN3|GRM3|CACNG5|CACNG2|ADORA1|DGKI|CACNG8	SCN9A_tcga				SYT1|GRIN2A|GRIN2B|CACNG3|STXBP1|DRD1|GRIN1|HCN1|HTR2A|GRM4|GRM5|RELN|GRM2|GRM1|MAPK8IP2|CACNG2|ROR2|DKK1|GRM3|SHANK3|UNC13A|TPRG1L|CACNG8|GRM7|MEF2C|HTR1B|CNR1|PTK2B|GRIK1|GRIK2|CCR2|DGKI|PTGS2
GOBP_REGULATION_OF_CHROMOSOME_SEGREGATION	GOBP_REGULATION_OF_CHROMOSOME_SEGREGATION	0.000726786	132	MKI67|CENPF|CENPE|XRCC3|RAD18|ZWILCH|ZWINT|ANAPC5|FBXO5|AURKB|SMC6|TACC3|KNTC1|BUB1B|CDC6|ESPL1|NCAPH2|NCAPG|SPC24|BUB3|CDCA8|ANAPC7|NCAPH|NCAPG2|CDCA2|KIF2C|UBE2C|SPC25|BRD7|GEN1|ARID1B|TPR|NDC80|SMARCA2|TRIP13|SMC2|BUB1|MAD2L1|MAPK15|CDT1|INCENP|PHF10	GJB2_cell	RAD18|ZWILCH|ANAPC5|ZWINT|XRCC3|SMC6|FBXO5|AURKB|CDC6|BUB1B|BUB3|KNTC1|NCAPG|ANAPC7|ESPL1|CDCA2|NCAPG2|CDCA8|BRD7|KIF2C|NCAPH|SPC24|GEN1|SPC25|UBE2C|SMC2|MKI67|TRIP13|PHF10|INCENP|NDC80|MAD2L1|CENPE|ARID1B|BUB1|BECN1|CENPF|CDT1
GOBP_ROOF_OF_MOUTH_DEVELOPMENT	GOBP_ROOF_OF_MOUTH_DEVELOPMENT	0.00045701	91	PLEKHA1|CHD7|COL2A1|DHRS3|EPHB2|INSIG1|TGFBR2|PDGFRA|ACVR2B|PRRX1|WNT5A|SATB2|GLI3|TFAP2A|VAX1|ITGB8|SGPL1|SNAI2|OSR1|EPHB3|INHBA|SKI|TGFBR1|HAND2|JAG2|MEOX2|FZD2|SOX11|MSC|WFIKKN1|WNT11|SHH|BNC2|WFIKKN2|TBX2|FOXF2	GJB2_cell	INSIG1|PLEKHA1|CHD7|GLI3|TGFBR2|ACVR2B|SATB2|ITGB8|PRRX1|SGPL1|TFAP2A|EPHB2|SKI|EPHB3|TGFBR1|OSR1|DHRS3|WFIKKN1|JAG2|HAND2|LOXL3|SNAI2|PDGFRA|CSRNP1|TBX2|FOXE1|CLDN5|FZD2|MEOX2|SOX11|PYGO2|FRAS1|LRRC32|FOXF2|COL2A1
GOBP_RETINA_DEVELOPMENT_IN_CAMERA_TYPE_EYE	GOBP_RETINA_DEVELOPMENT_IN_CAMERA_TYPE_EYE	0.019676635	159	GPM6A|CHD7|DLL1|HIPK2|MAN2A1|CRB2|FJX1|PDGFRA|ACVR2B|SDK1|PDGFRB|ATP8A2|SLC17A8|TFAP2A|SLC17A7|TOPORS|BMPR1B|SIX3|CASP2|CALB1|STAT3|ZHX2|BAX|SKI|HPCA|DLX2|ATP2B1|CYP1B1|RBP4|CABP4|CELF4|LRP5L|PRPH2|COL4A1|HCN1|SOX8|PROM1|DLX1|HIPK1|CRB1|ATP2B2|NR2E1|VSX1|CLN8|RORB|DLL4|FZD4|LAMA1|TGIF2|TGFB2|ATOH7|LHX2|RHOJ|MERTK|FAT3|BMPR2|SLC1A1|ATP2B4|TFAP2B|MAX|HIF1A|LRP5|NRP1|SMARCD3|NAGLU|SDK2|THRB|NRL|AGTP…	combined
GOBP_REGULATION_OF_POSTSYNAPTIC_MEMBRANE_POTENTIAL	GOBP_REGULATION_OF_POSTSYNAPTIC_MEMBRANE_POTENTIAL	0.028908775	145	SLC29A1|DRD2|GABRA5|P2RX7|NTSR1|STX1A|GRIN2B|CHRNA1|RGS4|ABAT|GRIN2A|GRIN1|NETO1|STX1B|GABRE|MEF2C|PRKCZ|SNCA|NLGN2|CELF4|GABRG3|CHRM1|SLC8A2|MAPK8IP2|GRIN3A|GABRG2|RIMS2|GABRB2|CHRNB2|GABRQ|GABRA1|CHRNA9|GABRG1|RIMS1|AKT1|SHANK1|NPAS4|GABRA4|GRM1|GABRD|GRM5|GABRR2|RELN|NLGN1|RGS7BP|SHANK3|UNC13B|P2RX1|CUX2|GABRA3|GLRB|PRKAR1B|CHRNA2|GRIA1|GLRA3|CHRNA3|TMEM108|CBLN1|DRD4|NLGN3|GABRA2|SEZ6|ADORA1|…	SCN9A_tcga				GABRA5|SNCA|GRIN2A|GRIN2B|CELF4|CHRM1|GRIN1|GRIN3A|RGS4|GABRG2|SLC8A2|SLC29A1|GABRB2|GABRA1|CHRNA1|STX1A|GABRG1|RIMS1|SHANK1|STX1B|RIMS2|GRM5|GABRD|GABRA4|GABRG3|RELN|PRKCZ|CHRNA2|GABRA3|NTSR1|PRKAR1B|RGS7BP|NPAS4|CUX2|GLRA3|GRM1|GABRA2|MAPK8IP2
GOBP_BONE_DEVELOPMENT	GOBP_BONE_DEVELOPMENT	0.001493378	232	STC1|COL3A1|MMP13|FGFR3|COL2A1|MAP2K6|DHRS3|COL1A1|DDR2|FOXN3|TGM2|CHSY1|INSIG1|TGFBR2|LTBP3|RUNX2|MAPK14|SH2B3|GLI3|CYP26B1|KDR|LRRC17|IGF1|TFAP2A|ECM1|SIGLEC15|NAB1|BMPR1B|FBN1|COL13A1|SULF2|CHAD|BMP2|SEMA4D|ADAMTS12|ATG9A|LOX|EBP|GHR|DCHS1|MEF2C|PIP4K2A|GPR68|RARB|SKI|TSKU|ANXA6|HAS2|CBS|OGN	GJB2_tcga		MMP13|STC1|COL1A1|COL2A1|ECM1|LOX|COL3A1|RUNX2|FAM20C|SULF1|FBN1|ADAMTS12|BNC2|BGN|TGFBR2|TRPV4|PTGER4|PAPPA2|MMP14|MMP16|SFRP4|TGM2|EVC|PTPRC|TWIST1|SH2B3|SERPINH1|CHSY1|DDR2|ENG|BMP6|PAPSS2|ANXA2|NPPC|SIGLEC15|CHAD
GOBP_BONE_MORPHOGENESIS	GOBP_BONE_MORPHOGENESIS	0.001323348	98	STC1|COL3A1|MMP13|FGFR3|COL2A1|DHRS3|COL1A1|FOXN3|CHSY1|INSIG1|TGFBR2|LTBP3|RUNX2|GLI3|CYP26B1|TFAP2A|NAB1|BMPR1B|COL13A1|ATG9A|GHR|MEF2C|RARB|SKI|TSKU|ANXA6|HAS2|CBS	SCN9A_cell			DHRS3|LTBP3|NAB1|FGFR3|COL2A1|RUNX2|RARB|BMPR1B|COL1A1|LRP5L|COL3A1|TRIP11|COL13A1|GHR|STC1|PAPPA2
GOBP_ENDOCHONDRAL_BONE_MORPHOGENESIS	GOBP_ENDOCHONDRAL_BONE_MORPHOGENESIS	0.013079322	58	STC1|COL3A1|MMP13|FGFR3|COL2A1	GJB2_tcga|SCN9A_cell		MMP13|STC1|COL1A1|COL2A1|COL3A1|RUNX2	NAB1|FGFR3|COL2A1|RUNX2|RARB|BMPR1B|COL1A1|COL3A1|TRIP11|COL13A1|GHR|STC1
GOBP_MESENCHYME_DEVELOPMENT	GOBP_MESENCHYME_DEVELOPMENT	0.003226602	314	SEMA6B|EPB41L5|SEMA3E|JAG1|COL1A1|HMGA2|ACTG2|CORO1C|CRB2|SEMA7A|TGFBR2|MDM4|SEMA6D|RBPJ|FGFR1|PDCD4|SFRP1|WNT5A|RADIL|SEMA3C|PDGFRB|TCOF1|BCL2|GCNT2|IGF1|WWTR1|CLASP2|SPRY1|TAF10|PHACTR4|ROBO2|SNAI2|CRELD1|FN1|AMH|POFUT2|OSR1|ROCK2|BMP2|SEMA4D|PKD2|RDH10|SEMA4G|SEMA6C|BAMBI|MYC|DCHS1|SEMA3B|MEF2C|IL6|GATA4|SEMA4B|SEMA4C|EPHA3|ANXA6|TGFBR1|HAS2|TIAM1|HAND2|MAPK1|SEMA5A|HGF|CITED2|FAM83D|SEMA5B|SM…	GJB2_cell|GJB2_tcga	EPB41L5|CORO1C|JAG1|HMGA2|SEMA6B|CRB2|RBPJ|SEMA7A|SEMA3E|SEMA6D|TGFBR2|FGFR1|TAF10|RADIL|CLASP2|SEMA3C|GCNT2|CRELD1|SPRY1|ROBO2|MYC|SEMA4B|SEMA6C|SEMA4C|PKD2|WWTR1|TGFBR1|SFRP1|HAS2|OSR1|SEMA5A|BAMBI|TIAM1|HGF|ANXA6|MEF2C|SMAD3|CITED2|FAM172A|DAG1|PDCD4|SEMA4G|FAM83D|HEY1|YAP1|EPHA3|IGF1|SEMA5B|BMP2|SEMA4D|RDH10|CDH2|POFUT2|GLIPR2|HAND2|EZH2|LOXL3|DCHS1|SNAI2|BMPR2|BCL2|KBTBD8|TEAD2|MDM4|TMEM100|…	ACTG2|FN1|COL1A1|SNAI2|NRP1|GATA4|IL6|LOXL2|SFRP2|SHH|WWTR1|PDGFRB|PHLDB2|BNC2|DAB2|SPRED3|HMGA2|ACTA2|FRZB|SOX8|TGFBR2|LRG1|SIX2|TGFB1|LEF1|EOMES|MDM2|WNT2|EPHA3|DPPA4|NRP2|GBX2|MESP1|TWIST1|SIX1|ENG|S100A4|TMEM100|ACVRL1|RPS7|SEMA7A|FOXF1|DLL3|TBX5|SOX10|NRG1|SEMA3D|HEYL|WNT16|LIMS1|ZFP36L1|ERBB3|GLIPR2
GOBP_MUSCLE_TISSUE_DEVELOPMENT	GOBP_MUSCLE_TISSUE_DEVELOPMENT	0.013575017	423	CENPF|IRX3|ANKRD1|COL3A1|KDM6B|EGR1|CHD7|PPP3CB|ADAMTS9|DLL1|FHL2|COL11A1|PTCH1|MAP2K4|BTG2|TGFBR2|PDGFRA|CHRNA1|GJC1|RGS4|CSRP1|RBPJ|CAV1|NUPR1|FOS|WNT5A|MAPK14|SEMA3C|CYP26B1|PDGFRB|IGF2|BCL2|IGF1|VAX1|VGLL4|TLL2|WNT10B|RYR2|CDK1|BCL9|EMD|SGCB|HDAC9|NLN|AKAP6|CNTNAP1|ALPK2|MEGF10|OSR1|BMP2|PKD2|ATF3|RCAN1|ELN|SCN5A|LOX|SORBS2|STRA6|XK|SIK1|MEF2C|VEGFA|GATA4|HOMER1|DKK1|RARB|SKI|PRMT1|TGFBR1|SVI…	GJB2_tcga|SCN9A_cell|SCN9A_tcga		DLL1|SGCB|IGF2|LOX|COL3A1|ANKRD1|KLF5|GATA4|DKK1|EGR2|VAX1|SHH|MSC|RUNX1|IRX3|PDGFRB|FHL2|SCN5A|JPH2|ITGB1|SOX8|IGFBP5|STRA6|TGFBR2|CAV1|TGFB1|MYO18B|LEF1|MSTN|EOMES|PI16|SMYD1|MED20|WNT2|FZD7|EGR1|ADPRHL1|ALPK3	CENPF|KDM6B|WNT5A|PDGFRA|ELN|G6PD|ADAMTS9|NUPR1|EGR1|GJC1|BCL2|IRX3|CHD7|PRMT1|RARB|SLC8A1|PDGFRB|MEGF10|COL3A1|KCNK2|TREX1|CHRNA1|ANKRD1|IGF2|LOX|SORBS2|DSG2|IGF1|VAX1|GPX1|PTCH1|DLL4|TGFB2|COL11A1|BMP4|PPP3CB|BMP2|SOX11|SIX4|ID2|FOXP1|MEOX2|KRAS|WNT10B|FOXH1|SVIL|NEBL|ARNTL|TCAP|ALPK2|BTG2|PROX1|GPCPD1|NOG|FGF9|SOX15|RGS4|XK|STRA6|DKK1|LMNA|FHL2|ALPK3|ZFPM1|TPM1|SHOX2|SHH|DLL1|ATF3|MYH11|STAC3|…	RYR2|WNT10B|RGS4|RBP4|CHRNA1|ADPRHL1|CYP26B1|COL19A1|ERBB3|NRAP|MSC|MYLK3|SORBS2|STRA6|XK|FRS2|COL3A1|TBX1|PKP2|POPDC3|PPP3CB|DMRTA2|DKK1|DLL1|LRP2|MSX2|GJB6|TLL2|SCN5A|SGCD|FHL2|ANKRD1|GREM1|EYA2|SVIL|BARX2|CACNA1G|COL11A1|GLI1|VAX1|MEF2C|WNT2|MAP2K4|OSR1|MEGF10|GJA5|MYLK2|HLF|TBX2|GATA4|RBM24|SEMA3C|ITGA8|ZFPM2|GATA6|SOX9|HOPX|SGCB|EDN1|FGF9|POU4F1|KLF5|PAX5|KAT2A|IRX3|NRG1|DSP|PRMT1|ERBB4|FOXP…
GOBP_RESPIRATORY_SYSTEM_DEVELOPMENT	GOBP_RESPIRATORY_SYSTEM_DEVELOPMENT	0.001089348	211	COL3A1|FGF7|CHD7|HHIP|MME|MAN2A1|TGFBR2|PDGFRA|RAB3A|ACVR2B|RBPJ|LTBP3|SLC7A11|TIMELESS|WNT5A|GLI3|PDGFRB|PKD1|KDR|LIF|SPRY1|RDH10|LOX|STRA6|VEGFA|WNT7B|HS6ST1|SKI|ASCL1|RXFP1|MAPK1|RBP4|ALDH1A3|EPAS1|ADAMTS2|SOX11|DAG1|MSC|NPHP3|YAP1|LIPA|ERRFI1|WNT11|SHH|THRA|ABCA3|HYDIN|TBX2|FOXJ1|MMP14|CELSR1|ADA|WNT2B|ITGA3|SPEF2|LAMA1|LOXL3|ALDH1A2|ATXN1L|GPC3|PDGFA|MMP12|WNT2|BMPR2|FGFRL1|PTGES3|FOXF1|RCN3…	GJB2_tcga		MME|FGF7|ERRFI1|LIF|ADAMTS2|LOX|COL3A1|ITGA3|CRISPLD2|SHH|MSC|PDGFRB|MMP12|EPAS1|IGFBP5|STRA6|TGFBR2|CTSZ|CCBE1|RCN3|GPC3|MMP14|LEF1|WNT2|DPPA4|ACVR2B|SPDEF|CHD7|SIX1|ASCL1|HSD11B1|MIR17HG|MAN2A1|VEGFA|FOXF1|TBX5|ASS1|RAB3A|EDA|CELSR1
GOBP_DEVELOPMENTAL_GROWTH_INVOLVED_IN_MORPHOGENESIS	GOBP_DEVELOPMENTAL_GROWTH_INVOLVED_IN_MORPHOGENESIS	3.33E-08	233	GOLGA4|CDH4|SYT1|PPP3CB|SEMA6B|EPB41L5|SEMA3E|CSF1|CYFIP1|SEMA7A|TGFBR2|SLIT2|SEMA6D|SLIT3|NRCAM|SFRP1|SLC23A2|WNT5A|SEMA3C|L1CAM|KIAA0319|FSTL4|KIF26B|SPRY1|AURKA|AREG|BDNF|CXCL12|ISLR2|RNF6|ST8SIA2|PLXNA4|RASAL1|FN1|EPHA7|SEMA4D|RDH10|SEMA4G|SEMA6C|SEMA3B|VEGFA|CACNG7|WNT7B|MAP1B|PRKCZ|SEMA4B|SEMA4C|CDKL5|APOE|CPNE9|CTTN|HDAC6|SH3GL2|ADPRHL1|CPNE6|GDI1|MAP2|SEMA5A|PAK6|DDR1|SEMA5B|KDM5B|SFRP2|T…	GJB2_cell|SCN9A_tcga	EPB41L5|CYFIP1|CSF1|SEMA6B|PPP3CB|SLC23A2|SEMA7A|SEMA3E|SEMA6D|TGFBR2|NRCAM|SYT1|SEMA3C|AURKA|RNF6|SPRY1|CXCL12|SLIT3|SEMA4B|SEMA6C|CACNG7|SEMA4C|CTTN|HDAC6|SFRP1|GDI1|VEGFA|SEMA5A|GOLGA4|DDR1|SLIT2|WNT7B|CDH4|L1CAM|ULK1|SEMA4G|TRPV2|KDM5B|KIF26B|WNT3|YAP1|SEMA5B|NTN1|KIAA0319|SEMA4D|RDH10|ARHGAP4			RASAL1|SYT1|CPNE9|CPNE6|FSTL4|PAK6|ISLR2|EMX1|SH3GL2|CDKL5|SLIT2|FGF13|KIAA0319|ADPRHL1|RIMS1|RIMS2|SYT4|SFRP1|L1CAM|AREG|PRKCZ|SFRP2|SEMA4A|SLIT3|WASF1|SEMA4D|PPP3CB|SEMA6B|FMN1|CDH4|UNC13A|EPHA7|CYFIP2|SPAG6|MAG|BCL11A|OLFM1|SEMA4F|WNT7B|RTN4R|TBX2|SEMA3C|SOX9|FN1|EDN1|BDNF|SEMA3D|SPRY1|MAP1B|NKX6-1|MT3|SEMA7A|SYT2|NDN|SHH|ULK2|ALCAM|WNT5A|HOXD13
GOBP_EPITHELIAL_TUBE_MORPHOGENESIS	GOBP_EPITHELIAL_TUBE_MORPHOGENESIS	0.000734403	335	IRX3|DLL1|CEP290|VDR|SEMA3E|PTCH1|HHIP|RHOB|MTHFD1|PHB2|CSF1|SPINT2|TGFBR2|SLIT2|SALL4|RBPJ|MET|TIMELESS|SFRP1|SETD2|PRKACA|WNT5A|MAGED1|GLI3|APAF1|PKD1|MICAL2|KDR|PODXL|BCL2|KIF26B|SPRY1|PHACTR4|AREG|RYR2|VANGL2|KIF20B|OSR1|EPHA7|BMP2|PKD2|HS3ST3B1|RDH10|ADAMTS12|MYC|SOSTDC1|DCHS1|DVL3|TRAF6|MEF2C|VEGFA|GATA4|TMEM59L|SEMA4C|SKI|SOX4|SPINT1|NKX3-1|HS3ST3A1|HAND2|TACSTD2|MTHFR|CITED2|LRP5L|DDR1|FZ…	GJB2_cell|GJB2_tcga	MTHFD1|CSF1|RBPJ|PHB2|PRKACA|TIMELESS|SEMA3E|IRX3|PTCH1|GLI3|MAGED1|TGFBR2|SETD2|VDR|APAF1|KIF20B|VANGL2|SALL4|SPRY1|MYC|DVL3|TRAF6|SEMA4C|SKI|SPINT2|RHOB|PKD2|MET|DLL1|SOX4|SFRP1|PKD1|VEGFA|OSR1|TMEM59L|MTHFR|LMO4|DDR1|SOSTDC1|HHIP|BCL10|MKS1|SLIT2|MEF2C|SMAD3|CITED2|FZD3|DAG1|KDM5B|KIF26B|YAP1|STIL|NTN1|PBX1|SHROOM3|BMP2|RDH10|COL4A1|TSC1|CEP290|HAND2|ADM|ADAMTS12|NPHP3|DCHS1|SDC4|LHX2|CELSR1|B…	AREG|DLL1|VDR|LGR5|TACSTD2|SPINT1|NRP1|GATA4|SFRP2|SHH|IRX3|ADAMTS12|ADM|NKX3-1|SOX8|TGFBR2|PLXND1|CTSZ|CXCR2|SIX2|SOSTDC1|TGFB1|GPC3|MMP14|LEF1|WNK4|WNT2|CEP290|GBX2|HS3ST3A1|MESP1|FOXN4|FZD1|FMN1|TWIST1|DLC1|SDC4|LBX1|SLIT2|SIX1|EPHA7|ASB2|HES5|COL4A1|CXCL10|ENG|ACVRL1|VEGFA|RPS7
GOBP_KIDNEY_MORPHOGENESIS	GOBP_KIDNEY_MORPHOGENESIS	0.005874068	98	IRX3|PTCH1|MAGED1|GLI3|PDGFRB|PKD1|BCL2|LIF|KIF26B|WWTR1|OSR1|BMP2|PKD2|HS3ST3B1|CALB1|MYC|DCHS1|VEGFA|WNT7B|TMEM59L|SOX4|HS3ST3A1|TACSTD2|GCNT1|SIX2|SOX8|NPHP3|WNT11|SHH|WNK4|PBX1|FOXJ1|ILK|FMN1|WNT2B|NPNT|GPC3|FRAS1|FOXD1|HES5|ADAMTS16|BASP1|WT1|CITED1|GCNT4|SIX4|KLHL3|BMP4	combined
GOBP_RENAL_TUBULE_DEVELOPMENT	GOBP_RENAL_TUBULE_DEVELOPMENT	0.000703702	99	IRX3|DLL1|JAG1|PTCH1|MAGED1|GLI3|PKD1|BCL2|LIF|KIF26B|WWTR1|AQP11|OSR1|BMP2|PKD2|HS3ST3B1|CALB1|MYC|DCHS1|MEF2C|VEGFA|WNT7B|TMEM59L|AQP1|HS3ST3A1|TACSTD2|LGR5|COL4A1|SIX2|SOX8|PROM1|YAP1|WNT11|SHH|WNK4|PBX1|ILK|FMN1|WNT2B|NPNT|GPC3|TFAP2B|FOXD1|HES5|ADAMTS16|WT1|CITED1|SIX4|KLHL3|BMP4|GATA3|LGR4|MTSS1|NOG|PAX8	combined
GOBP_CARDIAC_CONDUCTION	GOBP_CARDIAC_CONDUCTION	0.004381737	102	IRX3|ATP1B1|AKAP9|ANK2|KCNE4|CALM3|GJC1|CTNNA3|CAV1|HCN2|PRKACA|KCNJ2|NUP155|EHD3|RYR2|CACNA2D1|KCNA5|SCN1B|SCN5A|ATP2B3|ATP2B1|SCN3B|SLC8A2|CXADR|PKP2|CORIN|SLC8A1|HCN1|SPTBN4|KCND3|SCN2B|ATP2B2|KCNE1|KCNJ3|GJD3|DSG2|SCN4B|RANGRF|CACNA1G|ATP1A3|NKX2-5|HCN3|DSP|ATP2B4|CACNB2|ATP1B2|DSC2|RNF207|CACNA1C|KCNH2|TBX18|MEF2A	SCN9A_tcga				KCNA5|RYR2|ATP2B3|SCN3B|HCN1|SLC8A2|SCN2B|EHD3|KCNJ3|CACNA2D1|CACNA1C|ATP1B1|PKP2|CACNB2|SCN5A|ATP2B2|ATP1A3|CACNA1G|RNF207|KCNH6|GJA5|DSC2|KCNE1|IRX3|DSP|SPTBN4|PLN|BIN1|CTNNA3|KCNE4|CALM3|SCN1B|HCN2|TRDN|CORIN|SCN4B|TBX18
GOBP_NEURAL_PRECURSOR_CELL_PROLIFERATION	GOBP_NEURAL_PRECURSOR_CELL_PROLIFERATION	6.00E-05	150	DRD2|HHIP|NDE1|SPINT2|BTG2|CEND1|NES|FOXG1|POU3F2|WNT5A|TOX|MELK|GLI3|DIXDC1|PTPRZ1|KDM1A|GATA2|EML1|VAX1|NF2|SIX3|KIFAP3|INSM1|APPL2|KIF14|VEGFA|CX3CL1|SPINT1|ASCL1|VEGFC|GJC2|ID4|SOX5|HOOK3|IGF2BP1|NUMBL|FZD3|EMX1|AKNA|SHCBP1|CDH2|ARHGEF2|SHH|ATF5|FGF13|ACSL6|NR2E1|NUMB|ILK|FRS2|DLL4|ZNF503|KCTD13|SLC16A2|WDR62|LHX2|WNT2|RACGAP1|FOXO1|LIMS2|RASSF10|HIF1A|ID2|DMRTA2|DBN1|EPHB1|GPR37L1|GLI1|SMARC…	GJB2_cell	NDE1|NES|BTG2|GLI3|POU3F2|MELK|DRD2|TOX|KDM1A|PTPRZ1|NF2|DIXDC1|GATA2|KIFAP3|APPL2|SIX3|CX3CL1|SPINT2|EML1|KIF14|FOXG1|CEND1|VEGFA|HHIP|ASCL1|FZD3|INSM1|NUMBL|SHCBP1|ATF5|CDH2|NUMB|SOX5|ZNF503|KCTD13|GJC2|LHX2|ARHGEF2|FOXO1|ACSL6|RACGAP1|DBN1|RASSF10|WDR62|GNAI2|ID4|SLC6A4|SMARCD3|HIF1A|FZD6|EPHB1|ASPM|IGF2BP1|TRIM71|LHX5|GPR37L1|DOCK7|VAX1|TRNP1|NR2E1|PLXNB2|FZD9|TP53|VEGFC|WNT1|FRS2|BBS1|GBX2|L…
GOBP_REGULATION_OF_EXTENT_OF_CELL_GROWTH	GOBP_REGULATION_OF_EXTENT_OF_CELL_GROWTH	1.42E-06	108	GOLGA4|CDH4|SEMA6B|SEMA3E|CYFIP1|SEMA7A|SEMA6D|NRCAM|WNT5A|SEMA3C|L1CAM|KIAA0319|FSTL4|BDNF|CXCL12|ISLR2|RNF6|PLXNA4|FN1|EPHA7|SEMA4D|SEMA4G|SEMA6C|SEMA3B|VEGFA|MAP1B|SEMA4B|SEMA4C|CDKL5|APOE|CTTN|GDI1|MAP2|SEMA5A|SEMA5B|TRPV2|WNT3|ULK1|ARHGAP4|MAPT|SEMA4A|NTN1|DCC|FGF13|MAP3K13|RND2|SPP1	GJB2_cell	CYFIP1|SEMA6B|SEMA7A|SEMA3E|SEMA6D|NRCAM|SEMA3C|RNF6|CXCL12|SEMA4B|SEMA6C|SEMA4C|CTTN|GDI1|VEGFA|SEMA5A|GOLGA4|CDH4|L1CAM|ULK1|SEMA4G|TRPV2|WNT3|SEMA5B|NTN1|KIAA0319|SEMA4D|ARHGAP4|MAP3K13|RND2|MAPT|DCC|SPP1
GOBP_CONNECTIVE_TISSUE_DEVELOPMENT	GOBP_CONNECTIVE_TISSUE_DEVELOPMENT	6.36E-05	275	STC1|CDK4|COL3A1|EGR1|MMP13|FGFR3|CD44|COL2A1|COL11A1|COL1A1|HMGA2|TYMS|CSF1|CHSY1|TGFBR2|PRRX1|LTBP3|RUNX2|HYAL1|TRPS1|WNT5A|SATB2|MAPK14|GLI3|PPARD|COL5A1|PDGFRB|PKD1|PDGFD|ECM1|ITGB3|WNT10B|ITGB8|CYTL1|BMPR1B|SNAI2|BMP8B|GDF5|PTHLH|SULF2|GDF6|OSR1|HOXA3|BMP2|ADAMTS12|LOX|GHR|MEF2C|PBXIP1|WNT7B|TWSG1|RARB|TSKU|ANXA6|TGFBR1|WNT5B|DYRK1B|CBS|OGN|DLX2|RXFP1|HAND2|ID4|SOX5|LRP5L|SLC39A13|SMAD3|SOX6…	GJB2_cell|GJB2_tcga	CD44|CDK4|CSF1|HMGA2|CHSY1|TYMS|STC1|TRPS1|MAPK14|HYAL1|PPARD|GLI3|COL11A1|TGFBR2|EGR1|SATB2|PDGFD|ITGB8|PRRX1|COL3A1|CYTL1|FGFR3|SULF2|TWSG1|DYRK1B|TGFBR1|BMP8B|PKD1|OSR1|CBS|PTHLH|ANXA6|GDF5|WNT7B|MEF2C|SMAD3|GDF6|SOX6|ITGB3|SLC39A13|CHST11|ECM1|BMP2|ZNF219|DLX2|THRA|SOX5|BMP6|TSKU|CD34|HAND2|HYAL3|ADAMTS12|ESRRA|GHR|SNAI2|BMPR2|PITX1|PBXIP1|RUNX1|SOX8|FOXD1|BMPR1B|NCOA2|ATP7A|ZNF516|DGAT2|ID4|…	MMP13|STC1|TGFBI|COL1A1|COL2A1|COL5A1|ECM1|SNAI2|LOX|COL3A1|TIMP1|RUNX2|CHRDL2|COL11A2|LOXL2|SFRP2|RUNX1|PDGFRB|SULF1|ADAMTS12|MGP|HMGA2|ACTA2|BGN|FRZB|SOX8|TGFBR2|CDK4|TRPV4|SIX2|TGFB1|CTSK|EFEMP1
GOBP_REPRODUCTIVE_SYSTEM_DEVELOPMENT	GOBP_REPRODUCTIVE_SYSTEM_DEVELOPMENT	2.87E-06	310	CCND1|AXL|PLEKHA1|CHD7|EREG|TFAP2C|PTCH1|NTRK1|CDKN1B|PDGFRA|FNDC3A|HOXA9|SLIT2|FANCG|BOK|SLIT3|NUPR1|SFRP1|WNT5A|PCYT1B|BCL2L1|GLI3|MAMLD1|PPP1R9B|ACVR2A|PDGFRB|PKD1|BRIP1|KDR|BCL2|PTPRN|TESC|SPATA2|ROBO2|SGPL1|BMPR1B|CASP2|ANXA1|RAB13|AMH|HSPA5|OSR1|INHBA|BRCA2|RDH10|HOXA10|TNFSF10|STRA6|DHX37|VEGFA|GATA4|BAX|FER|WDR19|PLAG1|TGFBR1|ATN1|NKX3-1|CYP1B1|RBP4|ID4|CITED2|NRIP1|ACSBG1|KDM5B|SFRP2|LHX…	GJB2_cell|GJB2_tcga	CCND1|CDKN1B|FNDC3A|PLEKHA1|AXL|CHD7|PTCH1|GLI3|ACVR2A|PCYT1B|MAMLD1|PPP1R9B|HOXA9|FANCG|SPATA2|SGPL1|BOK|BRIP1|CASP2|ANXA1|RAB13|HSPA5|ROBO2|SLIT3|DHX37|TFAP2C|HOXA10|BRCA2|FER|BAX|TGFBR1|WDR19|SFRP1|PKD1|VEGFA|OSR1|SLIT2|BCL2L1|CITED2|FEM1B|KDM5B|TLR9|TESC|LHX9|TBC1D20|BCL2L11|RDH10|NRIP1|BMP6|DHCR24|NUPR1|FZD4|UBE2Q1|NASP|HYAL3|KIF18A|CRKL|VGF|IMMP2L|NTRK1|NR2F2|PDGFRA|TNFSF10|BCL2|NKX3-1|PTPR…	NTRK1|EREG|TFAP2C|MMP19|FST|GATA4|SDC1|INHBA|SFRP2|RETN|SHH|CYP1B1|PDGFRB|SULF1|NR0B1|ADAMTS1|NKX3-1|HOXA13|SOX8|STRA6|COL9A3|ROR2|KCNE1|MMP14|PTX3|AKR1C3|A2M|CEBPB|NRIP1|TP63|SLIT2|CHD7|HOXB13|HOXA9|FANCG|SPATA22|FRS2|TNC|BMP6|TNFSF10|VEGFA|GAS2|IL1A
GOBP_AXON_DEVELOPMENT	GOBP_AXON_DEVELOPMENT	5.98E-14	490	NGFR|DRD2|NEFL|GOLGA4|CDH4|PPP3CB|SEMA6B|NRXN3|SEMA3E|PTCH1|RAC1|KIF5A|NTRK1|EPHA5|EPHB2|CYFIP1|NOVA2|SEMA7A|SLIT2|FOXG1|RAB3A|SEMA6D|ANK3|POU3F2|STK24|SLIT3|KIF5C|KIF13B|PLXNC1|NRCAM|TNFRSF21|WNT5A|RTN4RL1|GLI3|MAP1A|SEMA3C|DIXDC1|L1CAM|PTPRZ1|KIAA0319|ATP8A2|BCL2|FSTL4|NTNG1|MAPK8IP3|VAX1|ROBO2|SKIL|BDNF|CXCL12|BMPR1B|ISLR2|RNF6|PLXNA4|PRKCQ|NPTN|CNTNAP1|FN1|EPHA7|EPHB3|SEMA4D|NCAM1|SEMA4G|SCN1…	GJB2_cell|SCN9A_cell|SCN9A_tcga	RAC1|NGFR|CYFIP1|EPHA5|SEMA6B|PPP3CB|STK24|KIF13B|NRXN3|SEMA7A|SEMA3E|PTCH1|GLI3|SEMA6D|POU3F2|NOVA2|DRD2|NRCAM|PTPRZ1|KIF5A|SEMA3C|DIXDC1|KIF5C|RNF6|NPTN|CNTNAP1|EPHB2|CXCL12|ROBO2|SLIT3|PTPRF|NCAM1|UST|DHFR|SEMA4B|SEMA6C|SEMA4C|MAP1A|EPHB3|PRKCQ|CTTN|CTNNA2|HDAC6|FOXG1|GDI1|VEGFA|SEMA5A|NEFL|TIAM1|GOLGA4|DDR1|SLIT2|ADCY1|RAB3A|NTNG1|CDH4|FZD3|SCN1B|L1CAM|DAG1|ULK1|PLXNB1|SEMA4G|TRPV2|NUMBL|WNT3…		NGFR|GOLGA4|CDH4|DRD2|WNT5A|TNFRSF21|MAPK8IP3|PLXNC1|NEFL|SEMA3B|LLGL1|BCL2|MAP1B|APOE|PLXNA4|BMPR1B|MBP|EPHB2|SKIL|BDNF|TRPC5|FOXG1|ACTB|MAP2|UNC5B|SYNGAP1|LAMA1|S100A6|METRN|SEMA3E|VAX1|PTCH1|NTNG1|CNTN1|B4GALT6|NDN|PPP3CB|PLXNB3|PARD6B|EFNA2|TSKU|PLXNA3|NR2E1|SEMA4G|LIMK1|TUBB3|CRABP2|MAP2K2|NOVA2|EFNA1|PAK3|NOG|SLITRK2|PTPRS|FOLR1|RNF165|SPTBN4|SEMA6B|CNR1|ISLR2|STMN1|RUFY3|XK|FN1|BRSK2|SHOX2…	ATP8A2|EPHA8|CNTN4|STXBP1|FSTL4|EPHB6|RTN4RL1|ISLR2|NEFL|KIF5A|CDKL5|APOD|SLIT2|RAB3A|ANK3|TBR1|FGF13|PAK3|KIAA0319|NEFH|NRXN3|PAK1|CCK|INPP5F|L1CAM|LRTM2|VSTM2L|RELN|KALRN|EPHA10|TSPAN2|CNTN2|SEMA4A|UCHL1|SLIT3|UNC5A|NPTX1|CHN1|ADARB1|XK|MAP1A|SLITRK4|SEMA4D|B4GALT6|ATOH7|KIF5C|NFASC|FEZF2|MCF2|PPP3CB|SEMA6B|DAB1|CDH4|FLRT2|CNTN6|EPHA7|CDK5R2|RTN4RL2|GRM7|MAG|APLP1|ATL1|VAX1|NCAM2|CHRNB2|OLFM1|S…
GOBP_ACTIN_FILAMENT_BUNDLE_ORGANIZATION	GOBP_ACTIN_FILAMENT_BUNDLE_ORGANIZATION	0.013154426	166	CGNL1|RAC1|FAM171A1|MET|ITGB1BP1|SFRP1|PIK3R2|MARCKS|ARHGEF5|SYNPO2|CLASP2|NF2|RDX|EZR|DPYSL3|ROCK2|PXN|F11R|ACTN1|ELN|CX3CL1|TACR1|TGFBR1|LIMCH1|MYO1B|BAIAP2L1|TACSTD2|WASF2|SMAD3|SORBS3|ESPN|SDC4|RHPN1|BAG4|WNT11|DLC1|TMEFF2|RHPN2|SHROOM2|SHANK1|PAK1|ACTG1|TSC1|CCDC88A|PIK3R1|RAPGEF3|SYNPO2L|KCTD13|FHDC1|ASAP3|SHANK3|SERPINF2|SWAP70|FMN2|AIF1L|SYNPO|WAS|ESPNL|ARRB1|PDXP|PHLDB2|STMN1|NRP1|ID1|SO…	combined
GOBP_RESPONSE_TO_OXYGEN_LEVELS	GOBP_RESPONSE_TO_OXYGEN_LEVELS	0.001808106	336	SLC29A1|STC1|DRD2|EGR1|NOS2|VCAM1|ATP1B1|SLC7A5|MALAT1|HIPK2|COL1A1|DDR2|PHB2|CDKN1B|TGFBR2|MDM4|SCN2A|RBPJ|CAV1|VHL|SFRP1|FOS|ABAT|PLAU|CYGB|PPARD|APAF1|PDGFRB|BRIP1|BCL2|ITGA2|EGLN3|PTGS2|E2F1|RYR2|CXCL12|TFRC|KCNA5|UCP2|STC2|ROCK2|BMP2|NDRG1|MYC|PIK3CB|SDHD|THBS1|VEGFA|SUV39H1|GUCY1A2|ATP6V1G1|ADAM8|CBS|AQP1|VEGFC|FAM162A|NKX3-1|ENO1|BNIP3L|FAS|MTHFR|CITED2|PLOD2|SOD3|ADM|ALAD|SMAD3|ANGPTL4|KC…	GJB2_cell|GJB2_tcga	SLC7A5|HIPK2|CDKN1B|DDR2|ATP1B1|RBPJ|STC1|SLC29A1|PHB2|PPARD|ABAT|TGFBR2|EGR1|DRD2|FOS|CAV1|VCAM1|APAF1|EGLN3|BRIP1|E2F1|ITGA2|UCP2|TFRC|CXCL12|PIK3CB|MYC|SDHD|PLAU|STC2|ATP6V1G1|SFRP1|SCN2A|VEGFA|FAM162A|MTHFR|CBS|ALAD|FAS|SMAD3|BNIP3L|CITED2|GUCY1A2|CYB5R4|NFE2L2|ATF4|BECN1|ATP6V0A2|NOS2|PLOD2|BMP2|AQP1|SOD3|HMOX1|PLAT|PDK1|TSC1|PPARA|CD34|HK2|ADM|SLC11A2|CAPN2|CCNA2|CPEB2|EPAS1|SUV39H1|BCL2|NK…	THBS1|SLC29A1|STC1|COL1A1|PTGS2|ADAM8|LOXL2|VEGFC|PDGFRB|ANGPTL4|PLAU|DPP4|NDRG1|EPAS1|ADM|NKX3-1|PMAIP1|TGFBR2|CYGB|CAV1|SLC2A1|OPRD1|MMP14|CHRNA4|KCNMB1|ANGPT4|MDM2|HK2|EGR1|OXTR|KCNA5|SLC8A3|PLOD2|CRYAB|SOD3|TWIST1|CA9|DDR2|PLOD1|TLR2|NOS2|CYBB|ACVRL1|VEGFA|NPPC|ANGPT2|IL1A
GOBP_NEURON_DEATH	GOBP_NEURON_DEATH	1.80E-05	367	NGFR|CCND1|AXL|NEFL|XRCC2|EGR1|GABRA5|GRM4|SEMA3E|HIPK2|ATP13A2|MAP2K4|NQO1|MYBL2|DDR2|NTRK1|CSF1|BTG2|NES|TMTC4|PCSK9|GRIN2B|SCN2A|BOK|NUPR1|SLC7A11|ENO2|SNCG|CIT|TNFRSF21|SLC23A2|FOS|WNT5A|NRBP2|BCL2L1|CCL2|APAF1|PTPRZ1|VPS54|KDR|BCL2|TFAP2A|EGLN3|EN1|PARK7|PRKCG|NLRP1|INPP5A|BDNF|F2R|CASP2|ST8SIA2|GDF5|HSPA5|EPHA7|NMNAT1|GHR|DAXX|KCNB1|MEF2C|KIF14|EN2|CX3CL1|BAX|PAK3|DKK1|SNCA|ADAM8|APOE|ASCL1…	GJB2_cell|SCN9A_cell	CCND1|HIPK2|NGFR|CSF1|MAP2K4|NES|DDR2|BTG2|SLC23A2|ENO2|NRBP2|AXL|ATP13A2|SEMA3E|VPS54|EGR1|TMTC4|FOS|PTPRZ1|PARK7|APAF1|EN1|BOK|EGLN3|CASP2|XRCC2|TFAP2A|CCL2		NQO1|NGFR|SLC7A11|WNT5A|AXL|PCSK9|XRCC2|TNFRSF21|KDR|NMNAT1|NEFL|CCND1|G6PD|NUPR1|EGR1|MYBL2|BCL2|SULT1A3|APOE|F2R|GAPDH|ARL6IP5|BCL2L1|NLRP1|IL6ST|GABRA5|AKT1|ENDOG|REST|BDNF|TRPC5|CIT|ST8SIA2|GRM4|UNC5B|ATP13A2|SYNGAP1|XIAP
GOBP_DNA_CONFORMATION_CHANGE	GOBP_DNA_CONFORMATION_CHANGE	3.73E-05	106	CHD7|HMGB3|NAV2|MCM6|GINS1|CHD5|MCM5|MCM4|GINS3|MCM3|RPA1|CDC45|RFC3|TOP2A|MCM2|BRIP1|HMGA1|RFC5|MCM7|ERCC6L|DDX11|CHD2|ANXA1|DSCC1|GINS4|RFC2|MCM8|RAD50|RAD54L|CHTF18|DHX9|BLM	GJB2_cell	HMGB3|MCM6|MCM4|GINS1|RPA1|CHD7|MCM3|RFC3|TOP2A|RFC5|BRIP1|DDX11|ERCC6L|GINS3|MCM7|MCM2|ANXA1|MCM5|HMGA1|DSCC1|GINS4|RFC2|MCM8|DHX9|CDC45|CHTF18|IGHMBP2|RAD54L|BLM|RECQL|WRNIP1|RFC4|RAD54B|TOP3A|GINS2|RAD50|DHX36|ASCC3
GOBP_CELLULAR_RESPONSE_TO_ABIOTIC_STIMULUS	GOBP_CELLULAR_RESPONSE_TO_ABIOTIC_STIMULUS	0.018123659	337	ANKRD1|EGR1|MAP2K4|COL1A1|RHOB|MME|TP53INP1|SCN2A|MAP3K14|AURKB|PCNA|HYAL1|SFRP1|MAPK14|BCL2L1|NFKB1|KCNJ2|NEDD4|KDM1A|ITGA2|NFAT5|RAD51AP1|PTGS2|ITGB3|MMP1|BRCA1|PBK|SNAI2|CASP2|HUS1|CRY2|HSPA5|F11R|PKD2|BRCA2|PDE2A|BARD1|DDB2|MYC|SMPD1|SCNN1A|BAX|GPR68|INSRR|POLK|HPCA|USP28|BLM|ASCL1|AQP1|FAS|TMEM150C|NUCKS1|N4BP1|CUL4A|TNFRSF8|FIGNL1|BMF|BCL10|SCNN1D|DAG1|POLD1|OPN3|SFRP2|ATR|RELB|BMP6|POLA1|H…	combined
GOBP_CELLULAR_RESPONSE_TO_INORGANIC_SUBSTANCE	GOBP_CELLULAR_RESPONSE_TO_INORGANIC_SUBSTANCE	0.008036104	229	CPNE2|SYT1|ATP13A2|NQO1|SLC13A5|NEK7|ITPKA|CDKN1B|ANK3|SLC40A1|TIMELESS|FOS|WNT5A|MAPK9|TFAP2A|PTGS2|ITPKB|SYT6|DDX11|SYT11|RASAL1|SLC25A24|HSPA5|PKD2|SCN5A|EGFR|DAXX|KCNB1|ADCY1|MEF2C|SMPD1|CDK2|JUNB|SYT5|SNCA|HPCA|BLM|CPNE9|AQP1|CPNE6|SYT13|MAPK1|KCNH1|ABCB6|ALAD|JUND|ENDOG|TLR9|BMP6|KCNC2|DLG2|MT2A|DDI2|HMOX1|NFE2L2|ATF4|SHH|BECN1|CPNE4|CALR|MTF1|MT1M|AKT1|FABP4|PLCG2|SYT4|CCNA2|TREX1|CRHBP|NP…	SCN9A_tcga				RASAL1|SYT1|SYT5|SNCA|CPNE9|SYT13|CPNE6|HPCA|KCNC2|ANK3|SLC13A5|DLG2|SYT4|SYT9|CRHBP|SYT7|CPNE4|FABP4|NEUROD2|NPTX1|CPNE7|KCNH1|SLC1A1|MMP3|SCN5A|ITPKA|TF|SYT12|KCNA1|DLG4|MEF2C|EGFR|DPEP1|KCNK3|KCNB1|EDN1|TFR2|BLM|PTGS2|ADCY1|SYT15|ADCY8|MT1X|MAPK9|MT3|SYT2|SHH|SMPD3|SERPINF1|WNT5A|CAPN3|CACNA1H|RAD51|PRNP
GOBP_CELLULAR_RESPONSE_TO_OXYGEN_LEVELS	GOBP_CELLULAR_RESPONSE_TO_OXYGEN_LEVELS	0.002931943	174	SLC29A1|STC1|EGR1|MALAT1|HIPK2|DDR2|PHB2|CDKN1B|MDM4|SCN2A|RBPJ|CAV1|VHL|SFRP1|FOS|PPARD|BRIP1|BCL2|EGLN3|PTGS2|E2F1|STC2|ROCK2|NDRG1|MYC|PIK3CB|SDHD|VEGFA|SUV39H1|ATP6V1G1|ADAM8|CBS|AQP1|FAM162A|NKX3-1|ENO1|BNIP3L|FAS|CITED2|KCNK2|EPAS1|JUND|SLC8A1|ENDOG|IRAK1|HMOX1|NFE2L2|ATF4|CPEB2|PMAIP1|MLST8|ATP6V0A2|CPEB1|AKT1|PDK1|CD34|CCNA2|PGK1|TSC1|AQP3	GJB2_cell	HIPK2|CDKN1B|DDR2|RBPJ|STC1|SLC29A1|PHB2|PPARD|EGR1|FOS|CAV1|EGLN3|BRIP1|E2F1|PIK3CB|MYC|SDHD|STC2|ATP6V1G1|SFRP1|SCN2A|VEGFA|FAM162A|CBS|FAS|BNIP3L|CITED2|NFE2L2|ATF4|ATP6V0A2|AQP1|HMOX1|PDK1|TSC1|CD34|CCNA2|CPEB2|EPAS1|SUV39H1|BCL2|NKX3-1|FOXO1|MDM4|CPEB1
GOBP_CELLULAR_RESPONSE_TO_EXTERNAL_STIMULUS	GOBP_CELLULAR_RESPONSE_TO_EXTERNAL_STIMULUS	0.007837016	328	AXL|ANKRD1|VCAM1|SLC7A5|VDR|P2RX7|MAP2K4|COL1A1|MAPKAP1|TNRC6A|PCSK9|MAP1LC3B|MAP3K14|SP1|ZC3H12A|FOSL1|STK24|SFRP1|FOS|NFKB1|PPP1R9B|KCNJ2|UCN2|BRIP1|BCL2|ITGA2|XPR1|PTGS2|ITGB3|LPL|SNAI2|CASP2|KANK2|UCP2|HSPA5|CYP24A1|GABARAPL1|F11R|ATF3|SESN3|PDE2A|MAP1LC3B2|KCNB1|SIK1|SUV39H1|KLF10|CBS|AQP1|ATP2B1|WDR45|MAPK1|FAS|TMEM150C|NDOR1|SLC39A4|TNFRSF8|MIOS|BCL10|DAG1|SFRP2|FADS1|ULK1|BMP6|HABP4|COMT|…	GJB2_cell	SLC7A5|MAPKAP1|TNRC6A|MAP2K4|SP1|STK24|P2RX7|AXL|NFKB1|ANKRD1|KCNJ2|PPP1R9B|MAP1LC3B|FOS|XPR1|VDR|VCAM1|BRIP1|CASP2|ITGA2|UCP2|HSPA5|KANK2|FOSL1|SESN3|MAP1LC3B2|LPL|SIK1|SFRP1|WDR45|ATF3|CBS|NDOR1|MIOS|BCL10|FAS|SLC39A4|DAG1|ULK1|ITGB3|KCNB1|HABP4|NFE2L2|ATF4|GABARAPL1|UCN2|PRKAG1|BECN1|FADS1|PDK2|AQP1|HMOX1|MAP3K1|BMP6|COMT|TSC1|ADORA2B|PRKAB2|ATP2B1|PPARA|SIPA1|CHEK1|PCSK9|SUV39H1|SNAI2|F11R|BM…
GOBP_RESPONSE_TO_TRANSFORMING_GROWTH_FACTOR_BETA	GOBP_RESPONSE_TO_TRANSFORMING_GROWTH_FACTOR_BETA	0.008801653	281	COL1A2|ANKRD1|COL3A1|EPB41L5|HIPK2|EMILIN1|COL1A1|DDR2|PEG10|TGFBR2|MXRA5|LATS2|CAV1|RBBP4|LTBP3|CDH5|CILP|CD109|SFRP1|FOS|WNT5A|LATS1|ZEB2|APAF1|ZFHX3|PDGFD|GCNT2|DUSP22|SLC2A10|SPRY1|ITGB8|SKIL|FBN1|BCL9|DKK3|GDF5|HSPA5|ROCK2|PXN|BMP2|PDE2A|BAMBI|LOX|APPL2|STAT3|THBS1|MEF2C|TWSG1|LPXN|PDE3A|GDF15|SKI	GJB2_cell|GJB2_tcga	HIPK2|EPB41L5|DDR2|RBBP4|ANKRD1|TGFBR2|DUSP22|FOS|CAV1|SLC2A10|ZEB2|PDGFD|APAF1|CD109|ITGB8|LATS2|BCL9|COL3A1|GCNT2|HSPA5|COL1A2|SPRY1|APPL2|PXN|STAT3|DKK3|EMILIN1|LPXN|SKI|TWSG1|ZFYVE9|RNF111|TGFBR1|SFRP1|PDE3A|BAMBI|TET1|SMAD6|PEG10|GDF5|MEF2C|FBN2|SMAD3|CITED2|CDH5|SOX6	THBS1|CILP|COL1A2|MXRA5|COL1A1|LTBP2|LOX|COL3A1|ITGA3|ANKRD1|EMILIN1|FBN1|LATS2|ITGB1|DAB2|SPRED3|ASPN|TGFBR2|PMEPA1|CAV1|LRG1|CD109|TGFB1|CTSK|MSTN|FURIN|WNT2
GOBP_RESPONSE_TO_BMP	GOBP_RESPONSE_TO_BMP	0.014456858	178	EGR1|COL2A1|HIPK2|SPINT2|RGMB|CRB2|ACVR2B|RBPJ|RUNX2|CDH5|PDCD4|SFRP1|WNT5A|ACVR2A|KDR|SKIL|ZNF423|BMPR1B|VSTM2A|FBN1|BMP8B|GDF5|GDF6|GREM2|BMP2|ADAMTS12|BAMBI|SOSTDC1|TWSG1|GATA4|DKK1|GDF15|SKI|CRIM1|SPINT1|SFRP5|SOST|SMAD3|SMAD6|SCUBE3|SOX11|SFRP2|BMP6|PCSK6|NUMA1|DLX1|TMEM100|RNF165|SULF1|FAM83G|ILK|SMURF2|ITGA3|FST|FSTL1|TGFB2|XIAP|GPC3|UBE2O|NBL1|HTRA3|HOXA13|BMPR2|TFAP2B|FOXD1|FSTL3|HES5|PP…	GJB2_tcga		COL2A1|SPINT1|ITGA3|RUNX2|FST|CHRDL2|GATA4|DKK1|FAM83G|SFRP2|VSTM2A|SULF1|FBN1|ADAMTS12|HOXA13|SOSTDC1|TGFB1|GPC3|FSTL3|LEF1|EGR1|SFRP4|ACVR2B|FZD1|LEFTY1|HES5|FSTL1|ENG|BMP6|TMEM100|ACVRL1|CRIM1|CDH5|RNF165|SFRP5|HEYL|TFAP2B
GOBP_RESPONSE_TO_FIBROBLAST_GROWTH_FACTOR	GOBP_RESPONSE_TO_FIBROBLAST_GROWTH_FACTOR	0.030708911	120	NGFR|FGF7|FGFR3|CD44|COL1A1|HHIP|GALNT3|FGFBP3|APLN|RUNX2|HYAL1|FGFR1|ITGB1BP1|SFRP1|WNT5A	combined
GOBP_NEPHRON_DEVELOPMENT	GOBP_NEPHRON_DEVELOPMENT	0.000903617	153	IRX3|KIRREL3|EGR1|DLL1|JAG1|PTCH1|PDGFRA|MAGED1|GLI3|PDGFRB|PKD1|PODXL|PDGFD|BCL2|LIF|KIF26B|ITGB3|WWTR1|AQP11|SULF2|OSR1|BMP2|PKD2|HS3ST3B1|CALB1|MYC|DCHS1|MEF2C|VEGFA|WNT7B|TMEM59L|AQP1|HS3ST3A1|TACSTD2|TEK|SIX2|SOX8|PROM1|PLCE1|YAP1|WNT11|SHH|WNK4|PBX1|SULF1|CD34|FOXJ1|ILK|FMN1|WNT2B|ITGA3|NPNT|GPC3|PDGFA|TFAP2B|FOXD1|HES5|ADAMTS16|BASP1|WT1|CITED1|SIX4|IL6R|KLHL3|BMP4|NUP107|NUP85|GATA3|NOTCH…	GJB2_tcga		DLL1|LIF|TACSTD2|ITGA3|SHH|WWTR1|IRX3|PDGFRB|SULF1|ACTA2|SOX8|SIX2|GPC3|WNK4|EGR1|NOTCH3|IQGAP1|HS3ST3A1|NID1|ITGB3|FMN1|MYO1E|SIX1|HES5|VEGFA|ANGPT2|HEYL|TFAP2B
GOBP_NEPHRON_EPITHELIUM_DEVELOPMENT	GOBP_NEPHRON_EPITHELIUM_DEVELOPMENT	0.012255007	116	IRX3|DLL1|JAG1|PTCH1|MAGED1|GLI3|PKD1|PODXL|BCL2|LIF|KIF26B|WWTR1|AQP11|OSR1|BMP2|PKD2|HS3ST3B1|CALB1|MYC|DCHS1|MEF2C|VEGFA|WNT7B|TMEM59L|AQP1|HS3ST3A1|TACSTD2|SIX2|SOX8|PROM1|YAP1|WNT11|SHH|WNK4|PBX1|CD34|FOXJ1|ILK|FMN1|WNT2B|NPNT|GPC3|TFAP2B|FOXD1|HES5|ADAMTS16|BASP1|WT1|CITED1|SIX4|KLHL3|BMP4|GATA3|LGR4|MTSS1|MYO1E|EXT1|NOG|PAX8	combined
GOBP_KIDNEY_EPITHELIUM_DEVELOPMENT	GOBP_KIDNEY_EPITHELIUM_DEVELOPMENT	0.001054117	146	IRX3|DLL1|JAG1|PTCH1|SLIT2|SFRP1|MAGED1|GLI3|PKD1|PODXL|BCL2|LIF|KIF26B|WWTR1|SPRY1|ROBO2|AQP11|EPCAM|KANK2|OSR1|EPHA7|BMP2|PKD2|HS3ST3B1|CALB1|MYC|DCHS1|MEF2C|VEGFA|WNT7B|TMEM59L|RARB|AQP1|HS3ST3A1|TACSTD2|SMAD3|SMAD6|SIX2|SOX8|PROM1|SDC4|YAP1|WNT11|SHH|WNK4|PBX1|CD34|FOXJ1|ILK|FMN1|WNT2B|NPNT|GPC3|TFAP2B|FOXD1|HES5|ADAMTS16|SDC1|BASP1|WT1|CITED1|SIX4|KLHL3|BMP4|GATA3|BMPER|CRLF1|LGR4|MTSS1|ARG2…	combined
GOBP_PROTEIN_LOCALIZATION_TO_PLASMA_MEMBRANE	GOBP_PROTEIN_LOCALIZATION_TO_PLASMA_MEMBRANE	0.001739475	286	GOLGA4|LRRC15|KRT18|STAC|ATP1B1|ANK1|TNIK|ANK2|PTCH1|AKAP5|PTPN9|FLOT2|GCC2|MYL12A|EPHB2|EPB41L3|CSK|RAB40B|RAB3A|RAB34|CLTC|ANK3|SEC23A|ITGB1BP1|PACSIN1|MAP7|PIK3R2|TTC7B	SCN9A_cell|SCN9A_tcga			GOLGA4|RAB34|TNIK|AKAP5|ROCK2|GCC2|FAM126B|EPB41L3|ARL6IP5|EPHB2|RAMP1|BCL2L1|TSPAN5|AKT1|GGA2|ACTB|ANK2|STAC|WNK3|FLOT2|PIK3R1|F11R|DCHS1|TESC|PTCH1|VAMP8|ATP2B4|GBP1|AKT2|PDZK1|SORBS1|EHD3|GRIPAP1|TMEM150A|MAP7|CLIP3|LRRC15|S100A10	PACSIN1|RAB3C|STXBP1|SCN3B|KRT18|RAB3A|ANK3|FGF13|GRIP1|EHD3|EPB41L3|PRKCZ|PRKCE|PRKG2|AKAP5|RAB40B|ATP1B1|NFASC|PKP2|MAP7|ATP2C2|PKP3|NSF|CACNB2|RAB3B|MRAP2|VAMP2|MYO5A|LRRC15|KCNIP3|PREPL|ARHGEF16|PALM|EGFR|GBP1|KCNB1|PKDCC|RAPGEF2|ANK1|PDZK1|STAC2|CACNB3|TPBG|STAC|NHLRC1|RAB26|RAB15|SPTBN4|AKT2|OPTN
GOBP_CARDIAC_MUSCLE_CELL_ACTION_POTENTIAL	GOBP_CARDIAC_MUSCLE_CELL_ACTION_POTENTIAL	0.000184146	79	ATP1B1|AKAP9|ANK2|KCNE4|CALM3|GJC1|CTNNA3|ANK3|CAV1|HCN2|KCNJ2|NUP155|RYR2|CACNA2D1|KCNA5|SCN1B|SCN5A|DMD|GPD1L|SCN3B|CXADR|PKP2|SLC8A1|HCN1|NOS1AP|KCND3|SCN2B|FGF13|KCNE1|KCNJ3|DSG2|SCN4B|RANGRF|CACNA1G|KCNIP2|HCN3|DSP|CACNB2|SNTA1|DSC2|RNF207|CACNA1C|KCNH2|TBX18|FGF12|TMEM161B|GJA5	SCN9A_tcga				KCNA5|RYR2|SCN3B|HCN1|ANK3|SCN2B|FGF13|KCNJ3|CACNA2D1|CACNA1C|ATP1B1|PKP2|CACNB2|KCNIP2|NOS1AP|SCN5A|CACNA1G|RNF207|GJA5|SCN1A|DSC2|FGF12|KCNE1|DSP|BIN1|CTNNA3|KCNE4|CALM3|SCN1B|HCN2|SCN4B|TBX18
GOBP_CARDIAC_MUSCLE_CELL_ACTION_POTENTIAL_INVOLVED_IN_CONTRACTION	GOBP_CARDIAC_MUSCLE_CELL_ACTION_POTENTIAL_INVOLVED_IN_CONTRACTION	0.02215563	54	ANK2|KCNE4|GJC1|CTNNA3|CAV1|KCNJ2|NUP155|RYR2|CACNA2D1|KCNA5|SCN1B|SCN5A|GPD1L|SCN3B|PKP2|NOS1AP|KCND3|SCN2B|KCNE1|KCNJ3|DSG2|SCN4B|CACNA1G|DSP|CACNB2|SNTA1|DSC2|RNF207|CACNA1C|KCNH2|FGF12|GJA5	SCN9A_tcga				KCNA5|RYR2|SCN3B|SCN2B|KCNJ3|CACNA2D1|CACNA1C|PKP2|CACNB2|NOS1AP|SCN5A|CACNA1G|RNF207|GJA5|SCN1A|DSC2|FGF12|KCNE1|DSP|BIN1|CTNNA3|KCNE4|SCN1B|SCN4B
GOBP_CELL_COMMUNICATION_INVOLVED_IN_CARDIAC_CONDUCTION	GOBP_CELL_COMMUNICATION_INVOLVED_IN_CARDIAC_CONDUCTION	0.009011166	63	IRX3|ATP1B1|ANK2|CALM3|GJC1|CTNNA3|CAV1|HCN2|PRKACA|NUP155|RYR2|CACNA2D1|KCNA5|SCN1B|SCN5A|SCN3B|CXADR|PKP2|SLC8A1|HCN1|KCNJ3|GJD3|DSG2|SCN4B|RANGRF|CACNA1G|ATP1A3|HCN3|DSP|CACNB2|ATP1B2|DSC2|RNF207|CACNA1C	SCN9A_tcga				KCNA5|RYR2|SCN3B|HCN1|KCNJ3|CACNA2D1|CACNA1C|ATP1B1|PKP2|CACNB2|SCN5A|ATP1A3|CACNA1G|RNF207|GJA5|DSC2|IRX3|DSP|CTNNA3|CALM3|SCN1B|HCN2|TRDN|SCN4B|TBX18
GOBP_POSITIVE_REGULATION_OF_CELL_CYCLE_PROCESS	GOBP_POSITIVE_REGULATION_OF_CELL_CYCLE_PROCESS	2.80E-05	260	CCND1|CDK4|DRD2|CENPV|EREG|XRCC3|DDR2|PHB2|MEPCE|FEN1|ANAPC5|RRM2|FBXO5|AURKB|PLCB1|CIT|HYAL1|WNT5A|PDGFRB|IGF2|CDC6|DTL|ESPL1|NCAPH2|IGF1|NCAPG|RAD51AP1|RANBP1|CDCA5|AURKA|NUSAP1|WNT10B|PBK|CDK1|DDX11|RDX|CDCA8|ANAPC7|KIF20B|KCNA5|NPM2|ANXA1|NCAPH|NCAPG2	GJB2_cell	CCND1|CDK4|MEPCE|CENPV|ANAPC5|XRCC3|DDR2|RRM2|PHB2|FBXO5|HYAL1|PLCB1|DRD2|AURKB|CDC6|RANBP1|DTL|NCAPG|RDX|ANAPC7|DDX11|FEN1|ESPL1|AURKA|RAD51AP1|KIF20B|ANXA1|CDCA5|NUSAP1|NCAPG2|RRM1|CDK1|CDCA8|PBK|NCAPH|KIF14|DYNC1H1|ATAD5|DBF4B|GEN1|SPAG5|CUL4A|UBE2C|SMC2|INCENP|EGFR|NDC80|CIT|FAM83D|MAD2L1|APEX1|BECN1|IGF1|STIL|PBX1|CDT1|E2F8|CDC14B
GOBP_REGULATION_OF_ESTABLISHMENT_OF_PLANAR_POLARITY	GOBP_REGULATION_OF_ESTABLISHMENT_OF_PLANAR_POLARITY	0.022203808	57	RAC1|GPC4|SFRP1|WNT5A|VANGL2|CELSR3|DVL3|DAAM1|DKK1|TIAM1|CELSR2|RSPO3|FZD2|MKS1|DACT1|SFRP2|ROR1|FZD3|NPHP3|WNT11|SMURF2|CELSR1|DAB2|ROR2|GPC3|PLEKHA4|SPEF1|ANKRD6|ARHGEF19|FZD6|CTHRC1|PRICKLE1|FZD1	combined
GOBP_REGULATION_OF_DNA_TEMPLATED_DNA_REPLICATION	GOBP_REGULATION_OF_DNA_TEMPLATED_DNA_REPLICATION	5.60E-06	57	MCM6|GINS1|FBXO5|MCM5|PCNA|SLFN11|MCM4|GINS3|TIMELESS|MCM3|RFC3|MCM2|RFC5|MCM7|DSCC1|GINS4|RFC2|BRCA2|CDK2|CHTF18|BLM|DBF4B|GINS2|ENDOG|RFC4|CDT1|E2F8|WRNIP1	GJB2_cell	MCM6|MCM4|GINS1|FBXO5|TIMELESS|MCM3|RFC3|SLFN11|PCNA|RFC5|GINS3|MCM7|MCM2|MCM5|DSCC1|GINS4|RFC2|BRCA2|CDK2|DBF4B|CHTF18|BLM|WRNIP1|RFC4|CDT1|E2F8|DONSON|GINS2
GOBP_MESENCHYMAL_CELL_MIGRATION	GOBP_MESENCHYMAL_CELL_MIGRATION	0.019329662	62	SEMA6B|SEMA3E|CORO1C|SEMA7A|SEMA6D|RADIL|SEMA3C|PHACTR4|FN1|SEMA4D|SEMA4G|SEMA6C|SEMA3B|SEMA4B|SEMA4C|ANXA6|HAND2|SEMA5A|SEMA5B|SOX8|CDH2|SEMA4A|SHH|NRP2|SEMA3D|FOLR1|SEMA6A|PITX2|HIF1A|TBX1|NRP1|BMP4|SOX10|SEMA4F|TPBG	GJB2_cell	CORO1C|SEMA6B|SEMA7A|SEMA3E|SEMA6D|RADIL|SEMA3C|SEMA4B|SEMA6C|SEMA4C|SEMA5A|ANXA6|SEMA4G|SEMA5B|SEMA4D|CDH2|HAND2|SOX8|NRP2|HIF1A|SEMA6A|EFNB1|CDC42|OVOL2|PITX2|SEMA3D|ACVR1|SEMA3A|TPBG|FOLR1|RET|SEMA4F|SEMA3G|GBX2|SEMA4A
GOBP_SENSORY_ORGAN_MORPHOGENESIS	GOBP_SENSORY_ORGAN_MORPHOGENESIS	0.000567932	272	CHD7|COL2A1|DLL1|CEP290|JAG1|HIPK2|COL11A1|MFAP5|EPHB2|MAN2A1|INSIG1|CRB2|FJX1|FOXG1|PRRX1|WNT5A|SDK1|GLI3|COL5A1|CYP26B1|KDR|LRIG1|ATP8A2|BCL2|GATA2|TFAP2A|PHACTR4|TOPORS|FBN1|SIX3|LRIG3|TRIOBP|OSR1|CALB1|COL8A1|STRA6|STAT3|ZHX2|VEGFA|BAX|RARB|SKI|TSKU|WDR19|AQP1|FBN2|MAPK1|FAT1|MYO7A|RBP4|CABP4|CITED2|FZD2|ALDH1A3|SOX11|HCN1|SIX2|SOX8|PROM1|FZD3|COL5A2|MAFB|CHRNA9|ATF4|NKX3-2|NTN1|TBX2|FOXF2|NI…	SCN9A_tcga				ATP8A2|HCN1|RBP4|OLFM3|CYP26B1|PDZD7|COL2A1|COL5A1|CALB1|MFAP5|SIX2|STRA6|FRS2|TBX1|AGTPBP1|ALDH1A3|MYO15A|WNT9A|THRB|DLL1|SLC1A1|SLC44A4|CEP290|DIO3|GJB6|JAG1|CTHRC1|COL11A1|WNT2|OSR1|PAX6|LHFPL5|TBX2|FRZB|SDK2|ITGA8|HPN|SIX3|SOX9|COL8A1|EDN1|NTRK2|FGF9|FBN1|PROM1|CNTF
GOBP_RECEPTOR_LOCALIZATION_TO_SYNAPSE	GOBP_RECEPTOR_LOCALIZATION_TO_SYNAPSE	0.000393145	56	ANKS1B|KIF5A|CACNG4|KIF5C|GPC4|CPLX1|ADAM10|NPTN|SNAP25|NETO1|STX1B|LRRC7|CACNG7|PRKCZ|CACNG3|LGI1|DAG1|DLG2|DLG3|IQSEC2|GPHN|GRIP1|NPTX1|RELN|NLGN1|KIF3B|CNIH2|KIF17|DBN1|CACNG5|CACNG2|GRIPAP1|KIF5B|CACNG8|DLG4	SCN9A_tcga				CACNG3|SNAP25|LRRC7|KIF5A|DLG2|STX1B|GRIP1|RELN|PRKCZ|ANKS1B|CPLX1|IQSEC2|NPTX1|CACNG2|KIF5C|KIF17|CACNG8|DLG4|LGI1|DLG3
GOBP_EXTRINSIC_APOPTOTIC_SIGNALING_PATHWAY	GOBP_EXTRINSIC_APOPTOTIC_SIGNALING_PATHWAY	6.79E-05	224	SERPINE1|FGFR3|KRT18|ICAM1|COL2A1|SCG2|P2RX7|PPP2R1B|PEA15|RAF1|CAV1|BOK|CD70|FGFR1|SFRP1|BCL2L1|BCL2|IGF1|PARK7|BRCA1|SKIL|BMPR1B|HTT|SNAI2|CASP2|RNF41|INHBA|ATF3|TNFSF10|DAXX|THBS1|CX3CL1|TNFRSF12A|TNFAIP3|BAX|TGFBR1|RELA|CTTN|ITGAV|FAS|ITPRIP|IFI27|HGF|PPP2R1A|BID|SMAD3|BCL10|BLOC1S2|SFRP2|TCF7L2|EYA4|FEM1B|LGALS3|YAP1|G0S2|MOAP1|BCL2L11|HMOX1|ARHGEF2|DAPK1|PMAIP1|HIPK1|AKT1|DEDD|UNC5B|ERBB3|P…	GJB2_cell|SCN9A_cell	SERPINE1|PPP2R1B|RAF1|PEA15|P2RX7|SCG2|FGFR1|CAV1|PARK7|BRCA1|BOK|CASP2|HTT|RNF41|FGFR3|DAXX|CX3CL1|BAX|RELA|TGFBR1|CTTN|SFRP1|ATF3|ICAM1|HGF|BCL10|BID|FAS|BLOC1S2|SMAD3|BCL2L1|FEM1B|YAP1|IGF1|EYA4|HIPK1|BCL2L11|HMOX1|DEDD|MOAP1|PPP2R1A|KRT18|SKIL|HTRA2|PSME3|SNAI2|ARHGEF2|LGALS3|TNFRSF12A|TNFSF10|BCL2|SGPP1|BMPR1B|SH3RF1|ITPRIP|PMAIP1|SORT1|DDX3X|GABARAP|BAK1|SGK3|GCLC|PHIP|TNFRSF1B|CFLAR|PARP2|…		ICAM1|FGFR3|COL2A1|BCL2|ITGAV|TCF7L2|BMPR1B|SKIL|SERPINE1|BCL2L1|TNFAIP3|AKT1|UNC5B|DAPK1|PIK3R1|GSTP1|TNFRSF10B|IGF1|IFI27|TNFRSF12A|GPX1|TRAF1|P2RX7|TNFSF10|TLR3|TGFB2|PPP1CA|PRDX2|BMP4
GOBP_RESPONSE_TO_ALCOHOL	GOBP_RESPONSE_TO_ALCOHOL	0.001154499	254	CCND1|CDK4|DRD2|NEFL|VCAM1|PTCH1|NQO1|TYMS|CA3|MLC1|GRIN2B|TNFSF4|TP53INP1|TGFBR2|CALM3|SLIT2|GLB1|RGS4|CPT1A|FOSL1|SLIT3|ABCA2|SFRP1|SLC23A2|FOS|ABAT|BCL2L1|PPP1R9B|RPL27	GJB2_tcga		TNFSF4|SCNN1A|CA3|INHBA|CYP1B1|PTGER2|FOSL1|CSF3|TGFBR2|CDK4|PTGER4|TGFB1|CYP2E1|NPAS4|CTSK|MSTN|KCNMB1|TNFRSF11A|AKR1C3|FBP1|LANCL2|A2M|CLDN7|CD14|CCR7|SLIT2|RPL27|AKR1C2|PTGFR|SPINK1|CLDN1|FOSB|ADCY7|GRIN2B|CYBB|S100A8|NPPC|TBXA2R|AVPR1A|RAD51|GRIN1
GOBP_NEURON_PROJECTION_GUIDANCE	GOBP_NEURON_PROJECTION_GUIDANCE	7.07E-08	237	NGFR|CDH4|SEMA6B|NRXN3|SEMA3E|PTCH1|RAC1|KIF5A|NTRK1|EPHA5|EPHB2|CYFIP1|NOVA2|SEMA7A|SLIT2|FOXG1|SEMA6D|SLIT3|KIF5C|PLXNC1|NRCAM|WNT5A|GLI3|SEMA3C|L1CAM|VAX1|ROBO2|BDNF|CXCL12|BMPR1B|PLXNA4|PRKCQ|NPTN|EPHA7|EPHB3|SEMA4D|NCAM1|SEMA4G|SCN1B|SEMA6C|SEMA3B|VEGFA|CNTN1|CHN1|EPHB6|SEMA4B|SEMA4C|EPHA3|EPHA8|SEMA5A|SEMA5B|LGI1|NEXN|DAG1|CNTN4|EFNA3|PLXNB3|PLXNB1|LHX9|EFNA2|WNT3|VSTM2L|FZD3|ETV1|SEMA4A|TB…	GJB2_cell|SCN9A_tcga	RAC1|NGFR|CYFIP1|EPHA5|SEMA6B|NRXN3|SEMA7A|SEMA3E|PTCH1|GLI3|SEMA6D|NOVA2|NRCAM|KIF5A|SEMA3C|KIF5C|NPTN|EPHB2|CXCL12|ROBO2|SLIT3|NCAM1|SEMA4B|SEMA6C|SEMA4C|EPHB3|PRKCQ|FOXG1|VEGFA|SEMA5A|SLIT2|CDH4|FZD3|SCN1B|L1CAM|DAG1|PLXNB1|SEMA4G|WNT3|EPHA3|SEMA5B|LHX9|NTN1|NEXN|SEMA4D|EFNA3|ETV1|DPYSL5|LGI1|CHN1|DCC|NTN5|LHX2|NTRK1|LYPLA2|BMPR2|MYPN|EPHA7|FOXD1|CNTN1|FLRT3|NRP2|BMPR1B|PLA2G10|ENAH|MEGF8|BDNF…			EPHA8|CNTN4|EPHB6|KIF5A|SLIT2|TBR1|NRXN3|L1CAM|LRTM2|VSTM2L|RELN|KALRN|EPHA10|CNTN2|SEMA4A|SLIT3|UNC5A|CHN1|SEMA4D|ATOH7|KIF5C|NFASC|FEZF2|SEMA6B|CDH4|FLRT2|CNTN6|EPHA7|CDK5R2|VAX1|SEMA4F|MYCBP2|PAX6|TMEFF1|EFNB3|CDK5R1|LGI1|SEMA3C|EDN1|BDNF|SEMA3D|PRKCQ|UNC5C|UNC5D|ROBO2|SEMA7A|FOXG1|GDF7|SHH|BCL11B|EMB|IGSF9|CNTN5|CNTN1|ALCAM|WNT5A|SCN1B
GOBP_ANION_TRANSMEMBRANE_TRANSPORT	GOBP_ANION_TRANSMEMBRANE_TRANSPORT	0.045572954	268	SLC38A5|GABRA5|SLC7A5|NTSR1|SLC13A5|CLIC6|SLC37A1|SLC39A8|RGS4|SLC25A13|SLC38A1|SLC7A11|SLC23A2|SLC26A9|VDAC3|CLCN4|APOL1|SLC17A8|SLC35D2|SLC17A7|SLC25A6|XPR1|SLC6A20|SLC12A5|SLC15A4|SLC25A10|SLC37A4|GABRE|CLCN5|LRRC8A|ANO3|SLC36A4|ANO1|SLC26A2|SLC6A13|SLC27A1|SLC13A4|CLDN4|ABCB1|ANO6|SLC26A7|GABRG3|SLC6A9|ABCC5|SLC25A22|BEST3|GABRG2|SLC4A7|ANO4|SLC20A1|SLC16A3|SLC1A5|SLC25A11|GABRB2|SLC12A1|GABR…	SCN9A_tcga				GABRA5|ANO3|SLC12A5|SLC17A7|RGS4|GABRG2|GABRB2|GABRA1|SLC6A20|GABRG1|SLC26A8|SLC13A5|ANO4|GRM5|GABRD|GABRA4|GABRG3|GABRA3|NTSR1|SLC4A10|GLRA3|SLC17A6|GRM1|SLC26A7|SLC12A8|GABRA2|SLC6A13|CLCN4|CLIC6|ANKH|LRP2|SLC1A1|SLC44A4|GABRB3|ANO5|CLCA4|SLC13A4|ANO1|SLC1A6|SLC16A8|BEST3|SLC38A5|SLC7A2|CLIC5|SLC16A12|SLC12A1|SLC25A22|ADAMTS8|SLC37A1|SLC20A1|BEST1|BEST4|SLC16A11|SLC47A1|LRRC8B|SLC38A1
GOBP_IMPORT_INTO_CELL	GOBP_IMPORT_INTO_CELL	0.001252399	253	SLC29A1|DRD2|SLC6A6|PPP3CB|ATP1B1|SLC7A5|SLC2A3|NTSR1|AKAP5|SLC36A1|SLC39A8|RGS4|SLC38A1|SLC18A1|SLC7A11|VPS28|SLC5A3|HCN2|KCNJ2|KCNJ15|SLC24A1|SLC17A8|SLC2A10|PARK7|ITGB3|SLC6A20|ACSL5|SLC12A5|SNAP25|CACNA2D1|SLC15A4|SLC27A4|STRA6|THBS1|LRRC8A|SCNN1A|KCNJ12|SLC36A4|SNCA|SLC6A13|SLC27A1|KCNK9|SLC24A2|SYNGR3|DRD1|CACNA1E|SLC39A4|SLC6A9|SLC8A2|CACNA1B|MAPK15|SCNN1D|SLC8A1|TRPV2|KCNJ14|SLC27A2|SLC9A…	SCN9A_tcga				SNCA|SLC12A5|SNAP25|SYNGR3|MAPK15|KCNJ12|DRD1|CACNA1B|CACNA1E|RGS4|SLC8A2|SLC29A1|SLC6A20|SLC27A2|KCNK9|TRPV6|KCNJ9|KCNJ3|SCNN1A|AKAP5|NTSR1|KCNJ4|SLC24A2|SLC9A2|GRM1|CACNA2D1|CACNA1C|SLC12A8|STRA6|ATP1B1|SLC6A13|NOS1|STEAP2|SLC39A12|WNK2|PPP3CB|LRP2|SLC1A1|RAB3B
GOBP_CELL_CELL_ADHESION_VIA_PLASMA_MEMBRANE_ADHESION_MOLECULES	GOBP_CELL_CELL_ADHESION_VIA_PLASMA_MEMBRANE_ADHESION_MOLECULES	5.46E-08	284	KIRREL3|CDH4|PCDHGA3|VCAM1|ICAM1|CDH6|PCDH20|CRB2|LRRC4|TGFBR2|GPC4|PTPRG|CDH5|PCDHGB4|MAPK14|SDK1|PCDHB8|PKD1|L1CAM|NTNG1|CLDN11|PVR|CDH18|ROBO2|PCDH19|NPTN|CDH9|CDH24|PTPRR|PCDH7|BMP2|KIFAP3|CELSR3|CDH3|PIK3CB|DCHS1|CD209|PTPRF|DAB1|PCDHB5|CX3CL1|PTPRD|MBP|SCARF2|PCDH11X|PCDHGA11|CLDN7|HMCN1|CLSTN3|PCDHB12|CLDN4|FAT1|LRFN4|CDH13|CELSR2|SPARCL1|CXADR|NEXN|CEACAM19|PCDH9|CNTN4|PLXNB3|CDH8|CADM3|V…	GJB2_tcga|SCN9A_tcga		PCDHGB4|ITGA5|CD209|IL1RN|PCDHGA6|CBLN1|CLDN23|PCDHGA11|PCDH15|ICAM1|ITGB1|EMB|DSC2|AMIGO2|TGFBR2|SLITRK1|DSCAML1|CDH7|MYADM|ITGAM|PCDHGA12|PCDHGB3|CDH12|PCDHA3|CLDN7|FAT2|NEXN|PCDHA6|PCDH12|CDH18|CLDN1|PCDHGA4|MPZL2|ITGB2|GPC4|TRO|CDHR1|CDH5|IL10|CRTAM|CDH8|CDH9|CELSR1|PCDHA10		CNTN4|CDH9|CDH8|PCDHGB4|CDH18|CADM3|CDH12|SELE|L1CAM|VSTM2L|PTPRR|PCDH11Y|CD209|CNTN2|PCDHGA11|LRFN5|CLSTN3|CLDN11|CDH19|CDH13|KIRREL3|DAB1|CDH4|CNTN6|IL1RAPL1|CDH6|CDH22|PTPRT|PCDHGA1|PCDHGA5|PCDHAC2|FAT2|MAG|PCDHGA12|SLITRK1|PCDH11X|SDK2|CDH3|DSC2|HMCN1|MBP|MPZ|CDH24|CEACAM1|PCDHGA7|CLSTN2|SELL|PCDHGA3|PCDHA3|PCDHA5|CDHR2|PCDHA8|PCDH7|PCDHB9|PTPRD|PCDHGA10|UNC5D|ROBO2|CLDN20|IGSF21|ESAM|EMB|IGS…
GOBP_NUCLEAR_CHROMOSOME_SEGREGATION	GOBP_NUCLEAR_CHROMOSOME_SEGREGATION	0.002672162	323	CENPF|CENPE|XRCC3|PHB2|GEM|ZWILCH|FEN1|ZWINT|ANAPC5|FBXO5|AURKB|CEP55|LATS1|TACC3|KNTC1|BUB1B|RMI1|TOP2A|BRIP1|ESCO2|CDC6|CCNB1IP1|ESPL1|NCAPH2|SMC1A|FANCD2|NCAPG|SPC24|CDCA5|BUB3|NUSAP1|ESCO1|DDX11|CDCA8|ANAPC7|KIF18B|NCAPH|NCAPG2|CTCF|DSCC1|KIF2C|SMC3|STAG1|CENPK|UBE2C|DSN1|SPC25|BRD7|CCNE2|KIF14|CHMP6|GEN1|EME2|KLHDC8B|ARID1B|CHMP4C|DYNC1H1|SPAG5|HDAC8|STAG3L3|STAG3L1|TPR|KATNB1|NDC80|PPP2R1A|…	GJB2_cell	ZWILCH|ANAPC5|ZWINT|XRCC3|CEP55|GEM|PHB2|FBXO5|RMI1|SMC1A|AURKB|TOP2A|CDC6|BUB1B|BUB3|KNTC1|NCAPG|BRIP1|ESCO2|FANCD2|ANAPC7|DDX11|FEN1|ESPL1|CTCF|CDCA5|NUSAP1|NCAPG2|DSCC1|CDCA8|CCNB1IP1|BRD7|CCNE2|DSN1|KIF2C|CENPK|NCAPH|SMC3|KIF14|DYNC1H1|SPC24|HDAC8|GEN1|KIF18B|SPAG5|SPC25|UBE2C|SMC2|TRIP13|PHF10|INCENP|PSMC3IP|NDC80|FAM83D|CHMP6|KLHDC8B|MAD2L1|CENPE|ARID1B|EME2|KIFC1|BUB1|BECN1|ANKLE1|CENPF|EM…
GOBP_REGULATION_OF_ACTION_POTENTIAL	GOBP_REGULATION_OF_ACTION_POTENTIAL	0.007395727	61	SCN9A|KCNAB2|NTSR1|AKAP9|ANK2|CALM3|CTNNA3|CAV1|HCN2|KCNJ2|RYR2|CACNA2D1|SCN5A|KCNB1|TACR1|NPS|CNR1|SLC8A2|CXADR|PKP2|HCN1|NOS1AP|CHRNB2|FGF13|DSG2|RANGRF|HCN3|DSP|GPR35|DSC2|RNF207|CACNA1C|TBX18|FGF12|TMEM161B|GJA5	SCN9A_tcga				SCN9A|RYR2|KCNAB2|HCN1|SLC8A2|FGF13|NTSR1|CACNA2D1|CACNA1C|PKP2|NOS1AP|SCN5A|CHRNB2|RNF207|CNR1|GJA5|DSC2|KCNB1|FGF12|CACNB3|DSP|CD36|BIN1|CTNNA3|CALM3|HCN2|TBX18
GOBP_VESICLE_MEDIATED_TRANSPORT_IN_SYNAPSE	GOBP_VESICLE_MEDIATED_TRANSPORT_IN_SYNAPSE	4.29E-07	213	DRD2|ABCA13|PCLO|SYT1|PPP3CB|P2RX7|DNAJC6|SYNJ2|CYFIP1|STX1A|AMPH|CALM3|RAB3A|SLC18A1|DOC2A|SNCG|PACSIN1|PIP5K1C|DNM3|CPLX1|SYN1|SYN2|SLC17A8|NAPB|SLC17A7|ITGB3|PRKCG|STXBP5|RIMS3|PRKCB|SNAP25|STX1B|PLD1|BTBD9|CALY|SNPH|BTBD8|ADCY1|VAMP4|BSN|ERC2|FCHO2|SYT5|SNCA|HPCA|NLGN2|SH3GL2|SYP|STXBP1|CNR1|AP3M2|ARC|DRD1|DOC2B|SNCB|GRIN3A|STON2|CADPS2|AP2A1|RAPGEF4|PPFIA3|CPLX2|HTR2A|CDH2|SLC32A1|SNAP91|RIM…	SCN9A_tcga				SYN2|PRKCG|PRKCB|NAPB|SYN1|SYT1|SNCG|SYT5|SNCA|PACSIN1|DOC2B|SLC17A7|SNAP25|PCLO|HPCA|CALY|STXBP1|DRD1|ERC2|GRIN3A|SNCB|SH3GL2|BTBD8|HTR2A|DOC2A|AMPH|UNC13C|CPLX2|SLC32A1|SYP|RAB3A|STX1A|BSN|DNM1|SNAP91|RIMS1|OTOF|SH3GL3|STX1B|RIMS2|RIMS3|SYT4|STXBP5|SYT9|DNAJC6|DNM3
GOBP_POSTSYNAPSE_ORGANIZATION	GOBP_POSTSYNAPSE_ORGANIZATION	0.000420063	166	NEFL|PPFIA2|EPHB2|ITPKA|GRIN2B|LRRC4|DNAJA3|SLC7A11|NRCAM|DNM3|WNT5A|KIF1A|ADAM10|CNTNAP1|CTNND2|EPHA7|EPHB3|ACTN1|ARHGAP22|LRRTM2|INA|PTPRD|HOMER1|PAK3|CDKL5|ZNF365|APOE|CTTN|NLGN2|HDAC6|LRFN4|ARC|WASF2|NOS1AP|CDH2|NGEF|DOCK10|NTNG2|SHISA7|NEFH|CRKL|SHANK1|GPHN|SYNGAP1|TANC2|SPTBN2|ACTG1|NRP2|ITGA3|DHX36|SRCIN1|ACTB|NPTX1|RELN|EFNA1|IL1RAP|NLGN1|SHANK3|CUX2|GLRB|FARP1|ARHGAP39|SHANK2|PDLIM5|LRFN…	SCN9A_tcga				GRIN2B|NEFL|CDKL5|PAK3|NEFH|SHANK1|ZNF365|PPFIA2|DNM3|RELN|SRCIN1|CUX2|SHANK2|NPTX1|SPTBN2|INA|NGEF|LRFN2|NOS1AP|SHANK3|EPHA7|IL1RAPL1|ITPKA|KIF1A|SHISA7|DLG4
GOBP_REGULATION_OF_TRANS_SYNAPTIC_SIGNALING	GOBP_REGULATION_OF_TRANS_SYNAPTIC_SIGNALING	1.90E-14	449	DRD2|SLC6A6|SYT1|PPP3CB|GRM4|AKAP9|CYP46A1|AKAP5|AKAP12|TPRG1L|NTRK1|PACSIN2|EPHB2|CYFIP1|STX1A|ITPKA|MME|CACNG4|GRIN2B|LRRC4|NRGN|CALM3|MCTP2|RAB3A|AKAP7|RGS4|EIF4EBP2|SLC38A1|PLCB1|SLC7A11|SNCG|PRKACA|CPLX1|NPTXR|SYN1|CCL2|MAP1A|PPP1R9B|SLC24A1|NPTX2|NTNG1|PTGS2|PRKCG|ITPR3|CPEB3|GRIN2A|BDNF|CRTC1|STXBP5|SYT11|RIMS3|NPTN|PRKCB|SNAP25|GRIN1|NETO1|STX1B|HAP1|NCDN|CALB1|BTBD9|STAU1|KCNB1|ADCY1|LRR…	SCN9A_tcga				PRKCG|PRKCB|SYN1|SYT1|SNCG|SNCA|GRIN2A|GRIN2B|CACNG3|SNAP25|CELF4|DLGAP2|CNTN4|STXBP1|CAMK2A|RASGRF1|DRD1|MCTP2|ERC2|GRIN1|NRGN|CACNA1B|CRHR2|GRIN3A|HCN1|RGS4|SLC8A2|HTR2A|UNC13C|CPLX2|NCDN|SYP|RAB3A|GRM4|STX1A|CPEB3|DLGAP3|DNM1|DGKE|MME|RIMS1|SHANK1|STX1B|RIMS2|RIMS3|RASGRF2|SYT4|STXBP5|GRM5|RELN|CA7|JPH3|PRKCZ|SYNGR1|PRRT1|CNTN2|PRKCE|CPLX1|AKAP5|SLC24A2|SLC4A10|CHRM2|PRKAR1B|SYT7|NPAS4|CUX2|GR…
GOBP_REGULATION_OF_NEUROTRANSMITTER_RECEPTOR_ACTIVITY	GOBP_REGULATION_OF_NEUROTRANSMITTER_RECEPTOR_ACTIVITY	3.19E-06	62	AKAP9|EPHB2|CACNG4|LYNX1|NPTXR|CCL2|MINK1|NPTX2|NETO1|MEF2C|CACNG7|HOMER1|DLGAP3|CACNG3|NLGN2|BEGAIN|ARC|DLGAP2|SLC6A9|RASGRF1|MAPK8IP2|DLGAP1|DAPK1|SHISA7|SHANK1|RASGRF2|PRRT1|CRHBP|NPTX1|RELN|NLGN1|CCR2|SHANK3|CNIH2|KLHL24|NLGN3|CACNG5|CACNG2|CACNG8|DLG4|CNIH3	SCN9A_tcga				CACNG3|DLGAP2|RASGRF1|DLGAP3|SHANK1|RASGRF2|CRHBP|RELN|PRRT1|NPTXR|NPTX1|MAPK8IP2|CACNG2|LYNX1|SHANK3|SHISA9|CACNG8|SHISA7|DLG4|MEF2C
GOBP_MITOTIC_NUCLEAR_DIVISION	GOBP_MITOTIC_NUCLEAR_DIVISION	0.00012983	328	MKI67|CENPF|CENPE|EREG|XRCC3|MYBL2|PHB2|NDE1|ZWILCH|CDKN1B|ZWINT|ANAPC5|FBXO5|PKMYT1|AURKB|CEP55|TACC3|KNTC1|BUB1B|PPP1R9B|PDGFRB|IGF2|ESCO2|CDC6|KIF15|ESPL1|NCAPH2|IGF1|SMC1A|NCAPG|RANBP1|SPC24|CDCA5|REEP3|BUB3|CLASP2|AURKA|NUSAP1|ESCO1|CDCA8|ANAPC7|KIF20B|NPM2|KIF18B|NCAPH|NCAPG2|CDCA2|DSCC1|KIF2C|SMC3|STAG1|CENPK|UBE2C|DSN1|SPC25|BRD7|KIF14|CHMP6|GEN1|KLHDC8B	GJB2_cell	ZWILCH|NDE1|CDKN1B|ANAPC5|ZWINT|XRCC3|CEP55|PHB2|FBXO5|PPP1R9B|SMC1A|AURKB|CDC6|BUB1B|BUB3|KNTC1|RANBP1|NCAPG|KIF15|ESCO2|PKMYT1|ANAPC7|CLASP2|ESPL1|AURKA|KIF20B|CDCA5|CDCA2|NUSAP1|NCAPG2|DSCC1|CDCA8|BRD7|DSN1|KIF2C|CENPK|NCAPH|GOLGA2|SMC3|KIF14|SPC24|MYBL2|GEN1|KIF18B|SPAG5|SPC25|UBE2C|SMC2|MKI67|TRIP13|KIFC2|PHF10|INCENP|NDC80|CHMP6|KLHDC8B|MAD2L1|CENPE|ARID1B|KIFC1|BUB1|BECN1|IGF1|CENPF|CDT1|T…
GOBP_PRESYNAPTIC_ENDOCYTOSIS	GOBP_PRESYNAPTIC_ENDOCYTOSIS	0.000648645	66	ABCA13|SYT1|PPP3CB|DNAJC6|SYNJ2|STX1A|AMPH|CALM3|SNCG|PACSIN1|PIP5K1C|DNM3|SLC17A7|BTBD9|BTBD8|VAMP4|FCHO2|SYT5|SNCA|NLGN2|SH3GL2|SYP|AP3M2|SNCB|STON2|SNAP91|DNM1|SH3GL3	SCN9A_tcga				SYT1|SNCG|SYT5|SNCA|PACSIN1|SLC17A7|SNCB|SH3GL2|BTBD8|AMPH|SYP|STX1A|DNM1|SNAP91|SH3GL3|DNAJC6|DNM3
GOBP_CELL_SUBSTRATE_JUNCTION_ORGANIZATION	GOBP_CELL_SUBSTRATE_JUNCTION_ORGANIZATION	0.014443993	101	EPB41L5|RAC1|CORO1C|ITGB1BP1|SFRP1|KDR|BCL2|DUSP22|ITGA2|TRIP6|ITGB3|CLASP2|THSD1|FN1|ROCK2|ARHGEF7|ACTN1|THBS1|VEGFA|EPHA3|PTPRJ|LIMCH1|CTTN|COL17A1|SMAD3|TEK|WHAMM|APOD|SDC4|ITGA5|DLC1|BCAS3|DST|MMP14|FMN1|ACTG1|TSC1|POLDIP2|PIK3R1	combined
GOBP_CELL_CELL_SIGNALING_BY_WNT	GOBP_CELL_CELL_SIGNALING_BY_WNT	0.015434894	459	CCND1|DRD2|EGR1|NXN|TNIK|RAC1|COL1A1|FZD8|GRB10|PYGO1|LATS2|LMBR1L|RBPJ|IGFBP6|CAV1|GPC4|SFRP1|WNT5A|LATS1|MAPK14|ZEB2|GLI3|NFKB1|DIXDC1|HECW1|PKD1|WWTR1|VGLL4|WNT10B|RAC3|MBD2|APCDD1|CALCOCO1|NLE1|BCL9|SNAI2|RNF43|EMD|VANGL2|DKK3|ALPK2|SULF2|NDRG2|CTNND2|RSPO1|BMP2|FRAT2|PKD2|CELSR3|BAMBI|CDH3|EGFR|SOSTDC1|BRD7|DVL3|PBXIP1|DAAM1|TLE1|WNT7B|TNFAIP3|KANK1|DKK1|SKI|TSKU|SOX4|APOE|HIC1|SFRP5|WNT5B|T…	combined
GOBP_CARBOHYDRATE_DERIVATIVE_CATABOLIC_PROCESS	GOBP_CARBOHYDRATE_DERIVATIVE_CATABOLIC_PROCESS	0.042880643	177	CD44|DUT|FBXO2|APOBEC3B|GLB1|PDE4A|ENTPD4|HYAL1|FITM2|HMMR|GNPDA1|EDEM1|DERA|NEU3|HEXB|HPSE|UNG|TDG|PDE2A|ENTPD7|ADAMTS12|GM2A|NUDT19|MLYCD|MAN1B1|ADAL|APOBEC3C|GDA|FBXO44|MBD4|NUDT18|EDEM3|FBXO27|PNP|GPD1L|CTBS|NGLY1|IDUA|SGSH|PDE7B|MANBA|NUDT1|ALDH1A1|LYVE1|ADA|DCTPP1|HGSNAT|NT5C|TYMP|NEIL1|HYAL3|NEU4|UPP1|MMP12|LYG1|NUDT10|NAGA|NPL|APOBEC3F|NUDT16|ACOT7|PDE4B|CHI3L1|MAN1A1|PDE7A|NUDT15|AHCY|AO…	GJB2_cell	CD44|DUT|GLB1|FITM2|GNPDA1|ENTPD4|HYAL1|APOBEC3B|DERA|NEU3|EDEM1|HEXB|UNG|PDE4A|TDG|ENTPD7|GM2A|NUDT19|FBXO2|MLYCD|MAN1B1|MBD4|ADAL|GPD1L|NUDT18|NGLY1|APOBEC3C|PNP|HMMR|IDUA|CTBS|SGSH|PDE7B|MANBA|FBXO27|FBXO44|HYAL3|ADAMTS12|HGSNAT|EDEM3|DCTPP1|ALDH1A1|NUDT16|APOBEC3F|NUDT1|NUDT15|TYMP|UPP1|CDADC1|ABCD1|GBA2|LYG1|AOAH|NUDT10|NEIL1|PDE4B
GOBP_NEGATIVE_REGULATION_OF_NEURON_DEATH	GOBP_NEGATIVE_REGULATION_OF_NEURON_DEATH	0.023748313	218	CCND1|AXL|NEFL|XRCC2|GABRA5|SEMA3E|HIPK2|ATP13A2|MAP2K4|NTRK1|CSF1|BTG2|NES|BOK|SLC7A11|ENO2|SLC23A2|NRBP2|BCL2L1|CCL2|PTPRZ1|VPS54|KDR|BCL2|EN1|PARK7|PRKCG|INPP5A|BDNF|F2R|GDF5|NMNAT1|GHR|MEF2C|KIF14|EN2|CX3CL1|BAX|SNCA|ADAM8|APOE|STXBP1|SULT1A3|SNCB|VSTM2L|CHGA|GABRB2|TOX3|DLX1|HMOX1|ATF4|NPY|AKT1|CD34|GPNMB|CLN8|UNC5B|SYNGAP1|CLCF1|TSC1|IL6ST|ERBB3|FAIM2|PPARA|HTRA2|NAIP|REST|TNFRSF1B|NR4A2|GC…	GJB2_cell	CCND1|HIPK2|CSF1|MAP2K4|NES|BTG2|SLC23A2|ENO2|NRBP2|AXL|ATP13A2|SEMA3E|VPS54|PTPRZ1|PARK7|EN1|BOK|XRCC2|CCL2
GOBP_CELLULAR_RESPONSE_TO_PEPTIDE	GOBP_CELLULAR_RESPONSE_TO_PEPTIDE	0.006870178	378	GJB2|NGFR|CDK4|VCAM1|ICAM1|PIP4K2B|DDR2|NTRK1|PIP4K2C|EPHB2|CYFIP1|PCSK9|GRB10|INSIG1|CSK|EIF4EBP2|SP1|CAV1|PLCB1|TIMELESS|FOS|PIK3R2|GLP2R|LDOC1|NFKB1|PPP1R9B|IGF2|BRIP1|CDC6|IGF1|ITGB3|GRIN2A|SOCS1|DDX11|LPL|FBN1|PNPLA3|HDAC9|PRKCQ|PRKCB|CACNA2D1|GRIN1|UCP2|RAB13|ROCK2|PXN|INHBA|SLC27A4|SESN3|PCK2|GHR|APPL2|STAT3|PIP4K2A|MAP1B|PRKCZ|SCNN1A|KANK1|FER|GDF15|KLF3|INSRR|ANO1|APEX1|RELA|SLC27A1|ATP2…	GJB2_tcga		GJB2|NTRK1|ANO1|SCNN1A|ERRFI1|IGF2|FPR2|PCK1|GLP1R|INHBA|BAIAP2L1|CYP1B1|GLP2R|FCGR2B|GHRHR|ICAM1|NOD2|FBN1|SOCS3|CYP11A1|INSRR|PTPN22|CDK4|LPIN3|CAV1|AGTR1|SHC1|SOCS2|PIP4K2C|ENPP1|MSTN|MDM2|FBP1
GOBP_REGULATION_OF_CELL_JUNCTION_ASSEMBLY	GOBP_REGULATION_OF_CELL_JUNCTION_ASSEMBLY	0.004996652	204	IRX3|EPB41L5|RAC1|NTRK1|EPHB2|CORO1C|CAV1|GPC4|THBS2|ITGB1BP1|SFRP1|PRKACA|WNT5A|KDR|DUSP22|CLASP2|ROBO2|BDNF|SRPX2|NEGR1|SNAI2|ST8SIA2|EPHA7|ROCK2|EPHB3|SEMA4D|F11R|THBS1|LRRTM2|MEF2C|VEGFA|PTPRD|EPHA3|DKK1|LRRN3|SNCA|PTPRJ|LIMCH1|NLGN2|CBLN2|CLSTN3|LRFN4|SMAD3|TEK|LRRN1|LRRTM3|APOD|SDC4|CHRNB2|SEMA4A|NTNG2|DLC1|NTN1|BCAS3|LRTM2|MMP14|FMN1|ACTG1|TSC1|CNTNAP2|POLDIP2|NPTX1|IL1RAP|NLGN1|CLDN5|CLDN…	GJB2_tcga		NTRK1|THBS1|SNAI2|NRP1|DKK1|SRPX2|IRX3|CBLN1|PHLDB2|THBS2|AMIGO2|SLITRK1|CAV1|MMP14|EPHA3|VCL|OXTR|MYO1C|FZD1|FMN1|DLC1|SDC4|SIX1|EPHA7|EPHB3|SLIT1|LRRTM1|CLDN1|NPTX1|GPC4|TLR2|EPHB1|RAB17|ACVRL1|VEGFA|TBX5|LRTM2
GOBP_POSITIVE_REGULATION_OF_CELL_JUNCTION_ASSEMBLY	GOBP_POSITIVE_REGULATION_OF_CELL_JUNCTION_ASSEMBLY	0.010880783	106	IRX3|EPB41L5|RAC1|NTRK1|EPHB2|CAV1|THBS2|ITGB1BP1|SFRP1|KDR|BDNF|SRPX2|ST8SIA2|EPHB3|SEMA4D|LRRTM2|VEGFA|PTPRD|LRRN3|PTPRJ|NLGN2|CBLN2|CLSTN3|SMAD3|TEK|LRRN1|LRRTM3|SDC4|SEMA4A|LRTM2|FMN1|TSC1|CNTNAP2|POLDIP2|IL1RAP|NLGN1|CLDN5|CLDN1|CUX2|FLRT3|MAP4K4|SLITRK1|CLSTN2|CBLN1|SLITRK4|EPHB1|IL1RAPL1|NLGN3|NRP1|S100A10|SLITRK2|TPBG|NRXN1|AMIGO2|LRRTM1|FLRT2	combined
GOBP_REGULATION_OF_CELL_CYCLE_PHASE_TRANSITION	GOBP_REGULATION_OF_CELL_CYCLE_PHASE_TRANSITION	1.50E-05	453	CCND1|CDK4|CENPF|CENPE|XRCC3|CLSPN|DDR2|FOXN3|PHB2|ZWILCH|CTDSP2|CDKN1B|MEPCE|ZWINT|ANAPC5|RRM2|FBXO5|AURKB|SLFN11|WDR76|PLCB1|TIMELESS|HYAL1|MAPK14|KNTC1|CDC45|CCL2|BUB1B|PPP1R9B|PKD1|BRIP1|CDC6|DTL|BCL2|ESPL1|FANCD2|SPC24|CDCA5|BUB3|BRCA1|AURKA|E2F1|WNT10B|PBK|CDK1|RDX|CDCA8|SIX3|ANAPC7|CASP2|HUS1|RFWD3|KANK2|KCNA5|NPM2|ANXA1|NACC2|INHBA|RRM1|PKD2|BRCA2|BARD1|UBE2C|ATAD5|SPC25|EGFR|BRD7|CDKN2C|…	GJB2_cell	CCND1|CDK4|FOXN3|ZWILCH|CTDSP2|MEPCE|CDKN1B|ANAPC5|ZWINT|XRCC3|DDR2|RRM2|PHB2|FBXO5|TIMELESS|MAPK14|HYAL1|CLSPN|WDR76|PLCB1|PPP1R9B|SLFN11|AURKB|CDC6|BUB1B|BUB3|KNTC1|BRCA1|DTL|BRIP1|RDX|FANCD2|ANAPC7|CASP2|RFWD3|CCL2|ESPL1|E2F1|HUS1|AURKA|ANXA1|CDCA5|KANK2|RRM1|CDK1|CDCA8|APPL2|PBK|BRD7|SIX3|BRCA2|BARD1|PKD2|KIF14|USP28|SPC24|CDK2|ATAD5|DBF4B|PKD1|GEN1|CDC45|PLK2|ETAA1|CDK2AP2|SPC25|PRMT2|MLF1|C…
GOBP_REGULATION_OF_MITOTIC_CELL_CYCLE_PHASE_TRANSITION	GOBP_REGULATION_OF_MITOTIC_CELL_CYCLE_PHASE_TRANSITION	3.53E-05	354	CCND1|CDK4|CENPF|CENPE|XRCC3|CLSPN|DDR2|FOXN3|PHB2|ZWILCH|CTDSP2|CDKN1B|MEPCE|ZWINT|ANAPC5|RRM2|FBXO5|AURKB|SLFN11|PLCB1|HYAL1|KNTC1|CCL2|BUB1B|PPP1R9B|PKD1|CDC6|DTL|BCL2|ESPL1|SPC24|CDCA5|BUB3|BRCA1|AURKA|E2F1|WNT10B|CDK1|RDX|CDCA8|ANAPC7|CASP2|HUS1|RFWD3|KANK2|KCNA5|NPM2|ANXA1|NACC2|INHBA|RRM1|PKD2|BARD1|UBE2C|ATAD5|SPC25|EGFR|BRD7|CDKN2C|APPL2|RAD50|KIF14|PLK2|GEN1	GJB2_cell	CCND1|CDK4|FOXN3|ZWILCH|CTDSP2|MEPCE|CDKN1B|ANAPC5|ZWINT|XRCC3|DDR2|RRM2|PHB2|FBXO5|HYAL1|CLSPN|PLCB1|PPP1R9B|SLFN11|AURKB|CDC6|BUB1B|BUB3|KNTC1|BRCA1|DTL|RDX|ANAPC7|CASP2|RFWD3|CCL2|ESPL1|E2F1|HUS1|AURKA|ANXA1|CDCA5|KANK2|RRM1|CDK1|CDCA8|APPL2|BRD7|BARD1|PKD2|KIF14|SPC24|CDK2|ATAD5|DBF4B|PKD1|GEN1|PLK2|CDK2AP2|SPC25|PRMT2|CUL4A|UBE2C|CTDSP1|BID|DACT1|TRIP13|BLM|DCUN1D3|PHF10|INCENP|EGFR|NDC80|GT…
GOBP_NEGATIVE_REGULATION_OF_MITOTIC_CELL_CYCLE_PHASE_TRANSITION	GOBP_NEGATIVE_REGULATION_OF_MITOTIC_CELL_CYCLE_PHASE_TRANSITION	0.001281409	194	CCND1|CENPF|XRCC3|CLSPN|FOXN3|ZWILCH|CTDSP2|CDKN1B|ZWINT|FBXO5|AURKB|SLFN11|KNTC1|CCL2|BUB1B|CDC6|DTL|BCL2|SPC24|BUB3|BRCA1|CDK1|CDCA8|CASP2|HUS1|RFWD3|KANK2|NACC2|INHBA|PKD2|BARD1|SPC25|BRD7|RAD50|PLK2|GEN1|CDK2|WEE1|CHMP4C|BLM|DCUN1D3|GJC2|TPR|CDK2AP2|NDC80|PRMT2|TRIP13|BUB1|DACT1|MAD2L1|CTDSP1|GTSE1|CDT1|INCENP	GJB2_cell	CCND1|FOXN3|ZWILCH|CTDSP2|CDKN1B|ZWINT|XRCC3|FBXO5|CLSPN|SLFN11|AURKB|CDC6|BUB1B|BUB3|KNTC1|BRCA1|DTL|CASP2|RFWD3|CCL2|HUS1|KANK2|CDK1|CDCA8|BRD7|BARD1|PKD2|SPC24|CDK2|GEN1|PLK2|CDK2AP2|SPC25|PRMT2|CTDSP1|DACT1|TRIP13|BLM|DCUN1D3|INCENP|NDC80|GTSE1|MAD2L1|BUB1|CRLF3|CENPF|PRKDC|CDT1|DONSON|CDC14B
GOBP_POSITIVE_REGULATION_OF_MITOTIC_CELL_CYCLE_PHASE_TRANSITION	GOBP_POSITIVE_REGULATION_OF_MITOTIC_CELL_CYCLE_PHASE_TRANSITION	0.00985267	100	CCND1|CDK4|DDR2|PHB2|MEPCE|ANAPC5|RRM2|FBXO5|PLCB1|HYAL1|CDC6|DTL|ESPL1|CDCA5|WNT10B|CDK1|RDX|ANAPC7|KCNA5|ANXA1|RRM1|UBE2C|EGFR	GJB2_cell	CCND1|CDK4|MEPCE|ANAPC5|DDR2|RRM2|PHB2|FBXO5|HYAL1|PLCB1|CDC6|DTL|RDX|ANAPC7|ESPL1|ANXA1|CDCA5|RRM1|CDK1
GOBP_REGULATION_OF_EXTRINSIC_APOPTOTIC_SIGNALING_PATHWAY_VIA_DEATH_DOMAIN_RECEPTORS	GOBP_REGULATION_OF_EXTRINSIC_APOPTOTIC_SIGNALING_PATHWAY_VIA_DEATH_DOMAIN_RECEPTORS	0.028807297	50	SERPINE1|ICAM1|PEA15|RAF1|SFRP1|BCL2L1|PARK7|BRCA1|SKIL|BMPR1B|ATF3|THBS1|TNFAIP3|ITPRIP|HGF|SFRP2|FEM1B|LGALS3|HMOX1|ARHGEF2|PMAIP1	combined
GOBP_NEGATIVE_REGULATION_OF_METAPHASE_ANAPHASE_TRANSITION_OF_CELL_CYCLE	GOBP_NEGATIVE_REGULATION_OF_METAPHASE_ANAPHASE_TRANSITION_OF_CELL_CYCLE	0.015062687	50	CENPF|XRCC3|ZWILCH|ZWINT|FBXO5|AURKB|KNTC1|BUB1B|SPC24|BUB3|CDCA8|SPC25|GEN1|TPR|NDC80|TRIP13|BUB1|MAD2L1|CDT1|INCENP	GJB2_cell	ZWILCH|ZWINT|XRCC3|FBXO5|AURKB|BUB1B|BUB3|KNTC1|CDCA8|SPC24|GEN1|SPC25|TRIP13|INCENP|NDC80|MAD2L1|BUB1|CENPF|CDT1
GOBP_REGULATION_OF_SODIUM_ION_TRANSMEMBRANE_TRANSPORT	GOBP_REGULATION_OF_SODIUM_ION_TRANSMEMBRANE_TRANSPORT	0.01088975	69	ATP1B1|PCSK9|ANK3|HECW1|NEDD4|TESC|UTRN|NETO1|OSR1|SCN1B|FGF14|SCN5A|DMD|GPD1L|SCN3B|PTPN3|FXYD7|YWHAH|WNK2|WNK4|SCN2B|FGF13|SCN4B|FXYD6|FGF11|WNK3|RANGRF|PRKCE|ATP2B4|ATP1B2|SNTA1|NOS1|FXYD5|KLHL24|DRD4|GRP|HECW2|FGF12	SCN9A_tcga				SCN3B|ANK3|SCN2B|FGF13|HECW1|FXYD7|PRKCE|ATP1B1|NOS1|WNK2|GRP|SCN5A|YWHAH|OSR1|PTPN3|HECW2
GOBP_PROTEIN_LOCALIZATION_TO_CELL_JUNCTION	GOBP_PROTEIN_LOCALIZATION_TO_CELL_JUNCTION	0.012662829	98	PCLO|CGNL1|MPP4|KIF5A|KIF5C|GPC4|CDH5|WNT5A|MAPK9|CPLX1|KIF3A|MAP1A|MAPK8IP3|ADAM10|TJP2|GRIN2A|SNAP25|STX1B|F11R|STAU1|CACNG7|BSN|PRKCZ|HOMER1|CACNG3|NLGN2|CLSTN3	SCN9A_tcga				GRIN2A|CACNG3|SNAP25|PCLO|KIF5A|MPP7|BSN|DLG2|SHANK1|STX1B|GRIP1|RELN|PRKCZ|CPLX1|IQSEC2|NPTX1|RAB27B|MAP1A|CLSTN3|CACNG2|KIF5C
GOBP_POSITIVE_REGULATION_OF_REGULATED_SECRETORY_PATHWAY	GOBP_POSITIVE_REGULATION_OF_REGULATED_SECRETORY_PATHWAY	0.006966284	51	SYT1|RAB27A|STX1A|RAB3A|F2RL1|GATA2|SCAMP5|SNX4|KCNB1|STXBP1|CNR1|RAB3D|DOC2B|VAMP8|GAB2|ADORA2B|CDK5R2|SYT4|CACNA1I|HYAL3|VAMP7|SPHK2|CACNA1G|SYT9|NLGN1|CACNB2|IL4R|SYT7	SCN9A_tcga				SYT1|DOC2B|STXBP1|RAB3A|STX1A|SYT4|SYT9|CACNA1I|SYT7|CACNB2|CDK5R2|CACNA1G|CNR1|CACNB4|KCNB1
GOBP_REGULATION_OF_BLOOD_CIRCULATION	GOBP_REGULATION_OF_BLOOD_CIRCULATION	0.03853506	264	STC1|IRX3|DRD2|ATP1B1|AKAP9|ANK2|GCH1|ADRA2B|KCNE4|CALM3|APLN|GJC1|RGS4|CTNNA3|ZC3H12A|CAV1|ADRA1B|ADRA1D|HCN2|PRKACA|KCNJ2|NUP155|PTGS2|EHD3|RYR2|F2R|CACNA2D1|KCNA5|SCN1B|SCN5A|HRH1|GATA4|KCNJ12|TACR1|DOCK4|ADM2|CHRM3|DMD|ATP2B3|ATP2B1|GPD1L|SCN3B|HBEGF|ADM|SLC8A2|CXADR|PKP2|EPAS1|CORIN|SLC8A1|HCN1|NOS1AP|CHGA|SPTBN4|HTR2A|GLP1R|GAA|CELF2|TBXAS1|KCND3|THRA|SCN2B|TBX2|CHRM2|ATP2B2|FGF13|KCNE1|KCN…	SCN9A_tcga				KCNA5|RYR2|ATP2B3|SCN3B|KCNJ12|HCN1|RGS4|SLC8A2|HTR2A|ADRA1B|CHGA|SCN2B|FGF13|ADRA2B|EHD3|KCNJ3|STC1|DOCK5|CHRM2|CACNA2D1|CACNA1C|ATP1B1|NOS1|PKP2|GLP1R|CACNB2|THRB|KCNIP2|SLC1A1|NOS1AP|SCN5A|ADRA2C|HRH2|ATP2B2|ATP1A3|DBH|CACNA1G|P2RX1|RNF207|KCNH6|EDNRB|GJA5|FAAH|TBX2|GATA4|DSC2|HOPX|EDN1|RNLS|KCNG2|SMTNL2|KCNE1|IRX3|PTGS2|DSP|SPTBN4|PDE4B|S100A1|PLN|BIN1|KCNMB2|F2R|ZDHHC21|CTNNA3|KCNE4|CHRM3|CA…
GOBP_REGULATION_OF_CATION_TRANSMEMBRANE_TRANSPORT	GOBP_REGULATION_OF_CATION_TRANSMEMBRANE_TRANSPORT	0.000171002	394	KCNIP1|DRD2|CHD7|PPP3CB|KCNAB1|STAC|ATP1B1|KCNAB2|P2RX7|NTSR1|AKAP9|ANK2|AKAP5|PHB2|EPHB2|GEM|CACNG4|PCSK9|GRIN2B|KCNE4|CALM3|KCNN4|RGS4|ANK3|SLC38A1|CAV1|JPH1|HCN2|PRKACA|CCL2|HECW1|KCNJ2|NEDD4|MINK1|BCL2|PARK7|ITGB3|EHD3|TESC|RYR2|UTRN|GRIN2A|RGS7|F2R|HTT|AKAP6|CACNA2D1|GRIN1|NETO1|OSR1|HAP1|PKD2|SCN1B|FGF14|SCN5A|MEF2C|CACNG7|CX3CL1|PDZK1|BAX|HOMER1|SNCA|HPCA|G6PD|CACNG3|DMD|NLGN2|ANO6|GJC2|GP…	SCN9A_tcga				SNCA|RYR2|KCNAB1|GRIN2A|GRIN2B|CACNG3|HPCA|RASGRF1|SCN3B|DRD1|GRIN1|KCNAB2|HCN1|RGS4|KCNS2|KCNC2|CABP1|ANK3|RGS7|SCN2B|FGF13|SHANK1|KCNS1|RASGRF2|EHD3|HECW1|CRHBP|RELN|JPH3|FXYD7|PRRT1|PRKCE|AKAP5|NTSR1|OPRK1|CACNA2D1|CACNA1C|MAPK8IP2|ATP1B1|CACNG2|NOS1|WNK2|PPP3CB|CACNB2|KCNIP2|NOS1AP|SHANK3|GRP|SHISA9|SCN5A|CACNG8|VAMP2|JPH4|TMC2|KCNA1|YWHAH|SHISA7|P2RX1|DLG4|MEF2C|RNF207|OSR1|KCNIP3|GJC2|CACNB…
GOBP_POSITIVE_REGULATION_OF_CALCIUM_ION_TRANSMEMBRANE_TRANSPORT	GOBP_POSITIVE_REGULATION_OF_CALCIUM_ION_TRANSMEMBRANE_TRANSPORT	0.031251463	93	PPP3CB|STAC|ATP1B1|P2RX7|NTSR1|ANK2|AKAP5	SCN9A_tcga				SNCA|RYR2|DRD1|GRIN1|EHD3|AKAP5|NTSR1|CACNA2D1|ATP1B1|PPP3CB|CACNB2|P2RX1|GJC2|CACNB4|P2RX3|P2RX5|STAC2|CACNB3|PLP1|STAC|KCNE1|CALCR|PPP3R1|JPH2|F2R|PPP3CA|CALM3|CAPN3|TRDN
GOBP_REGULATION_OF_CHROMOSOME_SEPARATION	GOBP_REGULATION_OF_CHROMOSOME_SEPARATION	0.000985988	111	CENPF|CENPE|XRCC3|ZWILCH|ZWINT|ANAPC5|FBXO5|AURKB|TACC3|KNTC1|BUB1B|CDC6|ESPL1|NCAPH2|NCAPG|SPC24|BUB3|CDCA8|ANAPC7|NCAPH|NCAPG2|UBE2C|SPC25|BRD7|GEN1|ARID1B|TPR|NDC80|SMARCA2|TRIP13|SMC2|BUB1|MAD2L1|MAPK15|CDT1|INCENP|PHF10	GJB2_cell	ZWILCH|ANAPC5|ZWINT|XRCC3|FBXO5|AURKB|CDC6|BUB1B|BUB3|KNTC1|NCAPG|ANAPC7|ESPL1|NCAPG2|CDCA8|BRD7|NCAPH|SPC24|GEN1|SPC25|UBE2C|SMC2|TRIP13|PHF10|INCENP|NDC80|MAD2L1|CENPE|ARID1B|BUB1|CENPF|CDT1
GOBP_REGULATION_OF_LIPID_LOCALIZATION	GOBP_REGULATION_OF_LIPID_LOCALIZATION	0.027227147	185	ABCA1|ABCA13|P2RX7|NTSR1|MAP2K6|PTCH1|PCSK9|LIPG|ZC3H12A|CAV1|ABCA2|FITM2|NFKBIA|PPARD|NFKB1|ABCG4|ATP8A2|DENND5B|PLA2R1|ABCA7|PTGES|ITGB3|ATP8A1|ACSL5|VSTM2A|LPL|CRY2|ABCB4|LRAT	combined
GOBP_POSITIVE_REGULATION_OF_LIPID_LOCALIZATION	GOBP_POSITIVE_REGULATION_OF_LIPID_LOCALIZATION	0.000679792	113	ABCA1|ABCA13|P2RX7|NTSR1|MAP2K6|PTCH1|LIPG|ZC3H12A|CAV1|FITM2|NFKBIA|NFKB1|ABCG4|ATP8A2|DENND5B|PLA2R1|ABCA7|PTGES|ATP8A1|ACSL5|VSTM2A|LPL|ABCB4|LRAT	combined
GOBP_NEURON_PROJECTION_EXTENSION	GOBP_NEURON_PROJECTION_EXTENSION	1.33E-05	172	GOLGA4|CDH4|SYT1|PPP3CB|SEMA6B|SEMA3E|CYFIP1|SEMA7A|SLIT2|SEMA6D|SLIT3|NRCAM|SLC23A2|WNT5A|SEMA3C|L1CAM|KIAA0319|AURKA|CXCL12|ISLR2|RNF6|ST8SIA2|PLXNA4|RASAL1|FN1|SEMA4D|SEMA4G|SEMA6C|SEMA3B|VEGFA|CACNG7|MAP1B|PRKCZ|SEMA4B|SEMA4C|CDKL5|APOE|CPNE9|CTTN|SH3GL2|CPNE6|GDI1|MAP2|SEMA5A|PAK6|DDR1|SEMA5B|TRPV2|WNT3|ULK1|EMX1|ARHGAP4|MAPT|RIMS2|UNC13A|SEMA4A|NTN1|RIMS1|SYT4|MAP3K13|NDN|NRP2|TRPC5|SEMA3D|…	GJB2_cell|SCN9A_tcga	CYFIP1|SEMA6B|PPP3CB|SLC23A2|SEMA7A|SEMA3E|SEMA6D|NRCAM|SYT1|SEMA3C|AURKA|RNF6|CXCL12|SLIT3|SEMA4B|SEMA6C|CACNG7|SEMA4C|CTTN|GDI1|VEGFA|SEMA5A|GOLGA4|DDR1|SLIT2|CDH4|L1CAM|ULK1|SEMA4G|TRPV2|WNT3|SEMA5B|NTN1|KIAA0319|SEMA4D|ARHGAP4|MAP3K13			RASAL1|SYT1|CPNE9|CPNE6|PAK6|ISLR2|EMX1|SH3GL2|CDKL5|SLIT2|KIAA0319|RIMS1|RIMS2|SYT4|L1CAM|PRKCZ|SEMA4A|SLIT3|WASF1|SEMA4D|PPP3CB|SEMA6B|CDH4|UNC13A|CYFIP2|SPAG6|MAG|BCL11A|OLFM1|SEMA4F
GOBP_PROTEIN_LOCALIZATION_TO_CELL_PERIPHERY	GOBP_PROTEIN_LOCALIZATION_TO_CELL_PERIPHERY	6.46E-05	338	GOLGA4|LRRC15|KRT18|STAC|ATP1B1|ANK1|TNIK|ANK2|PTCH1|AKAP5|PTPN9|FLOT2|GCC2|MYL12A|EPHB2|EPB41L3|CSK|RAB40B|RAB3A|RAB34|CLTC|ANK3|CAV1|GPC4|ABCA2|SEC23A|ITGB1BP1|PACSIN1|MAP7|PIK3R2|TTC7B|CPLX1|BCL2L1|PPP1R9B|ADAM10|CLASP2|EHD3|TESC|GRIN2A|RDX|EZR|SNAP25|RAB13|STX1B|ROCK2|F11R|EGFR|DCHS1|KCNB1|RAB38|CACNG7|PRKCZ|PDZK1|PIGW|LIN7C|EPHA3|LIN7A|FCHO2|WDR19|CLIP3|CACNG3|EHD4|STXBP1|SCN3B|PKP3|RAB3D|CN…	SCN9A_cell|SCN9A_tcga			GOLGA4|RAB34|TNIK|AKAP5|ROCK2|GCC2|GPC4|FAM126B|EPB41L3|ARL6IP5|EPHB2|RAMP1|BCL2L1|TSPAN5|NUMA1|AKT1|GGA2|ACTB|ANK2|STAC|WNK3|FLOT2|PIK3R1|F11R|DCHS1|TESC|LIN7C|PTCH1|VAMP8|ATP2B4|GBP1|AKT2|PDZK1|SORBS1|EHD3|GRIPAP1|TMEM150A|MAP7|CLIP3|LRRC15|S100A10	PACSIN1|GRIN2A|CACNG3|SNAP25|RAB3C|STXBP1|SCN3B|KRT18|RAB3A|ANK3|FGF13|STX1B|GRIP1|EHD3|EPB41L3|PRKCZ|PRKCE|PRKG2|CPLX1|AKAP5|IQSEC2|NPTX1|RAB40B|ATP1B1|CACNG2|NFASC|PKP2|MAP7|ATP2C2|PKP3|NSF|CACNB2|MAL|ABCA2|SLC1A1|RAB3B|MRAP2|VAMP2|GNAI1|MYO5A|DLG4|LRRC15|KCNIP3|PREPL|ARHGEF16|PALM|EGFR|LGI1|GBP1|KCNB1|PKDCC|RAPGEF2|ANK1|PDZK1|STAC2|CACNB3|TPBG|STAC|NHLRC1|RAB26|TUB|RAB15|SPTBN4|AKT2|OPTN
GOBP_REGULATION_OF_ANIMAL_ORGAN_MORPHOGENESIS	GOBP_REGULATION_OF_ANIMAL_ORGAN_MORPHOGENESIS	1.95E-05	129	NGFR|FGF7|RAC1|PHB2|CSF1|GPC4|RUNX2|SFRP1|WNT5A|MAGED1|SPRY1|ROBO2|APCDD1|SNAI2|VANGL2|BMP2|CELSR3|DVL3|DAAM1|VEGFA|NTN4|DKK1|TIAM1|TACSTD2|HGF|CITED2|CELSR2|RSPO3|FZD2|MKS1|DACT1|DMRT3|SFRP2|SIX2|WNT10A|SOX8|ROR1|FZD3|NPHP3|AJAP1|WNT11|SHH|SULF1|CD34|SMURF2|CELSR1|FRS2|WNT2B|DAB2|ROR2|GPC3|PDGFA|WNT2|PLEKHA4|SPEF1|SP6|ANKRD6|WT1|TBX1|SIX4|ARHGEF19|BMP4|FZD6|CTHRC1|GATA3|LGR4|PRICKLE1|FZD1|NOG|PA…	GJB2_tcga		FGF7|SNAI2|TACSTD2|RUNX2|DKK1|SFRP2|SHH|SULF1|DAB2|SOX8|SP6|SIX2|ROR2|GPC3|WNT2|FZD7|MESP1|FZD1|SIX1|RSPO3|GPC4|FRS2|NTN4|VEGFA
GOBP_REGULATION_OF_NEURAL_PRECURSOR_CELL_PROLIFERATION	GOBP_REGULATION_OF_NEURAL_PRECURSOR_CELL_PROLIFERATION	0.000707999	90	DRD2|SPINT2|BTG2|CEND1|NES|FOXG1|WNT5A|TOX|GLI3|PTPRZ1|KDM1A|GATA2|VAX1|NF2|SIX3|KIFAP3|INSM1|APPL2|VEGFA|CX3CL1|SPINT1|ASCL1|VEGFC|GJC2|ID4|FZD3|EMX1|SHCBP1|CDH2|SHH|NR2E1|ILK|DLL4|SLC16A2|WDR62|LHX2|FOXO1|LIMS2|RASSF10|HIF1A|ID2|DMRTA2|GPR37L1|GLI1|SMARCD3|SOX10|GNAI2|SLC6A4|ITGB1|LRP2	GJB2_cell	NES|BTG2|GLI3|DRD2|TOX|KDM1A|PTPRZ1|NF2|GATA2|KIFAP3|APPL2|SIX3|CX3CL1|SPINT2|FOXG1|CEND1|VEGFA|ASCL1|FZD3|INSM1|SHCBP1
GOBP_POSITIVE_REGULATION_OF_DNA_BIOSYNTHETIC_PROCESS	GOBP_POSITIVE_REGULATION_OF_DNA_BIOSYNTHETIC_PROCESS	0.002994706	74	NEK7|GINS1|USP1|AURKB|PCNA|GINS3|CCT2|RFC3|PDGFRB|RFC5|PRKCQ|DSCC1|DKC1|GINS4|RFC2|MYC|PAK3|CHTF18|MAPK1|CYP1B1|CCT5|HGF|HMBOX1|GINS2|MAPK15|RFC4|ATR	GJB2_cell	USP1|GINS1|RFC3|AURKB|PCNA|RFC5|GINS3|DKC1|DSCC1|GINS4|MYC|RFC2|CCT2|PRKCQ|CCT5|HGF|NEK7|CHTF18|ATR
GOBP_REGULATION_OF_CATION_CHANNEL_ACTIVITY	GOBP_REGULATION_OF_CATION_CHANNEL_ACTIVITY	0.000439109	197	DRD2|PPP3CB|KCNAB1|STAC|NTSR1|ANK2|AKAP5|EPHB2|GEM|CACNG4|KCNE4|CALM3|ANK3|CAV1|JPH1|HCN2|PRKACA|CCL2|MINK1|EHD3|HTT|AKAP6|CACNA2D1|NETO1|HAP1|PKD2|FGF14|MEF2C|CACNG7|HOMER1|HPCA|CACNG3|DMD|NLGN2|CABP4|ARC|JPH3|SLC6A9|RASGRF1|MAPK8IP2|CABP1|HCN1|NOS1AP|KCNS1|JPH4|KCNC2|KCNS2|DAPK1|SHISA7|FGF13|KCNE1|SHANK1|RRAD|PLCG2|KCNC1|RASGRF2|FGF11|PRRT1|CRHBP|OPRL1|JPH2|RELN|KCNIP2|HCN3|NLGN1|CCR2|SHANK3|GP…	SCN9A_tcga				KCNAB1|CACNG3|HPCA|RASGRF1|HCN1|KCNS2|KCNC2|CABP1|ANK3|FGF13|SHANK1|KCNS1|RASGRF2|EHD3|CRHBP|RELN|JPH3|PRRT1|AKAP5|NTSR1|CACNA2D1|MAPK8IP2|CACNG2|NOS1|PPP3CB|CACNB2|KCNIP2|NOS1AP|SHANK3|GRP|SHISA9|CACNG8|VAMP2|JPH4|KCNA1|SHISA7|DLG4|MEF2C|RNF207|CACNB1|PTK2B|KCNC1|CACNB4|KCNK3|EDN1|FGF12|CCR2|STAC2|CACNB3|STAC|KCNE1|PDE4B|NETO2|PPP3R1|JPH2|PLN
