# Supplementary material for: Pan-cancer ion transport signature reveals functional regulators of glioblastoma aggression
Source: EMBO J. 2024 Jan 2;43(2):196–224. doi: 10.1038/s44318-023-00016-x (PMC10897389; doi:10.1038/s44318-023-00016-x)
Supplement: Supplementary file 12 — Source Data Fig. 4 [file 44318_2023_16_MOESM12_ESM.zip › Figure 4/4D/ppi_network_nodes.csv]

gene	merged	value	classification	edges
AKT1	0.0003568385125203	3.447528279653377	CGC Gene	10.0
ANLN	0.0015582273677848	2.8073691722283867	Normal	5.0
APOE	6.129343423113073e-06	5.212586044729699	Normal	1.0
ARHGEF7	2.8525422289654e-08	7.544767917577269	Normal	3.0
ARPC2	3.309192915908517e-07	6.480277914051278	Normal	3.0
AURKA	7.146477071637013e-09	8.145907995317502	Normal	4.0
BDNF	1.0808342824953791e-06	5.96624088857666	Normal	1.0
BMPR1B	1.8523777419073405e-08	7.732270446110932	Normal	1.0
BMPR2	0.0012944769129511	2.8879056908199563	Normal	3.0
CAMK1	0.0002992004553306	3.5240377498869515	Normal	1.0
CAMK1D	2.4960404834989922e-08	7.60274837507229	Normal	2.0
CCDC88A	0.0006136337443505	3.212090766102259	Normal	2.0
CDC20	0.0361057345502977	1.44242381510923	Normal	2.0
CENPJ	0.0073528243717946	2.133545807382178	Normal	2.0
CFL1	0.0358315794837277	1.4457340473753872	Normal	4.0
CORO1C	1.0351418183934948e-13	10.0	Normal	2.0
CRKL	0.0002480642199394	3.60543587258168	Normal	2.0
CRTC1	3.4783196404475726e-09	8.458630510975047	CGC Gene	1.0
CTTN	5.624682196569731e-07	6.249902010847747	Normal	2.0
CYFIP1	4.537240172694259e-14	10.0	Normal	1.0
DAB1	0.000386208137177	3.4131785801323464	Normal	2.0
DAG1	1.6779859949579783e-05	4.7752116682617	Normal	2.0
DBN1	0.0081258247885653	2.090132546294571	Normal	2.0
DCC	0.0003522028258223	3.453207163887993	CGC Gene	1.0
DPYSL3	7.437657655931637e-08	7.128563815431398	Normal	1.0
DPYSL5	0.0002894836307714	3.5383759889888133	Normal	1.0
ENAH	0.0069825592448074	2.155985370759962	Normal	2.0
ENC1	0.0001098648853259	3.959141093254496	Normal	1.0
EPHA3	3.258985655641944e-05	4.486917551068842	CGC Gene	2.0
EPHA7	0.0001640889813418	3.784920581062177	CGC Gene	3.0
EPHB2	8.381185271784746e-14	10.0	Normal	1.0
ETV1	0.0001496826981467	3.8248283969426673	CGC Gene	1.0
EXT1	0.0611254033483501	1.213778262078797	CGC Gene	1.0
EZH2	0.0005090708039264	3.293221809773173	CGC Gene	2.0
FLRT3	0.0052357448809546	2.281021523216192	Normal	1.0
FN1	0.1662976439412903	0.7791139037001739	Normal	1.0
GATA3	0.0702073800979064	1.1536172330649077	CGC Gene	1.0
HAP1	1.7068303725595421e-07	6.767809637597558	Normal	2.0
HSPA5	1.6130109686823228e-08	7.792362679342588	Normal	4.0
HTT	4.804557703241303e-09	8.318346586326953	Normal	3.0
ID1	0.0262404533723994	1.5810286656595487	Normal	1.0
ITSN2	0.0028248209244226	2.5490090784640564	Normal	1.0
KANK1	2.3629719841222025e-07	6.626541427421064	Normal	1.0
KDM1A	4.60339302952631e-10	9.336921944231015	Normal	4.0
KIF5A	2.641649945992812e-09	8.578124732745723	Normal	1.0
KIF5B	0.0123559822664442	1.9081227236783664	CGC Gene	2.0
KIF5C	8.172942309704952e-09	8.087621566622031	Normal	1.0
LAMA2	0.0542568968169979	1.2655450490151452	Normal	1.0
LIMK1	0.0401671201705837	1.396129304411177	Normal	2.0
LRRC4C	0.0013791300749209	2.86039477069413	Normal	2.0
MAP2	5.855231080056524e-05	4.232455960572304	Normal	3.0
MAPT	0.0003100374149174	3.5085858929021665	Normal	6.0
MBP	4.72045432508654e-05	4.326016200225537	Normal	2.0
NDN	0.0096714600887543	2.0145079560492243	Normal	2.0
NEDD4	2.2384917071516602e-10	9.650044510190495	Normal	10.0
NEFL	3.3844481789087174e-14	10.0	Normal	3.0
NEXN	8.368594329582883e-05	4.077347484201878	Normal	1.0
NFE2L2	3.311249284827502e-05	4.480008122494789	CGC Gene	3.0
NGFR	1.5358707288309183e-28	10.0	Normal	2.0
NR2E1	0.0047420699708774	2.3240320421457263	Normal	1.0
NTN1	5.809635397843718e-05	4.235851122286635	Normal	1.0
NTNG1	8.680678659950737e-09	8.061446320128807	Normal	1.0
NTRK1	0.0011819268381302	2.927409405671088	CGC Gene	2.0
OCLN	7.109752517604694e-09	8.148145516303885	Normal	2.0
PACSIN1	0.0053880899307514	2.26856516422909	Normal	2.0
PAK3	0.0812127401945899	1.0903758357564417	Normal	2.0
PIK3R1	0.0012429316038613	2.9055527690919547	Glioma Associated Gene	5.0
PLA2G10	0.0063467492130068	2.1974486621648666	Normal	2.0
PLXNB1	1.885747766881245e-05	4.7245163979069815	Normal	1.0
POU3F2	1.2432714429874494e-10	9.905434041654702	Normal	1.0
PPFIA2	4.769516935433356e-10	9.321525604796236	Normal	1.0
PRKCQ	3.965278652303388e-07	6.401726288067561	Normal	1.0
PRKCZ	0.0168879843939709	1.7724221810276983	Normal	3.0
PTCH1	5.783049460261366e-14	10.0	CGC Gene	3.0
PTPRD	1.047714123430766e-05	4.979757201658816	CGC Gene	2.0
PTPRF	1.0746952217494097e-07	6.968714682054869	Normal	1.0
PTPRS	0.0920473325555615	1.0359887924199964	Normal	1.0
RAC1	3.806750999967195e-15	10.0	CGC Gene	7.0
RAP2A	0.0437759017472966	1.3587648990459684	Normal	1.0
RND2	0.000197168069782	3.705163415156775	Normal	1.0
RREB1	1.0986962839289744e-05	4.959122344376422	Normal	1.0
SDC2	1.3966202318265812e-10	9.854921670939568	Normal	1.0
SEMA3C	4.350780917454131e-09	8.3614327849528	Normal	1.0
SEMA6A	0.0057456958781181	2.2406573651088717	Normal	2.0
SNAP25	0.0769123494460438	1.1140039220234197	Normal	2.0
SYNGAP1	0.0008562228144472	3.06741320437308	Normal	1.0
SYT1	8.083593860919777e-10	9.092395514601604	Normal	2.0
TGFBR1	5.421024806648733e-07	6.265918605380167	Normal	4.0
TIAM1	3.965211186416824e-06	5.401733677286348	Normal	2.0
TMEM108	0.05128490712572	1.2900104266315653	Normal	1.0
TNIK	3.8832702440381653e-16	10.0	Normal	1.0
TSC1	0.0002496200435368	3.602720545399967	CGC Gene	3.0
TUBB3	0.0086920029709053	2.060880133910695	Normal	3.0
ULK1	1.6074249670677787e-05	4.793869290347107	Normal	4.0
UNC5B	0.000776323196911	3.1099574367143745	Normal	1.0
VEGFA	1.436352806063338e-06	5.842738872832364	Normal	1.0
VLDLR	4.548468501361528e-11	10.0	Normal	3.0
WASF2	2.223325373210984e-06	5.652996975695197	Normal	1.0
WNT5A	1.4362753905390278e-09	8.842762280758993	Normal	2.0
YAP1	2.82725343828778e-05	4.548635259102812	Normal	5.0
YWHAH	0.0022153578034532	2.6545561206752524	Normal	12.0
