# Supplementary material for: Pan-cancer ion transport signature reveals functional regulators of glioblastoma aggression
Source: EMBO J. 2024 Jan 2;43(2):196–224. doi: 10.1038/s44318-023-00016-x (PMC10897389; doi:10.1038/s44318-023-00016-x)
Supplement: Supplementary file 12 — Source Data Fig. 4 [file 44318_2023_16_MOESM12_ESM.zip › Figure 4/4D/ppi_network.csv]

source	target	interaction_type
HAP1	HTT	physical
HAP1	BDNF	physical
HTT	ULK1	physical
HTT	PACSIN1	physical
BMPR2	TGFBR1	physical
BMPR2	BMPR1B	physical
BMPR2	LIMK1	physical
LIMK1	CFL1	physical
PACSIN1	MAPT	physical
TGFBR1	PIK3R1	physical
TGFBR1	OCLN	physical
TGFBR1	NEDD4	physical
PIK3R1	AKT1	physical
PIK3R1	CRKL	physical
PIK3R1	RAC1	physical
PIK3R1	MAPT	physical
SYNGAP1	ULK1	physical
ULK1	MBP	physical
ULK1	NEDD4	physical
LRRC4C	VLDLR	physical
LRRC4C	NTNG1	physical
NDN	NGFR	physical
NDN	NEFL	physical
NGFR	NTRK1	physical
CFL1	YAP1	physical
CFL1	PRKCZ	physical
CFL1	ANLN	physical
DCC	NTN1	physical
PLXNB1	RND2	physical
KDM1A	NR2E1	physical
KDM1A	RREB1	physical
KDM1A	EZH2	physical
KDM1A	GATA3	physical
DAB1	CRKL	physical
DAB1	VLDLR	physical
VLDLR	SYT1	physical
KIF5B	SNAP25	physical
KIF5B	YWHAH	physical
SNAP25	SYT1	physical
AURKA	CDC20	physical
AURKA	AKT1	physical
AURKA	PTPRD	physical
AURKA	PLA2G10	physical
CDC20	ID1	physical
RAC1	ARHGEF7	physical
RAC1	PAK3	physical
RAC1	CORO1C	physical
RAC1	NEDD4	physical
RAC1	TIAM1	physical
RAC1	ENAH	physical
TIAM1	YWHAH	physical
AKT1	NEDD4	physical
AKT1	PRKCQ	physical
AKT1	CCDC88A	physical
AKT1	TSC1	physical
AKT1	MAPT	physical
AKT1	PRKCZ	physical
AKT1	EZH2	physical
AKT1	HSPA5	physical
TSC1	NEFL	physical
TSC1	YWHAH	physical
NEFL	MAP2	physical
PTPRD	PTPRS	physical
YWHAH	CRTC1	physical
YWHAH	CENPJ	physical
YWHAH	NEDD4	physical
YWHAH	ARHGEF7	physical
YWHAH	CCDC88A	physical
YWHAH	KIF5A	physical
YWHAH	KIF5C	physical
YWHAH	KANK1	physical
YWHAH	YAP1	physical
PRKCZ	MBP	physical
PAK3	ARHGEF7	physical
MAP2	MAPT	physical
MAP2	DAG1	physical
ARPC2	CTTN	physical
ARPC2	NFE2L2	physical
ARPC2	ANLN	physical
CTTN	DBN1	physical
APOE	MAPT	physical
MAPT	TUBB3	physical
DAG1	LAMA2	physical
PPFIA2	PTPRF	physical
NEDD4	NTRK1	physical
NEDD4	CAMK1D	physical
NEDD4	OCLN	physical
NEDD4	TNIK	physical
NEDD4	RAP2A	physical
CAMK1D	CAMK1	physical
ITSN2	SEMA6A	physical
SEMA6A	PTCH1	physical
EPHB2	EPHA3	physical
ENC1	NFE2L2	physical
NFE2L2	ETV1	physical
HSPA5	YAP1	physical
HSPA5	PTCH1	physical
HSPA5	EPHA7	physical
SDC2	SEMA3C	physical
YAP1	POU3F2	physical
YAP1	ENAH	physical
TUBB3	CENPJ	physical
TUBB3	TMEM108	physical
PTCH1	EXT1	physical
CYFIP1	WASF2	physical
ANLN	DBN1	physical
ANLN	CORO1C	physical
ANLN	NEXN	physical
DPYSL3	DPYSL5	physical
PLA2G10	WNT5A	physical
EPHA3	EPHA7	physical
EPHA7	WNT5A	physical
FN1	VEGFA	physical
FLRT3	UNC5B	physical
