# Supplementary material for: Pan-cancer ion transport signature reveals functional regulators of glioblastoma aggression
Source: EMBO J. 2024 Jan 2;43(2):196–224. doi: 10.1038/s44318-023-00016-x (PMC10897389; doi:10.1038/s44318-023-00016-x)
Supplement: Supplementary file 12 — Source Data Fig. 4 [file 44318_2023_16_MOESM12_ESM.zip › Figure 4/4A/dgea_volcano_plot_data.csv]

logFC	unshrunk.logFC	logCPM	PValue	data_source	gene	fdr	log10_fdr
0.464067304772657	0.465797953513428	0.271947567525073	0.107472007045636	GJB2_cell	A1BG-AS1	0.4592151228495599	0.3379838182103254
0.216859124527679	0.217062280796349	2.14766726019382	0.524783081264911	GJB2_cell	A2M	0.999999999999959	1.779184175790851e-14
0.356522843899313	0.357771611976368	0.330084753722271	0.247897908913747	GJB2_cell	A4GALT	0.829553104361622	0.0811558071164045
0.087448597464753	0.0874562836530792	5.55111872248491	0.995877667301271	GJB2_cell	AAAS	0.999999999999959	1.779184175790851e-14
-0.456439396478498	-0.456460774905254	6.48724325306634	0.0003647888839543	GJB2_cell	AACS	0.0038636380333779	2.4130035674195995
-1.7074715636715	-1.70818334046605	3.63327965895263	5.99773057132475e-13	GJB2_cell	AADAT	7.110692905913433e-11	10.148088077110982
0.0338297398523306	0.0338312495709974	6.54778639511018	0.999967000497394	GJB2_cell	AAGAB	0.999999999999959	1.779184175790851e-14
-0.340635047220007	-0.340689019026185	4.73062384044264	0.179923932308717	GJB2_cell	AAK1	0.668325221353086	0.1750121490995799
0.185260816245432	0.185339859298287	3.27326692260285	0.715927049634967	GJB2_cell	AAMDC	0.999999999999959	1.779184175790851e-14
0.148615976942044	0.148622435888243	6.55914364244643	0.992412075357702	GJB2_cell	AAMP	0.999999999999959	1.779184175790851e-14
0.853266101205473	0.862874319915475	-1.14696699119338	0.069375819153286	GJB2_cell	AANAT	0.330339096001514	0.4810400240290519
-0.0743372578687495	-0.0743444860803024	5.39083197409555	0.997687970172225	GJB2_cell	AAR2	0.999999999999959	1.779184175790851e-14
-0.2345008028573	-0.234533318549375	4.90601654598659	0.78400159716105	GJB2_cell	AARS2	0.999999999999959	1.779184175790851e-14
-0.493257153286919	-0.495851877826604	-0.209106735997295	0.112994452575134	GJB2_cell	AARSD1	0.4771331402605159	0.3213604175797777
0.134932704502161	0.134975427208485	3.68932365329524	0.930848240149434	GJB2_cell	AASDH	0.999999999999959	1.779184175790851e-14
-0.135453063318941	-0.135461422932056	6.05867382344926	0.993107221786355	GJB2_cell	AASDHPPT	0.999999999999959	1.779184175790851e-14
-0.0169436081013223	-0.0169454594841927	5.01342734910009	0.998889018858822	GJB2_cell	AASS	0.999999999999959	1.779184175790851e-14
-0.890488279909644	-0.890544707290161	6.11805711182681	1.2730356436749599e-11	GJB2_cell	AATF	9.803773396564967e-10	9.008606735543047
0.840188949344244	0.842578513748142	0.675845205442354	0.0015143102953269	GJB2_cell	AATK	0.0134465125928281	1.8713903370799931
2.26775460001072	2.26949434381828	2.99524967955179	1.8997910124191602e-14	GJB2_cell	ABAT	4.020926803198029e-12	11.395673832705723
2.12749222537871	2.12765442790783	6.25292345038145	2.0449412542072802e-19	GJB2_cell	ABCA1	3.793486317216517e-16	15.42096147806046
0.745776998295676	0.752836061975633	-0.933554309971908	0.0444920474413342	GJB2_cell	ABCA10	0.2338698846169618	0.6310256986129266
0.25093708733153	0.251502341927484	0.95261435358362	0.40503419488819	GJB2_cell	ABCA11P	0.999999999999959	1.779184175790851e-14
-0.152448661550933	-0.154209715362214	-1.18304356535555	0.728812214388491	GJB2_cell	ABCA12	0.999999999999959	1.779184175790851e-14
0.873361516388142	0.87344235034183	5.57478600895675	2.76269348241933e-10	GJB2_cell	ABCA13	1.4448474570742288e-08	7.840178002075572
0.473584609418071	0.474803751484325	0.758430742007194	0.0712359729130119	GJB2_cell	ABCA17P	0.3368062431461384	0.4726198668790741
1.11680273940858	1.11692469946501	5.38443702691702	3.67220908763143e-12	GJB2_cell	ABCA2	3.3230067657832077e-10	9.47846877447834
0.600691598832446	0.600712821601018	6.91147258818854	1.40357241634602e-07	GJB2_cell	ABCA3	3.578258667897177e-06	5.446328268022446
0.675562725839156	0.676735221730145	1.34183877929879	0.0030229948434745	GJB2_cell	ABCA4	0.0244977940084316	1.6108730214762623
0.477296129419925	0.477465199548714	3.58222219040028	0.0059663673980705	GJB2_cell	ABCA5	0.0439256127618889	1.3572821713864318
0.901273891087452	0.901389770878595	5.09662339696717	6.4413775628552304e-09	GJB2_cell	ABCA7	2.377241460763049e-07	6.6239267039465615
1.73580001309769	1.77328233888168	-1.69620881359409	0.0011125806652937	GJB2_cell	ABCA9	0.0102621655047388	1.9887609854694472
-0.392228549360745	-0.392351259347229	3.74061124854207	0.0555958641603194	GJB2_cell	ABCB1	0.2778339548625042	0.5562146790149521
-0.765013268525616	-0.765100088541606	5.25225549691281	4.6807949721233e-09	GJB2_cell	ABCB10	1.7968782743868582e-07	6.74548134223029
-0.941651129888151	-0.949233472464507	-0.696666103518884	0.0066545331776995	GJB2_cell	ABCB10P3	0.0482486166897186	1.316515133566488
1.44681764832717	1.46167977078997	-0.889079996543348	0.0007882487495335	GJB2_cell	ABCB11	0.0076123756133175	2.11847979069945
-0.750554005723014	-0.750714681306188	4.33970170488568	1.47900035841784e-07	GJB2_cell	ABCB4	3.738818060365932e-06	5.427265668117142
0.424196895785665	0.42465678880378	1.97153085899182	0.0745832599246605	GJB2_cell	ABCB6	0.3489699829353254	0.4572119277863761
0.650090055946302	0.650137938031405	5.86504623839925	1.09079670132928e-07	GJB2_cell	ABCB7	2.8713993967546056e-06	5.541906395193269
0.162121930771387	0.162134495192843	5.71688558238658	0.977164095913694	GJB2_cell	ABCB8	0.999999999999959	1.779184175790851e-14
0.662043125589287	0.66228137195138	3.58207798899721	2.48100498623908e-05	GJB2_cell	ABCB9	0.0003534717562504	3.4516452822761967
0.0819747950924721	0.0819795139850306	6.18420178522159	0.999545453802201	GJB2_cell	ABCC1	0.999999999999959	1.779184175790851e-14
0.116623611731857	0.116644575997498	4.52062914785017	0.988436605759111	GJB2_cell	ABCC10	0.999999999999959	1.779184175790851e-14
1.28676415878069	1.29517996934836	-0.34274252632323	0.0023349709018775	GJB2_cell	ABCC2	0.0196178612925559	1.70734834045603
0.416287252434008	0.416301506841948	6.94076243358819	0.0042844439209942	GJB2_cell	ABCC3	0.0330312244206021	1.4810753273302284
-0.459609665251433	-0.459650872285768	5.55381373317625	0.0007949216446066	GJB2_cell	ABCC4	0.0076721190464617	2.1150846669400645
0.911919117620168	0.912174928456035	3.99158232622621	1.1448841837479e-08	GJB2_cell	ABCC5	3.965411050925181e-07	6.401711787439491
0.329949216739739	0.330966945111794	0.519716849730986	0.252516620440215	GJB2_cell	ABCC6	0.839618761368825	0.0759178656257026
0.106178214702716	0.107472320939785	-1.33436129763085	0.798159547052987	GJB2_cell	ABCC6P1	0.999999999999959	1.779184175790851e-14
0.104947913356145	0.105391600396615	0.0659886259092218	0.739277698053014	GJB2_cell	ABCC6P2	0.999999999999959	1.779184175790851e-14
0.50960010466005	0.509639546901153	5.77669407991141	0.0001259480828462	GJB2_cell	ABCD1	0.0015010955180036	2.823591671766009
1.42282757679106	1.44694366436126	-1.50338393557319	0.0104554942642263	GJB2_cell	ABCD2	0.0710001005849785	1.1487410360207808
-0.283056828103725	-0.283066819631518	6.87520411405106	0.506522014135396	GJB2_cell	ABCD3	0.999999999999959	1.779184175790851e-14
-0.303657392180135	-0.303695662999281	5.06450465830979	0.352614435473047	GJB2_cell	ABCD4	0.999999999999959	1.779184175790851e-14
-1.56774535653865	-1.56781683413855	6.7727085662411	4.16967147689778e-16	GJB2_cell	ABCE1	1.574787541262855e-13	12.802778029735377
0.204272357147814	0.204296643613429	5.10166802874967	0.859646834427103	GJB2_cell	ABCF1	0.999999999999959	1.779184175790851e-14
-0.430221970462321	-0.430234301711421	7.19303190688187	0.0017676890079458	GJB2_cell	ABCF2	0.0153802843301362	1.8130356358045616
-0.517803932621927	-0.522555405374915	-0.933417798798333	0.182032174520658	GJB2_cell	ABCF2P1	0.6735173658859263	0.1716512020030587
-0.131332781792955	-0.131341374050486	5.99244632707149	0.995296744010937	GJB2_cell	ABCF3	0.999999999999959	1.779184175790851e-14
1.37865102480618	1.38620890204925	-0.0948385243291769	0.0001150669177201	GJB2_cell	ABCG1	0.0013844907734532	2.8587099341413573
1.7605546427057	1.76457487167228	1.23969788869941	7.2529158270173e-09	GJB2_cell	ABCG4	2.65499655857014e-07	6.57593603751847
0.268128429899437	0.271194325853954	-1.21817931623482	0.489011162323128	GJB2_cell	ABHD1	0.999999999999959	1.779184175790851e-14
0.460340401414026	0.460396823426139	5.1087823960624	0.0026414969070889	GJB2_cell	ABHD10	0.021804016872649	1.6614634905731829
-0.215112300628358	-0.215131323572208	5.54633367635284	0.875114814052379	GJB2_cell	ABHD11	0.999999999999959	1.779184175790851e-14
-0.0845643626571315	-0.0845676708499539	6.72653991285941	0.998501361635384	GJB2_cell	ABHD12	0.999999999999959	1.779184175790851e-14
0.320909217961169	0.323315049655034	-0.683887771800169	0.395034857866939	GJB2_cell	ABHD12B	0.999999999999959	1.779184175790851e-14
-0.173366451031023	-0.173428159899799	3.5558071953535	0.86125189806921	GJB2_cell	ABHD13	0.999999999999959	1.779184175790851e-14
0.569514500619539	0.570060116984552	2.16640629071929	0.0056027870141072	GJB2_cell	ABHD14A	0.0416235502928975	1.3806608792696238
0.463368450303273	0.46345133954229	4.55544891277941	0.00337806785649	GJB2_cell	ABHD14B	0.0269419223137149	1.5695714204744
-1.01882093273986	-1.01902849864615	4.46462775141283	4.4185222551039103e-10	GJB2_cell	ABHD15	2.1857649856777555e-08	7.660396535391888
-0.244805941418578	-0.244979507471438	2.5605798122515	0.490997029171887	GJB2_cell	ABHD16B	0.999999999999959	1.779184175790851e-14
-0.0504315452828075	-0.0504348289651963	6.06682154851917	0.99822543632552	GJB2_cell	ABHD17A	0.999999999999959	1.779184175790851e-14
0.162657313869679	0.162762086513022	2.70566032525889	0.790076889380656	GJB2_cell	ABHD17AP1	0.999999999999959	1.779184175790851e-14
0.392346441205831	0.394336485319604	-0.163729530185438	0.195913071342094	GJB2_cell	ABHD17AP3	0.7084396359511413	0.1496971487900948
-0.0854459458936213	-0.0856977175327639	0.446081513689206	0.785837252756372	GJB2_cell	ABHD17AP4	0.999999999999959	1.779184175790851e-14
0.416799474891579	0.418428369376353	0.175388176643701	0.171012046076419	GJB2_cell	ABHD17AP5	0.645408794287452	0.1901651212307011
-0.0900398522920629	-0.0903242182323376	0.451603446556208	0.786803739636469	GJB2_cell	ABHD17AP6	0.999999999999959	1.779184175790851e-14
-0.385279757548771	-0.38534873328983	4.53203702118042	0.0621942908456672	GJB2_cell	ABHD17B	0.3027723303656932	0.5188838164856069
0.319961515418583	0.320082978919885	3.46165926612553	0.257435193365103	GJB2_cell	ABHD17C	0.8496099640929821	0.0707804028948755
-0.770879205837239	-0.770899717654359	7.3462954158515	2.754083508016909e-11	GJB2_cell	ABHD2	1.913056773322054e-09	8.71827214132941
0.678202276596583	0.678302136043331	4.87569881231117	5.62164628333038e-07	GJB2_cell	ABHD3	1.2268805341945113e-05	4.9111977240423945
0.725651084368737	0.725693886541909	6.19208957397628	4.05831454660075e-09	GJB2_cell	ABHD4	1.593810803755931e-07	6.7975632336058345
-0.170922152074248	-0.170956821101111	4.36653172627288	0.893709450704046	GJB2_cell	ABHD5	0.999999999999959	1.779184175790851e-14
-0.0789292807305653	-0.0789509417553507	3.92670299120923	0.99045002495012	GJB2_cell	ABHD6	0.999999999999959	1.779184175790851e-14
0.135450075201386	0.135475470715137	4.47067581456322	0.951199855206027	GJB2_cell	ABHD8	0.999999999999959	1.779184175790851e-14
-0.594180646315551	-0.594225731828389	5.80659516248228	1.71792305379255e-06	GJB2_cell	ABI1	3.28341948026678e-05	4.483673629507222
-0.181533846035736	-0.181539164600367	7.14318726758731	0.987027111624322	GJB2_cell	ABI2	0.999999999999959	1.779184175790851e-14
0.0580477946088963	0.0580605128400829	4.20981990736685	0.988593507826696	GJB2_cell	ABI3BP	0.999999999999959	1.779184175790851e-14
0.0903090593804427	0.0903110157780945	7.57257556384669	0.999654600640864	GJB2_cell	ABL1	0.999999999999959	1.779184175790851e-14
0.0671766812346188	0.0671793786089876	6.72336493285967	0.99960460401645	GJB2_cell	ABL2	0.999999999999959	1.779184175790851e-14
0.959608126199783	0.959691522332673	5.67808815327044	1.54007026679839e-12	GJB2_cell	ABLIM1	1.6082005276077494e-10	9.79365979973946
0.848691159291	0.854159012844652	-0.426901664442988	0.0164874985855531	GJB2_cell	ABLIM2	0.1044075814044181	0.9812679645276388
0.0038080509058316	0.0038535991867842	-0.373758294720892	0.990718878659309	GJB2_cell	ABLIM3	0.999999999999959	1.779184175790851e-14
0.091307339147831	0.0913093490611059	7.53937381745484	0.999316769526512	GJB2_cell	ABR	0.999999999999959	1.779184175790851e-14
-0.200413777151246	-0.200445419394352	4.70513993111538	0.888190201520334	GJB2_cell	ABRACL	0.999999999999959	1.779184175790851e-14
-0.161556286996606	-0.161576305348951	5.08605456977929	0.969246629985875	GJB2_cell	ABT1	0.999999999999959	1.779184175790851e-14
1.51334241783186	1.51822093835529	0.666020375220267	1.93066942356191e-06	GJB2_cell	ABTB1	3.649121422921689e-05	4.437811685435703
0.172552407769664	0.172564280330614	5.90288068535997	0.956645833265396	GJB2_cell	ABTB2	0.999999999999959	1.779184175790851e-14
-1.63609581761932	-1.64250102257059	0.449596737199514	8.68176559959014e-07	GJB2_cell	AC002456.2	1.7947437558090766e-05	4.745997548969862
-1.34505003259475	-1.35521216078974	-0.525961932021958	0.0006169147409335	GJB2_cell	AC003092.1	0.0061381994857481	2.2119590015099555
-0.17182648791119	-0.171831355198763	7.19601156911999	0.988076768831989	GJB2_cell	AC004057.1	0.999999999999959	1.779184175790851e-14
0.220118765546647	0.221334990875964	-0.294136200909534	0.506406949214506	GJB2_cell	AC005034.3	0.999999999999959	1.779184175790851e-14
-0.374752968720344	-0.377183601743271	-0.514448081794806	0.285086030874368	GJB2_cell	AC005083.1	0.90565861485384	0.0430354774060312
-0.389187982996891	-0.394258873881466	-1.37449850053524	0.366413499468472	GJB2_cell	AC005102.1	0.999999999999959	1.779184175790851e-14
0.123679896779188	0.124638174947135	-0.722377295771527	0.714205025418916	GJB2_cell	AC005224.2	0.999999999999959	1.779184175790851e-14
-0.688942547526572	-0.691701271575103	0.183030400498925	0.0173146175540851	GJB2_cell	AC005229.1	0.1087933411407905	0.9633976854678972
-0.758870567010925	-0.763389282607036	-0.325252381644198	0.0259564021294953	GJB2_cell	AC005253.2	0.1519511968731694	0.8182958747655724
-3.09997660877399	-3.11968917520092	0.432726815719758	7.97119136731276e-10	GJB2_cell	AC005355.2	3.71863152307064e-08	7.429616853484368
-0.219574237095031	-0.221733460451388	-1.04431413496721	0.56027795568145	GJB2_cell	AC005498.3	0.999999999999959	1.779184175790851e-14
-0.501529624858366	-0.502263951830563	1.56153217981191	0.029250271483011	GJB2_cell	AC005562.1	0.1672747414068791	0.7765696328318958
-0.147308914161262	-0.14787631175486	0.217421775725153	0.647613186452335	GJB2_cell	AC005592.2	0.999999999999959	1.779184175790851e-14
0.646604489270502	0.651373887856039	-0.633223625977118	0.0606852185619704	GJB2_cell	AC005702.1	0.2970999072530154	0.5270974837719331
-0.0548820855124332	-0.0551419630339192	-0.19060254907196	0.864804611164866	GJB2_cell	AC006486.1	0.999999999999959	1.779184175790851e-14
1.43014705227406	1.43336400069328	1.15213552798487	1.13340387317902e-06	GJB2_cell	AC006538.1	2.255711743698028e-05	4.646716399422669
-0.547936084459158	-0.550071400639245	0.209377400458374	0.0647959463559684	GJB2_cell	AC007014.1	0.3128239363256117	0.5047000234625493
0.339975445259394	0.340124604805742	3.25465648501954	0.186433903730517	GJB2_cell	AC007238.1	0.6851225995508459	0.1642317065452102
0.414561234647428	0.418356046566769	-0.918285235982965	0.290870363408664	GJB2_cell	AC007292.3	0.917045172703374	0.0376092709029206
-0.424619832550122	-0.42466731267152	5.23462491251879	0.0122497237267309	GJB2_cell	AC007362.1	0.0810803415775392	1.0910844303671894
-0.167803646521964	-0.169801614005584	-1.2563341477245	0.678662594251496	GJB2_cell	AC007382.1	0.999999999999959	1.779184175790851e-14
0.169002064396711	0.169319244224127	1.17586126338244	0.624719324175024	GJB2_cell	AC007383.3	0.999999999999959	1.779184175790851e-14
-0.0264715546297285	-0.0264886617803416	2.59012744176956	0.980277967312947	GJB2_cell	AC007560.1	0.999999999999959	1.779184175790851e-14
0.136863307250345	0.136887890539581	4.51736596639412	0.971700564908639	GJB2_cell	AC007620.3	0.999999999999959	1.779184175790851e-14
-0.478843757148376	-0.483148174525002	-0.91793199761733	0.296572622521863	GJB2_cell	AC008753.3	0.9280349194379816	0.0324356821497715
-0.650376082082362	-0.656646355285431	-0.979785301712365	0.12603772791739	GJB2_cell	AC008982.2	0.5177446642702633	0.2858843681272613
-0.451945792461706	-0.454143636731559	-0.127240601775485	0.190658820471317	GJB2_cell	AC009237.11	0.6950696674867637	0.1579716634836775
-0.727899268089183	-0.728287466630264	3.02203915728051	2.89837894817596e-05	GJB2_cell	AC009237.8	0.0004058760146966	3.391606612621344
-0.581201365076365	-0.581900409856315	1.83970828030065	0.0102194558314526	GJB2_cell	AC009403.2	0.0696296335963463	1.1572058901540707
0.114688809241574	0.114977598748811	0.714547913024413	0.714796979496878	GJB2_cell	AC009506.1	0.999999999999959	1.779184175790851e-14
-1.10601043954491	-1.1184700643245	-1.09371187573681	0.010361226486865	GJB2_cell	AC010148.1	0.0704813715465432	1.1519256532722322
-0.488184711328168	-0.488461785932756	2.89421353896975	0.0246934695803405	GJB2_cell	AC010468.1	0.1457074107373221	0.8365183592768266
0.0522810874631812	0.0525395561307634	-0.0025117192081705	0.873963389686391	GJB2_cell	AC010522.1	0.999999999999959	1.779184175790851e-14
0.279734094106999	0.281531655105877	-0.492830189683706	0.387724682790119	GJB2_cell	AC010536.1	0.999999999999959	1.779184175790851e-14
0.0151409500879588	0.0152407186467238	0.0445351687031615	0.962280671942435	GJB2_cell	AC010642.1	0.999999999999959	1.779184175790851e-14
0.176618802836527	0.177449741132327	-0.103244908535328	0.586518292444349	GJB2_cell	AC010894.3	0.999999999999959	1.779184175790851e-14
-0.459467231778444	-0.463074171629972	-0.722819288847911	0.229113577534297	GJB2_cell	AC011933.2	0.786130538692372	0.104505332425507
-0.711231910837066	-0.712301496360164	1.56672849389822	0.0030100298035851	GJB2_cell	AC012066.1	0.0243989975288162	1.6126280169664804
0.530051751046975	0.53624033467454	-1.21788189264223	0.190312919434398	GJB2_cell	AC012354.6	0.6946421559355527	0.1582388640793239
0.263754692630897	0.265598677406625	-0.572015209451427	0.455582507056294	GJB2_cell	AC016582.2	0.999999999999959	1.779184175790851e-14
0.0567767764232725	0.0574955572325827	-1.35413134527588	0.898021483600786	GJB2_cell	AC016586.1	0.999999999999959	1.779184175790851e-14
0.453169393465162	0.455385456005553	-0.111678487723215	0.158263616140062	GJB2_cell	AC016716.1	0.6116423282589456	0.2135024671884529
-0.139608983079197	-0.140782075176945	-0.790820524023944	0.718503332578204	GJB2_cell	AC016722.2	0.999999999999959	1.779184175790851e-14
-0.496288396381316	-0.496716921319146	2.31883916998567	0.0205787425142708	GJB2_cell	AC016747.3	0.1254171850285136	0.9016429511312544
-0.904725424907386	-0.906569569196596	1.15420371130534	0.0001492176896949	GJB2_cell	AC016773.1	0.0017516207192325	2.756559926350906
-0.313789682744374	-0.314160040547815	1.87468874841214	0.269335573443137	GJB2_cell	AC017048.3	0.8734661022670708	0.0587539445837595
0.34236117348845	0.345080637537446	-0.762624180119773	0.320425776425003	GJB2_cell	AC017074.2	0.9732203876855334	0.0117888017484296
0.564941991660603	0.568974760594026	-0.622371458750872	0.151472113620966	GJB2_cell	AC018470.1	0.592731675784934	0.2271418632940997
0.0296040403103944	0.0298538627237549	-0.633073875311034	0.934873900463153	GJB2_cell	AC018638.1	0.999999999999959	1.779184175790851e-14
0.889501651341786	0.890929099778531	1.49183432098991	0.0001034267812064	GJB2_cell	AC018730.1	0.0012593896458536	2.899839881597021
-0.244070958635808	-0.244349490417903	1.90192689371186	0.453252372074246	GJB2_cell	AC018737.1	0.999999999999959	1.779184175790851e-14
-0.0805641021988603	-0.0809803708241777	-0.138496841578378	0.80209398543873	GJB2_cell	AC018755.1	0.999999999999959	1.779184175790851e-14
-0.066356570124028	-0.0667759760707266	-0.492236700203404	0.844780666615236	GJB2_cell	AC020910.2	0.999999999999959	1.779184175790851e-14
-0.505504012001455	-0.510811109833749	-1.09474265986908	0.189503132412309	GJB2_cell	AC022182.1	0.6927189009779282	0.1594429623870832
-0.930018645141409	-0.932975516064931	0.554894719149036	0.0014622857394147	GJB2_cell	AC022182.2	0.0130543929449913	1.884243318921104
-0.215382038505082	-0.215388600747752	7.08879605091669	0.923742969650355	GJB2_cell	AC022431.1	0.999999999999959	1.779184175790851e-14
1.59993462468323	1.62116591644344	-1.16368233876773	0.0003430683695622	GJB2_cell	AC024560.2	0.0036563041914543	2.436957679684802
-0.12180139402226	-0.121834732657795	3.88829842414527	0.962112928264627	GJB2_cell	AC024560.3	0.999999999999959	1.779184175790851e-14
-0.321608080579491	-0.322137102135028	1.3945686974526	0.257366580787305	GJB2_cell	AC025171.1	0.8495198337563796	0.0708264771947021
-0.345553536592813	-0.351055971957647	-1.59716092720039	0.478508411327342	GJB2_cell	AC026202.3	0.999999999999959	1.779184175790851e-14
-0.541476591934787	-0.544926394829508	-0.448777014037876	0.0989956187252728	GJB2_cell	AC026310.1	0.4322500286770789	0.3642649692413233
-0.621779649754199	-0.623813692510106	0.477343698241615	0.0458537355254974	GJB2_cell	AC026740.1	0.2394309799705416	0.6208196569380294
-0.881472555306614	-0.889943419634476	-0.933763989290952	0.0213925424720382	GJB2_cell	AC027307.3	0.1294140071740258	0.8880187150957279
0.093577341688534	0.093952010928997	0.0734205532375367	0.767940605556114	GJB2_cell	AC027601.1	0.999999999999959	1.779184175790851e-14
0.020581692992974	0.0205953874373502	2.46866881778136	0.981887142839389	GJB2_cell	AC027612.1	0.999999999999959	1.779184175790851e-14
0.0818813112106239	0.0819589023751082	2.11211790462635	0.888460440735668	GJB2_cell	AC027763.2	0.999999999999959	1.779184175790851e-14
0.169773782969839	0.170902995321028	-0.573773307571704	0.622278043184774	GJB2_cell	AC034243.1	0.999999999999959	1.779184175790851e-14
-0.287790587503979	-0.2907048975907	-1.04536738176079	0.488997931412492	GJB2_cell	AC061992.2	0.999999999999959	1.779184175790851e-14
-0.37565092267967	-0.376504561825822	0.898258091250743	0.186670593412902	GJB2_cell	AC062029.1	0.6855530259542654	0.1639589478931459
0.304401106112985	0.30530489701222	0.551545550590819	0.293851737757663	GJB2_cell	AC068057.2	0.9228632888798752	0.0348626297244216
-0.557270927115834	-0.564672997875721	-1.39445517529585	0.249702137203806	GJB2_cell	AC068138.1	0.8335019588574997	0.0790933751761039
-0.0325121531604187	-0.032871689121838	-1.1642507078785	0.934365772169921	GJB2_cell	AC068831.6	0.999999999999959	1.779184175790851e-14
2.12743183983281	2.13395324584621	0.969372351885619	8.78288510833736e-10	GJB2_cell	AC069213.1	4.070199335437575e-08	7.390384320956429
-0.281479963605038	-0.283872558282541	-0.845834110229671	0.436754899183663	GJB2_cell	AC069277.2	0.999999999999959	1.779184175790851e-14
-1.70046899061875	-1.71175244334245	-0.238098674807793	9.21942278371188e-06	GJB2_cell	AC069547.1	0.000146249354581	3.8349060418441048
-0.83707694726397	-0.84010855397022	0.341995743457629	0.002133629465129	GJB2_cell	AC072062.1	0.0181339816230449	1.7415068287193682
1.01387972143851	1.01851938023262	0.0665690930879454	0.0005914877966114	GJB2_cell	AC073254.1	0.0059103799600561	2.228384598771627
0.0952615386709574	0.0963389673269213	-1.21861171635367	0.814080349381061	GJB2_cell	AC073316.1	0.999999999999959	1.779184175790851e-14
0.891048988107313	0.893863948644171	0.552676781977611	0.0007748918629054	GJB2_cell	AC073316.2	0.0075075237445728	2.124503285553135
0.569976898403645	0.570841602231701	1.49716346080182	0.0192558981354747	GJB2_cell	AC073343.1	0.118882929444074	0.9248805018193568
-0.490314338978745	-0.490888885345241	1.86409000122655	0.0389320144354802	GJB2_cell	AC073869.1	0.210071008167902	0.677633880299901
-0.606616678175731	-0.608387908236734	0.600312885577587	0.0405792470765602	GJB2_cell	AC074286.1	0.2173415651845113	0.6628572096940054
-0.365823838174979	-0.365908142837847	4.1803692346816	0.0896102876548676	GJB2_cell	AC078899.1	0.4007302937441725	0.3971478252522772
1.68116795543852	1.71192495712316	-1.52657977534076	0.0014800993194971	GJB2_cell	AC079210.1	0.0131821981319443	1.8800121650852064
-0.826630967776986	-0.827798581877163	1.65350196817326	8.15656566335193e-05	GJB2_cell	AC079250.1	0.0010248026086034	2.989359777778746
-0.587258708778759	-0.589028487060263	0.546954956650472	0.0459601459154372	GJB2_cell	AC079922.2	0.2398873157214875	0.6199927151743188
0.42971636619916	0.432411082648376	-0.470394578136385	0.337531382586993	GJB2_cell	AC079949.1	0.999999999999959	1.779184175790851e-14
-1.12333919283678	-1.12482946903073	1.8133035038709	1.03644881613303e-06	GJB2_cell	AC083799.1	2.0891946222800404e-05	4.6800211007352495
-0.465098817505206	-0.465657525396896	1.81493463114272	0.0832959742942414	GJB2_cell	AC083843.1	0.3798636929397065	0.4203722139721544
0.429468368622533	0.429702026024378	2.96033314982636	0.0379684423579316	GJB2_cell	AC084018.1	0.2061769777356402	0.6857598308108813
0.0098842831109023	0.0099765515298174	-1.18218855184962	0.982847685535894	GJB2_cell	AC084125.4	0.999999999999959	1.779184175790851e-14
0.628354294757975	0.632569924695286	-0.527294909439101	0.0702573542639003	GJB2_cell	AC084368.1	0.3331783344460691	0.4773232471705305
-0.564714624711045	-0.572021268768015	-1.33441068461335	0.191077648013393	GJB2_cell	AC087163.2	0.6961844731962754	0.1572756668896714
-0.810338005669033	-0.81162867854402	1.47971513379114	0.0006825820451015	GJB2_cell	AC087393.1	0.0067038017360077	2.1736788383859915
-0.687939728262415	-0.694304577666465	-0.918811592795669	0.0579350890687986	GJB2_cell	AC090616.2	0.2867971068006644	0.5424252341299147
-0.577789905377561	-0.579717019848035	0.415167421849219	0.0324630503357726	GJB2_cell	AC090945.1	0.1820008454024755	0.7399265946919726
-0.788299850602426	-0.797741510872621	-1.2186868565416	0.0440758647900265	GJB2_cell	AC092155.1	0.2321851619507685	0.6341655377792157
-0.400416867279963	-0.405863271868332	-1.4164874589732	0.344140704611032	GJB2_cell	AC092159.2	0.999999999999959	1.779184175790851e-14
0.102116254829805	0.103199436619069	-1.21903115507986	0.847390849199798	GJB2_cell	AC092171.2	0.999999999999959	1.779184175790851e-14
-0.254572209892331	-0.254606004423142	4.97289698405159	0.672862716525999	GJB2_cell	AC092171.4	0.999999999999959	1.779184175790851e-14
-0.284747894330754	-0.286567599175609	-0.481215760125754	0.387019693192859	GJB2_cell	AC092651.1	0.999999999999959	1.779184175790851e-14
0.0080558250400275	0.0081495618632202	-1.21830180540828	0.983215801894289	GJB2_cell	AC092811.1	0.999999999999959	1.779184175790851e-14
-0.375101297282127	-0.375170846418455	4.50907431527647	0.068067996601989	GJB2_cell	AC093323.3	0.3254138317047412	0.4875639913334617
-0.813464678121557	-0.816461269800148	0.333624900550531	0.0099431623726579	GJB2_cell	AC096559.1	0.0680278691888461	1.1673131320677868
-1.80575260943502	-1.810277270613	1.12781326372736	9.060267586638921e-09	GJB2_cell	AC096677.1	3.232178717333088e-07	6.490504633724888
0.563972368775475	0.565690671947857	0.541172615039468	0.0369381073809786	GJB2_cell	AC097533.1	0.2016759270025175	0.6953459381477215
0.926519318250045	0.93870436504592	-1.31368859566336	0.0581783223250646	GJB2_cell	AC097658.1	0.2877076325612729	0.5410486166106314
-0.38237999868464	-0.382477248604882	4.05852145202311	0.0761680361425965	GJB2_cell	AC098614.2	0.354696252450061	0.4501434000503493
0.217846260482678	0.217969429895161	2.87912571461905	0.636302583605435	GJB2_cell	AC099522.2	0.999999999999959	1.779184175790851e-14
-0.436450577551044	-0.437895990645875	0.391925239707412	0.142860821670849	GJB2_cell	AC099850.1	0.5684869239384093	0.2452795202932289
-0.590810947348659	-0.59162223366292	1.64951026493787	0.0068302509306764	GJB2_cell	AC104297.1	0.0493072664186359	1.3070890739687628
2.98840105612799	3.06535925312609	-1.41602750410293	5.58307264596435e-06	GJB2_cell	AC104653.1	9.422947763614222e-05	4.025813216399288
-0.303084744622005	-0.306167387731396	-1.07759579580972	0.419578387991754	GJB2_cell	AC108448.3	0.999999999999959	1.779184175790851e-14
-0.0348667359214605	-0.0351100010250046	-0.932897566797468	0.932548134646882	GJB2_cell	AC108463.1	0.999999999999959	1.779184175790851e-14
-0.24338225437775	-0.244435021942543	0.0272215157137608	0.46161544345435	GJB2_cell	AC108463.2	0.999999999999959	1.779184175790851e-14
-0.146909334889686	-0.146951555205317	3.8458378820448	0.928849679968066	GJB2_cell	AC108479.2	0.999999999999959	1.779184175790851e-14
-0.536707281508144	-0.536874102977711	3.76877123991847	0.0013958893412403	GJB2_cell	AC108488.3	0.0125415288505282	1.9016495184593407
0.63585238876993	0.642503362572343	-1.07717151933647	0.144150936748691	GJB2_cell	AC108676.1	0.5723113483508196	0.2423676423892249
-1.47645876042735	-1.48552383893988	-0.209556323645243	6.78102776010208e-05	GJB2_cell	AC114776.1	0.0008659505626344	3.0625069012712425
0.234295782325241	0.235927588216628	-0.560192421839735	0.497248514440834	GJB2_cell	AC115618.1	0.999999999999959	1.779184175790851e-14
-0.874035422579999	-0.875033817277797	1.96382685851192	2.40674682861113e-05	GJB2_cell	AC117395.1	0.0003442919845183	3.463073088012582
0.14306992519796	0.144069073210494	-0.608735994622376	0.675608315067581	GJB2_cell	AC122129.1	0.999999999999959	1.779184175790851e-14
0.798997006064244	0.808974778021442	-1.27523585266108	0.0523478692131106	GJB2_cell	AC123768.4	0.265667929977311	0.5756608681508878
-0.0481740675003586	-0.0482981600021275	0.772296953344331	0.885151733208009	GJB2_cell	AC127496.1	0.999999999999959	1.779184175790851e-14
-0.843224883551731	-0.850870254270514	-0.87409509657004	0.0333111945355091	GJB2_cell	AC132872.2	0.1858801788678784	0.7307669182821771
-0.469529239706958	-0.472448509738344	-0.437480437646019	0.143306800414401	GJB2_cell	AC133785.1	0.5696865319385541	0.2443640476556724
0.853152849451096	0.855292416653936	0.853593496673607	0.0012829733382128	GJB2_cell	AC135178.1	0.0116447970050018	1.9338680777927584
-0.841422690929592	-0.84648587579228	-0.334286613970449	0.0092940857768033	GJB2_cell	AC137932.1	0.0641985081715625	1.1924750638374717
0.229983712398509	0.230320328168546	1.57458073029305	0.467203734835176	GJB2_cell	AC138035.2	0.999999999999959	1.779184175790851e-14
-0.216811273736481	-0.217178570645869	1.35296333783876	0.507844132857402	GJB2_cell	AC138123.2	0.999999999999959	1.779184175790851e-14
-0.423672858635926	-0.428107870153944	-1.09480144040972	0.269442707828882	GJB2_cell	AC139099.3	0.873681340545405	0.0586469395368388
-0.317814133415247	-0.321264705230187	-1.14613706544668	0.452287668435231	GJB2_cell	AC139100.2	0.999999999999959	1.779184175790851e-14
-0.438841443664703	-0.439886516658657	0.854713143007449	0.101445657155914	GJB2_cell	AC140481.1	0.4401747721613792	0.3563748518895953
-0.257446617862361	-0.257652940692026	2.40336247291754	0.42823650238106	GJB2_cell	AC141586.5	0.999999999999959	1.779184175790851e-14
0.933304447139931	0.944054602247015	-1.1457224583497	0.0234211258291477	GJB2_cell	AC144521.1	0.1394653746503024	0.8555336021743303
-0.837876850773191	-0.839419141650842	1.30017312290885	0.0029220430576855	GJB2_cell	AC144530.1	0.0237897379287904	1.6236103421874948
-0.314819589107903	-0.314990345042434	2.9557301565991	0.271470407030024	GJB2_cell	AC144652.1	0.8777282175187482	0.0566399395655936
1.9685782675509	1.97864577143192	0.204601219070946	1.21760106158772e-07	GJB2_cell	AC144831.1	3.1577522268281528e-06	5.500621949927111
-0.883648076295149	-0.885509980307785	1.11281833479119	0.000223014502355	GJB2_cell	AC156455.1	0.0025046244110638	2.601257390927326
1.07111886841902	1.07316405373239	1.28530288040095	9.51941565464011e-06	GJB2_cell	AC159540.1	0.0001504406374766	3.822634834967657
0.269303277297552	0.269314805756773	6.59586917004141	0.593425702735212	GJB2_cell	ACAA1	0.999999999999959	1.779184175790851e-14
-0.224699765311438	-0.224710766510257	6.41014411144961	0.908806210597687	GJB2_cell	ACAA2	0.999999999999959	1.779184175790851e-14
-0.168754221679479	-0.168756492429592	8.26467198235752	0.996172056412574	GJB2_cell	ACACA	0.999999999999959	1.779184175790851e-14
0.447502822862634	0.447566225646945	4.88672334835596	0.0031796290205676	GJB2_cell	ACACB	0.0255700065772331	1.592269160262452
-0.107563018972087	-0.107577996075447	4.88846827192007	0.990470919675937	GJB2_cell	ACAD10	0.999999999999959	1.779184175790851e-14
-0.0235888073822754	-0.0236548802804338	0.629938498269776	0.941380987160431	GJB2_cell	ACAD11	0.999999999999959	1.779184175790851e-14
0.299154328152308	0.29922684775667	4.11650834493568	0.368419766006016	GJB2_cell	ACAD8	0.999999999999959	1.779184175790851e-14
-0.310564535725775	-0.3106250685979	4.42378002188061	0.303243143576623	GJB2_cell	ACAD9	0.9407383577622728	0.0265311476462999
0.150081323039446	0.150087101160341	6.74880365086442	0.98680536788402	GJB2_cell	ACADM	0.999999999999959	1.779184175790851e-14
-0.0721261760102077	-0.0721508257492061	3.58509131649478	0.983636610358429	GJB2_cell	ACADS	0.999999999999959	1.779184175790851e-14
0.346421777414586	0.346455929965312	5.4053032573751	0.138538764031488	GJB2_cell	ACADSB	0.5559532305779735	0.254961741792479
0.141687998287952	0.141691891560821	7.23332860021646	0.997857772680126	GJB2_cell	ACADVL	0.999999999999959	1.779184175790851e-14
-0.0946638024450095	-0.0947368376088307	2.46160554282213	0.898041808110271	GJB2_cell	ACAP1	0.999999999999959	1.779184175790851e-14
-0.0989370809128911	-0.0989430451178544	6.10281647014565	0.994283557120935	GJB2_cell	ACAP2	0.999999999999959	1.779184175790851e-14
0.355831030177079	0.355847448453966	6.49303913265852	0.0887360530481115	GJB2_cell	ACAP3	0.3980343032394913	0.4000794981131217
0.0906752406201279	0.0906797454690738	6.38681189927648	0.999517109276058	GJB2_cell	ACAT1	0.999999999999959	1.779184175790851e-14
-0.468740771652641	-0.468752684288908	7.36949247610317	7.70740763557552e-05	GJB2_cell	ACAT2	0.0009732164452272	3.01179056105327
0.395398371722471	0.395413266193127	6.80008309902549	0.0123711920735264	GJB2_cell	ACBD3	0.0817813464481141	1.0873457434983322
0.413631024338569	0.413893536615285	2.72931952589816	0.0647565414168251	GJB2_cell	ACBD4	0.3126875348523957	0.5048894313657123
-0.363143178637147	-0.363168591487816	5.90100283670968	0.0655103714428827	GJB2_cell	ACBD5	0.3155785647021689	0.5008925033958177
0.0911040529860645	0.091113128554365	5.35834232884645	0.993942975225694	GJB2_cell	ACBD6	0.999999999999959	1.779184175790851e-14
-0.400490037379179	-0.400650520813266	3.38876095830461	0.0693223364537607	GJB2_cell	ACBD7	0.3301376908581107	0.4813048907037281
-0.245750038035342	-0.246415133202557	0.69072468836258	0.413109643857075	GJB2_cell	ACCS	0.999999999999959	1.779184175790851e-14
-0.322468803580421	-0.32249932424558	5.46154158706606	0.246523161572412	GJB2_cell	ACD	0.8260483900916523	0.0829945108706302
0.444806452974807	0.445967811094849	0.744892724425995	0.0996452802958278	GJB2_cell	ACE	0.4344851101844764	0.362025102242983
-0.022630046339292	-0.0227388133455122	-0.491987130756375	0.953921958297874	GJB2_cell	ACER2	0.999999999999959	1.779184175790851e-14
-0.241296881333425	-0.241320659605601	5.38267392734874	0.748056219646786	GJB2_cell	ACER3	0.999999999999959	1.779184175790851e-14
0.648801234442832	0.64949301271589	2.01825889784142	0.0013640696156873	GJB2_cell	ACHE	0.0122889014141736	1.9104869398220616
-0.444215192533834	-0.444225898742333	7.4451582927495	0.0002819345843791	GJB2_cell	ACIN1	0.0030780990316701	2.5117174117248067
1.31973092293766	1.32125028588425	2.06343450726044	1.92433653126325e-08	GJB2_cell	ACKR4	6.205099882404688e-07	6.207251223346868
-0.403824217770682	-0.403827551117547	8.98656782836304	0.0046390198419001	GJB2_cell	ACLY	0.0353628546613878	1.4514526838838733
0.0847546815139866	0.0847608470024358	5.84636484799034	0.998857728397032	GJB2_cell	ACO1	0.999999999999959	1.779184175790851e-14
0.414143418841026	0.414160237318978	6.68887619157676	0.0067667368972595	GJB2_cell	ACO2	0.0489159460841204	1.3105495423603897
-0.811239674612624	-0.812049291512713	2.14224038061656	0.0001559877346249	GJB2_cell	ACOT1	0.0018199146130709	2.739948987807245
-0.0654962883652785	-0.0655721660973139	1.75482851877983	0.883243231042239	GJB2_cell	ACOT12	0.999999999999959	1.779184175790851e-14
0.343137902802301	0.343192863382776	4.71175901119398	0.151465815306715	GJB2_cell	ACOT13	0.592731675784934	0.2271418632940997
-0.746263174751276	-0.746398782974366	4.57722877580166	8.03179068455224e-08	GJB2_cell	ACOT2	2.176970786661276e-06	5.662147398830716
-0.0107984380194067	-0.01079869643144	7.50127934860024	0.99998742723403	GJB2_cell	ACOT7	0.999999999999959	1.779184175790851e-14
0.0025261763450563	0.002526483654079	4.48875697625998	0.999897886958777	GJB2_cell	ACOT8	0.999999999999959	1.779184175790851e-14
-0.187943351453287	-0.187958038147995	5.73366001161129	0.966441005240667	GJB2_cell	ACOT9	0.999999999999959	1.779184175790851e-14
-0.283045980649937	-0.283061052727251	6.29112531852217	0.566761724839476	GJB2_cell	ACOX1	0.999999999999959	1.779184175790851e-14
-2.21119917495806	-2.21605334914685	1.47674440318694	3.7760950318164495e-11	GJB2_cell	ACOX2	2.5256189379292373e-09	8.597632174619429
-0.445496527426647	-0.445594367964453	4.26835479429787	0.0077969534345207	GJB2_cell	ACOX3	0.0552363750446017	1.2577748302705078
-2.3842719806464	-2.38455535425997	5.72259182674077	8.196657524438251e-20	GJB2_cell	ACP1	2.0679183335254776e-16	15.684466616448294
-0.896126280986676	-0.896263483020537	4.85081007401476	7.674060060370181e-10	GJB2_cell	ACP2	3.6013267569022925e-08	7.443537472274497
-0.29470871399379	-0.294762449295284	4.5160502437819	0.409533661739199	GJB2_cell	ACP6	0.999999999999959	1.779184175790851e-14
-0.0916376806827868	-0.0920130637060843	0.0663291617619866	0.771010253289648	GJB2_cell	ACRV1	0.999999999999959	1.779184175790851e-14
0.494250815875591	0.497723611747529	-0.59721128755315	0.145238531766353	GJB2_cell	ACSBG1	0.5753350505946123	0.2400791670554466
0.439298808032629	0.439414659693508	3.99033228355547	0.0199575159169642	GJB2_cell	ACSF2	0.1224117907142629	0.9121767488936944
0.15826868491566	0.15830473680919	4.17170366931572	0.889166448871929	GJB2_cell	ACSF3	0.999999999999959	1.779184175790851e-14
-0.0029744381026902	-0.0029745343307214	6.6071509828158	0.999997671470814	GJB2_cell	ACSL1	0.999999999999959	1.779184175790851e-14
-0.147924073846255	-0.14792739573667	7.52338904863006	0.995851924015019	GJB2_cell	ACSL3	0.999999999999959	1.779184175790851e-14
0.412625875109532	0.412632113001376	8.11827471453909	0.0105352384666026	GJB2_cell	ACSL4	0.0714954336739357	1.1457216951715203
-0.52193548004414	-0.522063518383101	4.108258354515	0.0005556562093465	GJB2_cell	ACSL5	0.0055948832113509	2.2522089745860687
2.09749311953708	2.12042365237645	-0.748023761711626	1.76637625231172e-05	GJB2_cell	ACSL6	0.0002607885837682	3.583711424117124
0.372717804862503	0.372742553331245	5.97377933159222	0.0451050510892906	GJB2_cell	ACSS1	0.2364023418899565	0.6263482254860124
-0.271200850799939	-0.271225557272426	5.50094932949213	0.592277779248642	GJB2_cell	ACSS2	0.999999999999959	1.779184175790851e-14
-0.302526137410573	-0.302545718946051	6.01350703927254	0.391485319234434	GJB2_cell	ACSS3	0.999999999999959	1.779184175790851e-14
0.176587655416096	0.178537163769119	-1.18194506536882	0.644996557447629	GJB2_cell	ACTA1	0.999999999999959	1.779184175790851e-14
0.114542988197696	0.114647491297089	2.25117654250423	0.849924606116654	GJB2_cell	ACTA2	0.999999999999959	1.779184175790851e-14
-0.0664027808864824	-0.0664028321599273	12.3865752536385	0.999170543001914	GJB2_cell	ACTB	0.999999999999959	1.779184175790851e-14
-0.564712007561749	-0.566354310496298	0.619365270877978	0.064115645180781	GJB2_cell	ACTBP11	0.3103770030579645	0.5081104646529608
-0.363905850290812	-0.364083933891882	3.09739886477143	0.137853518776534	GJB2_cell	ACTBP2	0.553822397182165	0.2566294848924719
-0.571826181575061	-0.57279417667522	1.3605483423345	0.0173970325799449	GJB2_cell	ACTBP7	0.1092118319518323	0.9617303078489836
-0.230278456669271	-0.231457155813442	-0.199558506853155	0.465154253462497	GJB2_cell	ACTBP9	0.999999999999959	1.779184175790851e-14
-0.0223085468965814	-0.0223085735368964	11.7576487885366	0.999982766979644	GJB2_cell	ACTG1	0.999999999999959	1.779184175790851e-14
0.697818890907011	0.703444602606229	-0.735121949897263	0.090371335096535	GJB2_cell	ACTG1P1	0.4034756740432261	0.3941826442065045
-0.425981113549511	-0.428327427549258	-0.265493113095156	0.196675491533997	GJB2_cell	ACTG1P11	0.7100988380578315	0.1486811979912843
-0.957957906525415	-0.96695317799308	-0.88918835423628	0.0123005899344601	GJB2_cell	ACTG1P12	0.0813828604160566	1.0894670497852923
-0.328746338237689	-0.332408513434935	-1.18160234765616	0.439245247128287	GJB2_cell	ACTG1P3	0.999999999999959	1.779184175790851e-14
-0.390369172154797	-0.39126555006821	0.909509772034025	0.156589176720131	GJB2_cell	ACTG1P9	0.6067354913721736	0.2170005999854652
0.389485138815264	0.39113370916226	0.0578497474439562	0.193211399174067	GJB2_cell	ACTG2	0.7014060877579574	0.1540304690387557
0.31989118080896	0.321484428981633	-0.163563283194988	0.367368498254408	GJB2_cell	ACTL10	0.999999999999959	1.779184175790851e-14
-0.0733601714572731	-0.0733625876847548	6.96720519470495	0.999868116824566	GJB2_cell	ACTL6A	0.999999999999959	1.779184175790851e-14
-0.776029600086608	-0.776038070613162	8.63382717427535	1.24291237403932e-10	GJB2_cell	ACTN1	7.133118221602182e-09	8.146720578087265
-0.0639989145347786	-0.0639993038372902	9.41395133212109	0.999494429654999	GJB2_cell	ACTN4	0.999999999999959	1.779184175790851e-14
-0.0614195347486455	-0.0616551362811052	0.0821176565025454	0.846978693440009	GJB2_cell	ACTN4P1	0.999999999999959	1.779184175790851e-14
0.351168917311834	0.351190743825882	6.07182257241867	0.106894609799181	GJB2_cell	ACTR10	0.457584961942035	0.3395282566208625
-0.453360306468281	-0.453370519531342	7.54378640841169	0.0003591627694619	GJB2_cell	ACTR1A	0.0038091666715152	2.419170024205497
-0.122366073199111	-0.122378880333961	5.31464577575408	0.979146732274005	GJB2_cell	ACTR1B	0.999999999999959	1.779184175790851e-14
-0.391073335492931	-0.391077241328579	8.70909931448216	0.0189158322648463	GJB2_cell	ACTR2	0.1171273682120936	0.9313416149639604
0.110166875055759	0.110168057222711	8.59424575650999	0.999471952150623	GJB2_cell	ACTR3	0.999999999999959	1.779184175790851e-14
-0.328434652282824	-0.328507843547878	4.2404989706622	0.224618591437479	GJB2_cell	ACTR3B	0.7761280883403915	0.110066599013866
-1.55122793188859	-1.55668161950239	0.566652391202462	3.81153058676755e-06	GJB2_cell	ACTR3C	6.700135372592055e-05	4.173916422526666
0.352041683041795	0.352169216632323	3.51203406983001	0.16290296312554	GJB2_cell	ACTR5	0.6233462167235369	0.2052706720428657
0.0088875369298148	0.0088893742730739	4.78731826289842	0.998501835895904	GJB2_cell	ACTR6	0.999999999999959	1.779184175790851e-14
-0.250282547211556	-0.250304375202893	5.56680522154027	0.691152913500344	GJB2_cell	ACTR8	0.999999999999959	1.779184175790851e-14
0.0162584404264295	0.0162820096791166	1.4233725902713	0.969006060115979	GJB2_cell	ACTRT3	0.999999999999959	1.779184175790851e-14
0.449216494554631	0.449280996975127	4.87072285684821	0.0050648271189121	GJB2_cell	ACVR1	0.0381613637610827	1.4183761134404318
0.382276005256741	0.382345315317344	4.53651433515003	0.0529389146919488	GJB2_cell	ACVR1B	0.2678241138566291	0.5721503233531184
1.89190933291395	1.90387704371135	-0.110688432620522	1.28764655592699e-06	GJB2_cell	ACVR1C	2.522187688677861e-05	4.598222598522584
1.24836605107702	1.24849279671217	5.52673825595682	2.26033450702224e-14	GJB2_cell	ACVR2A	4.61958401772334e-12	11.335397129842365
1.51111717199852	1.51144839551562	4.50216658844292	1.02478641085947e-13	GJB2_cell	ACVR2B	1.6322052652961742e-11	10.787225225496517
0.121973968080352	0.122548427807503	-0.0188679925117599	0.700070526425737	GJB2_cell	ACVR2B-AS1	0.999999999999959	1.779184175790851e-14
0.583942620309427	0.585751720326113	0.507557038199171	0.0670876257922085	GJB2_cell	ACY1	0.3217512534382309	0.4924797525502369
-0.421995566003723	-0.422134071301655	3.68238032492365	0.0298788774698356	GJB2_cell	ACYP1	0.1701291468608351	0.7692212758263532
0.631703021586539	0.632023980969978	3.06988907797267	0.0001745774478639	GJB2_cell	ACYP2	0.0020100308126454	2.696797285037554
-0.438952648380571	-0.439153466799339	3.21109898167122	0.0281870197928628	GJB2_cell	ADA	0.1624907880792836	0.7891712549911749
-0.970147807695697	-0.970412113533438	4.03002051129448	7.45249865636773e-10	GJB2_cell	ADAL	3.502563302939088e-08	7.455614006829141
-0.942754934666779	-0.942780140238471	7.3716479209519	4.52611136939327e-12	GJB2_cell	ADAM10	3.953890530337567e-10	9.402975358979974
1.12331772796212	1.1260046769915	0.976270408989425	1.24694507368256e-05	GJB2_cell	ADAM11	0.0001916357692185	3.717523425714674
0.662341649821883	0.662352225242788	8.06615811743724	7.94325799828722e-10	GJB2_cell	ADAM12	3.7083432158991235e-08	7.430820077690135
-0.303431961325224	-0.303442197932502	6.94720134477357	0.376916589731781	GJB2_cell	ADAM15	0.999999999999959	1.779184175790851e-14
0.435635086528409	0.435660871479742	6.15333637820032	0.0017661017027193	GJB2_cell	ADAM17	0.0153707143085292	1.813305949478508
0.913015528836118	0.913030958873047	8.02843886656942	3.27374706652502e-13	GJB2_cell	ADAM19	4.2927603945918105e-11	10.36726335149509
-0.381487823943358	-0.381972665551318	1.73751801407458	0.134649776164298	GJB2_cell	ADAM1A	0.5441900988231836	0.2642493641835554
0.558692437438678	0.559437340814097	1.69853331704227	0.0137828941741505	GJB2_cell	ADAM22	0.0895232172281756	1.0480643188016776
2.49998374545072	2.52458786236038	-0.447519882359179	4.06236788733451e-07	GJB2_cell	ADAM23	9.15731477448042e-06	5.038231857073422
3.00239649319355	3.04491888214597	-0.683450510550111	1.16466573951779e-06	GJB2_cell	ADAM28	2.304919909722813e-05	4.637344160673352
0.174252809860067	0.174651808085991	0.909330889465879	0.573029208833028	GJB2_cell	ADAM32	0.999999999999959	1.779184175790851e-14
-0.415949855700331	-0.416627923593499	1.40543667858178	0.101686780597071	GJB2_cell	ADAM8	0.4409176836118838	0.3556424828451385
0.343528864155292	0.343530869524085	9.4811406642488	0.129593507351985	GJB2_cell	ADAM9	0.5285986998450751	0.2768739094048455
-0.269671156266202	-0.27185850059576	-0.789897295304532	0.441685231728044	GJB2_cell	ADAMTS1	0.999999999999959	1.779184175790851e-14
-0.148130260138027	-0.149416026591397	-0.846380706582366	0.697165056659643	GJB2_cell	ADAMTS10	0.999999999999959	1.779184175790851e-14
0.743086516690241	0.743334023440463	3.71257851199586	2.83471518993188e-06	GJB2_cell	ADAMTS12	5.131778313989195e-05	4.289732112836996
1.16930391694277	1.17316361300155	0.546859643611542	0.0004057698667244	GJB2_cell	ADAMTS13	0.0042491643755672	2.371696468246564
-1.58825977958715	-1.58913470645944	3.19390847417655	1.0923597399019599e-11	GJB2_cell	ADAMTS14	8.548053785992113e-10	9.068132753835286
0.587480378128055	0.587498428034295	7.10906185804928	6.96548753023963e-07	GJB2_cell	ADAMTS15	1.4802130374234298e-05	4.829675774929945
0.20010114999039	0.200120052949052	5.4509192205072	0.932727211045465	GJB2_cell	ADAMTS16	0.999999999999959	1.779184175790851e-14
-0.374939857502794	-0.37498490843957	5.12946663404767	0.0754865032905872	GJB2_cell	ADAMTS3	0.3523858141916894	0.4529815830700786
-0.482194613405063	-0.482382716536061	3.45190245159342	0.0074303210199319	GJB2_cell	ADAMTS4	0.0530621838053832	1.2752148803410446
-0.860507878974525	-0.862064280364222	1.32100592728494	0.0001335554560825	GJB2_cell	ADAMTS6	0.0015816015257295	2.800902924741682
0.146327569288045	0.146733550914513	0.640468098196011	0.644582705704285	GJB2_cell	ADAMTS7	0.999999999999959	1.779184175790851e-14
0.621827846683824	0.628123814791542	-1.04386493844246	0.209780446996575	GJB2_cell	ADAMTS8	0.7417879886173672	0.1297202032525301
-0.82768079202564	-0.827701680205555	7.43302141715106	3.44965904157318e-12	GJB2_cell	ADAMTS9	3.153288334349328e-10	9.501236315870688
0.446508981307018	0.449937562551186	-0.709181728534008	0.187623629206338	GJB2_cell	ADAMTS9-AS2	0.688254729897064	0.1622507953198316
0.0179198885881675	0.0179935430460117	0.323281231941961	0.954767989070373	GJB2_cell	ADAMTSL1	0.999999999999959	1.779184175790851e-14
0.0242770008711759	0.0243313204406484	0.971581277335529	0.943200418006255	GJB2_cell	ADAMTSL4	0.999999999999959	1.779184175790851e-14
-0.20696018023802	-0.207296024562369	1.34393963592116	0.51585937595878	GJB2_cell	ADAMTSL5	0.999999999999959	1.779184175790851e-14
0.661326503848488	0.662770880306799	1.03266730280807	0.0246856821185673	GJB2_cell	ADAP1	0.1456782520289632	0.8366052782148534
0.958713675370572	0.959344906306062	2.77695232546962	2.4839536590198e-07	GJB2_cell	ADAP2	5.908379262546399e-06	5.228531634831905
0.158471157385065	0.158472896365162	8.56075277477878	0.997352903007795	GJB2_cell	ADAR	0.999999999999959	1.779184175790851e-14
-0.0985539392504823	-0.0985591350757727	6.28578405878802	0.999239251869127	GJB2_cell	ADARB1	0.999999999999959	1.779184175790851e-14
-1.01966110750968	-1.01978470320633	5.210042425754	2.1408845470648e-12	GJB2_cell	ADAT1	2.1197781813574734e-10	9.673709582303609
-0.508910305149089	-0.509541359403941	1.80088107203293	0.0228043410662259	GJB2_cell	ADAT2	0.1365402885636035	0.8647391836474565
0.0403909809369921	0.0404138714345067	2.85589254626354	0.944896297880616	GJB2_cell	ADAT3	0.999999999999959	1.779184175790851e-14
-0.0372484897223354	-0.0372731368805201	2.54390584148777	0.964507211313785	GJB2_cell	ADCK1	0.999999999999959	1.779184175790851e-14
-0.303931573577552	-0.303954855205472	5.76835572642081	0.353819835928509	GJB2_cell	ADCK2	0.999999999999959	1.779184175790851e-14
0.247031631374303	0.247175024964089	2.85071436965715	0.527711720776969	GJB2_cell	ADCK5	0.999999999999959	1.779184175790851e-14
0.910069085779931	0.910270500530946	4.32683877591724	8.823710927989331e-09	GJB2_cell	ADCY1	3.1656945145059337e-07	6.499530996316823
0.571909949618936	0.57672258463195	-0.802899778584944	0.107177162707282	GJB2_cell	ADCY10	0.4583278870617459	0.3388237172073822
0.35777373102216	0.358958555080822	0.415563678168315	0.212760215507356	GJB2_cell	ADCY10P1	0.7493528034297526	0.1253136635981037
-0.0447341603724047	-0.0447399900417813	5.01641356720223	0.9991880295641	GJB2_cell	ADCY3	0.999999999999959	1.779184175790851e-14
1.75230214819498	1.78372742573886	-1.48146368166961	0.00078188589733	GJB2_cell	ADCY5	0.0075659876214172	2.1211343735844554
-0.45196829601106	-0.452030587298495	4.94030046539141	0.004698733959661	GJB2_cell	ADCY6	0.0357446084071569	1.4467894563973431
0.196403765745898	0.196511809792892	2.94003628669675	0.68108567402652	GJB2_cell	ADCY7	0.999999999999959	1.779184175790851e-14
-0.394708110456395	-0.396164852796677	0.27053917674159	0.228834257644462	GJB2_cell	ADCY8	0.785514003382579	0.1048460683737553
0.127376677428525	0.12738206825704	6.6088318089356	0.996620052577089	GJB2_cell	ADCY9	0.999999999999959	1.779184175790851e-14
-0.129744917011337	-0.129746586263559	8.33047633198682	0.999398479510292	GJB2_cell	ADD1	0.999999999999959	1.779184175790851e-14
-0.377032897703558	-0.37710376298022	4.47287965047924	0.063290453839954	GJB2_cell	ADD2	0.3072548879767225	0.5125011993953481
0.0205059653307221	0.0205098273182283	4.48436622465738	0.998556512637658	GJB2_cell	ADD3	0.999999999999959	1.779184175790851e-14
-0.172330616720111	-0.172335135526788	7.30368095121588	0.993518517067006	GJB2_cell	ADH5	0.999999999999959	1.779184175790851e-14
0.18660107075132	0.187464182133998	-0.0610487240275003	0.546884092340595	GJB2_cell	ADH5P2	0.999999999999959	1.779184175790851e-14
-0.0543512719318419	-0.0543674716433445	3.81249357576712	0.99362980771368	GJB2_cell	ADH5P4	0.999999999999959	1.779184175790851e-14
1.09066342420392	1.09651820065748	-0.137733853230747	0.0008661844312423	GJB2_cell	ADHFE1	0.0082725597285454	2.0823600885157587
-1.04342705746435	-1.04348819915057	6.26289149677364	2.27371512917325e-13	GJB2_cell	ADI1	3.2010660854289106e-11	10.494705359832484
0.499183788538915	0.499198061766693	7.20732122994812	4.03343003715002e-05	GJB2_cell	ADIPOR1	0.0005442800584149	3.264177577273997
-0.253568084285699	-0.253574385897095	7.3826173107855	0.828333754443851	GJB2_cell	ADIPOR2	0.999999999999959	1.779184175790851e-14
-0.0345830629671346	-0.0346041739138669	2.76337257647294	0.981895222041409	GJB2_cell	ADIRF-AS1	0.999999999999959	1.779184175790851e-14
0.311453088521474	0.311473564581592	5.99003575761459	0.322968630620066	GJB2_cell	ADK	0.9774511770291934	0.0099049260818177
-0.716102715348785	-0.716286489400381	4.07508596496946	2.58637996025011e-06	GJB2_cell	ADM	4.732467561731794e-05	4.324912354185965
-0.191345010583635	-0.191472790605408	2.6144827146266	0.624901298895882	GJB2_cell	ADM2	0.999999999999959	1.779184175790851e-14
0.157331738413104	0.158315673940619	-0.481682252787047	0.630364397744833	GJB2_cell	ADM5	0.999999999999959	1.779184175790851e-14
0.0884829547070462	0.0884851041376052	7.42435717005166	0.999749298138137	GJB2_cell	ADNP	0.999999999999959	1.779184175790851e-14
-0.046000675505326	-0.0460037905821392	5.92698395791156	0.999811510997839	GJB2_cell	ADNP2	0.999999999999959	1.779184175790851e-14
0.087549622552631	0.0875535121818356	6.54343040900033	0.999601796043937	GJB2_cell	ADO	0.999999999999959	1.779184175790851e-14
-0.463669934376627	-0.46371833641323	5.33491406909722	0.0010883916232461	GJB2_cell	ADORA1	0.0100744109864071	1.996780336038566
1.22657396531041	1.23847609521322	-0.873970675228881	0.001986550410493	GJB2_cell	ADORA2A	0.0170563173823324	1.768114731267897
1.07839013791573	1.0881682066469	-0.831986455243888	0.0101948929200665	GJB2_cell	ADORA2A-AS1	0.0694772864672538	1.1581571518730571
-0.639414983442108	-0.639514577765403	4.78035110403884	1.12026821077377e-06	GJB2_cell	ADORA2B	2.2352912556128823e-05	4.6506658808254
-0.565770919002811	-0.569474590894403	-0.492257516134137	0.103451813608911	GJB2_cell	ADORA3	0.4463615260597369	0.3503132462838424
-1.88681629949676	-1.88711040321376	5.11855790726504	8.25707314536937e-18	GJB2_cell	ADPGK	5.918069516190192e-15	14.227819937735628
0.0223825195686207	0.0223941528270972	3.3115434105649	0.987201513915978	GJB2_cell	ADPRH	0.999999999999959	1.779184175790851e-14
0.432409272241339	0.432962671811687	1.73424774569621	0.0744085989438569	GJB2_cell	ADPRHL1	0.3483283003736378	0.4580112393034444
0.275328639613899	0.275569430181428	2.27163289919773	0.39307043926628	GJB2_cell	ADPRM	0.999999999999959	1.779184175790851e-14
-0.455419085161685	-0.455659477249304	3.01436107086842	0.0351069081363545	GJB2_cell	ADRA1B	0.1936898976536171	0.712893030327372
1.53073228983479	1.53085541544728	5.9505312602831	2.4769711919397106e-15	GJB2_cell	ADRA1D	7.300351729814086e-13	12.136656215134684
-2.1859626852607	-2.19829008723325	0.160494350634091	2.88347344592192e-08	GJB2_cell	ADRA2B	8.875863210404457e-07	6.051789399480171
0.928547153765065	0.939734800916781	-1.19920699324894	0.0344627522624153	GJB2_cell	ADRB1	0.1908036087337656	0.7194134155945026
0.147724726018292	0.148590951081082	-0.395181020559829	0.670018387621231	GJB2_cell	ADRB2	0.999999999999959	1.779184175790851e-14
0.214539093051254	0.214544129213139	7.45589710775928	0.87566756760392	GJB2_cell	ADRM1	0.999999999999959	1.779184175790851e-14
-0.504982694261635	-0.505024222643889	5.68135088972247	6.69217437429614e-05	GJB2_cell	ADSL	0.0008558167520997	3.0676192167148058
-0.106470985747908	-0.106476010541684	6.48206404584607	0.996007677728682	GJB2_cell	AEBP1	0.999999999999959	1.779184175790851e-14
0.149539849750816	0.14954974738773	5.96829880413106	0.978899402367486	GJB2_cell	AEBP2	0.999999999999959	1.779184175790851e-14
-0.903469383177837	-0.903578662790437	5.18910724322208	7.690597941834169e-11	GJB2_cell	AEN	4.68205978173132e-09	8.329563045421478
-0.174088839915149	-0.17439268607903	1.28063138806198	0.622369037150027	GJB2_cell	AF131215.2	0.999999999999959	1.779184175790851e-14
0.0994417235809047	0.0994462344283333	6.51628557715116	0.999297397765102	GJB2_cell	AFAP1	0.999999999999959	1.779184175790851e-14
0.805732853638267	0.812986388466897	-0.858966429438894	0.0485429408955491	GJB2_cell	AFAP1L1	0.2506804859992181	0.6008794719959454
-0.652654258164834	-0.654822407288555	0.427530878340687	0.0233229215028893	GJB2_cell	AFAP1L2	0.1389987059463511	0.8569892429327758
0.274996610532664	0.275011824406208	6.23971228313989	0.609586440903851	GJB2_cell	AFF1	0.999999999999959	1.779184175790851e-14
1.20429267961524	1.22036233182778	-1.27477279322691	0.0061997118377143	GJB2_cell	AFF2	0.045452542720948	1.342441816319067
0.260768228194531	0.260905078076324	3.0104288095502	0.4682853053659	GJB2_cell	AFF3	0.999999999999959	1.779184175790851e-14
-0.700535737738478	-0.700547409997168	8.00919694475157	4.00983634822616e-09	GJB2_cell	AFF4	1.577537434173374e-07	6.802020326370966
0.232677997539954	0.232751768210769	3.7248457476387	0.663955091202163	GJB2_cell	AFG3L1P	0.999999999999959	1.779184175790851e-14
0.164729145840083	0.16473412404575	7.10197159134337	0.995233991550654	GJB2_cell	AFG3L2	0.999999999999959	1.779184175790851e-14
-0.536955470411518	-0.537134916523587	3.66825190037433	0.0007165558831227	GJB2_cell	AFMID	0.0069982367080078	2.1550113720498745
0.215403701321208	0.215428174452758	5.1823007548893	0.86935258937925	GJB2_cell	AFTPH	0.999999999999959	1.779184175790851e-14
0.390371729196415	0.390434713216117	4.69093268029224	0.0470389671899251	GJB2_cell	AGA	0.2444460524514258	0.611816971746047
0.585705265224604	0.58574836664692	5.85308573893035	1.20173658599111e-06	GJB2_cell	AGAP1	2.3730723215914617e-05	4.624689026051737
-0.0818631235379954	-0.0821173128032691	0.517548234983226	0.795381691334276	GJB2_cell	AGAP2	0.999999999999959	1.779184175790851e-14
-1.0495644953062	-1.05665490096204	-0.457967412464727	0.008021834428243	GJB2_cell	AGAP2-AS1	0.0566084405635439	1.2471188087963123
0.281930395634824	0.28193958120518	6.98958242860501	0.518605030240482	GJB2_cell	AGAP3	0.999999999999959	1.779184175790851e-14
-0.0375188267141856	-0.0376805230408324	0.0885208655198559	0.907952477611897	GJB2_cell	AGAP4	0.999999999999959	1.779184175790851e-14
0.0935883074323361	0.093662535719501	2.49373040266322	0.860732745741498	GJB2_cell	AGAP6	0.999999999999959	1.779184175790851e-14
0.223110065925073	0.223547646840676	1.15573162397013	0.469863026221717	GJB2_cell	AGAP9	0.999999999999959	1.779184175790851e-14
0.476584502676822	0.478580304338959	0.0882221249955654	0.103283581772425	GJB2_cell	AGBL2	0.4459101971079738	0.3507525960579105
0.386985635027177	0.387400316420886	1.97048244331507	0.12608516744187	GJB2_cell	AGBL3	0.5178720813293582	0.2857775013231475
-0.780137827858991	-0.780241347896476	5.03208493877403	4.384437377346331e-09	GJB2_cell	AGBL5	1.69861937508592e-07	6.769903926498214
0.174048571540373	0.174054647681638	6.90066741496731	0.988369316744952	GJB2_cell	AGFG1	0.999999999999959	1.779184175790851e-14
-0.0668507459579097	-0.0668628335356433	4.54413766652186	0.996896941465769	GJB2_cell	AGFG2	0.999999999999959	1.779184175790851e-14
0.0588248335533264	0.0588285569802122	5.99669470214484	0.999715425432632	GJB2_cell	AGGF1	0.999999999999959	1.779184175790851e-14
-0.285528049632353	-0.285540600056242	6.56263836899732	0.553975252928877	GJB2_cell	AGK	0.999999999999959	1.779184175790851e-14
-0.0163852880696113	-0.0163867458628333	5.375048844171	0.99965317922841	GJB2_cell	AGL	0.999999999999959	1.779184175790851e-14
-0.433760197620224	-0.434270107997307	1.86382527017016	0.0652628137410624	GJB2_cell	AGMAT	0.3145782337238278	0.502271330348016
-0.02569303631633	-0.0256942744372755	6.41571646977741	0.999975366170179	GJB2_cell	AGO1	0.999999999999959	1.779184175790851e-14
0.186083776573361	0.186100347130478	5.53906079264172	0.935493255450769	GJB2_cell	AGO2	0.999999999999959	1.779184175790851e-14
0.51108424912019	0.511138288603783	5.33083322361748	0.000180764697935	GJB2_cell	AGO3	0.0020718137430776	2.683649290427539
1.29833918997128	1.29860814730715	4.50926848732641	4.33225267691527e-13	GJB2_cell	AGO4	5.464876816767999e-11	10.262419622991654
0.16393935268857	0.164046189996588	2.73543835336287	0.77322406113433	GJB2_cell	AGPAT1	0.999999999999959	1.779184175790851e-14
-0.095256898627157	-0.0952670302139434	5.28012632805901	0.969370219165936	GJB2_cell	AGPAT2	0.999999999999959	1.779184175790851e-14
0.36220325688499	0.362213900609496	7.14938616742014	0.0642791391492091	GJB2_cell	AGPAT3	0.3108582935453854	0.5074375413794727
0.400784022596022	0.400833781722194	5.08031688828688	0.0255668478346809	GJB2_cell	AGPAT4	0.14996300814926	0.8240158565305525
0.381450164024301	0.381457446109781	7.77804533079982	0.0260622592550976	GJB2_cell	AGPAT5	0.1523305361632393	0.8172130293107972
0.0652373332718688	0.0652384939441202	7.86321665929142	0.99988959097307	GJB2_cell	AGPS	0.999999999999959	1.779184175790851e-14
0.242500467386428	0.242503073663113	8.59091776842341	0.810363349966196	GJB2_cell	AGRN	0.999999999999959	1.779184175790851e-14
0.231114321621365	0.231141200898991	5.18188093081439	0.741664761679696	GJB2_cell	AGTPBP1	0.999999999999959	1.779184175790851e-14
-0.675881213887021	-0.678799303167558	0.0813832816888297	0.0326318771969102	GJB2_cell	AGTR1	0.1828011154244178	0.7380211585956683
0.265215515567234	0.265261519390559	4.594123490628	0.578113519562062	GJB2_cell	AGTRAP	0.999999999999959	1.779184175790851e-14
-0.277454493212611	-0.277469087739454	6.30076538505235	0.60741767733751	GJB2_cell	AHCTF1	0.999999999999959	1.779184175790851e-14
-0.307616164180182	-0.307638814591216	5.82532852418683	0.341708727091565	GJB2_cell	AHCTF1P1	0.999999999999959	1.779184175790851e-14
-0.194699076341161	-0.194703248601934	7.59824550417285	0.9604507773531	GJB2_cell	AHCY	0.999999999999959	1.779184175790851e-14
0.0551120347631447	0.0551131574621269	7.66537195967799	0.999954178602478	GJB2_cell	AHCYL1	0.999999999999959	1.779184175790851e-14
0.310784970369694	0.310811598589157	5.60763356102812	0.319970845375298	GJB2_cell	AHCYL2	0.9723537055895348	0.0121757263873364
0.261066993733211	0.261099072431346	5.05897124179401	0.617314301366632	GJB2_cell	AHDC1	0.999999999999959	1.779184175790851e-14
-0.0549625274818179	-0.0549692486673429	4.99669274428555	0.997573378443188	GJB2_cell	AHI1	0.999999999999959	1.779184175790851e-14
0.121253622570745	0.121254141146003	9.9190556178906	0.99835693004245	GJB2_cell	AHNAK	0.999999999999959	1.779184175790851e-14
0.426177409674597	0.426184139939753	8.05201405492165	0.0014608349497755	GJB2_cell	AHNAK2	0.0130432873658324	1.884612937368471
0.540433483898838	0.540449399040967	7.16883359996645	1.91826787995619e-06	GJB2_cell	AHR	3.628943962945315e-05	4.4402197379916535
1.09803020428447	1.09819331001162	4.940807595886	4.75968330100166e-12	GJB2_cell	AHRR	4.1407275194589886e-10	9.38292334730223
-0.297935071713061	-0.297943743644663	7.16225517145303	0.465956784868	GJB2_cell	AHSA1	0.999999999999959	1.779184175790851e-14
-0.0478184015811847	-0.0478201707297671	6.76434365021751	0.999703565729177	GJB2_cell	AIDA	0.999999999999959	1.779184175790851e-14
-0.653423994963286	-0.654139549566306	1.98502536374972	0.0015640320877782	GJB2_cell	AIF1L	0.0138334920544589	1.859068175021048
-0.271598816443777	-0.271610673682618	6.57897094488167	0.648999756472258	GJB2_cell	AIFM1	0.999999999999959	1.779184175790851e-14
0.0523072589176299	0.0523109114191639	5.79581948776345	0.998481564478884	GJB2_cell	AIFM2	0.999999999999959	1.779184175790851e-14
-0.0190952142652248	-0.0190969673274218	5.53178801827352	0.999898444989947	GJB2_cell	AIG1	0.999999999999959	1.779184175790851e-14
-0.49760359174932	-0.497638504052856	5.90546867924328	0.0001323887562693	GJB2_cell	AIMP1	0.0015704389007743	2.8039789555231778
-0.296518733969351	-0.296539167948513	5.92273463589792	0.427488362168427	GJB2_cell	AIMP2	0.999999999999959	1.779184175790851e-14
0.22711146960996	0.227142566908837	4.92097706857472	0.794379159408248	GJB2_cell	AIP	0.999999999999959	1.779184175790851e-14
0.848996942324558	0.860475829520246	-1.35355357636209	0.0503664371512236	GJB2_cell	AIPL1	0.258038495979366	0.5883154981288079
-0.713943894568536	-0.71396378488087	7.27000685145381	4.68704212579347e-09	GJB2_cell	AJUBA	1.798182000961349e-07	6.745166353752397
0.176040825122476	0.176097006400608	3.71882487562799	0.871912469841056	GJB2_cell	AK1	0.999999999999959	1.779184175790851e-14
-0.198594765591161	-0.198604653037763	6.37570325491856	0.96112041811821	GJB2_cell	AK2	0.999999999999959	1.779184175790851e-14
-0.289895530337575	-0.289905189885097	6.96222476350841	0.505484657205199	GJB2_cell	AK3	0.999999999999959	1.779184175790851e-14
-1.99033022581219	-2.0301196115346	-1.52630474461315	0.0003374307130739	GJB2_cell	AK3P3	0.0036035269107682	2.4432722303259222
-0.516919673519784	-0.520391731912319	-0.515660851520435	0.126035299686265	GJB2_cell	AK4	0.5177446642702633	0.2858843681272613
0.201395058236568	0.202089135357382	0.315968105599956	0.510648154901135	GJB2_cell	AK4P1	0.999999999999959	1.779184175790851e-14
0.389666566326672	0.38984063480874	3.26165292117726	0.0845065938041634	GJB2_cell	AK5	0.3839504310917874	0.4157248404576688
0.674742860232061	0.675975416724909	1.26428282725498	0.0028041608047172	GJB2_cell	AK7	0.0229514703185989	1.6391894874338984
0.430621099250909	0.431623880227031	0.906489535706127	0.102537285519828	GJB2_cell	AK9	0.4434470428076379	0.3531582369137788
-0.307885761127574	-0.307915261041459	5.44463483477647	0.344968710701511	GJB2_cell	AKAP1	0.999999999999959	1.779184175790851e-14
0.120733485970168	0.12074504063452	5.43832320971269	0.993963743083366	GJB2_cell	AKAP10	0.999999999999959	1.779184175790851e-14
-0.0712952837579594	-0.0712982134063669	6.62005286204733	0.998670932519862	GJB2_cell	AKAP11	0.999999999999959	1.779184175790851e-14
-0.726033122712989	-0.726045878335187	7.93796607797381	1.71561908634252e-10	GJB2_cell	AKAP12	9.508570036361637e-09	8.021884790319383
0.312861383308214	0.312871386828439	7.02456510859587	0.324371514091133	GJB2_cell	AKAP13	0.9798253139601129	0.0088513446600733
0.176488620790633	0.176499261095966	6.08469822562964	0.960311954221109	GJB2_cell	AKAP17A	0.999999999999959	1.779184175790851e-14
-0.10752295761545	-0.107712051809959	1.26727504774463	0.769176687187962	GJB2_cell	AKAP3	0.999999999999959	1.779184175790851e-14
-0.47204090809372	-0.472183096971849	3.79337468786334	0.0094589733955839	GJB2_cell	AKAP5	0.0651405098726115	1.1861488464159868
1.07281924828492	1.07302199122427	4.58535902421597	1.54812599686413e-11	GJB2_cell	AKAP6	1.158284731603967e-09	8.936184668445936
-2.47826589318877	-2.48149290743445	2.33520407588829	1.7200564632273e-13	GJB2_cell	AKAP7	2.5229628197365645e-11	10.59808914952294
0.219977295580865	0.220007907324036	4.91525856203538	0.822775277277721	GJB2_cell	AKAP8	0.999999999999959	1.779184175790851e-14
0.281518471395395	0.281535206456728	6.13444181471747	0.573231866372922	GJB2_cell	AKAP8L	0.999999999999959	1.779184175790851e-14
0.0925827140630118	0.0925846004087684	7.66414226167666	0.998663781456521	GJB2_cell	AKAP9	0.999999999999959	1.779184175790851e-14
-0.456700574162395	-0.456785959875366	4.4972752825845	0.0034647655363768	GJB2_cell	AKIP1	0.0275350408436516	1.5601142749786172
0.23681074049255	0.236816466624686	7.42673928676746	0.89621080937452	GJB2_cell	AKIRIN1	0.999999999999959	1.779184175790851e-14
0.102794525508419	0.102798079027744	6.9053605210419	0.999631097942939	GJB2_cell	AKIRIN2	0.999999999999959	1.779184175790851e-14
-0.0460303011425863	-0.0460399386835802	4.31576477147533	0.994148393720951	GJB2_cell	AKNA	0.999999999999959	1.779184175790851e-14
-1.12601806381773	-1.13131722874514	0.0499645874945836	0.0011258297950683	GJB2_cell	AKNAD1	0.0103767845732204	1.9839371993238684
0.248162459754209	0.248178674442151	5.9899091479527	0.743801738103749	GJB2_cell	AKR1A1	0.999999999999959	1.779184175790851e-14
-0.271688646295357	-0.271692468437547	8.20623270025773	0.702271947620045	GJB2_cell	AKR1B1	0.999999999999959	1.779184175790851e-14
-0.990811818523528	-0.994423357009459	0.366558629241064	0.0003841510616558	GJB2_cell	AKR1B10	0.0040442623536562	2.3931606792310114
-0.129830905655507	-0.130621356830252	-0.416944855920096	0.704350754129562	GJB2_cell	AKR1B1P1	0.999999999999959	1.779184175790851e-14
-0.110978365855402	-0.111709765102264	-0.492910131533517	0.752163832467234	GJB2_cell	AKR1B1P7	0.999999999999959	1.779184175790851e-14
-1.15098726486488	-1.16153908184955	-0.817743452772827	0.0030069371328475	GJB2_cell	AKR1E2	0.0243801952491268	1.6129628206504167
0.187601762355099	0.18761609269051	5.73995655799934	0.894947616581763	GJB2_cell	AKR7A2	0.999999999999959	1.779184175790851e-14
0.718503565341748	0.724770526363426	-0.830958975586718	0.0448333846639588	GJB2_cell	AKR7L	0.2352326127215048	0.6285024677016546
-0.132755948966768	-0.132758285656325	7.87997972740012	0.987430572135859	GJB2_cell	AKT1	0.999999999999959	1.779184175790851e-14
-0.0224091296845033	-0.022411017164993	5.68763976886355	0.998784018300148	GJB2_cell	AKT1S1	0.999999999999959	1.779184175790851e-14
-0.139195016889201	-0.139200889948964	6.62105105886898	0.996789582873236	GJB2_cell	AKT2	0.999999999999959	1.779184175790851e-14
0.776112178239847	0.776152145895992	6.39802964307173	4.94799712537694e-11	GJB2_cell	AKT3	3.178004833928456e-09	8.497845446541207
0.299278590129844	0.299328237641079	4.66599557730142	0.38089997099831	GJB2_cell	AKTIP	0.999999999999959	1.779184175790851e-14
-0.713249878908765	-0.717534621892487	-0.354383288338045	0.0229887367889445	GJB2_cell	AL021068.1	0.1374095533313407	0.8619830721174104
0.602054287886168	0.605199773271498	-0.210616036156366	0.0851087813686606	GJB2_cell	AL031005.1	0.3858525775218632	0.413578594287208
-0.911861293425487	-0.916511529566469	-0.110709746720786	0.0046556430492907	GJB2_cell	AL049542.1	0.0354724230979539	1.450109144143579
-0.164641117962097	-0.165168183690588	0.437983748681823	0.595159015096479	GJB2_cell	AL049840.1	0.999999999999959	1.779184175790851e-14
-0.406587221269338	-0.40933093390352	-0.549592131811544	0.214339979990251	GJB2_cell	AL118506.1	0.7532652375296769	0.1230520743799636
0.0976766543814522	0.0982259402427204	-0.208163109882828	0.776857832748453	GJB2_cell	AL132709.5	0.999999999999959	1.779184175790851e-14
-1.52851370823193	-1.55034586601106	-1.27471002040276	0.0012426941395414	GJB2_cell	AL133493.2	0.0113182967175675	1.9462189248985584
-0.12933564940735	-0.130662195139049	-1.01343581440288	0.775664479689147	GJB2_cell	AL139099.1	0.999999999999959	1.779184175790851e-14
-0.483065029979002	-0.483215340232972	3.76562371480937	0.0040614646614979	GJB2_cell	AL162151.3	0.0315662777611254	1.500776626315258
-0.457829400399229	-0.459266143136901	0.474561709367786	0.102655386804718	GJB2_cell	AL357673.1	0.4438360677644073	0.3527774082901735
0.606467089845284	0.606761712463077	3.14606054456188	0.0003365543280478	GJB2_cell	AL390877.1	0.0035966036222688	2.444107422661603
0.124003952612894	0.124022257191244	4.8107382385768	0.990730710809849	GJB2_cell	AL589743.1	0.999999999999959	1.779184175790851e-14
0.144357711360411	0.144521213032669	1.83006189065833	0.705517762438425	GJB2_cell	AL627309.1	0.999999999999959	1.779184175790851e-14
0.27540153499201	0.276991826500489	-0.354542512822307	0.394121527731431	GJB2_cell	AL645728.1	0.999999999999959	1.779184175790851e-14
0.290586231199883	0.291123062655428	1.18085446239046	0.31959838412464	GJB2_cell	AL807752.1	0.9715963408449072	0.0125141294719478
-0.835317414591956	-0.835526535696167	4.1322461485514	8.1656348886534e-09	GJB2_cell	ALAD	2.9565035803510174e-07	6.52922159073024
-0.116576541897186	-0.116580920178244	6.78382236203149	0.999111550469661	GJB2_cell	ALAS1	0.999999999999959	1.779184175790851e-14
0.294261873774321	0.294279834657567	6.1003473585263	0.417704394572476	GJB2_cell	ALCAM	0.999999999999959	1.779184175790851e-14
-0.815268812131209	-0.81545105511203	4.29530596254704	7.20592511862299e-08	GJB2_cell	ALDH16A1	1.979495248614065e-06	5.703445536348336
0.0330683183593968	0.0330690682774948	7.50311938684268	0.999984827946318	GJB2_cell	ALDH18A1	0.999999999999959	1.779184175790851e-14
2.18751458229192	2.21375865120345	-0.830623233513569	1.38386809353957e-05	GJB2_cell	ALDH1A1	0.0002096644929035	3.678475111936912
1.44980617607571	1.45883495923537	-0.235792445335035	0.0001083066206285	GJB2_cell	ALDH1A2	0.0013129185424333	2.8817622180606475
-0.489692603924767	-0.489732874463391	5.68289275079195	0.0001657858291078	GJB2_cell	ALDH1A3	0.0019210809872289	2.7164543261506724
-0.236800926788159	-0.23681973274384	5.71133907625858	0.827386418187605	GJB2_cell	ALDH1B1	0.999999999999959	1.779184175790851e-14
-0.356796587373589	-0.356836307378888	5.22352499341997	0.105463640919709	GJB2_cell	ALDH1L2	0.4528116242401556	0.3440824327947039
0.538398506706171	0.538437062451831	5.87759554891589	2.54803700833322e-05	GJB2_cell	ALDH2	0.0003621066494106	3.4411635001046745
0.712710099703514	0.712751583125646	6.21081388432636	1.8175791336877495e-09	GJB2_cell	ALDH3A2	7.740604397025911e-08	7.111225127683345
0.454438747284554	0.454490819939635	5.1910129174672	0.00652622784286	GJB2_cell	ALDH3B1	0.0474437808327415	1.3238207089909906
0.0983222868787188	0.0983434671051719	4.20964326326794	0.971109841063633	GJB2_cell	ALDH4A1	0.999999999999959	1.779184175790851e-14
0.865750963767953	0.866912245458959	1.72670695051368	6.21624223878186e-05	GJB2_cell	ALDH5A1	0.0008012112141494	3.09625298073501
-0.394064436692622	-0.394091706492692	5.91319444834409	0.0191943540981446	GJB2_cell	ALDH6A1	0.1185522153444303	0.9260903260985116
0.0733777163583629	0.0733813610080346	6.38052289965608	0.99966930937157	GJB2_cell	ALDH7A1	0.999999999999959	1.779184175790851e-14
0.245602753584232	0.245643112160204	4.67590680143626	0.696812468115505	GJB2_cell	ALDH7A1P1	0.999999999999959	1.779184175790851e-14
1.21357414981977	1.22454822346579	-0.789225720960707	0.0017225053125791	GJB2_cell	ALDH8A1	0.0150431812621142	1.8226603114515747
0.323373379787708	0.323385837242397	6.75117385040358	0.239834252638284	GJB2_cell	ALDH9A1	0.8107420936006993	0.0911172778968407
0.101019014722423	0.101019255728719	10.7590929287897	0.998484780188572	GJB2_cell	ALDOA	0.999999999999959	1.779184175790851e-14
-0.107726580396031	-0.108260695536415	-0.163814041805656	0.736183575857201	GJB2_cell	ALDOAP2	0.999999999999959	1.779184175790851e-14
2.09595357839843	2.13325901310781	-1.3538405634529	0.0003150750320379	GJB2_cell	ALDOB	0.0033952524210993	2.4691279324245983
0.117353006756547	0.117385143126858	3.9163469344766	0.967817464562385	GJB2_cell	ALDOC	0.999999999999959	1.779184175790851e-14
-0.102928512257924	-0.102945577245601	4.62747320376189	0.986901582493509	GJB2_cell	ALG1	0.999999999999959	1.779184175790851e-14
-0.779763461926265	-0.780505928301968	2.2057588612344	8.26685130740831e-05	GJB2_cell	ALG10	0.0010364922076178	2.9844339585978763
-0.774546179765166	-0.775246537562383	2.28098489041046	3.05031010173717e-05	GJB2_cell	ALG10B	0.0004241383570034	3.3724924502904083
-0.286556081421257	-0.286731859150049	2.76335126142532	0.354044953640078	GJB2_cell	ALG11	0.999999999999959	1.779184175790851e-14
0.132869651662195	0.132917226778766	3.46591301852925	0.891022218620727	GJB2_cell	ALG12	0.999999999999959	1.779184175790851e-14
0.288099602768257	0.288135740425795	5.04815616418731	0.459562522210327	GJB2_cell	ALG13	0.999999999999959	1.779184175790851e-14
-0.402373591993847	-0.402605785965624	2.86784084484218	0.0716313871716271	GJB2_cell	ALG14	0.3380422635008503	0.4710289989597448
-0.509494065789502	-0.510934143107473	0.649925698400811	0.0527163726802001	GJB2_cell	ALG1L15P	0.266982471022074	0.5735172517001882
-0.573084215431081	-0.576762952121875	-0.459845961150941	0.0774900859698072	GJB2_cell	ALG1L2	0.3593386163750746	0.444496108769658
-0.312985508100081	-0.313611548988093	1.10379301145659	0.272455899489647	GJB2_cell	ALG1L6P	0.8798043463347848	0.0556138968891046
0.214604827935913	0.216830772683238	-1.12925033296523	0.579119952290537	GJB2_cell	ALG1L9P	0.999999999999959	1.779184175790851e-14
0.147124638689675	0.147136383935652	5.70538346364482	0.991703905322632	GJB2_cell	ALG2	0.999999999999959	1.779184175790851e-14
0.245803432937412	0.245828199683734	5.36325389739585	0.710375973417782	GJB2_cell	ALG3	0.999999999999959	1.779184175790851e-14
-0.247456950426346	-0.24749807458397	4.64221805954307	0.687871722969828	GJB2_cell	ALG5	0.999999999999959	1.779184175790851e-14
0.184577281076433	0.184624780963073	4.0400600101162	0.771462553277154	GJB2_cell	ALG6	0.999999999999959	1.779184175790851e-14
-0.534299631335101	-0.534360281258703	5.21899159077297	5.00179434515091e-05	GJB2_cell	ALG8	0.0006613693352984	3.1795559452242608
0.521308231922057	0.521390651014866	4.73945921244502	0.0001829509863525	GJB2_cell	ALG9	0.0020938277284022	2.679059053164341
-0.311586108644038	-0.314486888764697	-0.96436785317728	0.399762445397138	GJB2_cell	ALK	0.999999999999959	1.779184175790851e-14
-0.543091579492705	-0.543237260032756	3.9807514804096	0.0003520682320014	GJB2_cell	ALKBH1	0.0037445363836968	2.426601945245195
-0.0295820016622613	-0.0295949483567057	3.28848046685759	0.993769207463987	GJB2_cell	ALKBH2	0.999999999999959	1.779184175790851e-14
-0.11989260563902	-0.11992812076712	3.82565405995301	0.96739701591546	GJB2_cell	ALKBH3	0.999999999999959	1.779184175790851e-14
0.0476092160354417	0.0476198402702399	4.17998277077973	0.994723123959413	GJB2_cell	ALKBH4	0.999999999999959	1.779184175790851e-14
0.353407352144369	0.353418514525176	7.0478512322818	0.0836573053980039	GJB2_cell	ALKBH5	0.3809699325677185	0.4191092989574693
-0.506309856511506	-0.508476798523616	0.0591179073525438	0.088090016524607	GJB2_cell	ALKBH6	0.3958120340699589	0.4025110058579504
-0.217812663663007	-0.217850202172723	4.60198779264274	0.733526394122668	GJB2_cell	ALKBH7	0.999999999999959	1.779184175790851e-14
-0.680467867844727	-0.680667957157234	3.87337823119955	3.0484220022566e-06	GJB2_cell	ALKBH8	5.491861540312147e-05	4.260280420640748
-0.151940163039547	-0.151955921808984	5.30384258201628	0.969196118761711	GJB2_cell	ALMS1	0.999999999999959	1.779184175790851e-14
-1.46161385594571	-1.47341358900869	-0.573636017317551	0.0001579365430571	GJB2_cell	ALMS1-IT1	0.0018392491956605	2.735359425210852
-0.413065552424263	-0.413712171012613	1.44244642173195	0.100553063213218	GJB2_cell	ALOX12	0.437264396234424	0.3592558831591831
0.229752848729297	0.2302243017747	1.05859509802381	0.460193174321073	GJB2_cell	ALOX12P2	0.999999999999959	1.779184175790851e-14
-0.673533716107974	-0.67387108238799	3.10845598843855	9.18704469555254e-05	GJB2_cell	ALPK1	0.0011361672216429	2.944557744248119
0.696219326995367	0.696264095870152	6.06612116569163	1.26899647633261e-08	GJB2_cell	ALPK2	4.33106849324948e-07	6.363404948109205
-0.688598390411761	-0.689511042490093	1.73082588606385	0.0025451386182536	GJB2_cell	ALPK3	0.0211140827694237	1.6754277802978097
-0.291479709171142	-0.291498760712667	5.99028019299596	0.47480958301846	GJB2_cell	ALS2	0.999999999999959	1.779184175790851e-14
0.133447045295046	0.134489241873322	-0.776276099440151	0.700348498402588	GJB2_cell	ALX3	0.999999999999959	1.779184175790851e-14
-0.475775702426126	-0.475787326005777	7.43160522326971	0.000448808233541	GJB2_cell	ALYREF	0.0046412908519262	2.333361215155917
0.101183987120327	0.101302970296054	1.79662024005925	0.804019427033678	GJB2_cell	AMACR	0.999999999999959	1.779184175790851e-14
-0.0987099047833748	-0.0990168016331101	0.550435733509502	0.753299478675197	GJB2_cell	AMBP	0.999999999999959	1.779184175790851e-14
-0.0053953478170203	-0.0053958648817105	5.70188973128889	0.999959805275215	GJB2_cell	AMBRA1	0.999999999999959	1.779184175790851e-14
-0.168747429868413	-0.168751410308959	7.45070344000568	0.98546794030249	GJB2_cell	AMD1	0.999999999999959	1.779184175790851e-14
0.543612533888168	0.546612676632492	-0.255259949964456	0.0761147350141694	GJB2_cell	AMDHD1	0.3545313172449371	0.4503453957251059
-0.409607454759223	-0.409898446738824	2.58675490348438	0.0811089125154688	GJB2_cell	AMDHD2	0.3722405100906387	0.4291763653496066
1.05936732329428	1.05974804694601	3.65292952592318	4.08763832390902e-09	GJB2_cell	AMER1	1.604328091882948e-07	6.794706811909974
-0.318519333995278	-0.3185269689776	7.44118278228535	0.276463242399833	GJB2_cell	AMFR	0.8875073529332539	0.0518280401600687
0.619070672807868	0.619290245886297	3.59521856780841	0.0007155457506031	GJB2_cell	AMH	0.0069916191451647	2.15542223707535
0.0427609926342309	0.0427927198314233	2.53416179361697	0.966745240528393	GJB2_cell	AMIGO1	0.999999999999959	1.779184175790851e-14
-0.115018919399225	-0.11503653928643	4.75350535012417	0.992320361922696	GJB2_cell	AMIGO2	0.999999999999959	1.779184175790851e-14
0.554726660927038	0.554761562543156	6.07523120491929	3.07547526634384e-05	GJB2_cell	AMMECR1	0.0004273548711144	3.369211341462511
-0.999414425680973	-0.999565316392737	4.88648716674505	7.1208874344987e-11	GJB2_cell	AMMECR1L	4.3774718544707805e-09	8.358776637588852
0.805285546895522	0.807011780282136	1.07840786364741	0.0024544176741936	GJB2_cell	AMN	0.0204822746158691	1.6886218153589805
0.647570592340096	0.648240814124366	2.07116448960781	0.0008164820304265	GJB2_cell	AMN1	0.0078525700858585	2.1049881787415194
-0.321188949543799	-0.32120948935836	6.02907407358974	0.254395010424443	GJB2_cell	AMOT	0.8430691087432314	0.0741368235773268
-0.524170328260915	-0.524202565491271	6.10223458257629	1.9576548921912e-05	GJB2_cell	AMOTL1	0.0002857514680867	3.5440115296804136
-0.151666905035379	-0.151671885776148	6.97894197516106	0.990113639270628	GJB2_cell	AMOTL2	0.999999999999959	1.779184175790851e-14
0.313695995924644	0.313712832040319	6.27508167145613	0.297158289902217	GJB2_cell	AMPD2	0.9291833265042352	0.0318985918896383
-0.189033493612326	-0.189052589138145	5.35375553906194	0.944862696345459	GJB2_cell	AMPD3	0.999999999999959	1.779184175790851e-14
0.0495143913917807	0.0495501154347434	2.50434973279418	0.983592645495827	GJB2_cell	AMPH	0.999999999999959	1.779184175790851e-14
0.53976332867195	0.541278425258292	0.640037053267071	0.0467333223010259	GJB2_cell	AMT	0.2431381757131325	0.6141468461756103
1.5813817039608	1.59039212549767	-0.0765854376052372	2.10059426791333e-05	GJB2_cell	AMY2B	0.0003043617773164	3.5166098885074435
0.119943795966417	0.120268173725825	0.566488307568286	0.702249137951334	GJB2_cell	AMZ1	0.999999999999959	1.779184175790851e-14
0.111604526541086	0.111610019916785	6.389655076252	0.998616414421223	GJB2_cell	AMZ2	0.999999999999959	1.779184175790851e-14
0.324675706605584	0.324898506604199	2.6257601745804	0.242344530642075	GJB2_cell	AMZ2P1	0.8162800607271559	0.0881608118822183
-0.188605451940866	-0.188619046685271	5.83170507875015	0.952525851346241	GJB2_cell	ANAPC1	0.999999999999959	1.779184175790851e-14
-0.565226246675697	-0.565449907622985	3.41996341497974	0.0011417797204086	GJB2_cell	ANAPC10	0.0105023086664155	1.978715221799193
-0.512815633771717	-0.516300386012512	-0.54927632466139	0.131813158618539	GJB2_cell	ANAPC10P1	0.5355052844050558	0.271236239161477
0.112929118734857	0.112933898832974	6.58433595754511	0.996862685354365	GJB2_cell	ANAPC11	0.999999999999959	1.779184175790851e-14
0.280446092989725	0.280463935645461	6.03771880902935	0.582467614641604	GJB2_cell	ANAPC13	0.999999999999959	1.779184175790851e-14
0.0938678289215198	0.0939117112168167	3.11456280992433	0.92874159197393	GJB2_cell	ANAPC15	0.999999999999959	1.779184175790851e-14
0.0164836236503285	0.0164843657800382	6.53563088330181	0.999987055144442	GJB2_cell	ANAPC16	0.999999999999959	1.779184175790851e-14
-0.468742757867707	-0.471570286500037	-0.385102406136437	0.177503540958957	GJB2_cell	ANAPC1P1	0.6621032193129893	0.1790743004641473
0.195235221617441	0.195254589806218	5.37415457439355	0.924144049522929	GJB2_cell	ANAPC2	0.999999999999959	1.779184175790851e-14
-0.27298758742469	-0.273037072921892	4.51871716694296	0.501545910212128	GJB2_cell	ANAPC4	0.999999999999959	1.779184175790851e-14
-1.73548453839775	-1.735622778663	6.02822109647796	1.3787924989109301e-17	GJB2_cell	ANAPC5	9.058666717844811e-15	14.042935718404086
-0.945056136094943	-0.945125587092022	5.9160501537547	1.44923884634663e-12	GJB2_cell	ANAPC7	1.5259831805805448e-10	9.816450253157884
-0.344436780987033	-0.344497340292006	4.56961502617004	0.149041449497374	GJB2_cell	ANGEL1	0.5855816546874959	0.2324125374701371
-0.24731107373397	-0.247335341294271	5.40171617468506	0.754478109537714	GJB2_cell	ANGEL2	0.999999999999959	1.779184175790851e-14
0.273322839026502	0.273390754779614	4.0634818976906	0.491369585183482	GJB2_cell	ANGPT1	0.999999999999959	1.779184175790851e-14
-0.299606363770939	-0.299669927235005	4.29304132629274	0.370577579754395	GJB2_cell	ANGPT2	0.999999999999959	1.779184175790851e-14
0.35940825419967	0.359708380142395	2.34688764180253	0.162682767486164	GJB2_cell	ANGPTL1	0.6227924557479473	0.2056566569370598
0.203647959930263	0.203675754906863	4.91833427281372	0.902113804812679	GJB2_cell	ANGPTL2	0.999999999999959	1.779184175790851e-14
-0.772625146866008	-0.774028634101558	1.29086676006731	0.0011755239048208	GJB2_cell	ANGPTL4	0.0107765470530316	1.9675203705068032
-2.08099736375065	-2.08121128383753	5.79844095179364	4.730257328924243e-19	GJB2_cell	ANK1	7.103495005950234e-16	15.148527920529668
-1.37864389318712	-1.37884830802899	5.01470899896679	2.45914296933023e-14	GJB2_cell	ANK2	4.939588068840646e-12	11.30630926704574
0.649775918736521	0.649823533875391	5.8696663828716	1.21751124940872e-07	GJB2_cell	ANK3	3.1577522268281528e-06	5.500621949927111
-0.249830737492273	-0.250553363066021	0.578163338222318	0.405403185489705	GJB2_cell	ANKAR	0.999999999999959	1.779184175790851e-14
0.043053564769741	0.0431503770408317	1.04818840340625	0.905064242595767	GJB2_cell	ANKDD1A	0.999999999999959	1.779184175790851e-14
1.12580952048652	1.13375154187404	-0.480724472164674	0.0023210356918707	GJB2_cell	ANKDD1B	0.0195176885198995	1.7095716171249662
0.516285984820797	0.516375436223199	4.61878697297565	0.0003062922041274	GJB2_cell	ANKEF1	0.0033102230806585	2.4801427375129736
-0.274841357812217	-0.274849475485076	7.13379318693101	0.648667860415009	GJB2_cell	ANKFY1	0.999999999999959	1.779184175790851e-14
-0.418070292565937	-0.418242510690957	3.35222107591777	0.0381290845684604	GJB2_cell	ANKH	0.2068356086610419	0.6843746913337465
-0.63342929646784	-0.634405854286222	1.49137847304553	0.0076272059720674	GJB2_cell	ANKHD1	0.0542654410682724	1.265476662703894
0.731767446648694	0.73615538788259	-0.353803195741757	0.0233987583724812	GJB2_cell	ANKHD1-EIF4EBP3	0.1393716581423301	0.8558255330086282
0.206375298917291	0.206379301180007	7.74423273533956	0.961599205502982	GJB2_cell	ANKIB1	0.999999999999959	1.779184175790851e-14
-1.07080843933373	-1.07184708694633	2.24081031620559	1.3386994931457e-07	GJB2_cell	ANKLE1	3.442089459098475e-06	5.463177846649962
-0.569680419812425	-0.569703155418699	6.73060181808217	4.46946676391436e-07	GJB2_cell	ANKLE2	1.000703612827854e-05	4.99969453228437
-0.0794988716989792	-0.0795439775040141	2.90241316643479	0.944157755068832	GJB2_cell	ANKMY1	0.999999999999959	1.779184175790851e-14
-0.059039170717994	-0.0590423708972152	6.26334608898568	0.999836293619297	GJB2_cell	ANKMY2	0.999999999999959	1.779184175790851e-14
0.754444507980961	0.754605549807554	4.34773810354545	1.20323744601978e-07	GJB2_cell	ANKRA2	3.129508956509672e-06	5.504523801178216
-2.73077852673895	-2.73339430220427	2.89971726636533	1.89218522343837e-14	GJB2_cell	ANKRD1	4.0183133472291194e-12	11.395956200074965
0.159582452608276	0.159602459566094	5.03862248542198	0.968060159413992	GJB2_cell	ANKRD10	0.999999999999959	1.779184175790851e-14
-0.465551849419381	-0.467479402096311	0.110571221669086	0.112032722140407	GJB2_cell	ANKRD10-IT1	0.473950489693457	0.3242670236760726
-0.0118448073697676	-0.0118450478966146	7.73800825704761	0.999993171400451	GJB2_cell	ANKRD11	0.999999999999959	1.779184175790851e-14
0.388244388283474	0.388267349861755	6.14904312788067	0.0322398252513544	GJB2_cell	ANKRD12	0.1810390187191439	0.7422278130414848
-1.23980910992773	-1.23991500494798	5.76877357911281	5.1455765722139e-15	GJB2_cell	ANKRD13A	1.3522575231778133e-12	11.868940593716164
0.4675359494779	0.467637684877018	4.27521147866575	0.0031750709196495	GJB2_cell	ANKRD13B	0.025546380028592	1.592670631536667
0.709588015163854	0.709630570547226	6.17054308899947	9.05709298685997e-09	GJB2_cell	ANKRD13C	3.232178717333088e-07	6.490504633724888
0.337732553062262	0.337787844854651	4.67225227665821	0.172857138141076	GJB2_cell	ANKRD13D	0.6500432332733266	0.1870577582069175
0.155926865024835	0.156040215071304	2.50592888833453	0.78796927818426	GJB2_cell	ANKRD16	0.999999999999959	1.779184175790851e-14
0.184963263493937	0.184967540304884	7.49295741354444	0.983945329544439	GJB2_cell	ANKRD17	0.999999999999959	1.779184175790851e-14
-0.40217880169195	-0.402370663611936	3.1372203597703	0.0815422339360175	GJB2_cell	ANKRD18A	0.373766844390443	0.4273992260628921
-1.0705088761873	-1.07299985991415	1.00050964095051	3.88932290170609e-05	GJB2_cell	ANKRD18B	0.0005266366982748	3.2784888806972434
-0.124179262468057	-0.124351336004399	1.56076781344143	0.755857289372745	GJB2_cell	ANKRD18EP	0.999999999999959	1.779184175790851e-14
-1.09405207367822	-1.11084785421899	-1.45986532583742	0.0139787703515519	GJB2_cell	ANKRD2	0.0905855341223755	1.0429411505840396
-0.419831072153141	-0.421099564560457	0.519499813585457	0.145943218537969	GJB2_cell	ANKRD20A1	0.5772202094203788	0.2386584719546601
1.71519196916274	1.72592903252298	-0.163261723148459	4.52870977383989e-05	GJB2_cell	ANKRD24	0.0006042622865572	3.218774510254557
-0.501689872824555	-0.501765432436854	4.80778314232292	0.0003146001602282	GJB2_cell	ANKRD26	0.0033912940191271	2.469634556034637
1.28179386082428	1.29770080027329	-1.16335332215796	0.0033118829005929	GJB2_cell	ANKRD26P1	0.026491703019175	1.5768901221838252
0.498317930709249	0.498376346250327	5.17877888178479	0.0002309098458058	GJB2_cell	ANKRD27	0.0025804298006136	2.5883079512116685
0.202865383651688	0.202871338386013	7.14893236241362	0.95924605801362	GJB2_cell	ANKRD28	0.999999999999959	1.779184175790851e-14
0.0081236788712596	0.0081269556623476	3.36514444708681	0.996593339729225	GJB2_cell	ANKRD33B	0.999999999999959	1.779184175790851e-14
0.590570239142555	0.591010417628855	2.52842191600769	0.0014034609086824	GJB2_cell	ANKRD34A	0.0125987882767458	1.899671222345023
2.05922483324819	2.06169218054354	2.26582769861845	3.7030906249895e-11	GJB2_cell	ANKRD34B	2.4846950202057207e-09	8.604726910419647
-0.462871369905484	-0.464357236357654	0.451161976597709	0.0993033831109596	GJB2_cell	ANKRD35	0.4333538351604818	0.3631573555979543
0.149777742971611	0.14987742174	2.6908948940997	0.706559166930097	GJB2_cell	ANKRD36	0.999999999999959	1.779184175790851e-14
-0.168530903884874	-0.168759869556754	1.67410937516938	0.653160755544778	GJB2_cell	ANKRD36B	0.999999999999959	1.779184175790851e-14
-0.222069050073856	-0.222255888729224	2.31735704875225	0.51914592599618	GJB2_cell	ANKRD36C	0.999999999999959	1.779184175790851e-14
0.0617098886744279	0.061777328605506	1.91409217776555	0.896897682473068	GJB2_cell	ANKRD37	0.999999999999959	1.779184175790851e-14
-0.673422825030749	-0.674011114190354	2.31911989518181	0.0003065015679008	GJB2_cell	ANKRD39	0.0033119182612025	2.4799203902285663
0.429898978533906	0.429914040836497	6.90396423609541	0.0010156692716964	GJB2_cell	ANKRD40	0.0094918198702674	2.022650512141502
-0.503505255567235	-0.503785492761481	2.93777191035198	0.0098748618525629	GJB2_cell	ANKRD42	0.0676544956294641	1.16970333931472
0.476370081643488	0.479387482822963	-0.436991956419563	0.14726624821183	GJB2_cell	ANKRD44	0.5805861249232352	0.2361333473215663
1.17154692270776	1.17269497839865	2.25689464141414	4.76690718583078e-08	GJB2_cell	ANKRD45	1.3722426746906389e-06	5.862569078892076
-0.837290513304336	-0.837563223691433	3.74524704910756	2.0925687896258e-06	GJB2_cell	ANKRD46	3.915437651394076e-05	4.407219687255475
-0.475038326333144	-0.47540763976984	2.46289363548656	0.0224929333812982	GJB2_cell	ANKRD49	0.1348677910661888	0.8700917555349581
0.263745696292739	0.26375091970928	7.71868501181018	0.672011611899632	GJB2_cell	ANKRD50	0.999999999999959	1.779184175790851e-14
1.78128126543548	1.78129714742994	9.20641489500857	1.6219688288676201e-19	GJB2_cell	ANKRD52	3.300026386268985e-16	15.481482587587202
-0.295436898809022	-0.29679369637015	-0.0521321502633172	0.337671963300046	GJB2_cell	ANKRD53	0.999999999999959	1.779184175790851e-14
-0.0496368410412204	-0.0496456270907247	4.51259732312965	0.997731445458711	GJB2_cell	ANKRD54	0.999999999999959	1.779184175790851e-14
-0.454893289615759	-0.458001352438938	-0.550418130118181	0.214536262193173	GJB2_cell	ANKRD55	0.7537450495236079	0.1227755272188107
0.997303670173385	0.999020215746852	1.41983607632388	3.66311499021878e-05	GJB2_cell	ANKRD6	0.0004988987014966	3.301987626414781
0.402330564369282	0.403641256178559	0.439244221671938	0.151049919891921	GJB2_cell	ANKRD61	0.5915566934134269	0.2280036272714967
-1.6133562143608	-1.61558307685253	1.89922989323287	1.7101419732587501e-09	GJB2_cell	ANKRD63	7.3425510236471e-08	7.134153026866941
0.265351340521469	0.266580987598626	-0.0784210095380756	0.430017129487309	GJB2_cell	ANKRD65	0.999999999999959	1.779184175790851e-14
0.196497999508628	0.196515399224427	5.53666116611391	0.829738469089648	GJB2_cell	ANKRD9	0.999999999999959	1.779184175790851e-14
0.628234286848192	0.628298593321327	5.38235795918845	3.39609077836296e-07	GJB2_cell	ANKS1A	7.78336619087604e-06	5.1088325364360285
-1.66701955235153	-1.66723059850942	5.33602643115027	1.73819057185496e-16	GJB2_cell	ANKS1B	7.775259272910359e-14	13.10928512012532
0.103888106949037	0.103913346521324	4.05968707366678	0.971974653028503	GJB2_cell	ANKS3	0.999999999999959	1.779184175790851e-14
-0.343326015311635	-0.343374357923226	4.8915895713155	0.152666705507456	GJB2_cell	ANKS6	0.5959273703283986	0.224806667420299
0.209717339903315	0.209776507769648	3.8833242750406	0.771133662206325	GJB2_cell	ANKZF1	0.999999999999959	1.779184175790851e-14
-0.497614430606421	-0.497619005990919	8.83989450717449	1.0775585491896e-05	GJB2_cell	ANLN	0.000168435620358	3.7735660595757192
-0.0829298654440802	-0.0834387444946064	-0.416535192012011	0.801469536852195	GJB2_cell	ANO1	0.999999999999959	1.779184175790851e-14
0.362668574973169	0.362712820339903	5.10792467673575	0.0835982455164005	GJB2_cell	ANO10	0.3807834578761039	0.4193219266456855
-0.0128605444912928	-0.0128754822526185	2.14792592311459	0.984112198241187	GJB2_cell	ANO4	0.999999999999959	1.779184175790851e-14
0.281501446246793	0.28177259872057	2.14870841250667	0.368506622181635	GJB2_cell	ANO5	0.999999999999959	1.779184175790851e-14
-0.210429939191239	-0.210435423905867	7.31042478773691	0.950041897851414	GJB2_cell	ANO6	0.999999999999959	1.779184175790851e-14
0.183981176854695	0.184489438362852	0.662720123144245	0.554714578940638	GJB2_cell	ANO7	0.999999999999959	1.779184175790851e-14
0.149847016239807	0.14987054739393	4.71145348430057	0.96136582033803	GJB2_cell	ANO8	0.999999999999959	1.779184175790851e-14
-0.170870530697853	-0.170873796756074	7.76116710545001	0.992680188687554	GJB2_cell	ANP32A	0.999999999999959	1.779184175790851e-14
-0.394394215621282	-0.395343756867484	0.853108442329432	0.141443624421773	GJB2_cell	ANP32AP1	0.5644142907459234	0.2484019986144926
-0.313201432701505	-0.313207365707852	7.78208188339051	0.323517907159711	GJB2_cell	ANP32B	0.9784198535812052	0.0094747434070905
-0.356222080232737	-0.356498611110928	2.44429977729764	0.168344536045745	GJB2_cell	ANP32BP1	0.6379755198868731	0.1951959855139785
0.113977881720619	0.114800904827827	-0.62093290830609	0.732308347319596	GJB2_cell	ANP32C	0.999999999999959	1.779184175790851e-14
-1.04760486496109	-1.04763579490577	7.25216636194119	1.69195938808577e-11	GJB2_cell	ANP32E	1.2525265554618036e-09	8.902213057661701
-0.688862731869861	-0.68888318941453	7.17553460021584	6.677552719577311e-10	GJB2_cell	ANPEP	3.1571709529923555e-08	7.500701901499881
-0.466343406653415	-0.466359665248097	6.91486994274571	0.0001170601226717	GJB2_cell	ANTXR1	0.0014063268680284	2.8519137259147054
0.456007512652755	0.456031409721205	6.3316784189813	0.0007529201821419	GJB2_cell	ANTXR2	0.0073182588577675	2.135592232931975
-0.795656741335387	-0.79566320501356	9.06270918051392	5.0990343587623e-12	GJB2_cell	ANXA1	4.4012721046271004e-10	9.35642178074744
-0.213023874806321	-0.213030774506035	7.00242667033077	0.930330331253705	GJB2_cell	ANXA11	0.999999999999959	1.779184175790851e-14
0.275637707885902	0.275639051863881	9.73622116168584	0.674849673593683	GJB2_cell	ANXA2	0.999999999999959	1.779184175790851e-14
-0.0847886336850648	-0.0848614113757769	2.38057790586653	0.835394701822194	GJB2_cell	ANXA2P1	0.999999999999959	1.779184175790851e-14
0.349256109128388	0.349257384859537	10.1579309711591	0.0840362757898851	GJB2_cell	ANXA2P2	0.3822265801268935	0.4176791152897542
0.624692357828829	0.626258321867529	0.85997345189023	0.0935202299400734	GJB2_cell	ANXA2P3	0.4139884855965967	0.3830117378921496
0.0248062583314367	0.0248302464442661	1.95237345886983	0.960808147562252	GJB2_cell	ANXA2R	0.999999999999959	1.779184175790851e-14
-0.0133197758291807	-0.0133241573934554	3.40248392635192	0.992713894814294	GJB2_cell	ANXA3	0.999999999999959	1.779184175790851e-14
0.137851326688055	0.137859714421337	6.08522749103977	0.995676529957008	GJB2_cell	ANXA4	0.999999999999959	1.779184175790851e-14
-0.122720712144628	-0.122721260267305	9.8547033467227	0.999301079492984	GJB2_cell	ANXA5	0.999999999999959	1.779184175790851e-14
-0.631404050421371	-0.631421995591204	7.23073482787887	1.23677445892025e-08	GJB2_cell	ANXA6	4.230251554935901e-07	6.373633806224908
-0.362313768814997	-0.362325810925391	6.97039996319252	0.0547555227728562	GJB2_cell	ANXA7	0.2746135760440192	0.5612779963954719
0.189841610093539	0.190198281226228	1.1277426266541	0.54203981894606	GJB2_cell	ANXA9	0.999999999999959	1.779184175790851e-14
1.433654830667	1.44781301874581	-0.845577212861105	0.0003767180534178	GJB2_cell	AOAH	0.0039713122288429	2.4010659668940693
0.360383626582273	0.361139616784886	1.05491158696251	0.203543028817794	GJB2_cell	AOC2	0.7267357251446971	0.1386234900725317
0.635688807413369	0.638543130712804	0.0030867062602821	0.0446221888510675	GJB2_cell	AOC3	0.2343779726194644	0.630083206729621
-0.870779873262198	-0.872443432850716	1.24322617358325	0.0001467399018414	GJB2_cell	AOX1	0.0017234970370467	2.763589458873599
0.179360297291176	0.180212913054455	-0.1205312340712	0.575459313771462	GJB2_cell	AP000350.4	0.999999999999959	1.779184175790851e-14
1.1873012068768	1.19313517625291	0.0043111986221751	0.0001630538742302	GJB2_cell	AP000350.5	0.0018935985924226	2.722712077904978
0.0521604978478828	0.052701915966315	-1.16409280987105	0.897611300986048	GJB2_cell	AP000350.6	0.999999999999959	1.779184175790851e-14
0.520990030819471	0.52239724308017	0.690954662350292	0.0551682243068495	GJB2_cell	AP000769.1	0.2762879342132453	0.558638080769432
-0.282308806054258	-0.282797024449982	1.2781425391688	0.336122585956077	GJB2_cell	AP000936.1	0.999999999999959	1.779184175790851e-14
0.950156641377795	0.958858715449565	-0.859501199323499	0.0104335528737148	GJB2_cell	AP001172.2	0.0708739953528206	1.1495130842305166
0.707032408269119	0.707735971574909	2.13603277765354	0.0002382881684925	GJB2_cell	AP001372.2	0.0026553553645157	2.575877349339331
-0.774700261266831	-0.779881346432253	-0.492348060020807	0.0324021744919131	GJB2_cell	AP001468.1	0.1817564878649896	0.7405100778902434
0.0597685112476067	0.0605358504801739	-1.39571767970237	0.900699768865796	GJB2_cell	AP001877.1	0.999999999999959	1.779184175790851e-14
-0.651477614106604	-0.656898865331053	-0.789530902065527	0.059496914383318	GJB2_cell	AP003733.1	0.2927270330632774	0.5335371690315637
1.26962842629062	1.27549744871615	0.111994728896425	0.000198412376643	GJB2_cell	AP004372.1	0.0022527930548383	2.647278701427368
-0.405366833715695	-0.405760693031692	2.14223521092174	0.0915803851862027	GJB2_cell	AP006621.1	0.407316695188222	0.3900677885893719
-0.0794998215504905	-0.0796009554078503	1.76532844129704	0.840798568778037	GJB2_cell	AP006621.5	0.999999999999959	1.779184175790851e-14
0.357243049085625	0.361327103209768	-1.21858496500854	0.359427512603933	GJB2_cell	AP006621.6	0.999999999999959	1.779184175790851e-14
-0.221421470145964	-0.221455400227454	4.77806296319043	0.766187760907914	GJB2_cell	AP1AR	0.999999999999959	1.779184175790851e-14
-0.0485855214469004	-0.0485869319056133	7.15770867551151	0.999839915566116	GJB2_cell	AP1B1	0.999999999999959	1.779184175790851e-14
0.199505816324207	0.199509718796026	7.73169095688043	0.979853768632936	GJB2_cell	AP1G1	0.999999999999959	1.779184175790851e-14
-1.09759959327406	-1.0985367240673	2.4328664438337	6.05492174543638e-08	GJB2_cell	AP1G2	1.6913021449431504e-06	5.771778800350294
-0.358413817692456	-0.358432780003159	6.30538094577421	0.0908905957675462	GJB2_cell	AP1M1	0.4051916635744044	0.392339498407706
-0.965549615150996	-0.970882216449881	-0.207927038396111	0.0080825357683373	GJB2_cell	AP1M2	0.0569843165638911	1.2442446560289018
0.406538035401344	0.406550328537078	7.11228482754967	0.0042962906598419	GJB2_cell	AP1S1	0.0331023264717259	1.480141482407759
0.0373512926693046	0.0373520031568768	7.78746662549073	0.99951892209018	GJB2_cell	AP1S2	0.999999999999959	1.779184175790851e-14
0.0292227475395025	0.0292268683239735	4.76895172547955	0.993080290649595	GJB2_cell	AP1S3	0.999999999999959	1.779184175790851e-14
0.617720105681778	0.617737413187983	7.24674768381075	4.53719107087062e-07	GJB2_cell	AP2A1	1.013707811625759e-05	4.994087206822113
0.0640141984102466	0.064017222627828	6.46324050682018	0.99929145200859	GJB2_cell	AP2A2	0.999999999999959	1.779184175790851e-14
0.285139909080932	0.285141735407509	9.34342689823693	0.606639474284832	GJB2_cell	AP2B1	0.999999999999959	1.779184175790851e-14
0.0655841048123805	0.0655844721581392	9.5252764957851	0.999851065403422	GJB2_cell	AP2M1	0.999999999999959	1.779184175790851e-14
-0.0914394609287641	-0.0914446029963599	6.1979876105376	0.998583335709584	GJB2_cell	AP2S1	0.999999999999959	1.779184175790851e-14
0.0730696098171107	0.0730737046640677	6.22503378005756	0.99930769345757	GJB2_cell	AP3B1	0.999999999999959	1.779184175790851e-14
0.881828196303576	0.884046628010735	0.862996846872382	0.002332916437822	GJB2_cell	AP3B2	0.019608436242845	1.7075570395898805
-0.158063174587168	-0.158065235525448	8.31304396821348	0.995797201420203	GJB2_cell	AP3D1	0.999999999999959	1.779184175790851e-14
-0.934503030079352	-0.934553232803733	6.36239762983902	6.7793744606571395e-12	GJB2_cell	AP3M1	5.626167183981146e-10	9.249787366731484
-0.677240534929587	-0.677334717160681	4.94501718693952	1.88561400674094e-07	GJB2_cell	AP3M2	4.645681509107992e-06	5.332950567152689
-0.19331833370107	-0.19333077213538	5.9959799472064	0.927776800051261	GJB2_cell	AP3S1	0.999999999999959	1.779184175790851e-14
-0.3909294138357	-0.391040534861799	3.88201005358412	0.049871433298377	GJB2_cell	AP3S2	0.2559807162268257	0.5917927501245659
-0.0408223065098655	-0.0408342019808333	3.79565884661303	0.995768535662613	GJB2_cell	AP4B1	0.999999999999959	1.779184175790851e-14
-0.265717009767324	-0.26574559196098	5.25055128626912	0.512307138088783	GJB2_cell	AP4E1	0.999999999999959	1.779184175790851e-14
-0.360466262949768	-0.360500409270081	5.46582097627527	0.0848676418028625	GJB2_cell	AP4M1	0.3851469206929158	0.4143735700380654
0.0790889188418241	0.0791488456593083	2.45967839099842	0.920984170787353	GJB2_cell	AP4S1	0.999999999999959	1.779184175790851e-14
0.0256321261073232	0.0256392613927756	3.94083598992679	0.994746668706854	GJB2_cell	AP5B1	0.999999999999959	1.779184175790851e-14
0.191005356409873	0.191016081478981	6.21321050122958	0.963072557105353	GJB2_cell	AP5M1	0.999999999999959	1.779184175790851e-14
-0.187727657199951	-0.187759428927972	4.61737997051473	0.84168376470728	GJB2_cell	AP5S1	0.999999999999959	1.779184175790851e-14
0.087410756817291	0.0874193127641698	5.38108890864362	0.997879773186999	GJB2_cell	AP5Z1	0.999999999999959	1.779184175790851e-14
-1.1806309700108	-1.18078504280764	5.14187058217141	4.51023566415284e-13	GJB2_cell	APAF1	5.633061065533623e-11	10.24925554074396
0.84648986998354	0.847908637625708	1.42528504684203	0.0010522590598717	GJB2_cell	APBA1	0.0097974731951915	2.008885916030141
-0.453520310957794	-0.453643275274654	3.96526695434948	0.0090517446809672	GJB2_cell	APBA2	0.0627946183544082	1.2020775747203485
-0.102906376888327	-0.102937346161935	3.73613776058141	0.960705085871082	GJB2_cell	APBA3	0.999999999999959	1.779184175790851e-14
0.353527333518672	0.353547361652253	6.20174992626456	0.0977076008049088	GJB2_cell	APBB1	0.4281079401158185	0.3684467172334149
0.0762143638970915	0.0762354597043738	3.85350712027143	0.984440243782806	GJB2_cell	APBB2	0.999999999999959	1.779184175790851e-14
0.869810735005575	0.870926965547635	1.80167800416542	0.0001459409285764	GJB2_cell	APBB3	0.0017153906535912	2.765636960531423
0.147461557184391	0.14746813967765	6.54775319240614	0.994726674787829	GJB2_cell	APC	0.999999999999959	1.779184175790851e-14
0.898714569295062	0.899033232435078	3.64551259420981	1.90476676151037e-07	GJB2_cell	APC2	4.681895915120111e-06	5.329578245485924
0.985630529179523	0.985725726246623	5.53307340834643	2.16510447234557e-12	GJB2_cell	APCDD1	2.1403992050122223e-10	9.669505219003552
-0.25444573458764	-0.254453633975727	7.06910171625226	0.786827784475529	GJB2_cell	APEH	0.999999999999959	1.779184175790851e-14
-0.612275590022227	-0.612292281548587	7.28790943542627	6.96755586300204e-08	GJB2_cell	APEX1	1.919029185114693e-06	5.716918420346404
-0.791831379269239	-0.791957706362723	4.77106660948624	4.61789403291252e-09	GJB2_cell	APEX2	1.7776865708115934e-07	6.750144808363666
0.0028719918187596	0.0028720507344577	7.57396475900488	0.999998827505296	GJB2_cell	APH1A	0.999999999999959	1.779184175790851e-14
-0.191415038245831	-0.191438800389524	5.04844951156147	0.895840110925901	GJB2_cell	APH1B	0.999999999999959	1.779184175790851e-14
0.447345635582385	0.447354617548552	7.70898017259221	0.000877018034649	GJB2_cell	API5	0.0083583078696557	2.0778816361081454
0.60485947281262	0.605004633708062	4.15156862174418	1.20086357742752e-05	GJB2_cell	API5P1	0.0001855938925643	3.731436319438526
0.792716760273183	0.792783186664561	5.70380333260364	5.15485681005382e-10	GJB2_cell	APIP	2.5048315001827012e-08	7.601221483769653
-0.474718421905086	-0.475201437535798	2.08029861562431	0.0356835269841657	GJB2_cell	APLF	0.1961334565529672	0.7074483178212556
-0.912570154196165	-0.913221764871854	2.64320480828817	4.60606893252801e-07	GJB2_cell	APLN	1.027277155984465e-05	4.988312369376561
0.398172191638455	0.398200585607109	5.86933715029977	0.0193633053296851	GJB2_cell	APLP1	0.1194174629660602	0.922932159678644
0.0186211997867337	0.0186213062922655	9.48677649941209	0.999991079951661	GJB2_cell	APLP2	0.999999999999959	1.779184175790851e-14
-0.0454402581274752	-0.0454410720955721	7.84754344079158	0.999982933731199	GJB2_cell	APMAP	0.999999999999959	1.779184175790851e-14
-1.28271188140083	-1.29174975859122	-0.44863138485931	0.0008685594564635	GJB2_cell	APOBEC3A	0.0082902212527339	2.081433878670569
-1.22187701994289	-1.22206488628899	4.91855960900027	1.15657935543851e-13	GJB2_cell	APOBEC3B	1.7923285775483463e-11	10.74658237060292
-0.715796829668045	-0.715869567652724	5.40522211650413	1.39605883360233e-08	GJB2_cell	APOBEC3C	4.7061583513076526e-07	6.32733346391263
0.798471849348771	0.801714994531062	0.183193651726194	0.005315110391812	GJB2_cell	APOBEC3D	0.0398238456450616	1.3998568040326864
0.872198439779406	0.873299593839333	1.81848185466867	2.93197721058994e-05	GJB2_cell	APOBEC3F	0.0004097621684607	3.387468140583868
-0.131526913394251	-0.131794753469801	1.10663075448191	0.701478267700515	GJB2_cell	APOBEC3G	0.999999999999959	1.779184175790851e-14
-1.32672758683294	-1.33653549434362	-0.492727907757566	0.0041597145554773	GJB2_cell	APOC1	0.0322311445261749	1.4917242724406048
-0.329936237110821	-0.329995312659215	4.56319241915241	0.216085215917517	GJB2_cell	APOE	0.757278571722958	0.1207443319831789
-1.43297160701848	-1.43675908697041	0.943298927220823	9.28716891748967e-06	GJB2_cell	APOL1	0.0001472499542392	3.83194483150606
0.37759380773637	0.377638760785961	5.14258056570011	0.0493227791690567	GJB2_cell	APOL2	0.2537013805048723	0.5956771695775712
-0.064477948280837	-0.0644998429933409	3.66371572515533	0.985854909234016	GJB2_cell	APOL3	0.999999999999959	1.779184175790851e-14
0.0156234438447459	0.0156551941969278	0.402034376477679	0.960786746079022	GJB2_cell	APOL4	0.999999999999959	1.779184175790851e-14
0.0725119812563866	0.0725169653104904	5.91365181640919	0.999482115387559	GJB2_cell	APOL6	0.999999999999959	1.779184175790851e-14
0.0041699949123229	0.0041705971798163	5.39478302040808	0.999944367849648	GJB2_cell	APOLD1	0.999999999999959	1.779184175790851e-14
0.507068671377898	0.507155289259202	4.62606522946001	0.0002933125782056	GJB2_cell	APOO	0.0031863263748852	2.4967097415442754
0.298740921600259	0.298942155066061	2.64415222467988	0.307509585355735	GJB2_cell	APOOL	0.9479010995534028	0.0232369729560877
0.127454731441843	0.127907722214638	0.37985407211625	0.689453805057543	GJB2_cell	APOOP5	0.999999999999959	1.779184175790851e-14
0.246807034243012	0.246808149177936	9.84360470752387	0.854182968021446	GJB2_cell	APP	0.999999999999959	1.779184175790851e-14
0.368611184884432	0.368625696038441	6.736983213044	0.0545088000615155	GJB2_cell	APPBP2	0.2735502098567716	0.5629629477130411
0.010816826432899	0.0108171763104165	7.11412936596995	0.999812715098745	GJB2_cell	APPL1	0.999999999999959	1.779184175790851e-14
-1.02072661061595	-1.02086201397024	5.08203646630758	4.3557212365941086e-11	GJB2_cell	APPL2	2.846881345434856e-09	8.54563063334365
-0.174476539244256	-0.174495299539264	5.27156512264968	0.946546053423114	GJB2_cell	APRT	0.999999999999959	1.779184175790851e-14
-0.100922732954855	-0.100930704047911	5.69868295608951	0.998288216717107	GJB2_cell	APTX	0.999999999999959	1.779184175790851e-14
-1.09759192777966	-1.09868787794848	2.21436212561073	2.34746783489105e-07	GJB2_cell	AQP1	5.6189560258917766e-06	5.250344366692656
1.29834556460088	1.29891423978297	3.43884482489728	2.51146945427652e-10	GJB2_cell	AQP11	1.3200283451677393e-08	7.879416743023114
-0.498780576068498	-0.500942798799331	0.0578090701633272	0.0850027137532708	GJB2_cell	AQP3	0.3855934379923976	0.4138703655055684
-0.658082802536633	-0.659835738546118	0.747773994971091	0.0105316437863263	GJB2_cell	AQP5	0.0714787298925182	1.1458231730882094
0.664198849066841	0.670630166894892	-0.980271443742324	0.0844501625505918	GJB2_cell	AQP6	0.3837517754720063	0.4159496021964213
0.094530507484487	0.0956704479999917	-1.25560062831882	0.805652070011498	GJB2_cell	AQP7P1	0.999999999999959	1.779184175790851e-14
-0.149755813931778	-0.149763729653961	6.28155432869738	0.99040442471888	GJB2_cell	AQR	0.999999999999959	1.779184175790851e-14
0.0625090555070421	0.0625116557093171	6.63614377406276	0.999917102966798	GJB2_cell	AR	0.999999999999959	1.779184175790851e-14
0.240152216978408	0.240166922709668	6.07737021428532	0.805342433313815	GJB2_cell	ARAF	0.999999999999959	1.779184175790851e-14
-0.061565965670328	-0.0615715828235317	5.56458076077444	0.998788974701839	GJB2_cell	ARAP1	0.999999999999959	1.779184175790851e-14
-1.11961962994467	-1.12147460007697	1.49715398268216	2.26275031017963e-06	GJB2_cell	ARAP2	4.1950672417298535e-05	4.377261073577072
-0.50468505134216	-0.504744103987626	5.18034310130955	0.00033218143072	GJB2_cell	ARAP3	0.0035558973520658	2.449050784280795
0.408760012448268	0.410304030540393	0.259034586742263	0.201123777890613	GJB2_cell	ARC	0.7211232402431211	0.1419905078412334
0.20182493306098	0.201827449577766	8.38009696595863	0.979070616319992	GJB2_cell	ARCN1	0.999999999999959	1.779184175790851e-14
0.0977299854827732	0.0987520187443489	-1.18221159927783	0.826050594905471	GJB2_cell	AREG	0.999999999999959	1.779184175790851e-14
0.310769764585738	0.310783940669507	6.51298987771214	0.340105858105025	GJB2_cell	AREL1	0.999999999999959	1.779184175790851e-14
0.0825954018795161	0.0825960946557366	8.94257034832011	0.999525454553763	GJB2_cell	ARF1	0.999999999999959	1.779184175790851e-14
-0.0266305050495388	-0.0266308954838172	8.14707800184025	0.999991395421415	GJB2_cell	ARF3	0.999999999999959	1.779184175790851e-14
0.0158885039176722	0.0158886705268724	8.66310422236309	0.999980754997129	GJB2_cell	ARF4	0.999999999999959	1.779184175790851e-14
0.335921858274185	0.335932645190951	7.01644664773909	0.166766088891955	GJB2_cell	ARF5	0.6334018281701425	0.1983206874701708
0.002924040548334	0.0029240976646853	7.06399921588909	0.999985125957412	GJB2_cell	ARF6	0.999999999999959	1.779184175790851e-14
0.0570530461339248	0.0570557888589489	6.41893832030086	0.999887364031887	GJB2_cell	ARFGAP1	0.999999999999959	1.779184175790851e-14
0.206888971609412	0.206902492321674	5.97037533875251	0.915076218399678	GJB2_cell	ARFGAP2	0.999999999999959	1.779184175790851e-14
-0.0456246624874896	-0.0456285124666364	5.62145166466834	0.999747424836619	GJB2_cell	ARFGAP3	0.999999999999959	1.779184175790851e-14
0.0797152314712706	0.0797177042095536	7.07551777737809	0.999544302776593	GJB2_cell	ARFGEF1	0.999999999999959	1.779184175790851e-14
-0.124935805198898	-0.124940096748139	6.90881982227691	0.998448191666929	GJB2_cell	ARFGEF2	0.999999999999959	1.779184175790851e-14
0.326029007558145	0.326046764218818	6.26705894657668	0.224678604760906	GJB2_cell	ARFIP1	0.7762340578155053	0.1100073062019695
-0.123944726474177	-0.123955167796567	5.60349626701205	0.991310085309298	GJB2_cell	ARFIP2	0.999999999999959	1.779184175790851e-14
-0.142259841505563	-0.142279242392281	4.94622131516593	0.973880650004346	GJB2_cell	ARFRP1	0.999999999999959	1.779184175790851e-14
-0.771453322124691	-0.772677502326659	1.47868282257694	0.0005296061445276	GJB2_cell	ARG2	0.0053685822480946	2.2701403889974503
-0.279741436390548	-0.279782819023723	4.83692888252594	0.474875628981137	GJB2_cell	ARGLU1	0.999999999999959	1.779184175790851e-14
-0.191797756739835	-0.19180906104892	6.13617899539448	0.966216785846836	GJB2_cell	ARHGAP1	0.999999999999959	1.779184175790851e-14
-0.487607360828566	-0.487684051594474	4.75114506699559	0.0007873149456521	GJB2_cell	ARHGAP10	0.0076068517543151	2.118795047385082
-0.647615115573037	-0.647627866658448	7.76107427728219	2.8146513187382502e-09	GJB2_cell	ARHGAP11A	1.1416442956621153e-07	6.942469188992551
-0.22272998041067	-0.222755529026061	5.19074375188671	0.777058624319841	GJB2_cell	ARHGAP11B	0.999999999999959	1.779184175790851e-14
0.439190645624995	0.439200856392517	7.49897290514322	0.0015936170759804	GJB2_cell	ARHGAP12	0.014053777435156	1.8522069285168148
0.639476514650908	0.639510473835927	6.32821838228821	3.05861508310005e-08	GJB2_cell	ARHGAP17	9.312698944832628e-07	6.030924436421355
-0.187747902731067	-0.187761059695782	5.88118849235272	0.962349237348868	GJB2_cell	ARHGAP18	0.999999999999959	1.779184175790851e-14
-1.77564277525842	-1.77600729915538	4.67917996275733	1.6517754249445001e-15	GJB2_cell	ARHGAP19	5.248730967542738e-13	12.279945687149176
-0.965360020295814	-0.965388175483219	7.25144195006329	2.15174125353702e-13	GJB2_cell	ARHGAP21	3.0497668391704926e-11	10.515733362073652
-0.193824233205959	-0.194508435427382	0.353368069171801	0.534984219329836	GJB2_cell	ARHGAP22	0.999999999999959	1.779184175790851e-14
-0.380778062160563	-0.380797166760562	6.38399767951661	0.0293529193250945	GJB2_cell	ARHGAP23	0.1676841269522492	0.775508045940803
0.0167496725755728	0.0168192334149972	-0.723674742823515	0.967267385255474	GJB2_cell	ARHGAP23P1	0.999999999999959	1.779184175790851e-14
0.625827244081795	0.628004581189395	0.353835683631931	0.0411871328867532	GJB2_cell	ARHGAP24	0.2198320085836758	0.6579090719708628
-0.472270444219343	-0.473197036234443	1.15071111620514	0.0846255239141379	GJB2_cell	ARHGAP25	0.3843523471097073	0.4152704624971934
-0.0169683462012515	-0.0169703700768863	5.1641419350522	0.999712251899894	GJB2_cell	ARHGAP26	0.999999999999959	1.779184175790851e-14
-0.200129311524352	-0.2001929374153	3.72143239178271	0.796484757065635	GJB2_cell	ARHGAP27	0.999999999999959	1.779184175790851e-14
0.568512509126262	0.571595157033117	-0.246616490583876	0.0722708684315303	GJB2_cell	ARHGAP28	0.3403978951320647	0.4680131340614676
-1.53555077988982	-1.53558273911421	7.89470324406031	1.5706662786977002e-16	GJB2_cell	ARHGAP29	7.178627792030532e-14	13.14395856401721
-0.902901314111521	-0.909852265157201	-0.646413439189644	0.0243539122123866	GJB2_cell	ARHGAP30	0.1441353055324807	0.8412296269591084
-0.151288642377723	-0.151306853562608	5.09904034101462	0.974930075410132	GJB2_cell	ARHGAP31	0.999999999999959	1.779184175790851e-14
-0.191930707972399	-0.193122697714775	-0.481018728586995	0.565373858438449	GJB2_cell	ARHGAP31-AS1	0.999999999999959	1.779184175790851e-14
0.738103135233872	0.738189766464467	5.20494652621696	4.67201387447006e-09	GJB2_cell	ARHGAP32	1.794599629053445e-07	6.746032426354379
0.668604675190156	0.668703987227239	4.85392801872622	8.79255819302635e-07	GJB2_cell	ARHGAP33	1.814079916096035e-05	4.7413435847759065
0.157606215050506	0.157608994866684	7.87748221033932	0.994542349131097	GJB2_cell	ARHGAP35	0.999999999999959	1.779184175790851e-14
0.600098495334075	0.600182939465062	4.91644926717227	2.89253030785669e-05	GJB2_cell	ARHGAP39	0.0004051469499825	3.392387426189767
1.83566616278403	1.84249966313331	0.584677784035227	3.23073018131745e-07	GJB2_cell	ARHGAP4	7.44496214819343e-06	5.128137505953781
0.467944631988659	0.468244967094456	2.73494786104026	0.0198022839949364	GJB2_cell	ARHGAP42	0.1216607886351674	0.914849372660278
-0.203856587706134	-0.205797933809295	-0.98046989777499	0.574218243928602	GJB2_cell	ARHGAP44	0.999999999999959	1.779184175790851e-14
0.106066657886517	0.106070894407474	6.71533219042974	0.996915753454998	GJB2_cell	ARHGAP5	0.999999999999959	1.779184175790851e-14
0.726050095167413	0.727717427395542	0.96551220863359	0.0033312063477595	GJB2_cell	ARHGAP5-AS1	0.0266192634949812	1.5748039648076415
-0.648353610767033	-0.649278907710356	1.60558113179105	0.0049065018366168	GJB2_cell	ARHGAP6	0.037128120436604	1.4302970358175406
0.435454035755116	0.435459908716961	8.27824499495632	0.0026864832033314	GJB2_cell	ARHGDIA	0.0221261254375186	1.6550946298336042
-0.840473104648696	-0.841886466693138	1.41008617629353	0.0005816925088203	GJB2_cell	ARHGDIB	0.0058249290067801	2.234709363375167
1.20844481263424	1.22020496765218	-0.88956982106132	0.0049155979392451	GJB2_cell	ARHGDIG	0.0371746514657154	1.4297530945538524
-0.142942420901034	-0.142952862859647	5.84036285110702	0.987700228089908	GJB2_cell	ARHGEF1	0.999999999999959	1.779184175790851e-14
-0.0907501751813878	-0.0907548903810644	6.30504826309782	0.999379039676323	GJB2_cell	ARHGEF10	0.999999999999959	1.779184175790851e-14
0.35998713238325	0.360060527680907	4.33169111737984	0.126749991405897	GJB2_cell	ARHGEF10L	0.5201031975213616	0.2839104762355227
0.053452093937452	0.0534564852792507	5.60667581367123	0.999310871226451	GJB2_cell	ARHGEF11	0.999999999999959	1.779184175790851e-14
-0.727081985379917	-0.727095243476082	7.88390400758151	1.2533682187129301e-10	GJB2_cell	ARHGEF12	7.186585480969265e-09	8.143477404331986
0.452599012899585	0.452633966004087	5.76866213098876	0.0020386456022278	GJB2_cell	ARHGEF17	0.0174229614395273	1.7588780245559954
-0.532333767570624	-0.532430699608421	4.53848628651912	0.000243411729351	GJB2_cell	ARHGEF18	0.0027057568899588	2.567711226989114
-0.620411314004979	-0.621153503920817	1.8598660172365	0.0026523538128432	GJB2_cell	ARHGEF19	0.0218793172487112	1.6599662344292645
-0.528994111334939	-0.529018055934314	6.54556282653609	7.12319978847918e-06	GJB2_cell	ARHGEF2	0.0001167856659888	3.932610458285087
-0.415644379759196	-0.415887567147705	2.86911657980332	0.0595210448503516	GJB2_cell	ARHGEF25	0.2928095578193102	0.5334147512460289
0.0007540877226037	0.0007545072523928	4.9017938858253	0.999984751845765	GJB2_cell	ARHGEF26	0.999999999999959	1.779184175790851e-14
0.249763169936934	0.249791478311295	5.20854055991722	0.710764050964185	GJB2_cell	ARHGEF28	0.999999999999959	1.779184175790851e-14
-0.0003773186849312	-0.0003773341313489	7.10195939023447	0.999999816275961	GJB2_cell	ARHGEF3	0.999999999999959	1.779184175790851e-14
-0.560005575987406	-0.563866850362844	-0.549970418757794	0.158850055088035	GJB2_cell	ARHGEF34P	0.6132323830647903	0.2123749193509229
1.21500306272392	1.21528776387812	4.31758445322804	2.03828228222089e-12	GJB2_cell	ARHGEF37	2.0277372256188637e-10	9.692988325895849
-0.686648434377201	-0.686882055579381	3.66123062884731	1.33930222954253e-05	GJB2_cell	ARHGEF39	0.0002036462637938	3.691123553309781
0.16941664411003	0.169426172062793	6.193896798025	0.964135366563866	GJB2_cell	ARHGEF4	0.999999999999959	1.779184175790851e-14
-0.194608286565741	-0.194613279101091	7.34084405717619	0.957523950435781	GJB2_cell	ARHGEF40	0.999999999999959	1.779184175790851e-14
-0.439375612862125	-0.44082444921002	0.409556596730523	0.12244021292648	GJB2_cell	ARHGEF5	0.5067156161160843	0.2952357112835576
0.219051534049565	0.21906479342258	6.10436547823964	0.911696795932599	GJB2_cell	ARHGEF6	0.999999999999959	1.779184175790851e-14
-0.959818150496094	-0.959968170731602	4.83078576316485	1.8830674220045797e-11	GJB2_cell	ARHGEF7	1.3667299015037156e-09	8.86431730392275
-0.143344267867463	-0.143358163444159	5.42076632519356	0.981721549396629	GJB2_cell	ARHGEF9	0.999999999999959	1.779184175790851e-14
-0.206047281274574	-0.206052616504368	7.32766698999545	0.949000303428508	GJB2_cell	ARID1A	0.999999999999959	1.779184175790851e-14
-0.600037851057683	-0.600057963073235	6.98699011711645	8.79533828093281e-08	GJB2_cell	ARID1B	2.363611316808667e-06	5.626423939315238
0.0409584960023241	0.04096167683656	5.79903643881083	0.999674723138655	GJB2_cell	ARID2	0.999999999999959	1.779184175790851e-14
0.865603191898077	0.866816847823862	1.66617082304262	5.38722283410237e-05	GJB2_cell	ARID3A	0.0007069973337338	3.150582224034564
0.498697398358828	0.499007460220729	2.7654115879883	0.0146972282762034	GJB2_cell	ARID3B	0.0946617631058096	1.0238254109181697
0.0679524503048223	0.0679593252292255	5.40705536429302	0.998351816302458	GJB2_cell	ARID4A	0.999999999999959	1.779184175790851e-14
0.210294888182967	0.210305286032437	6.39791367093724	0.931643615217047	GJB2_cell	ARID4B	0.999999999999959	1.779184175790851e-14
-0.270484561705855	-0.270626365694246	2.98978426641751	0.425956622447072	GJB2_cell	ARID5A	0.999999999999959	1.779184175790851e-14
-0.184829116197456	-0.184837513296412	6.50161006802572	0.975655563540867	GJB2_cell	ARID5B	0.999999999999959	1.779184175790851e-14
0.141792103193427	0.14179782835646	6.6971604364345	0.992215510413747	GJB2_cell	ARIH1	0.999999999999959	1.779184175790851e-14
-0.182621966996764	-0.182629306106032	6.68515922836237	0.9848984307703	GJB2_cell	ARIH2	0.999999999999959	1.779184175790851e-14
0.373364846885957	0.374884068444968	0.140080905813582	0.224613766711219	GJB2_cell	ARIH2OS	0.7761280883403915	0.110066599013866
0.431123856122694	0.43113760577858	7.04397518825685	0.0022285033269356	GJB2_cell	ARL1	0.0188398693713747	1.7249221127686083
0.254892002835895	0.254909155372245	5.95221088803263	0.761889886269282	GJB2_cell	ARL10	0.999999999999959	1.779184175790851e-14
-0.101278645163566	-0.101288429402179	5.38192998538347	0.994879500426742	GJB2_cell	ARL13B	0.999999999999959	1.779184175790851e-14
-0.241891260692466	-0.241933122679197	4.59175764405106	0.713423258606985	GJB2_cell	ARL14EP	0.999999999999959	1.779184175790851e-14
0.320497941884602	0.320909333565453	1.70168101332068	0.259828980076813	GJB2_cell	ARL15	0.8549631381158571	0.0680526095501716
-0.0669525334108993	-0.066959847793026	5.24895181016203	0.998704398969893	GJB2_cell	ARL16	0.999999999999959	1.779184175790851e-14
-0.418632726846568	-0.418926641927614	2.58902813330058	0.0567091748180284	GJB2_cell	ARL17A	0.2821655901465182	0.5494959491949162
0.280683897690646	0.28096447558737	2.06892761076825	0.351201109906389	GJB2_cell	ARL17B	0.999999999999959	1.779184175790851e-14
0.925497985383436	0.925677418782666	4.51718101852536	3.6985400245289504e-09	GJB2_cell	ARL2	1.4643711012372248e-07	6.8343488503293255
-0.364838636493631	-0.364850246743325	7.03504409216012	0.0487886547474155	GJB2_cell	ARL2BP	0.2516312071493164	0.5992354989490019
0.271899190934042	0.27191314593151	6.34015755091605	0.660588009475766	GJB2_cell	ARL3	0.999999999999959	1.779184175790851e-14
-0.867980390672002	-0.868050803306678	5.75505188003525	3.3060971411405094e-11	GJB2_cell	ARL4A	2.239765401568359e-09	8.649797468335466
0.30664561714959	0.306650796992232	7.94490184830413	0.369396901871965	GJB2_cell	ARL4C	0.999999999999959	1.779184175790851e-14
0.298153075625341	0.298380230517252	2.45837802899392	0.324146804378615	GJB2_cell	ARL4D	0.9794283436700204	0.0090273320909549
-0.352115623559503	-0.352144025308545	5.6859580861459	0.110255825570014	GJB2_cell	ARL5A	0.4681317713123781	0.3296318830395927
0.946491421652926	0.946526446311515	6.90809919677559	6.5681792995236e-11	GJB2_cell	ARL5B	4.085485254236218e-09	8.388756352663737
-0.749750513615523	-0.750329154866088	2.49255097514024	8.08303109833444e-05	GJB2_cell	ARL6	0.0010163734797331	2.9929466755341174
0.149825648646162	0.149826689838193	9.22054891355775	0.986516115619182	GJB2_cell	ARL6IP1	0.999999999999959	1.779184175790851e-14
-0.0348980380185741	-0.0350737307220837	0.0270235344135145	0.91302097036998	GJB2_cell	ARL6IP1P2	0.999999999999959	1.779184175790851e-14
-0.284070932906157	-0.286096628128582	-0.609575694289585	0.417023916558033	GJB2_cell	ARL6IP4	0.999999999999959	1.779184175790851e-14
0.0466963341696294	0.04669709292461	7.99629472063087	0.999928959106244	GJB2_cell	ARL6IP5	0.999999999999959	1.779184175790851e-14
-0.171731369083805	-0.171742584787738	5.98607162485688	0.955170262482793	GJB2_cell	ARL6IP6	0.999999999999959	1.779184175790851e-14
0.480017329118263	0.480063671859199	5.45132057294615	0.0003350460396922	GJB2_cell	ARL8A	0.0035816989517739	2.4459109201837523
-0.111859873719451	-0.111864231717152	6.71736046295766	0.997598896387042	GJB2_cell	ARL8B	0.999999999999959	1.779184175790851e-14
-0.531903562647463	-0.532707758853043	1.51053774317138	0.0240035205296546	GJB2_cell	ARL9	0.1423554345882816	0.846625948491388
-2.02769576276118	-2.02788996530006	5.8763461647173	6.3284388893308e-19	GJB2_cell	ARMC1	8.57477074527285e-16	15.066777482409844
0.208976075099981	0.208987311078067	6.272074173709	0.937325127959638	GJB2_cell	ARMC10	0.999999999999959	1.779184175790851e-14
0.286363335792116	0.286421428971788	4.36964176646608	0.418710017608116	GJB2_cell	ARMC10P1	0.999999999999959	1.779184175790851e-14
1.0306362492621	1.04514720284095	-1.37422396516947	0.0265786599120981	GJB2_cell	ARMC12	0.1548752067605184	0.8100181008264222
0.44827571158788	0.449106833134501	1.22828071736951	0.0722958148191418	GJB2_cell	ARMC2	0.3404584991208108	0.4679358197314991
0.388066769249322	0.388143808668227	4.38429114205241	0.0676342824853528	GJB2_cell	ARMC5	0.3239186281188886	0.4895640755878098
-0.863749952971224	-0.863840602349686	5.38608341144547	1.04060548121684e-10	GJB2_cell	ARMC6	6.105401759191491e-09	8.214285752512055
0.0337850468301484	0.0337955480781685	3.66849861153186	0.995727559260017	GJB2_cell	ARMC7	0.999999999999959	1.779184175790851e-14
0.242181393729772	0.24219779319467	5.93581825747704	0.780209026995267	GJB2_cell	ARMC8	0.999999999999959	1.779184175790851e-14
0.244996427288924	0.245047933856991	4.2924011114625	0.669205602474638	GJB2_cell	ARMC9	0.999999999999959	1.779184175790851e-14
0.51391289145293	0.513985859541436	4.88984348868426	0.0002287271677799	GJB2_cell	ARMCX1	0.0025587584118861	2.591970716589443
-0.078460937686789	-0.0784693331753361	5.26854776849944	0.997565051146774	GJB2_cell	ARMCX2	0.999999999999959	1.779184175790851e-14
0.072121493333393	0.0721266437324169	5.86892260377985	0.998696523880375	GJB2_cell	ARMCX3	0.999999999999959	1.779184175790851e-14
-0.390939139639859	-0.39098537494778	5.14134624228577	0.0349650369860926	GJB2_cell	ARMCX4	0.1930760648561401	0.7142715612552498
0.0221531553954598	0.0221660048360359	2.9563175223539	0.98526030804188	GJB2_cell	ARMCX5	0.999999999999959	1.779184175790851e-14
0.163124437469021	0.163174998999072	3.72290461329245	0.867254528552416	GJB2_cell	ARMCX6	0.999999999999959	1.779184175790851e-14
0.346867464914409	0.346901112928598	5.43523760720522	0.122537888557106	GJB2_cell	ARNT	0.5070333731597316	0.2949634542719673
0.0737019344151454	0.0737068969873556	5.94176801037964	0.999469828181628	GJB2_cell	ARNT2	0.999999999999959	1.779184175790851e-14
-0.236925708517663	-0.236986162136734	4.02150425079046	0.699076275788297	GJB2_cell	ARNTL	0.999999999999959	1.779184175790851e-14
-0.23538304815552	-0.235391281799756	6.89328159531162	0.83283188506669	GJB2_cell	ARNTL2	0.999999999999959	1.779184175790851e-14
0.133752116986995	0.133754082767186	8.1349650674161	0.998682804911934	GJB2_cell	ARPC1A	0.999999999999959	1.779184175790851e-14
-0.228382873984502	-0.228389330227537	7.20431580358853	0.892545160674807	GJB2_cell	ARPC1B	0.999999999999959	1.779184175790851e-14
-0.688398964928549	-0.688416458504366	7.39969457330635	3.5652979177220603e-10	GJB2_cell	ARPC2	1.8090946924100226e-08	7.74253870051727
-0.082960943759918	-0.0829644583268631	6.60065485214074	0.9992556126556	GJB2_cell	ARPC3	0.999999999999959	1.779184175790851e-14
0.0099512983658533	0.0099601044799631	2.06593114655135	0.987455827209875	GJB2_cell	ARPC3P1	0.999999999999959	1.779184175790851e-14
0.0416791226752442	0.0416947105516691	3.59693742630027	0.988669354079288	GJB2_cell	ARPC3P5	0.999999999999959	1.779184175790851e-14
-0.179155344748292	-0.179160972661928	7.04773056322925	0.986596577116533	GJB2_cell	ARPC4	0.999999999999959	1.779184175790851e-14
0.112821017367405	0.112823016630714	7.86816426638659	0.999262963330942	GJB2_cell	ARPC5	0.999999999999959	1.779184175790851e-14
-0.0702800279517175	-0.0702845768210663	6.01763001100951	0.999412019175684	GJB2_cell	ARPC5L	0.999999999999959	1.779184175790851e-14
0.245310436425334	0.245317338514179	7.21077205389066	0.820764852160726	GJB2_cell	ARPP19	0.999999999999959	1.779184175790851e-14
-0.361321860523829	-0.361370993254143	4.94419088671033	0.0868257317306109	GJB2_cell	ARRB2	0.3915538790013649	0.4072084692561056
0.309820398904443	0.309861309842709	4.97488347524015	0.314630685104759	GJB2_cell	ARRDC1	0.9614528377387288	0.017072014402284
-0.208863395941797	-0.20898235923292	2.89564235781943	0.66196981679163	GJB2_cell	ARRDC2	0.999999999999959	1.779184175790851e-14
0.391181396207256	0.391195998656834	6.80833141335069	0.0192063273919823	GJB2_cell	ARRDC3	0.1186029306568224	0.9259045795015935
1.00303791898363	1.00306218710981	7.53286090132483	2.4411957466710997e-13	GJB2_cell	ARRDC4	3.369170637506338e-11	10.47247699286253
0.857585411687657	0.857846556807748	3.8456811123769	1.01301404689241e-07	GJB2_cell	ARSA	2.6834448536580463e-06	5.571307325287733
-0.615962136349095	-0.616042420308702	5.03149663556808	2.1417482096844e-06	GJB2_cell	ARSB	3.998944436980891e-05	4.398054630095095
1.03468238759904	1.03482963468557	4.98180383714569	4.1271971271828395e-12	GJB2_cell	ARSD	3.6663461578264235e-10	9.435766533553627
0.875056373724633	0.878340960385822	0.303854959897571	0.002588046729731	GJB2_cell	ARSG	0.0214132603092737	1.669317203488898
-0.731001962808982	-0.731685451883882	2.22804105088561	0.0004005216961161	GJB2_cell	ARSI	0.0042011815096349	2.376628554612936
0.076026342904589	0.076028775414816	7.02816335470792	0.999842330634265	GJB2_cell	ARSJ	0.999999999999959	1.779184175790851e-14
-0.187037474153436	-0.187086617012803	3.97930412232495	0.837107031895119	GJB2_cell	ARSK	0.999999999999959	1.779184175790851e-14
-0.406537437531758	-0.4070691006739	1.70849411089874	0.107337386533443	GJB2_cell	ARTN	0.4587953133259228	0.3383810271419254
0.0597570512147105	0.0597674374428794	4.61174778512963	0.997866908688518	GJB2_cell	ARV1	0.999999999999959	1.779184175790851e-14
0.585168096714566	0.585372049933916	3.62398222674935	0.000251478551965	GJB2_cell	ARVCF	0.0027821882528567	2.555613487424186
0.481827860234351	0.485294408853347	-0.634150319390544	0.162282208659298	GJB2_cell	ARX	0.6218008301172009	0.206348702500162
0.388055270183525	0.388068370732181	6.9580526888907	0.0186082616613873	GJB2_cell	ASAH1	0.1154950088080121	0.937436783685048
0.109778702660462	0.109975379991452	1.21651327441115	0.754680295085661	GJB2_cell	ASAH2	0.999999999999959	1.779184175790851e-14
-0.0881938571560588	-0.0882453813045666	2.82193818216721	0.917558567603319	GJB2_cell	ASAH2B	0.999999999999959	1.779184175790851e-14
0.277261121694835	0.277265839399261	7.93393958613552	0.662138600567548	GJB2_cell	ASAP1	0.999999999999959	1.779184175790851e-14
-0.609247583234997	-0.609329830964101	4.98402337216309	1.9766420505086e-06	GJB2_cell	ASAP2	3.720404876445193e-05	4.429409795054146
-0.551492900686834	-0.551532618837873	5.87997481736543	4.98304233954409e-06	GJB2_cell	ASAP3	8.517356272079264e-05	4.069695186291876
-0.111548280665484	-0.111554522340001	6.21843365064347	0.998322294684515	GJB2_cell	ASB1	0.999999999999959	1.779184175790851e-14
0.5981915699855	0.59828976376997	4.7008813158995	3.89202339448292e-05	GJB2_cell	ASB13	0.0005268892456252	3.2782806657529933
0.494813993053798	0.496181043317953	0.650277467655502	0.0747309443755779	GJB2_cell	ASB14	0.349531340278565	0.4565138777156632
0.41980396089206	0.422759056893031	-0.572121647763521	0.244928249649354	GJB2_cell	ASB15	0.8228900315284746	0.0846581986776292
-0.417620484138688	-0.41903176408833	0.402556004811776	0.16270431788962	GJB2_cell	ASB16	0.6228128141005106	0.205642460593493
-0.0080536783032324	-0.0080582696198583	2.8219841575076	0.996106825222608	GJB2_cell	ASB16-AS1	0.999999999999959	1.779184175790851e-14
-0.313265203912716	-0.314709910846143	-0.0211430097981271	0.306210038995768	GJB2_cell	ASB2	0.9461073126426796	0.0240596007595799
0.414365978704165	0.415583980214	0.589727819661965	0.138843108441587	GJB2_cell	ASB5	0.5568556871186428	0.2542573405687672
-0.0692675851671085	-0.0692756573767982	5.13839828362496	0.995487316947339	GJB2_cell	ASB6	0.999999999999959	1.779184175790851e-14
0.0252478552685372	0.0252554410388273	3.74453203384139	0.995739777788392	GJB2_cell	ASB7	0.999999999999959	1.779184175790851e-14
0.0009552281000101	0.0009557182358027	4.90050514437025	0.99995804269214	GJB2_cell	ASB8	0.999999999999959	1.779184175790851e-14
0.361903601790277	0.362032556189328	3.57353769436696	0.128227080407468	GJB2_cell	ASB9	0.5248274109711816	0.279983490471865
0.248007559181799	0.248028767262814	5.60697796069522	0.779430221562531	GJB2_cell	ASCC1	0.999999999999959	1.779184175790851e-14
-0.183252235574024	-0.183272140321272	5.27059131465379	0.929392577812198	GJB2_cell	ASCC2	0.999999999999959	1.779184175790851e-14
-0.60567900481531	-0.605704615247885	6.65209716144046	1.44104338438613e-06	GJB2_cell	ASCC3	2.7871661557804965e-05	4.554837140225464
4.04221659460042	4.12474786175508	-0.572433303826157	1.74007201023361e-08	GJB2_cell	ASCL1	5.707219023892576e-07	6.243575460368035
-0.456628122222258	-0.456663257593436	5.76848162947666	0.0024739260840434	GJB2_cell	ASF1A	0.0206177941295963	1.685757801156755
-1.08725336333259	-1.08733412274053	5.93235638819038	5.9252641283536e-14	GJB2_cell	ASF1B	1.0323708815014315e-11	10.986164253432303
0.644634849655897	0.648387391973192	-0.323861621529012	0.0362119924614826	GJB2_cell	ASGR1	0.1983639732960422	0.7025372012315829
0.415281604304986	0.41529484927242	7.04321441856274	0.0064912902365623	GJB2_cell	ASH1L	0.0472497008425224	1.3256009368447288
0.570222724562287	0.571061504121066	1.54798925504905	0.0110754241243739	GJB2_cell	ASH1L-AS1	0.0745437146913361	1.1275889691116665
0.307934025930683	0.307952505945687	6.12417631306005	0.354038310599426	GJB2_cell	ASH2L	0.999999999999959	1.779184175790851e-14
0.534301045910717	0.534733838227329	2.39118273172457	0.0080385027304701	GJB2_cell	ASIC1	0.0567055636076736	1.2463743286630966
1.29098183135955	1.29466321225451	0.777616585211511	1.08455527197527e-05	GJB2_cell	ASIC3	0.0001692357004305	3.771508016802163
0.616314053970006	0.623068426121202	-1.12805471584689	0.126413552521949	GJB2_cell	ASIC4	0.5188829613864615	0.2849305900438111
-0.331042944525081	-0.331095172435377	4.72880870416352	0.205574310053329	GJB2_cell	ASL	0.7315308183313636	0.1357673729572355
0.792609392848138	0.792780617233296	4.33143465346634	2.43204062734619e-08	GJB2_cell	ASMTL	7.605040478333113e-07	6.118898470043603
0.457946216461967	0.45977543938167	0.146308676385016	0.124892182798054	GJB2_cell	ASMTL-AS1	0.514782365275053	0.2883763389916465
-0.187807045603395	-0.187815671379911	6.48456400225342	0.969767790964416	GJB2_cell	ASNS	0.999999999999959	1.779184175790851e-14
-0.332458104627598	-0.332489581916324	5.45835130742779	0.191223469884166	GJB2_cell	ASNSD1	0.6963218772452004	0.1571899598185129
0.303652860987457	0.303660891906612	7.30184057268424	0.394178299819819	GJB2_cell	ASPH	0.999999999999959	1.779184175790851e-14
-0.107713366645994	-0.107721406546829	5.81697591606841	0.992619512241591	GJB2_cell	ASPHD1	0.999999999999959	1.779184175790851e-14
0.214113672342902	0.214334567214896	2.00709147469281	0.567991974468354	GJB2_cell	ASPHD2	0.999999999999959	1.779184175790851e-14
-0.423339545488457	-0.423349184582485	7.52469699702107	0.0040007293612991	GJB2_cell	ASPM	0.0311677374352589	1.5062947233903667
2.02942457545835	2.06061177072367	-1.19960709808182	6.34514132111655e-05	GJB2_cell	ASPRV1	0.0008157373693547	3.088449641980151
0.122225078118107	0.122248757468296	4.38252094016066	0.960140655928887	GJB2_cell	ASPSCR1	0.999999999999959	1.779184175790851e-14
-0.0230772075118401	-0.0230927302933238	2.57311563345443	0.972918378287996	GJB2_cell	ASRGL1	0.999999999999959	1.779184175790851e-14
-0.356195045106933	-0.356430822720887	2.66081164458453	0.158386029348979	GJB2_cell	ASS1	0.6119279413843065	0.2132997159290709
0.36217437402049	0.363413698724621	0.360029964779538	0.218338486599463	GJB2_cell	ASS1P12	0.762178715231422	0.1179431835966695
-0.369687333675346	-0.369799565509758	3.78459019116023	0.0953749884393525	GJB2_cell	ASTE1	0.420134884121165	0.3766112571614763
0.901212616234328	0.901951194598684	2.44285103432561	1.01433582025297e-06	GJB2_cell	ASTN1	2.052492423965201e-05	4.687718437246855
-0.0365488846281287	-0.0365882651805247	1.84497961008544	0.926569705183973	GJB2_cell	ASTN2	0.999999999999959	1.779184175790851e-14
-0.280016044695975	-0.280024187605926	7.15875817832282	0.619980488509187	GJB2_cell	ASXL1	0.999999999999959	1.779184175790851e-14
-0.0189569850730937	-0.0189579760147338	6.23340787650872	0.999952670321575	GJB2_cell	ASXL2	0.999999999999959	1.779184175790851e-14
1.11249828997354	1.1176064638364	0.081489391007112	0.000365906281936	GJB2_cell	ASXL3	0.003873521486114	2.411894030693803
0.0984768868534261	0.0984823178977676	6.2309715738445	0.99786562166632	GJB2_cell	ATAD1	0.999999999999959	1.779184175790851e-14
-1.03204869725446	-1.03207751432593	7.32938468321753	8.33310382155485e-14	GJB2_cell	ATAD2	1.3616205291013147e-11	10.865943909368616
0.274281343601542	0.274342983601303	4.22151612379031	0.498945007431558	GJB2_cell	ATAD2B	0.999999999999959	1.779184175790851e-14
-0.0663502776619775	-0.0663539887956499	6.24439791691267	0.996603088496406	GJB2_cell	ATAD3A	0.999999999999959	1.779184175790851e-14
-0.0984718568988128	-0.0984843103788386	5.03905002217358	0.994077266572486	GJB2_cell	ATAD3B	0.999999999999959	1.779184175790851e-14
-0.084220514521212	-0.0844251942930979	0.759444169280495	0.797230545646159	GJB2_cell	ATAD3C	0.999999999999959	1.779184175790851e-14
-0.980434857048508	-0.980731903904396	3.88429086041146	7.717267718153901e-10	GJB2_cell	ATAD5	3.6162222103967525e-08	7.441744890756396
0.151868268472506	0.152079654273937	1.60754410057559	0.701700368819155	GJB2_cell	ATAT1	0.999999999999959	1.779184175790851e-14
-1.39476676629945	-1.39875041576068	0.816169422418098	1.46104215821853e-05	GJB2_cell	ATCAY	0.0002201931923611	3.657196112093019
-0.244452844869206	-0.244475350841593	5.49690084022075	0.772577438058082	GJB2_cell	ATE1	0.999999999999959	1.779184175790851e-14
0.0538707898326929	0.0538777768107281	5.05538172723356	0.995372617712461	GJB2_cell	ATF1	0.999999999999959	1.779184175790851e-14
0.190022036563677	0.190034450681321	5.98271964836947	0.956280292526625	GJB2_cell	ATF2	0.999999999999959	1.779184175790851e-14
-0.811306726515687	-0.811423602447306	4.91695313313411	1.8642806505752403e-09	GJB2_cell	ATF3	7.912779891862825e-08	7.101670914782906
-0.584348178534378	-0.584366401441748	7.08980293176867	1.06882211739047e-07	GJB2_cell	ATF4	2.817081010783607e-06	5.55020066383055
-1.32064552307139	-1.33407930196673	-0.904531711382383	0.0009823237377496	GJB2_cell	ATF4P3	0.0092115853088526	2.0356656215253057
-0.507298448372337	-0.50894988260497	0.44986610702869	0.0760933496618244	GJB2_cell	ATF4P4	0.3544840645446923	0.4504032832901117
-0.705590901796133	-0.705667358950444	5.30843214132162	1.53790872416857e-07	GJB2_cell	ATF5	3.873761144199683e-06	5.411867161354154
0.225903868204694	0.225914484700101	6.47231742029802	0.910735384204231	GJB2_cell	ATF6	0.999999999999959	1.779184175790851e-14
0.448455079557382	0.448568376960646	4.05049459318577	0.0099527044903636	GJB2_cell	ATF6B	0.0680695052717645	1.167047405830299
0.546010324672522	0.546078136216267	5.10420070894796	0.0002614718002027	GJB2_cell	ATF7	0.0028816266612589	2.5403622863457325
0.0938390043727161	0.0938423960319052	6.84556131356559	0.999707272931636	GJB2_cell	ATF7IP	0.999999999999959	1.779184175790851e-14
0.527895800475137	0.527992688926178	4.52823371728158	0.0001609275571959	GJB2_cell	ATG10	0.0018702824557692	2.7280928000311024
0.329595568196307	0.329622611037074	5.68410959722081	0.213254207534398	GJB2_cell	ATG12	0.7504948877139577	0.1246522617753811
0.147550779342773	0.147560158377037	6.02261425974348	0.988207173497378	GJB2_cell	ATG13	0.999999999999959	1.779184175790851e-14
-1.0000182057842	-1.00026937301438	4.1593312355282	1.88925965730562e-10	GJB2_cell	ATG14	1.0245862863764408e-08	7.989451461255789
0.181881638004497	0.181898769623151	5.4706229783682	0.964862141668398	GJB2_cell	ATG16L1	0.999999999999959	1.779184175790851e-14
0.60927569424066	0.610148397242449	1.5918356252759	0.0114945016374127	GJB2_cell	ATG16L2	0.0768966066265267	1.114092824774525
0.222646079019567	0.222671093162185	5.19602959954683	0.747895661855354	GJB2_cell	ATG2A	0.999999999999959	1.779184175790851e-14
-0.21299872128594	-0.213014216803481	5.83104333284566	0.927187322914856	GJB2_cell	ATG2B	0.999999999999959	1.779184175790851e-14
-0.0306807818313271	-0.030684179618074	5.16928554305857	0.999724234612274	GJB2_cell	ATG3	0.999999999999959	1.779184175790851e-14
-0.997477235348706	-0.997641241133903	4.76533998721265	1.28650248378738e-11	GJB2_cell	ATG4A	9.878096322135634e-10	9.005326743312349
0.190721209557237	0.190737522997643	5.59750211738514	0.927631559524357	GJB2_cell	ATG4B	0.999999999999959	1.779184175790851e-14
-0.510201551195306	-0.510390258226086	3.50748874980505	0.0052669102103686	GJB2_cell	ATG4C	0.0394905564417936	1.4035067467927562
0.574575789097467	0.574617389792092	5.87431195692465	8.37502873120097e-06	GJB2_cell	ATG4D	0.0001348212894676	3.8702415234662304
-0.0657181296667163	-0.0657217766852553	6.20768007707797	0.999759947168974	GJB2_cell	ATG5	0.999999999999959	1.779184175790851e-14
-0.274334863610308	-0.274377775858562	4.73907953247454	0.533000245169001	GJB2_cell	ATG7	0.999999999999959	1.779184175790851e-14
0.837846818533556	0.837877036224987	6.91860705055482	2.0535772041361092e-11	GJB2_cell	ATG9A	1.48195905514042e-09	8.829163795258328
0.37424708974936	0.378869782080745	-1.29369400723797	0.363466253375846	GJB2_cell	ATG9B	0.999999999999959	1.779184175790851e-14
-0.534153057325091	-0.534179442459389	6.41816877458385	8.96630053407296e-06	GJB2_cell	ATIC	0.0001428808760194	3.845025895736784
0.450803061986426	0.450880404660183	4.61957301791687	0.0041669070232964	GJB2_cell	ATL1	0.0322789437206276	1.4910806853442793
0.179128573024852	0.17913811509662	6.28564737685813	0.970235823772223	GJB2_cell	ATL2	0.999999999999959	1.779184175790851e-14
-0.0126973992877567	-0.0126978693550433	6.89445237916618	0.999979146033603	GJB2_cell	ATL3	0.999999999999959	1.779184175790851e-14
0.267487060129632	0.267508556780447	5.69206057308357	0.627185709640762	GJB2_cell	ATM	0.999999999999959	1.779184175790851e-14
0.272710667489633	0.272721636926204	6.69698413371891	0.666212514038401	GJB2_cell	ATMIN	0.999999999999959	1.779184175790851e-14
-0.497380186087837	-0.497388641121716	7.95491945570552	2.16068624767148e-05	GJB2_cell	ATN1	0.0003120650401033	3.505754881576961
0.238266668699162	0.238743437539229	1.07778353748861	0.429532948723414	GJB2_cell	ATOH8	0.999999999999959	1.779184175790851e-14
-0.417869624579093	-0.417909310995239	5.45803879468915	0.0092764807929211	GJB2_cell	ATOX1	0.0641159585374024	1.1930338606195403
0.886085825969471	0.886488454596774	3.28398241596837	7.85716248849991e-08	GJB2_cell	ATP10A	2.1342246015274174e-06	5.670759878224024
-1.41712016199737	-1.41739408711918	4.64467106941414	7.609315065843499e-14	GJB2_cell	ATP10D	1.2764221272151096e-11	10.89400567576956
-0.134831433211138	-0.134967500225669	1.99231655158611	0.763030307832085	GJB2_cell	ATP11A	0.999999999999959	1.779184175790851e-14
-0.0882776999784283	-0.0882816675973064	6.51731760133499	0.998855134929965	GJB2_cell	ATP11B	0.999999999999959	1.779184175790851e-14
-0.0002516128285688	-0.0002515649331833	5.66041370018157	0.999997799644174	GJB2_cell	ATP11C	0.999999999999959	1.779184175790851e-14
-0.0773855580963275	-0.0773893024347433	6.43118667834682	0.997817159922085	GJB2_cell	ATP13A1	0.999999999999959	1.779184175790851e-14
-1.29605818167003	-1.29609304724648	7.4522116562007	8.17149321598787e-15	GJB2_cell	ATP13A2	1.944877057052026e-12	11.71110784684802
0.286841379054901	0.286847146794988	7.69392137824494	0.51253571284304	GJB2_cell	ATP13A3	0.999999999999959	1.779184175790851e-14
-0.0496741100703206	-0.0501310966937425	-0.832199413181472	0.888664944759767	GJB2_cell	ATP13A4	0.999999999999959	1.779184175790851e-14
-0.154145834576972	-0.154147239077023	8.82648186029519	0.997630233991515	GJB2_cell	ATP1A1	0.999999999999959	1.779184175790851e-14
-1.11420652442898	-1.1238756530377	-0.749834818000882	0.0031069961867173	GJB2_cell	ATP1A2	0.0250625992439741	1.600973890294097
-0.320363339052876	-0.320446594790458	4.00104635341408	0.256316823022995	GJB2_cell	ATP1A3	0.8473407758114336	0.0719418939308913
1.309964527693	1.31001792447166	6.85829443074136	3.01129423596562e-16	GJB2_cell	ATP1B1	1.2072789540446132e-13	12.918192370163675
0.93472740579908	0.937876320041587	0.461996981204595	0.0005302063213824	GJB2_cell	ATP1B2	0.0053738025232573	2.26971829708324
-0.0568636618396001	-0.0568649731701685	7.4610964021034	0.999836781485729	GJB2_cell	ATP1B3	0.999999999999959	1.779184175790851e-14
-0.0601827725474334	-0.0606473585680374	-0.830779118886313	0.872396885739747	GJB2_cell	ATP1B3P1	0.999999999999959	1.779184175790851e-14
0.334717106556833	0.335308758037576	1.26025637912426	0.228272117608337	GJB2_cell	ATP2A1	0.7842761246158307	0.1055310058306911
0.158604868403827	0.158606084164602	9.07757999573313	0.997220345408245	GJB2_cell	ATP2A2	0.999999999999959	1.779184175790851e-14
0.301686768600589	0.30215915253164	1.49706549996273	0.297814494349018	GJB2_cell	ATP2A3	0.9303033919856007	0.0313753955560246
0.589109587847404	0.589119307713442	8.01198109338118	1.32185596540209e-06	GJB2_cell	ATP2B1	2.5827787933655708e-05	4.5879127881490085
1.47999333370246	1.49648561283048	-0.979697524627014	0.000764946906866	GJB2_cell	ATP2B2	0.0074237161578477	2.129378641508623
0.0066140417433245	0.0066141162746607	8.56903235244919	0.999997834184162	GJB2_cell	ATP2B4	0.999999999999959	1.779184175790851e-14
-0.0466512282512573	-0.0466518786497163	8.19844087580985	0.999963664329805	GJB2_cell	ATP2C1	0.999999999999959	1.779184175790851e-14
-0.0365168415656306	-0.0366949099397098	-0.255151526848701	0.914439922557321	GJB2_cell	ATP2C2	0.999999999999959	1.779184175790851e-14
0.372851108460476	0.372857505386785	7.92781535889076	0.0252225867946837	GJB2_cell	ATP6AP1	0.1483299761598406	0.8287710730764082
-0.71149685271428	-0.71227050948265	2.00569065363422	0.0004204557719	GJB2_cell	ATP6AP1L	0.0043862035139392	2.3579112215115945
0.213187979883657	0.213193535522097	7.31371669863749	0.927422208089104	GJB2_cell	ATP6AP2	0.999999999999959	1.779184175790851e-14
0.326396153407271	0.326417553249531	5.98901745526629	0.220393368323084	GJB2_cell	ATP6V0A1	0.7671864080177468	0.1150991000177635
-0.633595024828897	-0.633637507506284	5.99036614121525	1.23067607445268e-07	GJB2_cell	ATP6V0A2	3.1864204174006334e-06	5.496696923791792
0.267657155815316	0.267664705525177	7.20036363729955	0.694146175711144	GJB2_cell	ATP6V0B	0.999999999999959	1.779184175790851e-14
0.101447478533139	0.101459318912355	5.10473160860154	0.98344116874896	GJB2_cell	ATP6V0C	0.999999999999959	1.779184175790851e-14
-0.003813857681672	-0.0038139769741177	6.99483937581677	0.999997535299116	GJB2_cell	ATP6V0D1	0.999999999999959	1.779184175790851e-14
0.069844037452213	0.0698468730421189	6.68185955686156	0.999509584237402	GJB2_cell	ATP6V0E1	0.999999999999959	1.779184175790851e-14
-0.0517569370870153	-0.0517591385516177	6.63728480109081	0.999550539192851	GJB2_cell	ATP6V0E2	0.999999999999959	1.779184175790851e-14
-1.50850864901094	-1.50943909412939	3.01027312038011	8.56759899819046e-12	GJB2_cell	ATP6V0E2-AS1	6.910173964371723e-10	9.160511019077948
0.203886826714108	0.203898169852082	6.22412924430958	0.923917877460224	GJB2_cell	ATP6V1A	0.999999999999959	1.779184175790851e-14
0.574204924559346	0.577860517164298	-0.436372531034528	0.117469966229515	GJB2_cell	ATP6V1B1	0.4912847762103289	0.3086666934476859
0.285833797456199	0.285838437891537	8.00304336557436	0.584823433678589	GJB2_cell	ATP6V1B2	0.999999999999959	1.779184175790851e-14
-0.0429155064855752	-0.0429173399991047	6.53355121221382	0.999623783860251	GJB2_cell	ATP6V1C1	0.999999999999959	1.779184175790851e-14
0.453369724888644	0.454302824464587	1.06641887673621	0.0865236591468774	GJB2_cell	ATP6V1C2	0.3904740165627007	0.4084078602217242
0.141827902665565	0.141834595462504	6.46856114558895	0.99232311829039	GJB2_cell	ATP6V1D	0.999999999999959	1.779184175790851e-14
0.243492618560219	0.243503637287866	6.52403235437865	0.833537310345936	GJB2_cell	ATP6V1E1	0.999999999999959	1.779184175790851e-14
-0.0120220271693667	-0.0120535450489923	0.13391306489483	0.96970997202233	GJB2_cell	ATP6V1E1P1	0.999999999999959	1.779184175790851e-14
-0.0770689678927468	-0.0771253204691881	2.61609403473879	0.900497568030964	GJB2_cell	ATP6V1E2	0.999999999999959	1.779184175790851e-14
0.190861517995312	0.190871653552361	6.27803995066528	0.942117172652206	GJB2_cell	ATP6V1F	0.999999999999959	1.779184175790851e-14
0.713395794313868	0.713420443514466	6.96254606355194	2.3958894574578004e-10	GJB2_cell	ATP6V1G1	1.26773103910049e-08	7.896972876284416
0.133370629375533	0.133377913072863	6.2341207579432	0.995367207041547	GJB2_cell	ATP6V1H	0.999999999999959	1.779184175790851e-14
0.543461643356378	0.543559215309054	4.56254486536971	8.93940968282529e-05	GJB2_cell	ATP7A	0.001110113107925	2.954632769280776
0.983677683626546	0.984571238731564	2.3140676321125	9.26507805742187e-07	GJB2_cell	ATP7B	1.897295465057507e-05	4.721865031340103
0.991945605072066	0.992616745936701	2.73929870154224	1.55873247345303e-07	GJB2_cell	ATP8A1	3.918388783006357e-06	5.406892475452675
0.552249994745659	0.552374377968806	4.24298611352005	0.0002244450188448	GJB2_cell	ATP8B1	0.0025188961260817	2.598789741513269
0.0503134585550431	0.0503208267537664	4.82379537109632	0.998800555730397	GJB2_cell	ATP8B2	0.999999999999959	1.779184175790851e-14
-0.824439958812957	-0.824810317808877	3.29217532866748	6.69197006495909e-07	GJB2_cell	ATP8B3	1.4317365533822922e-05	4.844136887012813
-0.241979099349263	-0.244320585069009	-0.996432103524845	0.504906762196596	GJB2_cell	ATP8B4	0.999999999999959	1.779184175790851e-14
-0.0904726833443012	-0.0904814154284547	5.39955445678461	0.998079317433025	GJB2_cell	ATP9A	0.999999999999959	1.779184175790851e-14
0.261803298689546	0.261902510380413	3.47875898800323	0.520450162121689	GJB2_cell	ATP9B	0.999999999999959	1.779184175790851e-14
0.605932910075673	0.605962169910294	6.45917257132495	2.8355094177738e-07	GJB2_cell	ATPAF1	6.618847150178723e-06	5.17921764800991
0.0335134963975781	0.0335203858699224	4.17707533164524	0.995829945724862	GJB2_cell	ATPAF2	0.999999999999959	1.779184175790851e-14
-0.778586638436391	-0.77867452203438	5.26014207309711	1.43471625871474e-08	GJB2_cell	ATR	4.815882057991276e-07	6.317324157587188
-0.376157249632944	-0.376184816551312	5.83726429155347	0.0440917353169203	GJB2_cell	ATRAID	0.2322493677892765	0.6340454595345458
-0.582613448862214	-0.582742373359378	4.26700454820377	3.65226990499799e-05	GJB2_cell	ATRIP	0.000497636568261	3.303087713505234
0.372506693217434	0.372519152760521	6.96358296919362	0.0369645841842637	GJB2_cell	ATRN	0.2018030168501584	0.6950723455739196
1.33322879325021	1.33353024937967	4.40236303276809	2.2168611428135197e-11	GJB2_cell	ATRNL1	1.5834865911612042e-09	8.800385609847707
0.0537438577410328	0.0537452390459684	7.33233833063941	0.999816142355593	GJB2_cell	ATRX	0.999999999999959	1.779184175790851e-14
0.803289454855452	0.803324304235401	6.64802750762393	1.8099257648951798e-11	GJB2_cell	ATXN1	1.325895149014912e-09	8.877490818317886
0.166884634117216	0.166889305581034	7.21608647397088	0.993020854116262	GJB2_cell	ATXN10	0.999999999999959	1.779184175790851e-14
-0.548947168290932	-0.548984846041324	5.94569683937786	3.41514674844398e-06	GJB2_cell	ATXN1L	6.07445391195315e-05	4.216492758665524
-0.383045661567119	-0.383071637592928	5.94804172989005	0.0253369544673903	GJB2_cell	ATXN2	0.1489053663965002	0.8270896504386156
-0.116539292308277	-0.116541212007506	7.97486789363312	0.99757386502797	GJB2_cell	ATXN2L	0.999999999999959	1.779184175790851e-14
0.222620054561932	0.222685338930078	3.85010466673315	0.686419846307158	GJB2_cell	ATXN3	0.999999999999959	1.779184175790851e-14
-0.456677522342046	-0.456723325935261	5.39014356774209	0.0012893910792988	GJB2_cell	ATXN7	0.0116929509926001	1.9320758705261185
-0.415106469866954	-0.415232693445347	3.79112148093949	0.0408515186598584	GJB2_cell	ATXN7L1	0.2185029668346836	0.6605426618002674
0.0037591439669591	0.0037622068507749	2.85815983631449	0.998232419681707	GJB2_cell	ATXN7L2	0.999999999999959	1.779184175790851e-14
0.698975535437894	0.698999763884653	6.95691418450389	6.30519049827239e-10	GJB2_cell	ATXN7L3	2.9968423142956755e-08	7.523336107849451
-0.276814343575179	-0.276827430381822	6.45709758331408	0.593554177542299	GJB2_cell	ATXN7L3B	0.999999999999959	1.779184175790851e-14
1.28361835466556	1.2839171473697	4.34790930229074	1.5015122492516599e-12	GJB2_cell	AUH	1.5757634040732231e-10	9.80250898990422
-0.570278700165484	-0.57053576412395	3.24661860415677	0.0011333363326223	GJB2_cell	AUNIP	0.0104352976892195	1.981495157241433
-0.0033761420319972	-0.0033762742408687	6.19706007484198	0.99999303407999	GJB2_cell	AUP1	0.999999999999959	1.779184175790851e-14
-0.80825102861281	-0.808269961477091	7.53694931241524	3.2477760919538897e-12	GJB2_cell	AURKA	2.990419469660084e-10	9.524267888404244
-0.123249992702736	-0.123253884509807	7.04922508987406	0.991056293582303	GJB2_cell	AURKAIP1	0.999999999999959	1.779184175790851e-14
-1.1354482476436	-1.13555519554806	5.60236630667793	1.48472100386262e-13	GJB2_cell	AURKB	2.213813786184945e-11	10.654858912379373
0.155123744626478	0.156616548160626	-1.01227702022775	0.690895758438773	GJB2_cell	AURKC	0.999999999999959	1.779184175790851e-14
-0.438277443324489	-0.438290638970307	7.12409115414258	0.000559564886888	GJB2_cell	AUTS2	0.0056288479339393	2.249580483857665
-0.306688344938411	-0.30674811892226	4.43450647985806	0.316907788077874	GJB2_cell	AVEN	0.9659308949716168	0.0150539429489331
0.743529429431862	0.744743514019682	1.43871200157068	0.0010960198396768	GJB2_cell	AVIL	0.0101331227393865	1.9942566968417692
0.25080016061092	0.250804484409204	7.91360999588778	0.830875587033901	GJB2_cell	AVL9	0.999999999999959	1.779184175790851e-14
-0.294834266725273	-0.294996418953662	2.94076422594117	0.341066827711266	GJB2_cell	AVPI1	0.999999999999959	1.779184175790851e-14
0.0126533635941316	0.0126538527470899	6.46274466283338	0.999889120496671	GJB2_cell	AXIN1	0.999999999999959	1.779184175790851e-14
-0.111363481955482	-0.111422606593312	2.99643025098429	0.925278535565521	GJB2_cell	AXIN2	0.999999999999959	1.779184175790851e-14
-1.19243724218202	-1.19246636733339	7.56333141732731	7.841365831464271e-15	GJB2_cell	AXL	1.8949066119621247e-12	11.722412188814078
-0.0838485481587224	-0.0840250278143442	1.10539951387042	0.789901376456331	GJB2_cell	AZGP1	0.999999999999959	1.779184175790851e-14
-0.801884829894997	-0.802047553226362	4.422593707606	3.11876425785215e-08	GJB2_cell	AZI2	9.46160169654886e-07	6.024035338324219
-0.181704576183122	-0.181706995811594	8.27882300725057	0.980489173525771	GJB2_cell	AZIN1	0.999999999999959	1.779184175790851e-14
0.0633229310166399	0.0633232653970371	9.61565999367679	0.999915427492226	GJB2_cell	B2M	0.999999999999959	1.779184175790851e-14
-0.343222436974986	-0.343248582360905	5.77538998635009	0.160331934559727	GJB2_cell	B3GALNT1	0.6171776488587795	0.2095898103358234
0.0851501719226442	0.0851604305639991	5.11225900035103	0.996872248665226	GJB2_cell	B3GALNT2	0.999999999999959	1.779184175790851e-14
0.369927569140355	0.370068646664433	3.47480927029518	0.104183497608254	GJB2_cell	B3GALT1	0.4485978673639948	0.3481427953857985
0.917828064966151	0.921947544831837	0.0749682830804297	0.0038026394293441	GJB2_cell	B3GALT2	0.0298365234240881	1.525251782596686
0.800214791459277	0.807655429736259	-0.903701889523595	0.035278580071315	GJB2_cell	B3GALT4	0.1944773977559538	0.7111308652907532
-0.179529444299855	-0.179544038295704	5.68396674398979	0.948531713902044	GJB2_cell	B3GALT6	0.999999999999959	1.779184175790851e-14
1.01265125753742	1.01270927162205	6.29194397852186	9.04670479614322e-13	GJB2_cell	B3GAT3	1.0189174373256163e-10	9.99186100536215
-0.23863387554168	-0.23864888981918	6.03430124897058	0.807634033516614	GJB2_cell	B3GNT2	0.999999999999959	1.779184175790851e-14
0.297624415942646	0.297973908742025	1.86832121369754	0.311710627815656	GJB2_cell	B3GNT4	0.9557711578798764	0.0196460792375005
-0.109493797907066	-0.109501524522173	5.87151774270771	0.994264429894201	GJB2_cell	B3GNT5	0.999999999999959	1.779184175790851e-14
0.926450248288173	0.927288560182072	2.30374871388344	1.68506025432205e-05	GJB2_cell	B3GNT7	0.0002502475167426	3.601630223420345
0.471190026833923	0.471254499922834	4.93743783463626	0.0025911904531258	GJB2_cell	B3GNT9	0.0214308371701482	1.6689608634297382
0.109036491861399	0.109109662571701	2.63771457511244	0.854949567267619	GJB2_cell	B3GNTL1	0.999999999999959	1.779184175790851e-14
0.582075147481621	0.582147617797181	5.09283790940047	3.66576606331281e-06	GJB2_cell	B4GALNT1	6.472765877527032e-05	4.188910101299225
0.510081061195893	0.510121977884732	5.70859844908824	0.0001313199856312	GJB2_cell	B4GALNT3	0.0015586402208752	2.8072541209373365
0.676058196874413	0.676944378071391	1.73818062817366	0.0012678815369033	GJB2_cell	B4GALNT4	0.0115244018295957	1.9383816072699969
-0.374140999861705	-0.374147792448142	7.84640673914862	0.0225929147235273	GJB2_cell	B4GALT1	0.1353643314754739	0.8684957572468395
-0.0245769558651527	-0.0245784492820407	6.09056297852422	0.999748766718664	GJB2_cell	B4GALT2	0.999999999999959	1.779184175790851e-14
-0.383499443153431	-0.383540498758528	5.28275398347621	0.0510931713936672	GJB2_cell	B4GALT3	0.2608628790475452	0.5835877168821639
-1.33086072531876	-1.33147639792795	3.36620362023345	5.2634737547535687e-11	GJB2_cell	B4GALT4	3.3465505711675113e-09	8.475402607799866
-0.238366355009016	-0.238372567200769	7.3166492129655	0.904762908789585	GJB2_cell	B4GALT5	0.999999999999959	1.779184175790851e-14
-0.199067890616292	-0.199350670308169	1.56048016218218	0.525440092802503	GJB2_cell	B4GALT6	0.999999999999959	1.779184175790851e-14
0.17369553412515	0.173717332338951	5.05451118191753	0.941760427099109	GJB2_cell	B4GALT7	0.999999999999959	1.779184175790851e-14
0.827826812728503	0.82808960493871	3.78720963225887	3.5932685587249e-08	GJB2_cell	B9D1	1.067520652547795e-06	5.971623714241315
0.287403353731006	0.287637496485846	2.34661797170671	0.351824203361162	GJB2_cell	B9D2	0.999999999999959	1.779184175790851e-14
-0.192868021919148	-0.193610258751922	0.161910861566778	0.532157884622184	GJB2_cell	BAALC	0.999999999999959	1.779184175790851e-14
0.649497301218951	0.655607861875726	-0.949520133147987	0.0835288466748925	GJB2_cell	BAAT	0.3805899190676926	0.4195427193365857
-0.375499868030615	-0.375573544198242	4.41281707024827	0.0634630400835038	GJB2_cell	BABAM1	0.3079742143684505	0.5114856439745226
-0.388959264117534	-0.38897344698678	6.84174475553563	0.0137273166606936	GJB2_cell	BACE1	0.0892586924147697	1.0493494795973224
0.603917937752168	0.603965359083209	5.75680750673723	6.31655714332769e-07	GJB2_cell	BACE2	1.3578660263938788e-05	4.867143077528361
0.311381518491447	0.311424819170327	4.92187181083727	0.306292448435786	GJB2_cell	BACH1	0.9461073126426796	0.0240596007595799
0.0422641669010944	0.042284386850905	3.20826659897982	0.984645898463896	GJB2_cell	BACH2	0.999999999999959	1.779184175790851e-14
0.278791729598473	0.278818768451036	5.418480946844	0.484330983485958	GJB2_cell	BAD	0.999999999999959	1.779184175790851e-14
-0.464326579871765	-0.464357361377183	5.98582489047192	0.0009780642604037	GJB2_cell	BAG1	0.0091839316707134	2.0369713561245097
-0.552041781180905	-0.552082200583528	5.85275440583578	5.54409626221257e-06	GJB2_cell	BAG2	9.362175085683298e-05	4.028623241222346
-0.161376844462954	-0.16138122457894	7.26082048059501	0.987379474056008	GJB2_cell	BAG3	0.999999999999959	1.779184175790851e-14
-0.677003983060888	-0.677080618740867	5.24079232349057	9.85814268174861e-08	GJB2_cell	BAG4	2.6157878637915368e-06	5.582397479506955
-0.201162935356117	-0.20117020720635	6.83393424079994	0.961756602765014	GJB2_cell	BAG5	0.999999999999959	1.779184175790851e-14
0.0714670074783797	0.0714859670609571	4.02114630153257	0.990456679191625	GJB2_cell	BAG6	0.999999999999959	1.779184175790851e-14
0.110827667288222	0.110833406958007	6.31269632034957	0.995937171881103	GJB2_cell	BAHD1	0.999999999999959	1.779184175790851e-14
0.0466154439195618	0.0466179589659701	6.21171296447991	0.999627938821356	GJB2_cell	BAIAP2	0.999999999999959	1.779184175790851e-14
-0.390021372249915	-0.390335903497373	2.39594494696583	0.0987530671041853	GJB2_cell	BAIAP2L1	0.4314484384864108	0.3650710984860614
0.882715928154845	0.883629134120476	2.10005192929686	1.07863519336936e-05	GJB2_cell	BAIAP3	0.0001685416301318	3.7732928099054615
0.469958459488265	0.469989508906351	5.99030500063089	0.0002775184407523	GJB2_cell	BAK1	0.0030356647754299	2.5177461887117105
0.544961543793432	0.545076853295702	4.32673167297248	0.0003194316803892	GJB2_cell	BAK1P1	0.00343808787466	2.463683027302189
0.9258087882735	0.926082397376129	3.91037923399889	3.96832402371078e-09	GJB2_cell	BAMBI	1.5643133301467897e-07	6.805676253881819
-0.411391731916351	-0.41140656083835	6.8624227748484	0.0035550145788304	GJB2_cell	BANF1	0.0281579655300754	1.5503987270505404
-0.353709012701269	-0.353794225752274	4.13754509426627	0.138936308181603	GJB2_cell	BANF1P3	0.5571586234505381	0.2540211432788313
-0.0041090637417742	-0.004110145003307	4.66645306629579	0.999533479819203	GJB2_cell	BANP	0.999999999999959	1.779184175790851e-14
0.0367361783524296	0.0367370217358775	7.46341326536129	0.999893651583412	GJB2_cell	BAP1	0.999999999999959	1.779184175790851e-14
-1.03858868554575	-1.03876934490114	4.69094589234765	1.9062799055193601e-10	GJB2_cell	BARD1	1.0311568284812785e-08	7.986675277913029
0.329185661830181	0.330019141581939	0.75299556252502	0.24912063912874	GJB2_cell	BARX1	0.8321436792250761	0.0798016812725667
0.122304180492036	0.122321066949176	4.89170758779703	0.986165970448229	GJB2_cell	BASP1	0.999999999999959	1.779184175790851e-14
1.03195553666465	1.04728115777498	-1.43740931244315	0.0189843177451257	GJB2_cell	BATF2	0.117505288402411	0.929942587244997
0.0777859441613368	0.0778056773686395	4.05778394078324	0.984978545834401	GJB2_cell	BATF3	0.999999999999959	1.779184175790851e-14
-0.888530945058719	-0.888653765435324	4.99401609433522	3.7863384506795e-10	GJB2_cell	BAX	1.9074436003295325e-08	7.719548294488565
-1.15468218300105	-1.1547782993976	5.78435734588153	5.59724276062491e-14	GJB2_cell	BAZ1A	9.83368510858313e-12	11.007283702675336
-0.143522996541978	-0.143524112744116	9.05605933080531	0.998148570911186	GJB2_cell	BAZ1B	0.999999999999959	1.779184175790851e-14
0.0641486511314799	0.0641497708726923	7.890746383681	0.999934085463002	GJB2_cell	BAZ2A	0.999999999999959	1.779184175790851e-14
0.895138262310593	0.895243015387259	5.24134689569951	2.76906701527102e-10	GJB2_cell	BAZ2B	1.4469809013021853e-08	7.839537201095069
0.728363087369674	0.729190681774704	1.95222358527051	0.0012618296208932	GJB2_cell	BBC3	0.0114710461010342	1.9403969748458616
0.0150477658296904	0.0150510116493539	4.23073362848918	0.999390331425398	GJB2_cell	BBIP1	0.999999999999959	1.779184175790851e-14
0.105619472984948	0.105862685830678	0.94805476027669	0.753002146630866	GJB2_cell	BBOX1	0.999999999999959	1.779184175790851e-14
0.574656036025616	0.578170959990868	-0.383917273203925	0.083078198032876	GJB2_cell	BBS1	0.3790168612173276	0.4213414692647537
0.335744706372786	0.33578340684844	5.19283461286306	0.189579645369759	GJB2_cell	BBS10	0.6928076593523054	0.1593873196107249
1.10180800500318	1.10249855632734	2.877131870241	7.20953603998742e-09	GJB2_cell	BBS12	2.640649576736856e-07	6.578289227337918
0.330887322752112	0.330919683975743	5.41380113749276	0.197133803215296	GJB2_cell	BBS2	0.7111438791827137	0.1480425235830529
0.329839558572997	0.330000811141758	3.11838838181646	0.223846325622134	GJB2_cell	BBS4	0.7745890958270278	0.1109286210285881
0.207793406392751	0.207902833244986	2.97436800814168	0.672472782497674	GJB2_cell	BBS5	0.999999999999959	1.779184175790851e-14
0.287440266327314	0.287478861304038	4.9674226854213	0.425574119011162	GJB2_cell	BBS7	0.999999999999959	1.779184175790851e-14
0.908818077129793	0.909098241058135	3.8483384821295	1.45047985303687e-07	GJB2_cell	BBS9	3.678514889052733e-06	5.4343274817798735
0.379191837956518	0.379202617989116	7.20336964817917	0.0223803711090711	GJB2_cell	BBX	0.1343223946702622	0.8718515742939921
0.582860229912924	0.58289966277441	5.96864176697622	2.21658313162319e-06	GJB2_cell	BCAM	4.11916120441184e-05	4.385191211486998
-0.126525149583453	-0.126891110718686	0.573239435881466	0.685462195041129	GJB2_cell	BCAN	0.999999999999959	1.779184175790851e-14
-0.0519826936515202	-0.0519843522507972	6.98273227028864	0.999437823676839	GJB2_cell	BCAP29	0.999999999999959	1.779184175790851e-14
0.103989216666628	0.103990834259613	8.05510563984485	0.999430067917413	GJB2_cell	BCAP31	0.999999999999959	1.779184175790851e-14
-0.573824074971929	-0.573834484037341	7.87091134040962	5.64712200109391e-06	GJB2_cell	BCAR1	9.515770207133184e-05	4.021556054127312
-0.286653973897067	-0.286670651816665	6.16002811100393	0.529544345719666	GJB2_cell	BCAR3	0.999999999999959	1.779184175790851e-14
0.322060762459601	0.323737801354887	-0.19971677613667	0.333351790324685	GJB2_cell	BCAS1	0.9959766915956306	0.0017508250600837
-0.0483950475001003	-0.0483988084464193	5.65740551478053	0.998853918866551	GJB2_cell	BCAS2	0.999999999999959	1.779184175790851e-14
-0.0693553714897758	-0.0700948170864906	-1.11155714258077	0.859814186473924	GJB2_cell	BCAS2P1	0.999999999999959	1.779184175790851e-14
-0.153350561349989	-0.153870122682847	0.341986864138286	0.621476869238574	GJB2_cell	BCAS2P2	0.999999999999959	1.779184175790851e-14
0.845370447076118	0.845829046916127	3.02074621039711	1.01958326546719e-06	GJB2_cell	BCAS3	2.0611267858829043e-05	4.685895292686692
-0.397574864745498	-0.397694196515928	3.81706386863208	0.0478656179034325	GJB2_cell	BCAS4	0.2478397777233345	0.6058289890844356
-0.52999359287421	-0.529999321921052	8.61032889425638	1.49094886436268e-05	GJB2_cell	BCAT1	0.0002242182326492	3.649329074983721
-0.220262938022891	-0.220302125209126	4.5384753356495	0.789879003326921	GJB2_cell	BCAT2	0.999999999999959	1.779184175790851e-14
-0.0668324922101914	-0.0668361271475813	6.26443820737821	0.999434396131592	GJB2_cell	BCCIP	0.999999999999959	1.779184175790851e-14
0.20470821990634	0.204893617782058	2.2306314853011	0.554251989561658	GJB2_cell	BCDIN3D	0.999999999999959	1.779184175790851e-14
0.259670342966064	0.260845085502747	-0.003382920144487	0.395022770080249	GJB2_cell	BCDIN3D-AS1	0.999999999999959	1.779184175790851e-14
0.621743686234262	0.621774203717642	6.44315840609091	9.68182649700827e-08	GJB2_cell	BCHE	2.5755046850244857e-06	5.589137655770422
0.529441610130402	0.53072954607928	0.844991528933788	0.0522117233602064	GJB2_cell	BCKDHA	0.2651321847521184	0.5765375494761533
-0.420324935551461	-0.420386400822989	4.83953062400236	0.0184504455146902	GJB2_cell	BCKDHB	0.1147413231613626	0.9402801462753908
-0.999361420681428	-0.999478191347188	5.26143800485535	1.72219395227059e-11	GJB2_cell	BCKDK	1.273414032328378e-09	8.895030368757393
-0.715652491620526	-0.715707100792571	5.81565049217371	1.01903527375202e-08	GJB2_cell	BCL10	3.578652159581704e-07	6.446280512427454
-0.61834553113279	-0.618465333554858	4.46292321453195	1.55324417369611e-05	GJB2_cell	BCL2	0.0002326988515994	3.6332057600104775
-0.636240993297967	-0.636257140304618	7.3927172083474	2.50551008911805e-08	GJB2_cell	BCL2L1	7.803828757573019e-07	6.107692269064431
0.822834261586596	0.823111570646853	3.69969163823425	1.86867253654548e-07	GJB2_cell	BCL2L11	4.607541603791889e-06	5.336530734629633
0.412161663192192	0.412206220236107	5.27287151263186	0.0222122196825192	GJB2_cell	BCL2L12	0.13352904390863	0.8744242606113305
0.208847302968799	0.208856966025034	6.49179445020197	0.946952789046207	GJB2_cell	BCL2L13	0.999999999999959	1.779184175790851e-14
-0.195225246239096	-0.195246999277664	5.22482731521423	0.900640044278111	GJB2_cell	BCL2L2	0.999999999999959	1.779184175790851e-14
0.796846303910812	0.79962505958149	0.398220206608961	0.0031233962198558	GJB2_cell	BCL2L2-PABPN1	0.0251820077181062	1.5989096472966766
0.165429185419068	0.165451243349935	4.94927470604606	0.893743208916451	GJB2_cell	BCL3	0.999999999999959	1.779184175790851e-14
0.267493259187451	0.26755835635831	4.09808402315921	0.545437658595066	GJB2_cell	BCL6	0.999999999999959	1.779184175790851e-14
-1.38454358453507	-1.40656471703847	-1.4377136290845	0.0114270469478545	GJB2_cell	BCL6B	0.0765297947654959	1.116169451342338
-0.258375042668059	-0.258449802831582	3.84787687956134	0.581324313681943	GJB2_cell	BCL7A	0.999999999999959	1.779184175790851e-14
0.111108335968285	0.111112184369652	6.89376194202962	0.998927580852764	GJB2_cell	BCL7B	0.999999999999959	1.779184175790851e-14
-0.146402822801384	-0.146415547554447	5.59197370519113	0.979331719571939	GJB2_cell	BCL7C	0.999999999999959	1.779184175790851e-14
0.98901285950752	0.989087397058761	5.89328866238702	9.90432445079292e-13	GJB2_cell	BCL9	1.1056381447086921e-10	9.95638698647609
-0.181878606490953	-0.1818900223923	6.06067277885078	0.930922747112395	GJB2_cell	BCL9L	0.999999999999959	1.779184175790851e-14
-0.869644710482209	-0.869664114275795	7.61788830778292	1.8263636236737397e-11	GJB2_cell	BCLAF1	1.3332454452818304e-09	8.875089891307075
-0.0375858608627898	-0.0376244876584577	1.86172337110273	0.940996956717679	GJB2_cell	BCO2	0.999999999999959	1.779184175790851e-14
-0.0532607750765529	-0.0532652606359558	5.65996441833586	0.999578759409687	GJB2_cell	BCOR	0.999999999999959	1.779184175790851e-14
-0.532669760425578	-0.532736014215721	5.08424467384014	0.0001217775062133	GJB2_cell	BCORL1	0.0014577540716227	2.83631573688628
0.027237950067403	0.0272399360819553	5.8007985781003	0.999493930006152	GJB2_cell	BCR	0.999999999999959	1.779184175790851e-14
-0.598974937706795	-0.599113445875605	4.20674569900061	4.7585656304556e-05	GJB2_cell	BCS1L	0.0006319904220764	3.1992895034753293
0.0376635915623615	0.0376678403715011	5.08314653971089	0.990824730418873	GJB2_cell	BCYRN1	0.999999999999959	1.779184175790851e-14
-0.213024072951617	-0.213044964042773	5.41931052893071	0.84442163671705	GJB2_cell	BDH1	0.999999999999959	1.779184175790851e-14
0.432907089357189	0.433148083892962	2.92359465403382	0.0363720863649431	GJB2_cell	BDH2	0.1990335095618333	0.7010737990041467
0.191865690044104	0.192315516635745	0.862202610625313	0.532415311483991	GJB2_cell	BDH2P1	0.999999999999959	1.779184175790851e-14
0.657884618347894	0.658231450512403	3.02474116162204	0.0001368178503825	GJB2_cell	BDNF	0.0016171992989739	2.7912364555969638
0.817619965164982	0.821456625570797	-0.0124514607672072	0.0167908479915884	GJB2_cell	BDNF-AS	0.1059736978430839	0.9748019111413184
-0.347470923377141	-0.347487605625865	6.44017866095211	0.138458223002674	GJB2_cell	BDP1	0.5558068381634836	0.2550761143445439
1.48592183587796	1.50629554477541	-1.23664405659787	0.0010866633983382	GJB2_cell	BEAN1	0.0100613672724584	1.997342997556882
-0.692531098170066	-0.692611932045383	5.20306949093958	1.40759905163752e-07	GJB2_cell	BECN1	3.5856255001971594e-06	5.445435072189109
1.33352505297101	1.33547407531603	1.73549510582476	1.12661684534877e-06	GJB2_cell	BEGAIN	2.247054860201369e-05	4.648386324469216
-0.351960252953949	-0.352073730641698	3.70086617571474	0.142684838322649	GJB2_cell	BEND3	0.567822457106828	0.2457874353312796
0.475945961167995	0.479064134599148	-0.492217049872379	0.160865325545556	GJB2_cell	BEND3P3	0.6182152269734406	0.2088603022343769
0.167549145496422	0.168627505897221	-0.447702126816469	0.644515831384963	GJB2_cell	BEND4	0.999999999999959	1.779184175790851e-14
0.98386035930066	0.984906844351688	2.08759808693984	2.60016057338919e-06	GJB2_cell	BEND5	4.75354572999429e-05	4.322982323740208
0.0145732153765082	0.0145754458598724	4.71088094333892	0.999347811135029	GJB2_cell	BEND6	0.999999999999959	1.779184175790851e-14
-0.321934789349141	-0.323453877427015	-0.0535733381073913	0.302290167671921	GJB2_cell	BEND7	0.9388933795140412	0.0273837233012846
0.153882594991442	0.154831581540826	-0.36283656181212	0.653951464304823	GJB2_cell	BEST1	0.999999999999959	1.779184175790851e-14
0.747993745245797	0.757941014473467	-1.35438126210036	0.163077877726322	GJB2_cell	BEST2	0.6239019716095222	0.2048836419417107
-0.993586081788856	-0.998038698679625	0.0816145085125883	0.0013310527540135	GJB2_cell	BEST3	0.012030977257257	1.9196990941733487
-0.120726227058446	-0.122067814352004	-1.2001803411766	0.782359181850874	GJB2_cell	BEST4	0.999999999999959	1.779184175790851e-14
0.104304501986372	0.104313431442015	5.61146761111658	0.992472242132584	GJB2_cell	BET1	0.999999999999959	1.779184175790851e-14
-0.0955272969455555	-0.0955399790467527	4.95842624205883	0.994106222991237	GJB2_cell	BET1L	0.999999999999959	1.779184175790851e-14
-0.138369853872786	-0.138378444169518	6.06464576990489	0.994939454407892	GJB2_cell	BEX1	0.999999999999959	1.779184175790851e-14
-0.13537197124435	-0.135558516665202	1.71724580058156	0.682195050153888	GJB2_cell	BEX2	0.999999999999959	1.779184175790851e-14
0.313857477963588	0.313916934960467	4.4655325625222	0.292297073116485	GJB2_cell	BEX4	0.9199893502965156	0.0362171999742566
0.305450657243106	0.308530481428309	-1.04351086186094	0.438521320125746	GJB2_cell	BEX5	0.999999999999959	1.779184175790851e-14
-0.0109121341663912	-0.0109126836452728	6.286121742991	0.999973748402571	GJB2_cell	BFAR	0.999999999999959	1.779184175790851e-14
0.81689998019925	0.817156703030056	3.79211837137158	1.35440250298459e-07	GJB2_cell	BFSP1	3.4725558808229294e-06	5.45935075681057
0.0261818778403067	0.0262593853056351	0.333988028139391	0.936830244111819	GJB2_cell	BGN	0.999999999999959	1.779184175790851e-14
-0.474371873316238	-0.479383094737627	-1.11138408927369	0.208178551389041	GJB2_cell	BHLHA15	0.7379673101978212	0.1319628757313473
-0.140993524839649	-0.141033335509753	3.88051711013715	0.939477458142086	GJB2_cell	BHLHB9	0.999999999999959	1.779184175790851e-14
-0.0246490220648026	-0.0246503269679367	6.31891396293971	0.999965778595746	GJB2_cell	BHLHE40	0.999999999999959	1.779184175790851e-14
0.773590435103439	0.778695438841869	-0.470555180672639	0.0237146312388458	GJB2_cell	BHLHE40-AS1	0.1409536077816517	0.8509238036546629
0.53225552090727	0.532327152854311	4.97385890779529	4.92601623475747e-05	GJB2_cell	BHLHE41	0.0006524437126388	3.1854569496521834
-0.179469360377845	-0.179481182777681	5.96748815980011	0.966096415414416	GJB2_cell	BICC1	0.999999999999959	1.779184175790851e-14
0.614324805313341	0.614348630451001	6.78220092245759	2.43594480048938e-08	GJB2_cell	BICD1	7.613474254532516e-07	6.118417116520705
-1.12928936272528	-1.12936936790751	6.01161431446813	1.3532025919252998e-13	GJB2_cell	BICD2	2.0566070813954818e-11	10.686848673148017
-0.77264326832191	-0.772769013101477	4.73827397159946	1.27420906736089e-08	GJB2_cell	BID	4.3371243549156e-07	6.362798125492605
0.841777574555302	0.843843622605433	0.884917810600935	0.0008132481473391	GJB2_cell	BIK	0.0078286305172423	2.106314203564412
0.11082874385244	0.11084193992719	5.11579395819264	0.983671160825079	GJB2_cell	BIN1	0.999999999999959	1.779184175790851e-14
-0.0346570938362679	-0.0346716484012242	3.43971998202504	0.988426668816602	GJB2_cell	BIN3	0.999999999999959	1.779184175790851e-14
0.292900142646088	0.292913604372728	6.5135559295126	0.453032232419405	GJB2_cell	BIRC2	0.999999999999959	1.779184175790851e-14
1.31400033770275	1.31414671138895	5.41744386853734	8.1321723126151e-14	GJB2_cell	BIRC3	1.3357093023470303e-11	10.874288049438055
-0.361144769757412	-0.361159300550588	6.69649557328992	0.0556407881662485	GJB2_cell	BIRC5	0.2779703597007227	0.5560015109333796
0.0782842130852754	0.0782867465045214	7.01332085322718	0.999422145821189	GJB2_cell	BIRC6	0.999999999999959	1.779184175790851e-14
-0.91977463026394	-0.920177174325537	3.34217075057364	1.45080076487407e-08	GJB2_cell	BIVM	4.867282225645604e-07	6.312713470792258
0.696278479541836	0.696324651716035	6.02700340840694	1.53611856242334e-08	GJB2_cell	BLCAP	5.10733104739931e-07	6.291805991097044
-0.315650294771567	-0.316695203949982	0.414785107257516	0.293817939356686	GJB2_cell	BLK	0.9228632888798752	0.0348626297244216
-0.740112047551789	-0.740214186791502	4.96961061318155	1.79459487610326e-08	GJB2_cell	BLM	5.867739140776818e-07	6.231529201618015
0.642543094313239	0.642579962045774	6.21455690110684	4.56873436839852e-08	GJB2_cell	BLMH	1.3236527978118115e-06	5.878225918045119
0.124128091126672	0.124170497592346	3.56069506725017	0.914536811549451	GJB2_cell	BLOC1S1	0.999999999999959	1.779184175790851e-14
-0.749313072132561	-0.749420307820181	4.91603281299663	1.78244934149735e-08	GJB2_cell	BLOC1S2	5.837105133277304e-07	6.233802484453929
-0.118641805322417	-0.118678693589698	3.73174164212306	0.946543330158422	GJB2_cell	BLOC1S3	0.999999999999959	1.779184175790851e-14
0.53789550419965	0.537980837239999	4.74038290470293	0.0001108846030214	GJB2_cell	BLOC1S4	0.0013406803861578	2.872674744200736
-0.493443997858395	-0.493569910292108	4.05487800108828	0.0021371613806652	GJB2_cell	BLOC1S5	0.0181542144917596	1.7410225376778052
0.0567118444543814	0.0567148604865007	6.32403334208439	0.999117877655942	GJB2_cell	BLOC1S6	0.999999999999959	1.779184175790851e-14
-0.265901940058467	-0.265917091464879	6.19584621756731	0.646353115947101	GJB2_cell	BLVRA	0.999999999999959	1.779184175790851e-14
0.800889197427108	0.801117893483925	3.93425958933592	1.52616103391313e-07	GJB2_cell	BLVRB	3.8487816365841234e-06	5.414676728218673
0.514842250937796	0.514889616382951	5.53117164774023	9.84463576271526e-05	GJB2_cell	BLZF1	0.0012047358688901	2.919108159111858
1.30326253968669	1.3047509848307	2.07603937485297	6.63281038364228e-08	GJB2_cell	BMF	1.8372622596270788e-06	5.735828845991789
-1.03852264459389	-1.03860164950471	5.88408311622574	1.29179180735345e-11	GJB2_cell	BMI1	9.89986547671893e-10	9.004370706727258
0.0463341434000398	0.0463354937206193	7.12388698622818	0.999852545843365	GJB2_cell	BMP1	0.999999999999959	1.779184175790851e-14
1.27263382384443	1.27475257252712	1.52840865614019	2.3295250682397e-07	GJB2_cell	BMP2	5.578124719210872e-06	5.253511779733014
0.864280950215043	0.864381875967446	5.23835678814491	1.14307783828986e-10	GJB2_cell	BMP2K	6.638692948123209e-09	8.17791741781483
0.0760834230834057	0.0767105768274593	-0.860254555670327	0.83224543971449	GJB2_cell	BMP4	0.999999999999959	1.779184175790851e-14
1.22656854439175	1.22824401991529	1.78622481517553	6.72433804834223e-07	GJB2_cell	BMP6	1.4376862691018342e-05	4.842335875054081
-0.0211674113864335	-0.0213479932618188	-0.789783355074036	0.951012035179904	GJB2_cell	BMP8A	0.999999999999959	1.779184175790851e-14
1.47887452589543	1.48014644582432	2.51711426282745	9.63645432326638e-10	GJB2_cell	BMP8B	4.4268979993610855e-08	7.353900484532327
-0.170242335618073	-0.171019232912132	-0.118542715487254	0.606882337162868	GJB2_cell	BMPER	0.999999999999959	1.779184175790851e-14
0.174384362391723	0.174400314401441	5.51908025392287	0.953526984662218	GJB2_cell	BMPR1A	0.999999999999959	1.779184175790851e-14
0.64326007006222	0.643456855172821	3.81429672817376	5.04352937565236e-05	GJB2_cell	BMPR1B	0.000665910581497	3.1765840839972714
-0.531142473265225	-0.531162834940119	6.78181926448354	8.46573939229201e-06	GJB2_cell	BMPR2	0.0001360731689476	3.866227501003357
-0.176702894918161	-0.17670911947698	6.88261536023155	0.990069855789906	GJB2_cell	BMS1	0.999999999999959	1.779184175790851e-14
-0.295454909994985	-0.297645128725573	-0.658986502661078	0.519231337880612	GJB2_cell	BMS1P1	0.999999999999959	1.779184175790851e-14
-0.488258606195537	-0.48917782639934	1.20945161358833	0.054336529889028	GJB2_cell	BMS1P10	0.2729377110081672	0.5639364549813546
-0.748437692659045	-0.752044242793716	-0.0679817898457351	0.0185266631539147	GJB2_cell	BMS1P11	0.115149264249767	0.9387388326305972
-0.695128884456832	-0.699819427769892	-0.504302879776121	0.0298384622307277	GJB2_cell	BMS1P14	0.1699757487189719	0.7696130371442802
-0.121489978925798	-0.122915103660034	-1.2373614993512	0.761523258030721	GJB2_cell	BMS1P15	0.999999999999959	1.779184175790851e-14
-0.276050680258433	-0.278966552153555	-1.12860547849193	0.466167617265497	GJB2_cell	BMS1P16	0.999999999999959	1.779184175790851e-14
-0.453228264381188	-0.458833387805393	-1.29440978996162	0.299852867579808	GJB2_cell	BMS1P17	0.9340801137943228	0.0296158737841452
-0.135245539802128	-0.136451370137224	-0.948798166774851	0.71147194189268	GJB2_cell	BMS1P4	0.999999999999959	1.779184175790851e-14
-0.139138675547835	-0.139720650138712	-0.0106677445473452	0.66795899364563	GJB2_cell	BMS1P9	0.999999999999959	1.779184175790851e-14
0.397116688249354	0.397178571161369	4.75662072882775	0.0293311408529457	GJB2_cell	BNC2	0.1676308187637723	0.7756461337450398
-0.735946108663554	-0.736240461789945	3.43808873861763	2.40796955652963e-06	GJB2_cell	BNIP1	4.433025565365932e-05	4.353299764106636
-0.21943900618157	-0.219449555846912	6.42769972025531	0.885704539432697	GJB2_cell	BNIP2	0.999999999999959	1.779184175790851e-14
-0.19584451081542	-0.195858865367369	5.81609351131345	0.922043108860973	GJB2_cell	BNIP3	0.999999999999959	1.779184175790851e-14
0.665695484817277	0.66572393286425	6.64878212951691	2.09458830106991e-08	GJB2_cell	BNIP3L	6.715766980317182e-07	6.172904381163839
-0.172991392088344	-0.173026952803491	4.34574458874558	0.901914056822704	GJB2_cell	BNIP3P1	0.999999999999959	1.779184175790851e-14
0.692598893324624	0.696059521612449	-0.10214301501546	0.0278975173383115	GJB2_cell	BNIPL	0.1610721542989731	0.7929795327003513
0.414144180636507	0.414192696468492	5.14323166863548	0.0196609701653708	GJB2_cell	BOC	0.1210165619469373	0.917155189436008
-0.114188513089284	-0.114194218106539	6.36762237677544	0.99895091418816	GJB2_cell	BOD1	0.999999999999959	1.779184175790851e-14
-0.898226315860831	-0.898286238410241	6.04461222122551	2.0746668873095798e-11	GJB2_cell	BOD1L1	1.4954673133301694e-09	8.825223074973335
-1.35795452684176	-1.35818833298789	4.79556471179711	7.25914569551446e-13	GJB2_cell	BOK	8.400896097385102e-11	10.07567438662942
-0.514793797063391	-0.51519126224364	2.47874413699462	0.0115627679831983	GJB2_cell	BOLA1	0.0772959090870464	1.111843490660408
-0.286507072224267	-0.28655226290216	4.74214281579536	0.413887527268663	GJB2_cell	BOLA2B	0.999999999999959	1.779184175790851e-14
-0.136986437607148	-0.137010927866839	4.53437756083236	0.971173360710771	GJB2_cell	BOLA3	0.999999999999959	1.779184175790851e-14
-0.835940185117134	-0.83695678425198	1.86866277880776	4.57533993301742e-05	GJB2_cell	BOLA3-AS1	0.0006099679565742	3.2146929791671224
-0.80502134867725	-0.80511831825475	5.17898251045966	2.3609935595413704e-09	GJB2_cell	BOP1	9.771167046416884e-08	7.010053562018203
-0.702149251165919	-0.702385691060548	3.67628038876894	3.60929432099953e-06	GJB2_cell	BORA	6.381985181219018e-05	4.19504420856029
0.194656829091623	0.194674359255823	5.55055629590627	0.902577928802983	GJB2_cell	BPGM	0.999999999999959	1.779184175790851e-14
0.098684055106404	0.0987102421186753	3.92421110238246	0.975036751068916	GJB2_cell	BPHL	0.999999999999959	1.779184175790851e-14
-0.0380951966990476	-0.038098845643425	5.45537225501081	0.999644029874046	GJB2_cell	BPNT1	0.999999999999959	1.779184175790851e-14
0.16274885796551	0.162754166761078	6.99006284391581	0.985323606656662	GJB2_cell	BPTF	0.999999999999959	1.779184175790851e-14
0.215738908449718	0.215756504905094	5.67934259861041	0.906328121187229	GJB2_cell	BRAF	0.999999999999959	1.779184175790851e-14
-0.098954342514404	-0.0989648356295931	5.28976575023296	0.997256943098665	GJB2_cell	BRAP	0.999999999999959	1.779184175790851e-14
0.398299392130112	0.398316604541756	6.58944611510147	0.0288596747278472	GJB2_cell	BRAT1	0.1655664366413297	0.7810276980995384
-1.00592402158843	-1.00598510938943	6.202510289088	3.04886649072511e-13	GJB2_cell	BRCA1	4.048669155835948e-11	10.392687710923695
-0.907448809771881	-0.907549643957533	5.30809280772135	1.83913079809028e-10	GJB2_cell	BRCA2	1.0059252622376492e-08	7.99743428508877
-0.208078133981349	-0.208098165881236	5.44697895656556	0.898293485083105	GJB2_cell	BRCC3	0.999999999999959	1.779184175790851e-14
0.353017209894126	0.353057354822096	5.19335014137681	0.114409576460235	GJB2_cell	BRD1	0.4819368734722462	0.3170098441223483
0.198527115610448	0.198547840274297	5.31149285994652	0.875341780216603	GJB2_cell	BRD2	0.999999999999959	1.779184175790851e-14
0.478790576739372	0.478812783468679	6.50107945921437	0.0002855670672284	GJB2_cell	BRD3	0.0031150615814994	2.506533363373663
0.0215594389297815	0.0215599813264047	7.31542229242553	0.999958407051412	GJB2_cell	BRD4	0.999999999999959	1.779184175790851e-14
-0.878648901610905	-0.878745110425838	5.32633170876004	5.83859227331793e-11	GJB2_cell	BRD7	3.6605535970448162e-09	8.436453229916847
-0.913414127437611	-0.913566513649851	4.72443303586932	4.72998017160521e-10	GJB2_cell	BRD7P2	2.3216288667975393e-08	7.634207204917994
-1.00895540179439	-1.01193952319844	0.665387432046948	0.0005194690583902	GJB2_cell	BRD7P5	0.0052785488079243	2.2774854584012107
0.0406237132780672	0.0406261977815952	6.10382237984321	0.999898927858619	GJB2_cell	BRD8	0.999999999999959	1.779184175790851e-14
-0.811367943632142	-0.811441065027577	5.59466115855405	1.19685205029998e-10	GJB2_cell	BRD9	6.912807007007358e-09	8.160345567659984
-0.0935055529908099	-0.0935122219639093	5.88101656100983	0.998617307851613	GJB2_cell	BRF1	0.999999999999959	1.779184175790851e-14
0.21807247628102	0.218147214196861	3.62906363974479	0.716586598277894	GJB2_cell	BRF2	0.999999999999959	1.779184175790851e-14
0.423027900521137	0.42304995476599	6.3265640612914	0.0112966817992185	GJB2_cell	BRI3	0.0757822074495117	1.120432748372464
-0.559642740347772	-0.559666614217099	6.63534015855681	5.94487690377245e-07	GJB2_cell	BRI3BP	1.2876211403665385e-05	4.890211901612734
0.24821825960353	0.248459179304744	2.09632032445022	0.43993046676993	GJB2_cell	BRICD5	0.999999999999959	1.779184175790851e-14
2.10992937364483	2.13061983111169	-0.608524764562626	2.1724742698859e-06	GJB2_cell	BRINP1	4.047926060568493e-05	4.392767428920325
0.748528420857796	0.749581829227732	1.6440347382625	0.0003742268604054	GJB2_cell	BRINP2	0.003947689670428	2.403656994735395
1.81822349550874	1.84230970767111	-1.09414666233977	0.0002453229590372	GJB2_cell	BRINP3	0.0027241214211961	2.564773538690143
-1.5251622906829	-1.52562799191504	4.02026013935185	9.81083564869787e-13	GJB2_cell	BRIP1	1.0971436631820427e-10	9.959736500919243
-0.365809253382696	-0.365840108460377	5.62403731187307	0.0732816880366726	GJB2_cell	BRIX1	0.3439983464580666	0.4634436450036536
0.163917186035988	0.163921161020443	7.41353219234302	0.995428469810802	GJB2_cell	BRK1	0.999999999999959	1.779184175790851e-14
-0.356124615073397	-0.356157138979393	5.51668642047059	0.105502627542368	GJB2_cell	BRMS1	0.4529173512355182	0.3439810412037842
-0.869454857988524	-0.869965109874059	2.90807884083798	7.87446333741466e-07	GJB2_cell	BRMS1L	1.6441951521855947e-05	4.784046636621169
-0.209208969608252	-0.209218302036438	6.52715684394175	0.90063242134411	GJB2_cell	BROX	0.999999999999959	1.779184175790851e-14
0.173226515819005	0.173242462303458	5.47245946561875	0.958928779343377	GJB2_cell	BRPF1	0.999999999999959	1.779184175790851e-14
0.0825586889059617	0.0825628465855002	6.37018375138208	0.998330965760509	GJB2_cell	BRPF3	0.999999999999959	1.779184175790851e-14
0.309398236004622	0.309466232205369	4.22486090265928	0.30360026242577	GJB2_cell	BRSK1	0.9413369261487644	0.0262549047581627
0.466695782212824	0.468137129009699	0.495345828249732	0.107606169245103	GJB2_cell	BRSK2	0.459539326063182	0.3376773170060002
0.775333155522582	0.775383811904497	6.05398308205097	1.32493728929727e-09	GJB2_cell	BRWD1	5.831573252655786e-08	7.2342142646622785
0.664759125435769	0.664844191498983	5.07407291148497	7.50165627167466e-07	GJB2_cell	BRWD3	1.5776741059255223e-05	4.801982702403715
-0.223479128224876	-0.223699846706875	2.13761272830644	0.510537793800199	GJB2_cell	BSCL2	0.999999999999959	1.779184175790851e-14
0.858675507350629	0.858720217327046	6.392615375645	7.27691887480396e-12	GJB2_cell	BSDC1	5.991773201979574e-10	9.222444633725294
0.106419543624254	0.106419959313423	10.0454134865268	0.999044767861447	GJB2_cell	BSG	0.999999999999959	1.779184175790851e-14
0.423763768250317	0.424884433891936	0.735541035628392	0.117177614266712	GJB2_cell	BSN	0.4903547297657948	0.3094896313127031
-0.504594704792213	-0.504696300791721	4.39872122065988	0.0011994663409487	GJB2_cell	BST1	0.0109768922020192	1.9595206007384407
0.362485452939994	0.362637016348554	3.32537187647586	0.125166224063098	GJB2_cell	BST2	0.5154624222555917	0.2878029897439755
0.252496539325876	0.252509411820108	6.36378516065794	0.738580401714064	GJB2_cell	BTAF1	0.999999999999959	1.779184175790851e-14
0.388465433359031	0.388472977356355	7.75378496543391	0.0153879718705684	GJB2_cell	BTBD1	0.0984930141892115	1.006594571600532
-0.48910810188692	-0.489164948245958	5.18118309774532	0.0006682325250837	GJB2_cell	BTBD10	0.0065813182108181	2.181687110284737
-0.130651739921003	-0.131284072068327	-0.0786290583460863	0.689629310518497	GJB2_cell	BTBD11	0.999999999999959	1.779184175790851e-14
-0.429253370721654	-0.432553371304334	-0.709738456100962	0.26132770781469	GJB2_cell	BTBD16	0.8577020964400337	0.066663528395911
-0.0264305889800925	-0.0265235782274789	0.420870425004013	0.933686655783679	GJB2_cell	BTBD19	0.999999999999959	1.779184175790851e-14
-0.893947648763822	-0.893991024412472	6.50585669738503	2.2367381794422896e-11	GJB2_cell	BTBD2	1.5919813945150896e-09	8.79806201216785
0.266611035285955	0.26662867057252	5.9848583778399	0.61330839728652	GJB2_cell	BTBD3	0.999999999999959	1.779184175790851e-14
-0.310091312344928	-0.31011136348768	6.01326554632469	0.319118458341822	GJB2_cell	BTBD6	0.97061666013696	0.0129522585148059
0.444808890188582	0.444833194665372	6.26808967705061	0.0008309410899452	GJB2_cell	BTBD7	0.0079709682775701	2.0984889192483887
-0.80104753964179	-0.806519432120982	-0.504249845945991	0.0187254322811377	GJB2_cell	BTBD8	0.1161079890715608	0.9351378966238334
0.787568400326166	0.78763232574015	5.7433859339535	1.8851447638980501e-10	GJB2_cell	BTBD9	1.0232345141874168e-08	7.990024819322658
-0.181271846377641	-0.182456542270847	-0.482029770242469	0.583124215023582	GJB2_cell	BTC	0.999999999999959	1.779184175790851e-14
0.483949704665376	0.484184001597395	3.14993434072075	0.0167138098300182	GJB2_cell	BTD	0.1055757049172666	0.9764360101573092
-0.0618599095473924	-0.0618605419273499	8.66245496210247	0.999965883536104	GJB2_cell	BTF3	0.999999999999959	1.779184175790851e-14
0.0448247777940329	0.0448320114628868	4.7614343475634	0.994516967877702	GJB2_cell	BTF3L4	0.999999999999959	1.779184175790851e-14
-0.415207471415357	-0.417421532291706	-0.228301964479081	0.181240810154405	GJB2_cell	BTF3L4P1	0.6714923092064878	0.1729589570657216
0.369825566826656	0.369915545956486	4.10985223926187	0.0864453514095539	GJB2_cell	BTF3L4P2	0.3902570470333822	0.4086492459591277
-0.212114233599329	-0.212330667649122	2.04256120925677	0.584330524489173	GJB2_cell	BTF3P10	0.999999999999959	1.779184175790851e-14
-0.67794113611408	-0.679812402255053	0.695842884261593	0.0121517240397403	GJB2_cell	BTF3P13	0.0805500303346821	1.093934291691907
-0.154881989612647	-0.155860004736841	-0.448837781778179	0.635456518081731	GJB2_cell	BTF3P2	0.999999999999959	1.779184175790851e-14
-0.552636482246469	-0.555627035578161	-0.245756608719746	0.223380931835798	GJB2_cell	BTF3P4	0.7735303685487785	0.1115226313708725
-0.0298116875066925	-0.0298306999542105	2.80837785020385	0.945072455260294	GJB2_cell	BTF3P5	0.999999999999959	1.779184175790851e-14
-0.396301895865157	-0.397285059581306	0.81284999526121	0.147414923115097	GJB2_cell	BTF3P7	0.5809280868925584	0.235877625610927
-0.266047877001737	-0.267990805683396	-0.646196664386532	0.457798574556765	GJB2_cell	BTF3P8	0.999999999999959	1.779184175790851e-14
-0.689851780065418	-0.690609974460891	2.03487618900669	0.0146200171545247	GJB2_cell	BTF3P9	0.0942374779734473	1.0257763451893105
0.201779066782372	0.201792864610727	5.92877112154718	0.943978587686836	GJB2_cell	BTG1	0.999999999999959	1.779184175790851e-14
1.53139712142365	1.53162527785055	5.06172284974211	1.84835409554396e-15	GJB2_cell	BTG2	5.742827069662497e-13	12.240874261173488
-0.633693017696217	-0.633750713635075	5.54900622871393	1.45908339898829e-06	GJB2_cell	BTG3	2.8177375425900008e-05	4.5500994615862185
0.545956296351601	0.546006890668625	5.51883125952816	8.46529249156553e-06	GJB2_cell	BTN2A1	0.0001360731689476	3.866227501003357
-0.262392663720334	-0.262465913692044	3.90885070371316	0.552935349628575	GJB2_cell	BTN2A2	0.999999999999959	1.779184175790851e-14
-0.771247913030139	-0.772531334333536	1.41713408324755	0.0003663897315072	GJB2_cell	BTN2A3P	0.0038779884453133	2.411393489260444
-0.272821437588941	-0.272926016943495	3.44917643000862	0.458805117802549	GJB2_cell	BTN3A1	0.999999999999959	1.779184175790851e-14
-0.551528467160877	-0.552048264720179	2.19128678465902	0.0087109111308977	GJB2_cell	BTN3A2	0.0608230473649927	1.215931824562715
-0.0018146569296235	-0.0018170928131611	3.1784804801755	0.998909293467559	GJB2_cell	BTN3A3	0.999999999999959	1.779184175790851e-14
-0.147795238611502	-0.1478164203268	4.846991435484	0.977115348285318	GJB2_cell	BTRC	0.999999999999959	1.779184175790851e-14
-0.584928029777456	-0.584943724943602	7.30592722947504	1.02211330202844e-07	GJB2_cell	BUB1	2.7041413668430278e-06	5.56797060813165
-1.0335436035572	-1.03359370247017	6.53382782496103	1.98359936076439e-13	GJB2_cell	BUB1B	2.8369519020891517e-11	10.547148027205328
-0.962352243265721	-0.962385518913105	7.00552969766197	2.37401670602176e-13	GJB2_cell	BUB3	3.298105323396574e-11	10.48173547948605
-0.314168936311253	-0.314222593266028	4.60632692728969	0.287076451720676	GJB2_cell	BUD13	0.909645112430368	0.0411280096288674
0.0311932303551417	0.0311944787006942	6.6645688672011	0.999950562231089	GJB2_cell	BUD31	0.999999999999959	1.779184175790851e-14
0.283370909500504	0.283375763957948	7.92691474679555	0.593284309248045	GJB2_cell	BVES	0.999999999999959	1.779184175790851e-14
-0.105885672820473	-0.106036954732706	1.54055590527151	0.794098350846002	GJB2_cell	BVES-AS1	0.999999999999959	1.779184175790851e-14
0.616593193992968	0.623347664536387	-1.12817896027454	0.215564159454736	GJB2_cell	BX005214.1	0.7562611338930421	0.1213282184846435
-0.140964623230901	-0.141152022672682	1.66401830648536	0.674245219577858	GJB2_cell	BX842568.2	0.999999999999959	1.779184175790851e-14
-0.642718009837137	-0.642787437003586	5.30554736382427	1.67327995264067e-06	GJB2_cell	BYSL	3.201975521024039e-05	4.49458199256813
0.192711745974189	0.192714520230937	8.17302427277288	0.975772311215912	GJB2_cell	BZW1	0.999999999999959	1.779184175790851e-14
0.0076238959403834	0.007714497520191	-1.18178387126307	0.983682462396913	GJB2_cell	BZW1P1	0.999999999999959	1.779184175790851e-14
0.269339800876962	0.269347602630591	7.16308243778773	0.711051211436938	GJB2_cell	BZW1P2	0.999999999999959	1.779184175790851e-14
-0.160072189605924	-0.160076769606349	7.17210493732962	0.993652152385738	GJB2_cell	BZW2	0.999999999999959	1.779184175790851e-14
-0.798176285761541	-0.804359427097823	-0.670985264452661	0.0222015011108694	GJB2_cell	C10orf55	0.1335011038292263	0.8745151434008285
-0.210820167947282	-0.210871217172747	4.06545464094136	0.735169779264054	GJB2_cell	C10orf88	0.999999999999959	1.779184175790851e-14
-0.989139696724392	-0.992336370114773	0.543784264716069	0.0004993814440651	GJB2_cell	C10orf90	0.0050990750267239	2.2925085978672977
0.0061165541775286	0.006119425884769	2.65159473677428	0.993504404757062	GJB2_cell	C11orf1	0.999999999999959	1.779184175790851e-14
-0.536063154954598	-0.536118848784013	5.34986100956767	4.16418133879246e-05	GJB2_cell	C11orf24	0.0005603653624926	3.251528717324888
0.701318449167322	0.701389810313249	5.40488018580809	3.12355497215062e-08	GJB2_cell	C11orf49	9.471579769398264e-07	6.023577578767273
0.657351508684322	0.657536671792362	3.92903428898463	7.26463358942245e-06	GJB2_cell	C11orf54	0.0001187956882945	3.925199321845308
-0.0589426582869629	-0.0589439394768246	7.56869362804128	0.999883180170206	GJB2_cell	C11orf58	0.999999999999959	1.779184175790851e-14
0.0965222294966691	0.0974418810517713	-1.11256112911609	0.826116975473602	GJB2_cell	C11orf65	0.999999999999959	1.779184175790851e-14
0.205645390365904	0.205661896931135	5.68947871445508	0.887661813495621	GJB2_cell	C11orf68	0.999999999999959	1.779184175790851e-14
0.110946657068568	0.111006325381714	2.96041737536378	0.922491788501291	GJB2_cell	C11orf80	0.999999999999959	1.779184175790851e-14
0.520857030025107	0.520936595515201	4.79615000688247	0.0001877228217345	GJB2_cell	C11orf87	0.0021418331788057	2.6692143581285706
0.70175388209214	0.708272988411241	-0.918514002221092	0.0782442357577455	GJB2_cell	C11orf91	0.3620439027006473	0.4412387622167296
0.963077827744514	0.975040628260091	-1.23693830486736	0.0290345276115707	GJB2_cell	C11orf94	0.1663123899297963	0.7790753955327082
0.669674484347178	0.669732806130812	5.62375024410948	3.26979143416531e-08	GJB2_cell	C11orf95	9.84872422806468e-07	6.006620022963885
-1.53552346680832	-1.54011117945942	0.793649043100855	5.22255574169198e-07	GJB2_cell	C11orf96	1.1501293147346249e-05	4.939253327021739
-0.712930664779417	-0.713110325636303	4.09041442168329	1.22874905434495e-05	GJB2_cell	C12orf29	0.0001891619730428	3.7231661647499616
-0.0820941007524343	-0.0821035623880432	5.13340054519906	0.993211497801502	GJB2_cell	C12orf4	0.999999999999959	1.779184175790851e-14
-0.0148773056874694	-0.0149370581448579	-0.19039576397254	0.970284805440725	GJB2_cell	C12orf42	0.999999999999959	1.779184175790851e-14
-0.0142616814095358	-0.014264106873206	4.53799161170237	0.999409191601281	GJB2_cell	C12orf43	0.999999999999959	1.779184175790851e-14
0.109164212826946	0.109220016889244	2.9689361108908	0.887239581229162	GJB2_cell	C12orf45	0.999999999999959	1.779184175790851e-14
0.153961715335686	0.153982031177786	4.95516329313804	0.972627174193052	GJB2_cell	C12orf57	0.999999999999959	1.779184175790851e-14
0.322912230053646	0.323889171929965	0.523936549401192	0.26293440800602	GJB2_cell	C12orf60	0.8606465816469819	0.0651751518570377
-0.0997700903551634	-0.0997799666280245	5.3840755819252	0.995847318707027	GJB2_cell	C12orf65	0.999999999999959	1.779184175790851e-14
-0.754258951932375	-0.754703326903632	2.88752127357072	9.0123367326074e-06	GJB2_cell	C12orf66	0.0001434332834718	3.843350059610122
0.753355313790542	0.753580657351555	3.85935292235355	1.61274313412769e-07	GJB2_cell	C12orf73	4.038068080813881e-06	5.393826363234742
0.101519421691445	0.101521800155841	7.46902143666872	0.999703406630831	GJB2_cell	C12orf75	0.999999999999959	1.779184175790851e-14
1.29978858765598	1.30026011562381	3.70372118162049	2.07725062802498e-11	GJB2_cell	C12orf76	1.4956204521779856e-09	8.825178604625528
0.327627810399436	0.327655430882755	5.6394112079861	0.217212599036977	GJB2_cell	C14orf119	0.7597201267931134	0.119346367949536
-3.08781390323602	-3.08951298375826	3.88321346643744	3.17589205235579e-18	GJB2_cell	C14orf132	2.772696572193457e-15	14.557097654487134
0.250806751580146	0.251902961652357	0.0434704991018367	0.412845714893932	GJB2_cell	C14orf28	0.999999999999959	1.779184175790851e-14
0.579326362797589	0.579710167548413	2.69665769911442	0.0012889438373749	GJB2_cell	C14orf93	0.011690576029754	1.9321640893188896
0.0250877167278156	0.0250928909452151	4.4115223382596	0.995081357725444	GJB2_cell	C15orf39	0.999999999999959	1.779184175790851e-14
0.0138314521749657	0.013835804334048	3.61880612819818	0.998252328034777	GJB2_cell	C15orf40	0.999999999999959	1.779184175790851e-14
0.0486708967099741	0.0491587327654916	-1.09482611121146	0.904377296636117	GJB2_cell	C15orf56	0.999999999999959	1.779184175790851e-14
0.541270916445157	0.541792415472838	2.13901827982177	0.0115502416710679	GJB2_cell	C15orf61	0.0772285426351738	1.112222160571107
-0.0926921284297483	-0.0927452287122781	2.92476558015778	0.932920941554638	GJB2_cell	C15orf62	0.999999999999959	1.779184175790851e-14
0.310810299647728	0.312494977627698	-0.246202474009419	0.333423065677321	GJB2_cell	C15orf65	0.9960062738777358	0.0017379259318241
0.754528813087685	0.755502900195166	1.78696910492472	0.0005400416775284	GJB2_cell	C16orf46	0.0054629524755527	2.262572577573461
0.375622484554929	0.375687092487624	4.60277541712578	0.0604145294696681	GJB2_cell	C16orf70	0.2961424732036144	0.5284993009689334
1.06736600357648	1.06981472042819	1.03292864973038	7.11870831729645e-05	GJB2_cell	C16orf71	0.00090558929203	3.043068721358692
-0.100576504573986	-0.100580420116607	6.72973916156707	0.999398957631647	GJB2_cell	C16orf72	0.999999999999959	1.779184175790851e-14
0.113015696696262	0.113284091079459	0.88069302766873	0.73563094938997	GJB2_cell	C16orf74	0.999999999999959	1.779184175790851e-14
0.0432042527995852	0.0432714283092556	1.10558045883052	0.893340639629237	GJB2_cell	C16orf86	0.999999999999959	1.779184175790851e-14
0.325559369228954	0.325624213574569	4.39392227412469	0.233273560995136	GJB2_cell	C16orf87	0.7955999588539023	0.0993052480080389
0.241577015858395	0.241637835963558	4.04942512080636	0.613984047937056	GJB2_cell	C16orf91	0.999999999999959	1.779184175790851e-14
-1.69318413739294	-1.70049119270069	0.345234093330301	3.3726891590491e-06	GJB2_cell	C16orf95	6.013185075718747e-05	4.22089542909539
-0.416775418898647	-0.420182612444611	-0.776265508230525	0.288501730475006	GJB2_cell	C17orf49	0.9127675460066926	0.0396398099140934
-2.20828753958466	-2.21036964722851	2.67569988197328	5.08185227440249e-13	GJB2_cell	C17orf58	6.187694722994476e-11	10.208471120859771
-0.254318608221801	-0.254707986617049	1.51608047952647	0.406352883903839	GJB2_cell	C17orf67	0.999999999999959	1.779184175790851e-14
0.138271007445978	0.138302243915287	4.23696542946466	0.961600747679543	GJB2_cell	C17orf75	0.999999999999959	1.779184175790851e-14
-0.129026237513946	-0.12904442339498	4.85222449652462	0.97383927385341	GJB2_cell	C17orf80	0.999999999999959	1.779184175790851e-14
0.260567348073812	0.260917875850846	1.6454259787188	0.404426225575466	GJB2_cell	C17orf97	0.999999999999959	1.779184175790851e-14
-0.104701900654704	-0.1047432271598	3.38747257277645	0.962834315519591	GJB2_cell	C18orf21	0.999999999999959	1.779184175790851e-14
-0.0141390380755401	-0.0141397867631584	6.07081695561557	0.999901717846479	GJB2_cell	C18orf25	0.999999999999959	1.779184175790851e-14
0.734887322008353	0.735282373576377	3.00366425025309	3.03666136207924e-05	GJB2_cell	C18orf32	0.0004223336393143	3.3743443251894423
-2.11089314541539	-2.11118213746472	5.39585705604173	1.49343188352268e-18	GJB2_cell	C18orf54	1.538714032077263e-15	14.812842085711605
-0.112071633377454	-0.112093896450975	4.39211535166348	0.986625056687611	GJB2_cell	C19orf12	0.999999999999959	1.779184175790851e-14
0.557304816290295	0.563071514671704	-1.07759367567311	0.19730101505955	GJB2_cell	C19orf18	0.7114613013456028	0.1478487176023759
-0.227314545530991	-0.227359838817818	4.38891757079075	0.754509361380268	GJB2_cell	C19orf25	0.999999999999959	1.779184175790851e-14
1.4329108501431	1.44389850628552	-0.514609429619221	0.0003027154889739	GJB2_cell	C19orf38	0.003275496881208	2.484722809748992
-0.373774510278792	-0.374061822732821	2.48011753369589	0.142370142563277	GJB2_cell	C19orf44	0.5669636085207101	0.2464448161086023
0.0409440299768268	0.0409521780769257	4.27991649906739	0.991071588093403	GJB2_cell	C19orf47	0.999999999999959	1.779184175790851e-14
-0.82728962476587	-0.827373967547998	5.4204830395929	2.9353419542157e-10	GJB2_cell	C19orf48	1.5237686233439722e-08	7.81708097343847
0.374514255257823	0.374540414084795	5.8941674585047	0.0639137415551856	GJB2_cell	C19orf53	0.3096848357815677	0.5090800600536928
-0.374668380763638	-0.374817972237054	3.39430364562899	0.109245437303804	GJB2_cell	C19orf54	0.4649971805659013	0.3325496803753865
-0.191034276716614	-0.191230391955933	2.07553896248985	0.574521226157064	GJB2_cell	C19orf57	0.999999999999959	1.779184175790851e-14
0.375043747104651	0.375344820161901	2.40181270672734	0.12988752841773	GJB2_cell	C19orf71	0.5295582541928291	0.2760862582516713
0.567104292694691	0.573636088081916	-1.19976136413761	0.141653994222947	GJB2_cell	C19orf73	0.5649677958536559	0.2479763070153572
0.55551841391768	0.561671954375457	-1.1640473647025	0.159253843307657	GJB2_cell	C19orf81	0.6143775402226767	0.2115646691738837
0.316840428811457	0.316950456645248	3.58827513642997	0.264073228797854	GJB2_cell	C1D	0.8629858386911009	0.0639963308534721
0.428045393865753	0.430286299818871	-0.20878517099985	0.187123939941778	GJB2_cell	C1DP1	0.6867697425726185	0.1631888470626885
0.0357498095668465	0.03575491702759	4.91188693062983	0.998901141044765	GJB2_cell	C1GALT1	0.999999999999959	1.779184175790851e-14
-0.384870592147296	-0.384949956378856	4.34518487944911	0.0478688510309751	GJB2_cell	C1GALT1C1	0.2478397777233345	0.6058289890844356
-0.231299663674523	-0.2313035385	7.95430031526782	0.91695249939537	GJB2_cell	C1QBP	0.999999999999959	1.779184175790851e-14
0.321199469515265	0.321253977607585	4.58849878381525	0.252378994140804	GJB2_cell	C1QL1	0.8393824044742033	0.0760401389127738
-2.01606736950756	-2.01787330166781	2.66918862347937	3.3227425440742597e-12	GJB2_cell	C1QL2	3.046104909009473e-10	9.516255143475574
1.14487719991567	1.14662406629408	1.61592918274102	8.18987548346179e-07	GJB2_cell	C1QL3	1.7031052637418465e-05	4.768758508790521
0.306142066035767	0.30644564261324	2.07336186916163	0.289910467426976	GJB2_cell	C1QL4	0.9150852267818153	0.038538455881786
-0.511697178212589	-0.511857305497949	3.76066102107393	0.0039177019164604	GJB2_cell	C1QTNF1	0.0306192435284994	1.514005543077885
0.215785881259304	0.216469056707076	0.456577100431607	0.478223953799848	GJB2_cell	C1QTNF2	0.999999999999959	1.779184175790851e-14
0.998382888137194	1.0112065267085	-1.27528046468318	0.023618281107602	GJB2_cell	C1QTNF3	0.1404404851530756	0.852507678929417
0.358921414447906	0.359172060142618	2.608916069525	0.152603154400059	GJB2_cell	C1QTNF6	0.595744242072317	0.2249401464608253
0.517092721539053	0.517641525295672	2.00924174976313	0.017201572847708	GJB2_cell	C1R	0.1081584690111294	0.9659394688203774
1.16000724935151	1.1642199939958	0.40917879041729	6.88981938470054e-05	GJB2_cell	C1RL	0.0008789536574268	3.056034022371468
0.872993870247725	0.880009449120478	-0.708927317538223	0.022222708798152	GJB2_cell	C1S	0.1335694737562513	0.8742927850792779
-0.371024776221557	-0.371071390117272	5.04730595459638	0.0707811692915243	GJB2_cell	C1orf109	0.3351080850889521	0.4748150938980651
-1.15365822693014	-1.15397578663797	4.06221410599037	4.0389681698547687e-11	GJB2_cell	C1orf112	2.678715041104942e-09	8.572073483725864
0.370005600092915	0.370222694209885	2.84924066226612	0.137388401367174	GJB2_cell	C1orf115	0.5524616672636531	0.2576978502644106
1.06042299097277	1.06413412128316	0.439647123970864	0.0006645997860332	GJB2_cell	C1orf116	0.006550654431112	2.183715310447416
0.0114149554967151	0.0114155996686202	5.98180726604913	0.999686435098803	GJB2_cell	C1orf122	0.999999999999959	1.779184175790851e-14
-0.131564794957809	-0.131600977622456	3.92351843228067	0.965156773641318	GJB2_cell	C1orf131	0.999999999999959	1.779184175790851e-14
-0.265045440594227	-0.265126279173886	3.79223669603355	0.49658644486729	GJB2_cell	C1orf159	0.999999999999959	1.779184175790851e-14
0.389589690955247	0.39221520192079	-0.538030542365285	0.241854413038051	GJB2_cell	C1orf162	0.8151681472311202	0.0887527987661376
0.193881048485204	0.193904270573809	5.10995156056187	0.929442847264848	GJB2_cell	C1orf174	0.999999999999959	1.779184175790851e-14
0.0791389392816649	0.0791438004166778	6.07173412081131	0.999283673848805	GJB2_cell	C1orf198	0.999999999999959	1.779184175790851e-14
-1.14229750545531	-1.14348714246664	2.14899444536664	4.03007872079615e-07	GJB2_cell	C1orf21	9.09102736330668e-06	5.041387035039519
0.243103611982988	0.243123117379688	5.6876125771971	0.747744527243171	GJB2_cell	C1orf216	0.999999999999959	1.779184175790851e-14
0.5789347664311	0.57898704398535	5.55154019106771	3.52981483209273e-06	GJB2_cell	C1orf226	6.258995813600018e-05	4.203495338929372
-0.594577442935225	-0.595893866305111	0.999013298924564	0.0171065580769883	GJB2_cell	C1orf229	0.1076413888026305	0.968020707550536
-0.0283069729508008	-0.0283108681639341	5.03398383335475	0.996636841500405	GJB2_cell	C1orf35	0.999999999999959	1.779184175790851e-14
0.0899702931472256	0.0899718611164105	7.89857192598866	0.999778941613098	GJB2_cell	C1orf43	0.999999999999959	1.779184175790851e-14
0.35926145330698	0.35941168509333	3.34242908668867	0.135947742458871	GJB2_cell	C1orf50	0.5480662200297802	0.2611669647710063
0.17349717240905	0.173517862225994	5.11505634203631	0.95309663970273	GJB2_cell	C1orf52	0.999999999999959	1.779184175790851e-14
0.624631864574946	0.626334632795322	0.706269506749543	0.0176480501756877	GJB2_cell	C1orf53	0.1106129206678897	0.9561941402372643
0.179089861680565	0.179154976583412	3.48463446454408	0.724474127875203	GJB2_cell	C1orf56	0.999999999999959	1.779184175790851e-14
-0.616093691016958	-0.616839408192496	1.83234175514322	0.0044675823991122	GJB2_cell	C1orf74	0.0342380749789556	1.4654906613289758
-1.90621973482091	-1.9067869927716	4.19606804297441	4.37750126340559e-15	GJB2_cell	C1orf94	1.184968925688916e-12	11.926293038327954
0.319748490748829	0.321713217933705	-0.394535181233346	0.356256209629629	GJB2_cell	C20orf144	0.999999999999959	1.779184175790851e-14
0.91140095269328	0.911513848921479	5.15441123352418	1.30289092384228e-10	GJB2_cell	C20orf194	7.456981519834872e-09	8.12743693319253
-0.164329982061992	-0.164340065146502	6.08067106046487	0.966975644845094	GJB2_cell	C20orf27	0.999999999999959	1.779184175790851e-14
0.437081694055288	0.437369614291413	2.68413364416454	0.0333545629174354	GJB2_cell	C20orf96	0.1861057141125695	0.7302402922670814
-0.594571466084754	-0.594746428338103	3.8648704776376	9.80456549762549e-05	GJB2_cell	C21orf58	0.0012014640665751	2.920289213558782
0.402200901381232	0.402243970011274	5.30210618543722	0.0324282712011548	GJB2_cell	C21orf91	0.1818381864508566	0.7403149086640425
-0.645636451917629	-0.646137381952585	2.48985341811118	0.0009554890942681	GJB2_cell	C22orf23	0.0090000908234285	2.0457531079034723
-0.335405153284972	-0.335502710523114	3.8450732066019	0.194385625444897	GJB2_cell	C22orf39	0.7042208397433223	0.152291127161869
0.0158845724067938	0.0158882602801353	3.87101811613705	0.998290138971805	GJB2_cell	C22orf46	0.999999999999959	1.779184175790851e-14
1.08202639460241	1.08210633720545	5.94500300389298	1.1882393856279299e-13	GJB2_cell	C2CD2	1.8368782973118823e-11	10.735919616996748
0.224059107016352	0.22410555090079	4.32617658321383	0.750278249695201	GJB2_cell	C2CD2L	0.999999999999959	1.779184175790851e-14
-0.0231163516467241	-0.0231183759746827	5.60155889470676	0.999785637653817	GJB2_cell	C2CD3	0.999999999999959	1.779184175790851e-14
0.52729222174337	0.529333847817881	0.203569007092704	0.0712566419771009	GJB2_cell	C2CD4A	0.3368337115513579	0.4725844492149735
0.666642778303817	0.670059725715544	-0.173806044246861	0.0605891736012632	GJB2_cell	C2CD4C	0.2967679084708296	0.5275830640654096
0.358711203874437	0.362024877772684	-0.948656331076181	0.372947593409171	GJB2_cell	C2CD4D	0.999999999999959	1.779184175790851e-14
-0.0901217354125948	-0.0901323100271186	5.14382163729256	0.992121493258814	GJB2_cell	C2CD5	0.999999999999959	1.779184175790851e-14
0.68273201336326	0.69162281887189	-1.33336101160351	0.129033895813754	GJB2_cell	C2orf15	0.5268953694655634	0.2782756181370064
-0.255632776190875	-0.255911546408744	1.95351805986226	0.414013559563361	GJB2_cell	C2orf16	0.999999999999959	1.779184175790851e-14
0.702243208523113	0.707117266433877	-0.537268459356024	0.0410440861248124	GJB2_cell	C2orf27A	0.2192733766725275	0.6590140954821289
0.148533426049833	0.148574896877279	3.94004691960834	0.915570613746425	GJB2_cell	C2orf42	0.999999999999959	1.779184175790851e-14
0.365732909646597	0.365792239455146	4.68318444432392	0.0945501268169576	GJB2_cell	C2orf49	0.417401775417105	0.3794457079964585
-0.165606613333816	-0.16621363874313	0.23768313762526	0.595535007400989	GJB2_cell	C2orf50	0.999999999999959	1.779184175790851e-14
2.54284930258	2.55939691255195	0.119611706369098	7.35786151339771e-08	GJB2_cell	C2orf66	2.015089193977509e-06	5.695705725902553
0.311363978263214	0.311411500844605	4.76178825787063	0.303785308239544	GJB2_cell	C2orf68	0.9416329349953076	0.0261183598114165
0.177662213151458	0.177675074631077	5.86393063384012	0.937054335065495	GJB2_cell	C2orf69	0.999999999999959	1.779184175790851e-14
-0.208692945612031	-0.210736818173727	-1.01251111435595	0.595242575779782	GJB2_cell	C2orf72	0.999999999999959	1.779184175790851e-14
0.219031557648461	0.219201819307805	2.44503081702977	0.582667824024543	GJB2_cell	C2orf76	0.999999999999959	1.779184175790851e-14
-0.811983181941397	-0.816896421758591	-0.353300359421383	0.0194780362002285	GJB2_cell	C2orf78	0.1199959659328786	0.920833353973536
0.526813178297251	0.531713174011378	-0.93357664697167	0.212481947384682	GJB2_cell	C2orf80	0.7485256114904419	0.1257933352826129
0.359378674325781	0.359549582365778	3.14290173065061	0.137711146730239	GJB2_cell	C2orf81	0.5534419170746548	0.2569279509688038
-0.552616753888521	-0.553745573910081	1.08532956937854	0.0357267230955896	GJB2_cell	C2orf88	0.1963024548379673	0.7070742693459081
0.506317155368441	0.511811730546936	-1.14647534560147	0.211716868219628	GJB2_cell	C3	0.7469170289875836	0.1267276389532493
-2.67331916581817	-2.68127554475272	1.26303078782044	7.30721398113721e-12	GJB2_cell	C3AR1	6.008873536092388e-10	9.221206936135736
0.132887980800731	0.132912561328178	4.45507137887045	0.966887008786839	GJB2_cell	C3orf14	0.999999999999959	1.779184175790851e-14
0.342292036485609	0.34235751926906	4.4653067359986	0.163868611329437	GJB2_cell	C3orf18	0.6258819548749222	0.2035075696341463
0.964549962340373	0.971315191579606	-0.515017924440834	0.0057929594552475	GJB2_cell	C3orf20	0.0428691234027185	1.3678553969478344
-0.83683019059935	-0.837570737662623	2.3177680760263	4.7150183531784e-05	GJB2_cell	C3orf33	0.0006264706921669	3.203099241553916
1.9616786584379	1.96972463957124	0.502983728418228	4.81868143267761e-08	GJB2_cell	C3orf36	1.3852501154140484e-06	5.858471804984205
0.298871379535658	0.298899092323679	5.49426660042066	0.396838912405191	GJB2_cell	C3orf38	0.999999999999959	1.779184175790851e-14
-0.211827754099199	-0.211978251725586	2.56350876971199	0.647958562640439	GJB2_cell	C3orf52	0.999999999999959	1.779184175790851e-14
0.350116101025376	0.350290879111668	3.07121478943213	0.163890649591369	GJB2_cell	C3orf62	0.6259104481396807	0.2034877988356842
0.768060893695935	0.771449987945778	0.0664143181136847	0.0076529420565585	GJB2_cell	C3orf70	0.0544178535954067	1.2642585921052207
0.610144871344711	0.613994784787873	-0.415273354151022	0.0768294507183745	GJB2_cell	C3orf80	0.3569640600890841	0.4473755073912058
1.09274938629771	1.1026625890688	-0.816879684734388	0.0042400796307977	GJB2_cell	C4A	0.0327412221441812	1.484905113544488
0.517663074263812	0.518640972552378	1.21282027191095	0.0512748736178262	GJB2_cell	C4orf19	0.2615030992822458	0.5825231595951739
0.138492221847433	0.138500357179855	6.13925020833002	0.97678355579412	GJB2_cell	C4orf3	0.999999999999959	1.779184175790851e-14
-0.658512409273705	-0.658853614687329	3.05649354821832	0.0004228287416957	GJB2_cell	C4orf33	0.0044080420489638	2.355754271337337
-0.50541830562138	-0.505726049597431	2.81526920662796	0.0082989434034112	GJB2_cell	C4orf36	0.0582942839221361	1.2343740281360107
-1.39357391559645	-1.39373882541215	5.34243836216794	2.823994542505471e-15	GJB2_cell	C4orf46	8.170412100225004e-13	12.087756037918
0.347777881528159	0.350613752016156	-0.78911415456592	0.328251297942364	GJB2_cell	C4orf47	0.986772120672074	0.0057831291552622
0.697038859012508	0.697315447855973	3.44059977010007	2.93405002245498e-05	GJB2_cell	C4orf48	0.0004099610168725	3.387257438309643
-0.431254137734913	-0.431376108485622	3.90231134772899	0.0207366573135616	GJB2_cell	C5	0.1262210432427096	0.8988682346137888
1.76165514518522	1.76771234227978	0.667451469490805	2.17571191295956e-07	GJB2_cell	C5AR1	5.2536945549075566e-06	5.279535180307898
0.347491064361627	0.347503881339236	6.82586668733295	0.129118924729339	GJB2_cell	C5orf15	0.527140191632395	0.2780738698811811
-0.201202471479228	-0.201289003570572	3.28742819563795	0.75054237523375	GJB2_cell	C5orf17	0.999999999999959	1.779184175790851e-14
-0.0913618370364139	-0.0913700478587222	5.51695409358793	0.994552100264262	GJB2_cell	C5orf22	0.999999999999959	1.779184175790851e-14
0.287168629295052	0.287180713443838	6.63565583263617	0.458743250283672	GJB2_cell	C5orf24	0.999999999999959	1.779184175790851e-14
-1.17108838866214	-1.17156494298267	3.50901241206894	1.7921714996002102e-10	GJB2_cell	C5orf34	9.846327597803524e-09	8.006725718883034
-0.169860486629633	-0.169986424873771	2.55487781538857	0.697819771074748	GJB2_cell	C5orf38	0.999999999999959	1.779184175790851e-14
-0.0979390105377786	-0.0979450857698245	6.05179720253698	0.99808976274861	GJB2_cell	C5orf51	0.999999999999959	1.779184175790851e-14
-0.5731083644922	-0.573585269592815	2.36436592850707	0.0029554054920737	GJB2_cell	C5orf63	0.0240066260333585	1.6196688727650588
1.31380639878762	1.31387951439479	6.40809491433199	5.39374660690377e-16	GJB2_cell	C6orf120	1.908830850419559e-13	12.719232554573404
0.461595146362426	0.462273815991395	1.5404411526794	0.0548560815060556	GJB2_cell	C6orf136	0.2750741590674144	0.560550206053597
-0.658497629804769	-0.658746114315669	3.51413359274899	3.44453347804368e-05	GJB2_cell	C6orf141	0.0004723931627031	3.325696396879415
0.581353030707372	0.587383849575696	-1.06039294244966	0.182236369216656	GJB2_cell	C6orf163	0.6740303258950626	0.1713205632976176
-1.57831961303221	-1.59455555085317	-0.846275502852211	0.0003741496764412	GJB2_cell	C6orf223	0.003947535696303	2.4036739341157856
0.320529608669591	0.320704260256127	2.94601618983473	0.253993565264766	GJB2_cell	C6orf226	0.8425531216936332	0.0744027079864513
-0.432801264838753	-0.433325621688471	1.83393541786769	0.0757618625916752	GJB2_cell	C6orf47	0.3534358134158386	0.4516894458285931
0.325801408142533	0.326045228147457	2.47805783703163	0.238248195210869	GJB2_cell	C6orf52	0.8070241766025741	0.0931134546114946
-0.301775569158851	-0.301779714306288	8.24332735775946	0.432337481697965	GJB2_cell	C6orf62	0.999999999999959	1.779184175790851e-14
0.0752592618320581	0.0752616006312169	7.0751963718741	0.999834836338665	GJB2_cell	C6orf89	0.999999999999959	1.779184175790851e-14
0.165477442926188	0.16646208773121	-0.384390270090548	0.623499363710417	GJB2_cell	C6orf99	0.999999999999959	1.779184175790851e-14
0.447850334022523	0.447967212995732	4.01389502327083	0.011812924189547	GJB2_cell	C7	0.0786846292621299	1.1041100971022657
-0.644132707492094	-0.645909959237119	0.70398187179808	0.0183337722563208	GJB2_cell	C7orf25	0.1141846236546524	0.942392375175492
0.0367698320965335	0.0367722484959623	5.91967231343795	0.998740456493029	GJB2_cell	C7orf26	0.999999999999959	1.779184175790851e-14
-0.337792899590198	-0.338017860178559	2.66681144416819	0.20445487529577	GJB2_cell	C7orf31	0.7287558416374821	0.1374179509557348
-0.0996178964028026	-0.0996198750231955	7.71962946591994	0.996700559056047	GJB2_cell	C7orf50	0.999999999999959	1.779184175790851e-14
-0.602832421847163	-0.602934956153986	4.64055982083291	1.24474438428019e-05	GJB2_cell	C7orf57	0.0001914374976964	3.7179729910751447
0.564396081206401	0.568581224243929	-0.645669415702753	0.114871917088156	GJB2_cell	C7orf61	0.4832711816024663	0.3158091019109552
-0.0718283700057499	-0.072315343870446	-0.584949554730519	0.831195076675275	GJB2_cell	C8G	0.999999999999959	1.779184175790851e-14
0.605696150859554	0.607084099318412	0.944695815088106	0.0204089710462621	GJB2_cell	C8orf31	0.1246716340755296	0.904232348172017
-0.37533920228203	-0.375355543715145	6.58581869447256	0.0333623294977703	GJB2_cell	C8orf33	0.1861221742078094	0.7302018828476733
-0.163247111253006	-0.163480099377792	1.60061780176811	0.669362064468304	GJB2_cell	C8orf37	0.999999999999959	1.779184175790851e-14
-0.0613812757263656	-0.0614376265213147	2.16650889256038	0.924151726112316	GJB2_cell	C8orf44	0.999999999999959	1.779184175790851e-14
0.591018799962808	0.59122289180861	3.61748261707409	0.0001766278994578	GJB2_cell	C8orf58	0.0020303034216516	2.692439053465168
-0.158512503940823	-0.158594630030302	3.01739838731672	0.84798747178309	GJB2_cell	C8orf76	0.999999999999959	1.779184175790851e-14
-0.287076021866864	-0.287110150973336	5.14130993956575	0.456340304761596	GJB2_cell	C8orf82	0.999999999999959	1.779184175790851e-14
-0.289554815803052	-0.289886897522279	1.87805727318873	0.335480005702762	GJB2_cell	C9orf116	0.999393858648782	0.0002633236578309
-0.108377831496319	-0.108454535666409	2.56420638623795	0.845259295918612	GJB2_cell	C9orf129	0.999999999999959	1.779184175790851e-14
0.115560102064128	0.116069752604216	-0.0291844870833202	0.723611698872795	GJB2_cell	C9orf147	0.999999999999959	1.779184175790851e-14
1.16875100552032	1.17946317392108	-0.817366439240256	0.0066958742026839	GJB2_cell	C9orf152	0.0484926142739325	1.3143244021055858
0.461018528662812	0.461068868573049	5.25754474274184	0.0024411071887796	GJB2_cell	C9orf16	0.0203873824961211	1.6906385290262598
-0.0137437796807491	-0.0137735040345597	1.0775829948819	0.97066985060343	GJB2_cell	C9orf163	0.999999999999959	1.779184175790851e-14
-0.0976843567377385	-0.0977474029678198	2.712850083549	0.90140427896452	GJB2_cell	C9orf24	0.999999999999959	1.779184175790851e-14
-0.483487299953095	-0.483525066312133	5.75475134857003	0.0001590874098277	GJB2_cell	C9orf40	0.0018506014593605	2.732687099689377
0.290975339663576	0.291960631249338	0.347355971838068	0.326912537668744	GJB2_cell	C9orf43	0.9843897439054246	0.0068329197442079
-0.650195627910611	-0.65027957921923	5.04661091738727	7.67615009855371e-07	GJB2_cell	C9orf64	1.6090067763907597e-05	4.793442126850059
-0.488608277557292	-0.489106016258648	2.0735384327263	0.0323005670335794	GJB2_cell	C9orf72	0.18129940054658	0.7416036318655661
0.0398007888833547	0.039802781442128	6.3657438537426	0.999950943838563	GJB2_cell	C9orf78	0.999999999999959	1.779184175790851e-14
0.184977889632647	0.185046264662076	3.52422175648073	0.809449699763947	GJB2_cell	C9orf85	0.999999999999959	1.779184175790851e-14
0.16237086094212	0.162668149128434	1.19173078639507	0.617976690600868	GJB2_cell	CA11	0.999999999999959	1.779184175790851e-14
0.113378041862578	0.113385583515342	5.95023001975119	0.993369410401253	GJB2_cell	CA12	0.999999999999959	1.779184175790851e-14
-0.400832963148951	-0.40101723238941	3.20053121785298	0.0563041400070845	GJB2_cell	CA13	0.2805066918267641	0.5520567736635364
0.0558181768196612	0.0558905123667841	1.73004118772456	0.908899812766296	GJB2_cell	CA14	0.999999999999959	1.779184175790851e-14
0.389136849835662	0.389254496880528	3.81795100285751	0.0664824566491627	GJB2_cell	CA2	0.3192372672840495	0.4958864154695649
-1.60434559876685	-1.60487124445198	3.94410150920429	9.52453075098222e-14	GJB2_cell	CA3	1.5285781260202306e-11	10.815712359468224
0.412706570154505	0.412868405822878	3.42880839734051	0.0353058768643075	GJB2_cell	CA5B	0.1945663840616516	0.7109321922158468
-0.451400042200369	-0.451464674432379	4.8763551223549	0.0033951945699508	GJB2_cell	CA5BP1	0.0270654337608615	1.567585008349786
0.790101446911509	0.791671961814836	1.17703536730514	0.000786629773835	GJB2_cell	CA8	0.0076013962150024	2.1191066297219443
-0.72154906556851	-0.724846858061955	0.0043103716044103	0.0211143754319411	GJB2_cell	CA9	0.1280505660810951	0.8926184972787026
-0.113738624693528	-0.113761182714853	4.36141550482652	0.980717036698546	GJB2_cell	CAAP1	0.999999999999959	1.779184175790851e-14
-0.47527130942097	-0.475290393530708	6.70964015734486	0.0001528937885469	GJB2_cell	CAB39	0.0017877858789822	2.747684497366168
0.79142221967049	0.79181164848019	3.16141704347812	1.50886192754942e-05	GJB2_cell	CAB39L	0.0002266959016064	3.644556331332605
0.532631685497822	0.532658381853352	6.40043834051905	1.2079912812867e-05	GJB2_cell	CABIN1	0.0001863744052374	3.729613729467946
0.0095860617546744	0.0095873657669919	4.83279053617686	0.999633168183453	GJB2_cell	CABLES1	0.999999999999959	1.779184175790851e-14
0.474606733665729	0.474675470156934	4.86710603647187	0.001528345981939	GJB2_cell	CABLES2	0.0135563333900397	1.867857759126916
0.0845382659903776	0.0846932477819871	1.16808961690941	0.802492351285477	GJB2_cell	CABP1	0.999999999999959	1.779184175790851e-14
-1.28782408537306	-1.29223648041007	0.523881170856677	1.40271319961954e-05	GJB2_cell	CABP4	0.0002121120281141	3.6734347034990833
-0.920263871292284	-0.920719067313838	3.16623578352829	8.46169307671852e-08	GJB2_cell	CABP7	2.28172683084562e-06	5.641736350696793
1.04562415939946	1.04599874357862	3.65475471614432	6.5084833479964805e-09	GJB2_cell	CACFD1	2.399199659408732e-07	6.61993360890113
-0.198488471906004	-0.198507167190933	5.46235541225443	0.919273169674944	GJB2_cell	CACHD1	0.999999999999959	1.779184175790851e-14
0.484713645369209	0.485004319211191	2.82724500327501	0.0175405938990708	GJB2_cell	CACNA1A	0.1100050053099526	0.9585875536687056
0.755086050953308	0.758964803492952	-0.137546962177393	0.0274856796397255	GJB2_cell	CACNA1G	0.1591751708967741	0.7981246751880966
0.713361472734297	0.713375294087391	7.79647642945889	2.57635871659324e-08	GJB2_cell	CACNA2D1	7.996855165992561e-07	6.097080769579814
0.864785853430456	0.86722568875031	0.691501846286994	0.0008221202962115	GJB2_cell	CACNA2D2	0.0079005116634925	2.102344781439223
-0.348632780891004	-0.348942544766164	2.25654976796258	0.179783674597531	GJB2_cell	CACNB1	0.6680796514591101	0.1751717558972583
0.589693091207892	0.595026237601953	-0.904220511261478	0.105446938955598	GJB2_cell	CACNB2	0.4527707355032661	0.3441216512106196
-0.124353290020755	-0.12437501026663	4.56298620439185	0.965186179656337	GJB2_cell	CACNB3	0.999999999999959	1.779184175790851e-14
-0.169131115542346	-0.169617114921686	0.546160139030826	0.595990989537034	GJB2_cell	CACNB4	0.999999999999959	1.779184175790851e-14
-0.500216082353197	-0.500254447706216	5.78669910866822	0.0001812470818088	GJB2_cell	CACNG4	0.0020769651060764	2.682570799741145
0.391832085878848	0.392548536295557	1.2229814742625	0.145338014989654	GJB2_cell	CACNG5	0.575492858955974	0.2399600609746878
2.16899495304143	2.17333648898643	1.58337260067041	1.61451100272572e-10	GJB2_cell	CACNG7	9.003575416791921e-09	8.045584993290804
1.36993060034323	1.39529523965666	-1.6209548869312	0.0062894114321597	GJB2_cell	CACNG8	0.0460245687259747	1.33701027236891
-0.502394762568836	-0.502472182686121	4.78621067410835	0.0008757641106209	GJB2_cell	CACTIN	0.008350142703716	2.0783061023718674
0.473711409106088	0.473726864905023	7.01432892199236	6.75266491581825e-05	GJB2_cell	CACUL1	0.0008626779047407	3.0641513251475505
-0.297580723865898	-0.297593092922511	6.64448944403718	0.456505936618371	GJB2_cell	CACYBP	0.999999999999959	1.779184175790851e-14
-0.31112956842589	-0.311156939270909	5.56502406025573	0.313366676211333	GJB2_cell	CACYBPP2	0.9588932435280768	0.0182297414502703
-0.630469314940584	-0.630492232059404	6.87463365321198	1.68522717494265e-07	GJB2_cell	CAD	4.2044648352677765e-06	5.376289275462074
-0.540237650175501	-0.540243092218807	8.71316959430678	8.00644923988067e-07	GJB2_cell	CADM1	1.6688128435484257e-05	4.777592366479418
0.175483807162687	0.175542408572855	3.61917104240623	0.785133535399101	GJB2_cell	CADM3	0.999999999999959	1.779184175790851e-14
0.244473116959004	0.244484160646066	6.51696508603071	0.82782073751533	GJB2_cell	CADM4	0.999999999999959	1.779184175790851e-14
0.101611826893974	0.10162115753971	5.46480821709488	0.995391884353275	GJB2_cell	CADPS	0.999999999999959	1.779184175790851e-14
0.778256071696762	0.778601242704227	3.29266102240426	1.14832010615749e-06	GJB2_cell	CADPS2	2.2797244487115268e-05	4.64211764319081
0.0776410216242734	0.0777603069799933	1.31173193298184	0.825061281425101	GJB2_cell	CAHM	0.999999999999959	1.779184175790851e-14
0.813317818115879	0.813876248639888	2.67530010701079	3.76087894646204e-06	GJB2_cell	CALB1	6.622170768041702e-05	4.178999624148441
1.18282464760941	1.18307416807726	4.45730048088452	1.4448553996636e-11	GJB2_cell	CALCOCO1	1.088768456004571e-09	8.963064470080255
0.285139572208836	0.285153686698289	6.39010060077849	0.528041361397813	GJB2_cell	CALCOCO2	0.999999999999959	1.779184175790851e-14
1.04793407624548	1.04797448907905	6.87055900937381	1.65679835453324e-12	GJB2_cell	CALCRL	1.7102714536353603e-10	9.76693495308174
0.0122152635894452	0.0122154110962044	8.41291773262806	0.999993269948971	GJB2_cell	CALD1	0.999999999999959	1.779184175790851e-14
-0.836206865100398	-0.837277676591965	1.802799943913	8.95494218705819e-05	GJB2_cell	CALHM2	0.0011113855049628	2.954135271718076
-1.86502591814095	-1.87615907166758	-0.0446969787066294	1.93709530933276e-05	GJB2_cell	CALHM3	0.0002832749254584	3.547791866061886
0.379084919772753	0.379087603406819	9.20540608185674	0.0214373488052389	GJB2_cell	CALM1	0.129610473911429	0.8873599014118889
-0.382856213516742	-0.382860161409313	8.66204618415736	0.0356106523865471	GJB2_cell	CALM2	0.1958353010135407	0.7081090201246727
-0.414202526823415	-0.41430336744374	4.09850637818716	0.0267835844100419	GJB2_cell	CALM2P2	0.1558533292656299	0.8072839160932779
-0.879000564081436	-0.881838887041513	0.52180287182361	0.0038130800172314	GJB2_cell	CALM2P3	0.0299053199262396	1.5242515471573324
-0.880239958330476	-0.880256362739366	7.88159701542699	1.1670702882365799e-12	GJB2_cell	CALM3	1.2757271615191955e-10	9.894242197806603
-0.40762510426006	-0.407914791048675	2.57091088165318	0.0703250757561292	GJB2_cell	CALML4	0.3334033411317264	0.4770300522950517
0.568342464615141	0.568343980668197	10.6341985127478	2.68405805251281e-07	GJB2_cell	CALR	6.321467867366988e-06	5.199182065281131
0.340336290813217	0.340337632457291	10.0474413069538	0.130198565640823	GJB2_cell	CALU	0.5304617536215245	0.2753459233364559
0.297135298972175	0.297946744955195	0.676892510978609	0.306596699998151	GJB2_cell	CALY	0.946324481952424	0.0239599243183531
-0.779304584341834	-0.779596646128319	3.54289042741508	1.28594285390244e-06	GJB2_cell	CAMK1	2.5196330438438863e-05	4.598662704709783
-1.25697328998916	-1.25972995519	1.14425303785123	3.7805538478501e-06	GJB2_cell	CAMK1D	6.651243857506318e-05	4.17709712914256
-0.217262620605774	-0.217267693213447	7.47096148082747	0.941257353436598	GJB2_cell	CAMK2D	0.999999999999959	1.779184175790851e-14
-0.0733205397530615	-0.0733315185125162	4.76868640581002	0.996889861819292	GJB2_cell	CAMK2G	0.999999999999959	1.779184175790851e-14
0.389127219774828	0.389142941557405	6.68796704949855	0.0180221979740776	GJB2_cell	CAMK2N1	0.1125605641201012	0.9486137390129592
-0.535555748402567	-0.536313301327152	1.62184651454223	0.0305850821647136	GJB2_cell	CAMK2N2	0.1733521119961193	0.7610708628470827
-0.656118544677609	-0.656468440323519	3.01348005846705	7.35318242805393e-05	GJB2_cell	CAMK4	0.0009322209489491	3.030481141790899
0.116201138974339	0.116252085515515	3.23095498410263	0.926105190254595	GJB2_cell	CAMKK1	0.999999999999959	1.779184175790851e-14
-0.0214557747555303	-0.0214578479260509	5.44882603805916	0.999807414279803	GJB2_cell	CAMKK2	0.999999999999959	1.779184175790851e-14
0.394370275965727	0.394753220995797	2.15966971027381	0.113863623416985	GJB2_cell	CAMKMT	0.4801501943007339	0.3186228910556909
-0.19116954954527	-0.191187190419032	5.49667591373889	0.935622253293469	GJB2_cell	CAMLG	0.999999999999959	1.779184175790851e-14
0.256934174861884	0.256942769193404	6.95851473036231	0.790335168084835	GJB2_cell	CAMSAP1	0.999999999999959	1.779184175790851e-14
0.0172283118639235	0.0172287826159053	7.26026829610746	0.999968772338914	GJB2_cell	CAMSAP2	0.999999999999959	1.779184175790851e-14
1.55112310794039	1.55537508903802	0.915730629911091	3.42005968842246e-07	GJB2_cell	CAMSAP3	7.83260728642634e-06	5.106093647696326
0.211494966406077	0.211516422848419	5.35550279359094	0.889779903933632	GJB2_cell	CAMTA1	0.999999999999959	1.779184175790851e-14
-0.157426325259864	-0.157449495808755	4.83850792903221	0.966928804862002	GJB2_cell	CAMTA2	0.999999999999959	1.779184175790851e-14
-0.0452678422192848	-0.0452685161601351	8.09459733860351	0.999866085508428	GJB2_cell	CAND1	0.999999999999959	1.779184175790851e-14
0.160757643981808	0.160796548520161	4.09710659905661	0.864865637646178	GJB2_cell	CAND2	0.999999999999959	1.779184175790851e-14
-0.867217929602079	-0.867259246890556	6.52564202145806	4.0987757706817e-11	GJB2_cell	CANT1	2.7098321321639013e-09	8.56705761183149
0.0638625104863295	0.0638626598389568	10.7884268467566	0.999904709682855	GJB2_cell	CANX	0.999999999999959	1.779184175790851e-14
0.122448017546602	0.122448838156489	9.26985806372654	0.999438156158078	GJB2_cell	CAP1	0.999999999999959	1.779184175790851e-14
0.0470989508909469	0.0472646345823185	0.335312329026823	0.882314035336023	GJB2_cell	CAP1P2	0.999999999999959	1.779184175790851e-14
0.309441913504986	0.309453207246049	6.84072095464374	0.347297701381906	GJB2_cell	CAP2	0.999999999999959	1.779184175790851e-14
-0.220155198187735	-0.220173728099715	5.6295507010245	0.812989587696133	GJB2_cell	CAPG	0.999999999999959	1.779184175790851e-14
0.191909860670846	0.191913803258326	7.65162523464884	0.970162209220831	GJB2_cell	CAPN1	0.999999999999959	1.779184175790851e-14
-0.972785954398156	-0.973056999232104	4.01035404540465	1.23643767718948e-08	GJB2_cell	CAPN10	4.230251554935901e-07	6.373633806224908
0.496503467810713	0.498589912571513	0.104097476155799	0.0928058555317942	GJB2_cell	CAPN12	0.4114903986011475	0.3856402938251929
0.399601706098799	0.399619480507356	6.55392104745795	0.0198254827127848	GJB2_cell	CAPN15	0.121744021581225	0.9145523562573388
-0.517115018198068	-0.51712021090846	8.71587195632	2.34833527694598e-06	GJB2_cell	CAPN2	4.332091330433953e-05	4.36330239602516
0.447956665398225	0.448044891604395	4.41352717264433	0.0051056777218274	GJB2_cell	CAPN5	0.0384324269329392	1.4153021898186693
0.350902489563147	0.350921855215655	6.24706876381697	0.100122954665509	GJB2_cell	CAPN7	0.4359952358922247	0.360518256229171
-0.116851504328669	-0.116853214887686	8.1439942235668	0.99905468574546	GJB2_cell	CAPNS1	0.999999999999959	1.779184175790851e-14
0.216906256756692	0.216907849115338	9.14320861256381	0.963436252305447	GJB2_cell	CAPRIN1	0.999999999999959	1.779184175790851e-14
0.251109661399166	0.251143487844255	4.94788453710223	0.681407641066521	GJB2_cell	CAPRIN2	0.999999999999959	1.779184175790851e-14
0.144097084115388	0.144236440050602	2.11135707648142	0.776110945713958	GJB2_cell	CAPS	0.999999999999959	1.779184175790851e-14
0.110825487630576	0.110890645847177	2.83604667325169	0.870939816069994	GJB2_cell	CAPS2	0.999999999999959	1.779184175790851e-14
0.0066691107766388	0.0066692217725609	7.96518351878251	0.999985537622706	GJB2_cell	CAPZA1	0.999999999999959	1.779184175790851e-14
-0.1741906740151	-0.174193580262928	7.95083590860908	0.983208736555545	GJB2_cell	CAPZA2	0.999999999999959	1.779184175790851e-14
0.0966128187177854	0.0966142840866267	8.09167168086888	0.999860951955587	GJB2_cell	CAPZB	0.999999999999959	1.779184175790851e-14
-0.551102686743392	-0.551169486428008	5.13639854148802	0.000344323441248	GJB2_cell	CARD10	0.0036690603288382	2.4354451472611776
0.682671246288157	0.688387625291659	-0.774528461319826	0.0935745980736422	GJB2_cell	CARD11	0.4141128999228712	0.3828812406928401
1.10995278457662	1.12204659235335	-1.04408873613485	0.0120525164382654	GJB2_cell	CARD14	0.0800269835555611	1.0967635525907815
0.101700567413198	0.101727512396436	3.97729825409821	0.970927232731868	GJB2_cell	CARD16	0.999999999999959	1.779184175790851e-14
0.182224345856171	0.182758254837348	0.54552344538405	0.5584660762361	GJB2_cell	CARD6	0.999999999999959	1.779184175790851e-14
0.185643556213162	0.185692235693012	3.99083926353643	0.886993028541061	GJB2_cell	CARD8	0.999999999999959	1.779184175790851e-14
1.3525206861894	1.35404142051368	2.10828153519435	8.36729998597267e-09	GJB2_cell	CARD9	3.0208491397554e-07	6.519870962713383
0.560868345549154	0.561222318461154	2.76186943022822	0.0028170752749702	GJB2_cell	CARF	0.0230422217277811	1.6374756486170046
-0.745092974755373	-0.745131977362582	6.36784770345878	5.041831532670121e-10	GJB2_cell	CARHSP1	2.4536913458994593e-08	7.61018006883123
0.401517070379104	0.401533582706429	6.67002749453007	0.011137821835693	GJB2_cell	CARM1	0.0748944303372141	1.1255504782117989
0.154748613043584	0.15555526019603	-0.246822750870951	0.624168866708039	GJB2_cell	CARNS1	0.999999999999959	1.779184175790851e-14
-0.033937904821389	-0.0339417501591782	5.19781054116365	0.999604562057201	GJB2_cell	CARS2	0.999999999999959	1.779184175790851e-14
0.342982507338447	0.343208112649221	2.68034477934668	0.190856100075121	GJB2_cell	CASC15	0.6955781777382429	0.1576540515061953
0.682963227054003	0.683622853405931	2.17921622714056	0.0004100755236166	GJB2_cell	CASC2	0.0042892675664255	2.3676168614322477
-0.136929684081066	-0.136934267561319	6.95660875785589	0.998153931933556	GJB2_cell	CASC3	0.999999999999959	1.779184175790851e-14
1.16891246150678	1.1813915997394	-1.01215451022791	0.0038504022174159	GJB2_cell	CASC8	0.0301605276523665	1.5205610648411685
0.721010933086956	0.721076379850559	5.5748703500198	1.31388913326125e-08	GJB2_cell	CASD1	4.452961601991056e-07	6.351351049785754
0.416979070440731	0.417001297517958	6.29657507309787	0.0034669129827442	GJB2_cell	CASK	0.0275431585398214	1.5599862580602255
1.35058062557314	1.35253213658606	1.75450616641123	1.62892019011908e-07	GJB2_cell	CASKIN1	4.071634584791453e-06	5.390231205359351
0.149104115645334	0.149115328610084	5.78018302956842	0.984416657644071	GJB2_cell	CASKIN2	0.999999999999959	1.779184175790851e-14
0.180079279041879	0.180135819291093	3.73152680485396	0.856076863640524	GJB2_cell	CASP1	0.999999999999959	1.779184175790851e-14
-1.45221386386095	-1.45501220049548	1.37036573876954	2.39131480785744e-07	GJB2_cell	CASP10	5.713068468226684e-06	5.2431305711092655
-0.916780997187394	-0.916839346715734	6.11691467472544	1.5272651632166099e-12	GJB2_cell	CASP2	1.597473770719702e-10	9.796566263889572
0.130013125099469	0.130018517020501	6.64597711471476	0.995872806167461	GJB2_cell	CASP3	0.999999999999959	1.779184175790851e-14
0.252750798274208	0.252788602098441	4.77946276586949	0.655620331497048	GJB2_cell	CASP4	0.999999999999959	1.779184175790851e-14
0.0900996831134209	0.0901072550818069	5.62739583219167	0.998358549049478	GJB2_cell	CASP6	0.999999999999959	1.779184175790851e-14
0.0516121786376941	0.0516154362703003	6.08727795530716	0.999636672227006	GJB2_cell	CASP7	0.999999999999959	1.779184175790851e-14
-0.0711614684279844	-0.0711727606908227	4.75513902036854	0.994580650277849	GJB2_cell	CASP8	0.999999999999959	1.779184175790851e-14
-0.479162520888874	-0.479216168583545	5.22996531256305	0.000801401204404	GJB2_cell	CASP8AP2	0.0077251989552451	2.112090326912517
0.633750566223805	0.633889036350169	4.29988315704502	8.04251441727135e-06	GJB2_cell	CASP9	0.0001299327534134	3.886281358290271
-0.977372887717266	-0.986851223755697	-0.919765799872229	0.0139168691339615	GJB2_cell	CASQ1	0.0902493080420748	1.0445561192246386
0.449284603788718	0.451608616149088	-0.172019796191082	0.191184121143046	GJB2_cell	CASS4	0.6962908470224158	0.1572093137340631
0.456144689538711	0.456147168462618	9.59504584625549	0.000130205212586	GJB2_cell	CAST	0.001546864412926	2.8105477517813577
-0.215069475525744	-0.215083938047149	5.96802699427919	0.850731840911103	GJB2_cell	CASZ1	0.999999999999959	1.779184175790851e-14
0.151931842537558	0.151939341521081	6.39721783973538	0.995026325290519	GJB2_cell	CAT	0.999999999999959	1.779184175790851e-14
-1.37158144240094	-1.37908001607874	-0.0862182510146089	0.0001775308632074	GJB2_cell	CATSPER1	0.0020391962491744	2.690540976363975
0.0717188218647323	0.072058085407239	-0.0112340280698143	0.820622253636081	GJB2_cell	CATSPER2	0.999999999999959	1.779184175790851e-14
-1.12331139963772	-1.12993557374249	-0.247454615881896	0.0025932840852199	GJB2_cell	CATSPER2P1	0.0214453407398701	1.6686670489693365
0.371748804473182	0.374193892410501	-0.491811423259244	0.29612739554809	GJB2_cell	CATSPER3	0.9272376057195616	0.0328089631258842
1.19544233042837	1.20810197150016	-0.996227793330898	0.0044002984207298	GJB2_cell	CATSPERG	0.0337840075462288	1.471288834576128
-0.948635909565647	-0.948645335840249	8.80196374745349	1.51977208293636e-13	GJB2_cell	CAV1	2.2607326607302378e-11	10.645750791407062
0.235591190854826	0.235598054995506	7.15859127703826	0.890724951381149	GJB2_cell	CAV2	0.999999999999959	1.779184175790851e-14
0.274445729796012	0.274477951986742	5.14384454055101	0.536540123951247	GJB2_cell	CBFA2T2	0.999999999999959	1.779184175790851e-14
-0.776719964022613	-0.776749439445277	6.83556561800149	1.43162221077152e-10	GJB2_cell	CBFB	8.112783115703622e-09	8.090830134143207
0.0246195253431427	0.0246201343977461	7.43100161403662	0.999971769694877	GJB2_cell	CBL	0.999999999999959	1.779184175790851e-14
0.669762868499181	0.669876676523358	4.66885931541955	1.96010474424694e-06	GJB2_cell	CBLB	3.694791584851853e-05	4.432410054184331
1.04022014206628	1.04485616636483	0.104273838388223	0.0006672842836947	GJB2_cell	CBLC	0.0065740322307391	2.1821681710183354
-0.272539580581055	-0.272559405399403	5.83149823040073	0.611810210642886	GJB2_cell	CBLL1	0.999999999999959	1.779184175790851e-14
-0.346897400434156	-0.347423821625797	1.50025988277576	0.204943006939656	GJB2_cell	CBLN2	0.7299619004798952	0.1366998067879654
0.20429571094825	0.205188175803266	0.0358769543599656	0.50590412659143	GJB2_cell	CBLN3	0.999999999999959	1.779184175790851e-14
-0.239449680949895	-0.239469067225968	5.67687249000931	0.816440002052449	GJB2_cell	CBR1	0.999999999999959	1.779184175790851e-14
-0.867033185082418	-0.867230976353229	4.27224849825245	2.94591453428237e-08	GJB2_cell	CBR3	9.037194625790742e-07	6.043966364615773
-0.319343002312322	-0.320622460192902	0.132972496251097	0.290656635960055	GJB2_cell	CBR3-AS1	0.9166147671636294	0.037813150313994
-0.0159762604701013	-0.01597825524827	4.97977848049511	0.998105501131799	GJB2_cell	CBR4	0.999999999999959	1.779184175790851e-14
-0.807926393520529	-0.808013680249953	5.33123264379402	2.9001875718081703e-09	GJB2_cell	CBS	1.1740733666821885e-07	6.930304763608274
-0.205586324202865	-0.205628345697284	4.34273023889579	0.815165628178482	GJB2_cell	CBWD1	0.999999999999959	1.779184175790851e-14
-0.0660276756041069	-0.0660357213452596	5.05748216324601	0.99851385293202	GJB2_cell	CBWD2	0.999999999999959	1.779184175790851e-14
-0.191745462480172	-0.191797605816659	3.93589789303901	0.845045608518491	GJB2_cell	CBWD3	0.999999999999959	1.779184175790851e-14
-0.194427305687691	-0.19452198889681	3.09165730415997	0.685876031146446	GJB2_cell	CBWD5	0.999999999999959	1.779184175790851e-14
-0.0204580968755425	-0.0204634219065356	3.95772775439467	0.998538402370467	GJB2_cell	CBWD6	0.999999999999959	1.779184175790851e-14
-0.0193608934352493	-0.0193612032664861	8.0362886256142	0.999992671124167	GJB2_cell	CBX1	0.999999999999959	1.779184175790851e-14
-0.27045748454395	-0.270787118265497	1.77187773127132	0.361423786299979	GJB2_cell	CBX1P1	0.999999999999959	1.779184175790851e-14
0.305228409543641	0.306921321379981	-0.293822411423814	0.352805302312808	GJB2_cell	CBX1P2	0.999999999999959	1.779184175790851e-14
0.407229595828799	0.411973082866212	-1.23739776085617	0.393923918732496	GJB2_cell	CBX1P4	0.999999999999959	1.779184175790851e-14
0.575057886658498	0.575327016687492	3.18576120818099	0.0011385095995406	GJB2_cell	CBX2	0.0104798711999744	1.9796440548984864
-0.30631532920878	-0.306319562672763	8.23390068127702	0.368660496020185	GJB2_cell	CBX3	0.999999999999959	1.779184175790851e-14
-0.628010394992943	-0.636281426009983	-1.3543143580311	0.16354440803735	GJB2_cell	CBX3P1	0.6251938240942929	0.2039853207600436
0.323332498087859	0.324863723886218	-0.0602770214397162	0.294936212705789	GJB2_cell	CBX3P2	0.9245175094567628	0.0340848593144954
-0.32582767455979	-0.325879012216049	4.72792624629173	0.235775174115051	GJB2_cell	CBX3P9	0.8014017989752369	0.0961496870042155
0.434563785032293	0.434613279376531	5.19585033093289	0.0120488123485785	GJB2_cell	CBX4	0.08001923685896	1.0968055947906006
-0.365131754324303	-0.365135077867653	8.84135810019901	0.0423353563837102	GJB2_cell	CBX5	0.2246676985976752	0.6484593634028286
-1.0414351961776	-1.04148157794201	6.66008946798264	1.46267660775982e-13	GJB2_cell	CBX6	2.186112298687853e-11	10.660327532483397
1.22178713096738	1.22261836382021	2.7896738452875	3.1998050061586703e-09	GJB2_cell	CBX7	1.2871052381915798e-07	6.890385942219651
0.422624427827595	0.422795330544709	3.36497450011509	0.0422660423159725	GJB2_cell	CBX8	0.2243942610229812	0.6489882545367447
0.289937558580082	0.290032121707877	3.65735276862559	0.379891716507264	GJB2_cell	CBY1	0.999999999999959	1.779184175790851e-14
-0.182452340975355	-0.182472664787283	5.23532136738911	0.909288432046752	GJB2_cell	CC2D1A	0.999999999999959	1.779184175790851e-14
0.901042211920655	0.901147450500131	5.24303959450104	1.7986848357532602e-10	GJB2_cell	CC2D1B	9.873511745920767e-09	8.005528352840129
-0.0218292623513315	-0.0218352306558325	3.99232653037739	0.997744469524517	GJB2_cell	CC2D2A	0.999999999999959	1.779184175790851e-14
-0.225997516759489	-0.226004704242326	7.02277962579153	0.891997745734379	GJB2_cell	CCAR1	0.999999999999959	1.779184175790851e-14
0.169429538681328	0.169432994743254	7.65989671944504	0.988068025449609	GJB2_cell	CCAR2	0.999999999999959	1.779184175790851e-14
0.211791254569111	0.211832505656263	4.40672265528432	0.767458642390983	GJB2_cell	CCDC102A	0.999999999999959	1.779184175790851e-14
0.857062017143484	0.857561874305986	2.92052292723969	2.50786921821668e-06	GJB2_cell	CCDC102B	4.600823947974475e-05	4.337164384836932
0.187079148064017	0.187107184130352	4.77736794566093	0.903520347708568	GJB2_cell	CCDC106	0.999999999999959	1.779184175790851e-14
0.480380520041274	0.48064674308802	2.93367270431978	0.0144308848342746	GJB2_cell	CCDC107	0.0931516496026371	1.030809449871558
0.78279743640402	0.785868553628052	0.231075801683171	0.0063137578233812	GJB2_cell	CCDC110	0.0461652368926847	1.3356849315552848
-0.124731350569265	-0.124748521882207	4.92130818030254	0.981119347419373	GJB2_cell	CCDC112	0.999999999999959	1.779184175790851e-14
0.834828644671514	0.835132667472025	3.58174879651143	1.67546598844375e-07	GJB2_cell	CCDC113	4.183491323164062e-06	5.378461127432631
0.382218813073177	0.382286931488254	4.56274642791905	0.0612197262761042	GJB2_cell	CCDC115	0.2990667319097238	0.5242318950649852
0.382096014083485	0.382134642401299	5.37703878305536	0.03886407531608	GJB2_cell	CCDC117	0.209812116608388	0.6781694349974915
0.131938673197459	0.131954021114259	5.12498612432763	0.982060538041736	GJB2_cell	CCDC12	0.999999999999959	1.779184175790851e-14
0.358801944183463	0.359027717911163	2.76419900584075	0.154420725944586	GJB2_cell	CCDC120	0.6007292929610144	0.2213211903247431
-0.150256738100653	-0.150429136543101	1.86004504174195	0.699576961436507	GJB2_cell	CCDC121	0.999999999999959	1.779184175790851e-14
-0.968356216609868	-0.970797056977556	0.874428356768231	0.0001665447291396	GJB2_cell	CCDC122	0.0019285696083397	2.714764681416924
-0.0242574643903748	-0.0242591242610711	6.07383082025257	0.9990035792753	GJB2_cell	CCDC124	0.999999999999959	1.779184175790851e-14
-0.354289496157364	-0.354394755298392	3.81746673875174	0.14420240250699	GJB2_cell	CCDC125	0.5723717188581104	0.2423218330661704
0.812552731779332	0.813017010591006	2.95505477170949	5.81478826590079e-06	GJB2_cell	CCDC126	9.766986032141002e-05	4.010239433369419
-0.107948102868184	-0.107965284507684	4.6897875874027	0.991170399233204	GJB2_cell	CCDC127	0.999999999999959	1.779184175790851e-14
1.1622094097589	1.16492790179468	1.01265511361665	7.77068827060432e-05	GJB2_cell	CCDC13	0.0009794421474891	3.0090212112958423
1.31906373401043	1.33519541478478	-1.14625649473831	0.0094954186063273	GJB2_cell	CCDC13-AS1	0.0653558776834587	1.1847153487000417
0.209710890337346	0.209756053998557	4.23246540327048	0.778027050351525	GJB2_cell	CCDC130	0.999999999999959	1.779184175790851e-14
-0.955970975646463	-0.957041009893463	2.01121283177505	2.9630263573069e-06	GJB2_cell	CCDC134	5.345652128377026e-05	4.27199930664232
0.357006275251379	0.35708810519951	4.18883277093511	0.118469539809683	GJB2_cell	CCDC136	0.4943506989663464	0.3059648474550174
-0.801965046222835	-0.802034742318745	5.64862224722109	5.90898049953175e-09	GJB2_cell	CCDC137	2.200066222352223e-07	6.657564246646292
-0.510126702259361	-0.510307767910743	3.56883643536051	0.0054151400509692	GJB2_cell	CCDC138	0.0404624704768071	1.3929476044695537
-0.358323540755789	-0.358374732956468	4.86592114591209	0.105819168220324	GJB2_cell	CCDC14	0.4540066387492521	0.3429377965898407
-0.247788908604907	-0.247945364053442	2.72181729334143	0.474374698040324	GJB2_cell	CCDC142	0.999999999999959	1.779184175790851e-14
0.429911900007901	0.435298446143403	-1.31402449454713	0.31639626976271	GJB2_cell	CCDC144A	0.965024688160629	0.0154615759880425
-0.0690729870622833	-0.069178876578517	1.45872013728512	0.868690551563438	GJB2_cell	CCDC144B	0.999999999999959	1.779184175790851e-14
0.231077566775918	0.231729636322126	0.630541555046853	0.446597506158112	GJB2_cell	CCDC144CP	0.999999999999959	1.779184175790851e-14
1.95997065405705	1.96388005987839	1.50659909509146	2.39827159563538e-10	GJB2_cell	CCDC146	1.2679277961434591e-08	7.896905477234495
-0.118218579387048	-0.118235520280569	4.85672270217408	0.986923132975132	GJB2_cell	CCDC149	0.999999999999959	1.779184175790851e-14
-1.89021543325728	-1.89213503607423	2.43212461463466	3.3126086215699397e-12	GJB2_cell	CCDC15	3.0412350943181843e-10	9.51695000661722
-0.392556953830144	-0.393129980351274	1.53602660110501	0.127192670384387	GJB2_cell	CCDC150	0.5215229049454247	0.2827266128885348
0.416528213805883	0.417154785989023	1.51940517752223	0.106761906629833	GJB2_cell	CCDC151	0.4571720398504194	0.3399203384473442
-0.414903121733318	-0.415077235849824	3.3312724683009	0.0422642594425514	GJB2_cell	CCDC152	0.2243942610229812	0.6489882545367447
0.759581468616044	0.763047787101815	0.0207124022297713	0.0152491446823011	GJB2_cell	CCDC153	0.097743298109969	1.0099130108491363
2.1339526255543	2.17527440764904	-1.437363233232	0.0001782478670621	GJB2_cell	CCDC154	0.0020470592628078	2.68886958423643
0.192608617649805	0.193009342277904	1.01091351059436	0.544315097502665	GJB2_cell	CCDC157	0.999999999999959	1.779184175790851e-14
0.77333316819437	0.778530192878927	-0.504485658455808	0.0313224799065895	GJB2_cell	CCDC158	0.1768640512684344	0.7523604312072673
0.680505088899973	0.681838151775337	1.18805725682359	0.0060858060928681	GJB2_cell	CCDC159	0.0447162117764884	1.349534995690813
-0.11192254896565	-0.111970566008564	3.35643492159405	0.918041376151391	GJB2_cell	CCDC167	0.999999999999959	1.779184175790851e-14
-0.854611817018834	-0.855979614924784	1.48462931172009	9.82027472843628e-05	GJB2_cell	CCDC169	0.0012022212105433	2.92001561413094
-0.0146392812280176	-0.0147140296113622	0.209234158347109	0.963101599885824	GJB2_cell	CCDC17	0.999999999999959	1.779184175790851e-14
-0.252601131034448	-0.25286550414475	1.9662089844507	0.418918513094221	GJB2_cell	CCDC171	0.999999999999959	1.779184175790851e-14
0.482251271348495	0.484597420987445	-0.119994073102226	0.165756976140888	GJB2_cell	CCDC173	0.630656965987408	0.200206802860877
-0.188899258191524	-0.188937484455972	4.34513313388048	0.89725372921721	GJB2_cell	CCDC174	0.999999999999959	1.779184175790851e-14
1.14701996666741	1.15320068804719	-0.128579512375156	0.00032146334559	GJB2_cell	CCDC177	0.0034558268506992	2.4614480253568223
-0.513492880958437	-0.513592272475432	4.45094629614616	0.0029505648134502	GJB2_cell	CCDC18	0.0239788680353547	1.620171322388234
0.296068134164843	0.296303003620038	2.39749037385733	0.328058735871272	GJB2_cell	CCDC181	0.9865694268284398	0.0058723471806234
0.242534528154287	0.242581870056315	4.39366822443501	0.671589577617343	GJB2_cell	CCDC22	0.999999999999959	1.779184175790851e-14
0.82808693068909	0.828689536462518	2.60780433347993	5.09846360107047e-06	GJB2_cell	CCDC24	8.695789514513701e-05	4.060690981087304
-0.501361286585766	-0.501402314022633	5.68447717667145	8.74302427267852e-05	GJB2_cell	CCDC25	0.0010880821367923	2.9633383195190177
0.833985400357184	0.842750501065843	-1.06126467910757	0.042006836859637	GJB2_cell	CCDC27	0.2233000602116329	0.651111159823428
-0.316144414061731	-0.31628882017357	3.20239904539373	0.2710743812695	GJB2_cell	CCDC28A	0.8770446723118427	0.0569782852606129
0.37476208618911	0.37483371719728	4.43840488530567	0.0804573962791917	GJB2_cell	CCDC28B	0.3697616509852214	0.4320781327364213
0.814572802467756	0.818005318554985	0.132889840164134	0.0073992977407821	GJB2_cell	CCDC30	0.0528964885021231	1.27657315735553
-0.55220559742472	-0.552298250340583	4.66243182193394	0.0001775292816003	GJB2_cell	CCDC34	0.0020391962491744	2.690540976363975
-0.320297080211244	-0.320825912827564	1.34900387679238	0.261714909834849	GJB2_cell	CCDC39	0.8584500146351485	0.0662849876319292
-0.0027775700028284	-0.0027792042407669	1.83208276686743	0.994995655887758	GJB2_cell	CCDC40	0.999999999999959	1.779184175790851e-14
0.020094538914848	0.020097768668628	4.6561587641114	0.99942695539544	GJB2_cell	CCDC43	0.999999999999959	1.779184175790851e-14
0.488453976320709	0.48846329840005	7.78766379868254	4.45354789334692e-05	GJB2_cell	CCDC47	0.0005959986690625	3.224754710091036
-0.314781884619265	-0.314789687435079	7.39004018817867	0.306161030664651	GJB2_cell	CCDC50	0.9461073126426796	0.0240596007595799
-0.316197612039375	-0.316245806802128	4.78716664028785	0.276413873702676	GJB2_cell	CCDC51	0.8874073180204723	0.0518769941874094
0.253094286867595	0.253248938144511	2.76511690377198	0.507939338305327	GJB2_cell	CCDC57	0.999999999999959	1.779184175790851e-14
-0.165518317660151	-0.165605943438107	2.96269019171837	0.787843639181699	GJB2_cell	CCDC58	0.999999999999959	1.779184175790851e-14
-0.245793114704897	-0.246273680585346	1.14939686269083	0.418173291805967	GJB2_cell	CCDC58P3	0.999999999999959	1.779184175790851e-14
0.0433623228395595	0.0433663399634399	5.44097942346954	0.99915942753117	GJB2_cell	CCDC59	0.999999999999959	1.779184175790851e-14
0.300825802025707	0.30083489156175	7.11376912446903	0.411226163968422	GJB2_cell	CCDC6	0.999999999999959	1.779184175790851e-14
-0.351162213203984	-0.351460247571522	2.33360641555041	0.179335399678574	GJB2_cell	CCDC61	0.6668957667419945	0.1759420393461202
1.15322648611516	1.1575472760318	0.367041103691586	5.66511801150175e-05	GJB2_cell	CCDC62	0.0007396197955318	3.1309914736956648
-0.100230710142522	-0.100460975228492	0.934560003298193	0.771777655228533	GJB2_cell	CCDC65	0.999999999999959	1.779184175790851e-14
-0.296144250546625	-0.296220272350733	4.02076698690048	0.372305743273704	GJB2_cell	CCDC66	0.999999999999959	1.779184175790851e-14
0.613250591927658	0.614571644952953	1.02798714330176	0.0112570262443539	GJB2_cell	CCDC69	0.0755724490988705	1.1216365032435152
-0.0437992613479951	-0.0438957104371537	1.13180019939281	0.901201704691392	GJB2_cell	CCDC7	0.999999999999959	1.779184175790851e-14
-2.77344310395752	-2.82371825860104	-1.09460162591021	2.64329068272421e-06	GJB2_cell	CCDC70	4.826798782304035e-05	4.316340805502104
-0.0268963141177418	-0.026900657512977	4.82307141247302	0.998923396380992	GJB2_cell	CCDC71	0.999999999999959	1.779184175790851e-14
0.517488356385601	0.517559974778542	4.92600976318833	0.0002435482930385	GJB2_cell	CCDC71L	0.0027063209898739	2.5676206941155315
0.406937772862469	0.407124452093031	3.19233948682211	0.0581202511932521	GJB2_cell	CCDC74A	0.2875106261381017	0.5413460995383171
0.666065280330526	0.66750388307164	1.02812847477723	0.0064938389306761	GJB2_cell	CCDC74B	0.0472611769783957	1.3254954670274397
-0.242821401954065	-0.242882464359669	4.05879499041777	0.674256460042069	GJB2_cell	CCDC77	0.999999999999959	1.779184175790851e-14
1.04390901469036	1.04482652487972	2.37165486579681	4.64897250068984e-07	GJB2_cell	CCDC78	1.0350158615019752e-05	4.985052994641847
-0.637503167408897	-0.638330410020105	1.74788396029008	0.002575305527811	GJB2_cell	CCDC8	0.021333027350945	1.670947509833391
0.572458704608705	0.572722639570998	3.21265219935711	0.0005718818988792	GJB2_cell	CCDC80	0.0057353689181283	2.241438641589327
1.12863204603226	1.13301793267274	0.310480844713163	0.0001387306816467	GJB2_cell	CCDC81	0.0016367417794277	2.786019831654256
0.0247872024055996	0.024789349515271	5.56641143381657	0.999901041951901	GJB2_cell	CCDC82	0.999999999999959	1.779184175790851e-14
-0.0626611854290141	-0.0626645573064705	6.31098021809887	0.991734030474007	GJB2_cell	CCDC85B	0.999999999999959	1.779184175790851e-14
0.012898454322852	0.0128989731069339	6.62543923084837	0.999874962520058	GJB2_cell	CCDC85C	0.999999999999959	1.779184175790851e-14
-0.585463619250309	-0.585520425939652	5.45552866766026	0.0001742730764565	GJB2_cell	CCDC86	0.0020072592180906	2.69739653896396
0.494804823304763	0.496726918929659	0.181642480679408	0.0948996829097454	GJB2_cell	CCDC87	0.4185649930002253	0.3782370970259613
-0.528724047212965	-0.528739810003635	7.14490153602584	1.81662652302157e-05	GJB2_cell	CCDC88A	0.0002672691114066	3.573051230247612
0.340712215620959	0.341243991931146	1.49092423536384	0.224559685752174	GJB2_cell	CCDC88B	0.7761208011266983	0.1100706767061959
0.251384054268948	0.251501079804855	3.17206976128656	0.520880940586202	GJB2_cell	CCDC88C	0.999999999999959	1.779184175790851e-14
-0.0903405629168107	-0.0904722448200791	1.55198125526538	0.798690255134162	GJB2_cell	CCDC89	0.999999999999959	1.779184175790851e-14
0.306522043056431	0.306562470146685	4.98817258545038	0.33732176611379	GJB2_cell	CCDC9	0.999999999999959	1.779184175790851e-14
-0.28720933291177	-0.287237710027023	5.38802616571529	0.471265223251523	GJB2_cell	CCDC90B	0.999999999999959	1.779184175790851e-14
0.316622220984694	0.316649641754009	5.58864999018201	0.281259344819354	GJB2_cell	CCDC91	0.8985246266615956	0.0464700152977223
-0.631790942967613	-0.631871490337374	5.0706099835455	8.99114340048988e-06	GJB2_cell	CCDC92	0.0001431321041281	3.844262944284016
-0.328788049750851	-0.32882308991473	5.29064693406785	0.209450202472119	GJB2_cell	CCDC93	0.7412008649775579	0.1300640825334407
0.135972955509274	0.136084289575465	2.3335132159045	0.824037709181668	GJB2_cell	CCDC96	0.999999999999959	1.779184175790851e-14
0.494924141234192	0.494983808659069	5.13008669606889	0.0003368868417928	GJB2_cell	CCDC97	0.0035983280077147	2.4438992508160133
-0.952845066927692	-0.955745171055939	0.614141213876929	0.0003331667759745	GJB2_cell	CCHCR1	0.0035652349667905	2.447911842693497
-0.534888025741531	-0.537801524217044	-0.255090375984922	0.102001811763484	GJB2_cell	CCIN	0.4417673742736018	0.3548063611131714
[truncated: 61,073 more rows]
