# Supplementary material for: Pan-cancer ion transport signature reveals functional regulators of glioblastoma aggression
Source: EMBO J. 2024 Jan 2;43(2):196–224. doi: 10.1038/s44318-023-00016-x (PMC10897389; doi:10.1038/s44318-023-00016-x)
Supplement: Supplementary file 13 — Source Data Fig. 5 [file 44318_2023_16_MOESM13_ESM.zip]

Archive with 112 entries (103 files):
- Figure 5/
- __MACOSX/._Figure 5
- Figure 5/5G/
- __MACOSX/Figure 5/._5G
- Figure 5/5A/
- __MACOSX/Figure 5/._5A
- Figure 5/5F/
- __MACOSX/Figure 5/._5F
- Figure 5/5C/
- __MACOSX/Figure 5/._5C
- Figure 5/5D/
- __MACOSX/Figure 5/._5D
- Figure 5/5E/
- __MACOSX/Figure 5/._5E
- Figure 5/5B/
- __MACOSX/Figure 5/._5B
- Figure 5/5G/GJB2 shRNA #1.tif
- __MACOSX/Figure 5/5G/._GJB2 shRNA #1.tif
- Figure 5/5G/GJB2 shRNA #2.tif
- __MACOSX/Figure 5/5G/._GJB2 shRNA #2.tif
- Figure 5/5G/NT shRNA.tif
- __MACOSX/Figure 5/5G/._NT shRNA.tif
- Figure 5/5G/G411 Time matched xenograft filopodia length quantification.xlsx
- __MACOSX/Figure 5/5G/._G411 Time matched xenograft filopodia length quantification.xlsx
- Figure 5/5A/G729 G797 qPCR validation of RNA seq results.xlsx
- __MACOSX/Figure 5/5A/._G729 G797 qPCR validation of RNA seq results.xlsx
- Figure 5/5F/GJB2 shRNA #2.tiff
- __MACOSX/Figure 5/5F/._GJB2 shRNA #2.tiff
- Figure 5/5F/NT shRNA_2.tiff
- __MACOSX/Figure 5/5F/._NT shRNA_2.tiff
- Figure 5/5F/G411 Time matched xenograft sinuosity invading colony size quantification.xlsx
- __MACOSX/Figure 5/5F/._G411 Time matched xenograft sinuosity invading colony size quantification.xlsx
- Figure 5/5F/GJB2 shRNA #1.tiff
- __MACOSX/Figure 5/5F/._GJB2 shRNA #1.tiff
- Figure 5/5F/Inset/
- __MACOSX/Figure 5/5F/._Inset
- Figure 5/5F/NT shRNA.tiff
- __MACOSX/Figure 5/5F/._NT shRNA.tiff
- Figure 5/5C/G797 GJB2 shRNA #1.tif
- __MACOSX/Figure 5/5C/._G797 GJB2 shRNA #1.tif
- Figure 5/5C/G797 GJB2 shRNA #2.tif
- __MACOSX/Figure 5/5C/._G797 GJB2 shRNA #2.tif
- Figure 5/5C/G411 NT shRNA.tif
- __MACOSX/Figure 5/5C/._G411 NT shRNA.tif
- Figure 5/5C/G411 GJB2 shRNA #1.tif
- __MACOSX/Figure 5/5C/._G411 GJB2 shRNA #1.tif
- Figure 5/5C/G411 GJB2 shRNA #2.tif
- __MACOSX/Figure 5/5C/._G411 GJB2 shRNA #2.tif
- Figure 5/5C/G729 GJB2 shRNA #2.tif
- __MACOSX/Figure 5/5C/._G729 GJB2 shRNA #2.tif
- Figure 5/5C/G729 GJB2 shRNA #1.tif
- __MACOSX/Figure 5/5C/._G729 GJB2 shRNA #1.tif
- Figure 5/5C/G797 NT shRNA.tif
- __MACOSX/Figure 5/5C/._G797 NT shRNA.tif
- Figure 5/5C/G729 G797 G411 Tunneling nanotube length quantification.xlsx
- __MACOSX/Figure 5/5C/._G729 G797 G411 Tunneling nanotube length quantification.xlsx
- Figure 5/5C/G729 NT shRNA.tif
- __MACOSX/Figure 5/5C/._G729 NT shRNA.tif
- Figure 5/5D/NT Raw Video.avi
- __MACOSX/Figure 5/5D/._NT Raw Video.avi
- Figure 5/5D/GJB2 shRNA #2 Raw Video.avi
- __MACOSX/Figure 5/5D/._GJB2 shRNA #2 Raw Video.avi
- Figure 5/5D/G411 Live imaging filopodia quantification.xlsx
- __MACOSX/Figure 5/5D/._G411 Live imaging filopodia quantification.xlsx
- Figure 5/5D/GJB2 shRNA #1 Raw Video.avi
- __MACOSX/Figure 5/5D/._GJB2 shRNA #1 Raw Video.avi
- Figure 5/5E/G411 Time matched xenograft RAC1 pMLC2 intensity quantification.xlsx
- __MACOSX/Figure 5/5E/._G411 Time matched xenograft RAC1 pMLC2 intensity quantification.xlsx
- Figure 5/5E/NT shRNA Rac1.tif
- __MACOSX/Figure 5/5E/._NT shRNA Rac1.tif
- Figure 5/5E/NT shRNA merge.tif
- __MACOSX/Figure 5/5E/._NT shRNA merge.tif
- Figure 5/5E/GJB2 shRNA #2 RAC1.tif
- __MACOSX/Figure 5/5E/._GJB2 shRNA #2 RAC1.tif
- Figure 5/5E/GJB2 shRNA #2 pMLC2.tif
- __MACOSX/Figure 5/5E/._GJB2 shRNA #2 pMLC2.tif
- Figure 5/5E/GJB2 shRNA #1 merge.tif
- __MACOSX/Figure 5/5E/._GJB2 shRNA #1 merge.tif
- Figure 5/5E/GJB2 shRNA #2 merge.tif
- __MACOSX/Figure 5/5E/._GJB2 shRNA #2 merge.tif
- Figure 5/5E/GJB2 shRNA #1 RAC1.tif
- __MACOSX/Figure 5/5E/._GJB2 shRNA #1 RAC1.tif
- Figure 5/5E/NT shRNA pMLC2.tif
- __MACOSX/Figure 5/5E/._NT shRNA pMLC2.tif
- Figure 5/5E/GJB2 shRNA #1 pMLC2.tif
- __MACOSX/Figure 5/5E/._GJB2 shRNA #1 pMLC2.tif
- Figure 5/5B/G729_2 replicates.png
- __MACOSX/Figure 5/5B/._G729_2 replicates.png
- Figure 5/5B/G411_2 replicates_GAPDH.png
- __MACOSX/Figure 5/5B/._G411_2 replicates_GAPDH.png
- Figure 5/5B/G411_G729_G797_3rd replicate_GAPDH.png
- __MACOSX/Figure 5/5B/._G411_G729_G797_3rd replicate_GAPDH.png
- Figure 5/5B/G411_G729_G797_3rd replicate.png
- __MACOSX/Figure 5/5B/._G411_G729_G797_3rd replicate.png
- Figure 5/5B/G797_2 replicates.png
- __MACOSX/Figure 5/5B/._G797_2 replicates.png
- Figure 5/5B/G411_2 replicates.png
- __MACOSX/Figure 5/5B/._G411_2 replicates.png
- Figure 5/5B/G729_2 replicates_GAPDH.png
- __MACOSX/Figure 5/5B/._G729_2 replicates_GAPDH.png
- Figure 5/5B/G729 G797 G411 Rac1 Western blot quantification_Final.xlsx
- __MACOSX/Figure 5/5B/._G729 G797 G411 Rac1 Western blot quantification_Final.xlsx
- Figure 5/5B/G797_2 replicates_GAPDH.png
- __MACOSX/Figure 5/5B/._G797_2 replicates_GAPDH.png
- Figure 5/5F/Inset/GJB2 shRNA #2_Inset.tif
- __MACOSX/Figure 5/5F/Inset/._GJB2 shRNA #2_Inset.tif
- Figure 5/5F/Inset/NT shRNA_Inset_2.tif
- __MACOSX/Figure 5/5F/Inset/._NT shRNA_Inset_2.tif
- Figure 5/5F/Inset/GJB2 shRNA #1_Inset.tif
- __MACOSX/Figure 5/5F/Inset/._GJB2 shRNA #1_Inset.tif
- Figure 5/5F/Inset/NT shRNA_Inset.tif
- __MACOSX/Figure 5/5F/Inset/._NT shRNA_Inset.tif
