# Supplementary material for: Pan-cancer ion transport signature reveals functional regulators of glioblastoma aggression
Source: EMBO J. 2024 Jan 2;43(2):196–224. doi: 10.1038/s44318-023-00016-x (PMC10897389; doi:10.1038/s44318-023-00016-x)
Supplement: Supplementary file 13 — Source Data Fig. 5 [file 44318_2023_16_MOESM13_ESM.zip › Figure 5/5G/G411 Time matched xenograft filopodia length quantification.xlsx]

## Sheet: Sheet1
Filopodia length (µm)
NT. shRNA	GJB2 shRNA #1	GJB2 shRNA #2
21.93	9.54	8.6
3.94	7.96	8.05
5.84	5.87	5.72
11.13	3.36	3.54
5.89	3.69	5.62
4.54	4.05	6.23
4.35	4.29	8.73
3.28	4.91	10.13
4	4.93	11.38
4.66	5.05	7
8.97	6.13	8.34
9.57	6.32	8.35
4.91	7.14	16.97
5.65	7.21	8.55
6.07	7.92	5.99
9.72	8.46	5.78
6.57	4.5	3.98
8.34	5.62	5.54
8.41	5.79	5.34
15.76	5.82	4.99
7.01	5.94	3.93
11.97	6.82	3.9
7.4	7.77	3.67
4.19	9.26	4.52
6.95	17.44	4.68
17.94	4.1	7.23
9.81	4.16	12.89
5.55	5.39	18.24
8.19	5.55	18.49
14.62	5.84	2.73
4.15	6.13	4.6
10.07	6.32	5.37
15.41	8.55	5.5
6.3	8.91	5.75
8.14	9.75	15.04
7.88	6.94	12.39
7.72	4.28	9.79
6.8	4.12	9.59
13.55	2.93	7.81
12.19	3.61	6.92
3.81	7.41	6.64
7.48	8.59	3.66
14.43	10.67	4.02
8.88	10.7	4.27
6.52	11.55	5.2
6.83	11.82	5.67
4.93	4.54	5.82
4.71	6.15	6.04
4.67	9.37	6.6
6.93	3.49	8.28
5.6	3.89	9.59
6.24	4.27	8.04
10.23	3.77	7.6
19.86	3.89	7.2
22.34	4.48	6.53
19.62	4.58	6.14
6.72	7.02	4.62
3.28	7.59	3.36
8.71	26.13	2.91
8.65	28.47	3.98
5.08	3.81	4.05
2.6	4.22	4.23
10.76	5.84	5.06
7.33	7.47	5.84
7.89	7.72	7.09
6.65	7.85	7.09
4.65	5.26	7.27
4.57	5.39	7.29
4.12	8.03	8.83
3.49	9.64	9.31
3.5	12.31	5.01
10.7	4.48	6.25
7.98	4.95	6.79
7.66	5.21	8.15
9.29	5.83	8.57
6.57	13.08	10.06
6.82	4.88	10.75
11.64	5.11	12.22
4.5	5.73	14.11
5.08	5.75	2.63
9.7	6.31	4.46
4.74	7.14	4.57
8.43	7.58	4.82
21.98	9.86	6.51
16.8	3.36	6.55
5.54	4.42	6.83
5.47	5.47	8.11
3.92	5.67	8.55
27.09	5.83	3.23
7.55	6.08	4.15
6.53	6.52	5.08
9.6	7.24	5.11
11.84	7.69	6.23
3.37	7.91	9.22
3.48	3.84	9.53
10.84	4.95	3.48
4.87	5.54	4.48
4.75	5.92	7.41
10.12	6.53	7.99
8.48	6.74	8.67
7.67	6.86	17.7
6.61	7.02	7.9
5.49	7.32	6.95
5.25	7.37	6.54
27.12	11.25	5.89
8.69	5.34	5.35
4.56	5.78	4.01
3.13	15.27	3.82
16.41	3	5.98
14.69	3.34	6.38
7.36	3.94	9.05
5.42	5.4	6.25
5.07	5.49	5.61
4.61	5.72	5.01
4.51	8.73	4.26
4.33	2.93	4.24
3.76	4.75	2.88
9.84	5.34	9.92
9.34	2.99	8.33
8.15	5.46	6.1
7.46	5.66	3.5
6.83	8.06	2.92
6.74	19.79	19.31
6.59	2.85	8.06
6.43	4.19	7.98
6.42	5.79	7.65
5.24	6.25	7.63
10.84	6.38	7.09
9.51	7.82	6.01
8.84	5.2	4.43
6.49	5.71	4.15
5.02	6.11	9.74
3.98	6.75	7.64
3.41	8.29	7.54
8.48	3.18	7.03
6.89	5.84	6.75
6.68	7.23	6.52
4.98	7.93	6.35
14.41	9.92	5.97
9.5	6.87	3.36
6.8	11.09	11.68
6.5	11.12	9.06
6.01	21.71	6.85
4.44	21.79	5.76
3.84	4.06	4.71
3.34	4.2	3.89
18.16	4.46
11.61	7.81
10.08	8.09
6.69
6.07
3.72
