# Supplementary material for: Pan-cancer ion transport signature reveals functional regulators of glioblastoma aggression
Source: EMBO J. 2024 Jan 2;43(2):196–224. doi: 10.1038/s44318-023-00016-x (PMC10897389; doi:10.1038/s44318-023-00016-x)
Supplement: Supplementary file 13 — Source Data Fig. 5 [file 44318_2023_16_MOESM13_ESM.zip › Figure 5/5A/G729 G797 qPCR validation of RNA seq results.xlsx]

## Sheet: Sheet1
G729								G797
	NT. shRNA			GJB2 shRNA					NT. shRNA			GJB2 shRNA
PTCH1	1.06082	1.01277	0.926415	2.06518	2.5366	2.3826		PTCH1	1.02663	0.958821	1.01455	1.60449	1.99041	1.94845
NOTCH1	1.12919	0.716834	1.15398	0.893769	1.15034	0.731089		NOTCH1	1.07586	1.01245	0.911688	0.603558	0.88664	0.733508
PIK3R2	1.05124	0.914744	1.03402	0.454505	0.485711	0.479896		PIK3R2	1.00115	0.97152	1.02733	0.461635	0.520012	0.492768
CXCL12	1.03785	1.05487	0.907278	0.220219	0.283412	0.300374		CXCL12	1.0134	0.9054	1.0812	0.266894	0.301257	0.306401
RAC1	1.02679	0.740304	1.23291	0.284023	0.291472	0.284442		RAC1	0.989992	1.03547	0.974542	0.215792	0.325099	0.305469
RAC2	1.0139	0.96701	1.01909	0.322656	0.589529	0.532598		RAC2	0.907763	1.0888	1.00344	0.256354	0.509607	0.437166
RAC3	0.839262	1.14585	1.01489	0.616096	0.502342	0.415769		RAC3	0.878936	0.871628	1.24944	0.623609	0.695915	0.694947
S100A2	0.985103	0.849063	1.16583	0.356909	0.418139	0.386188		S100A2	1.01028	1.0454	0.944323	0.351263	0.48221	0.436595
S100A3	1.12461	0.882994	0.992398	0.089569	0.128615	0.114817		S100A3	0.942993	0.971144	1.08586	0.145456	0.193578	0.157258
S100A4	1.04376	0.802931	1.15331	0.586291	0.589337	0.654542		S100A4	0.99148	1.02255	0.985968	0.344215	0.543688	0.539031
CDC42SE2	1.02628	0.926535	1.04718	0.205037	0.253716	0.271472		CDC42SE2	0.992028	0.929229	1.07874	0.277994	0.351697	0.348642
