# Supplementary material for: Pan-cancer ion transport signature reveals functional regulators of glioblastoma aggression
Source: EMBO J. 2024 Jan 2;43(2):196–224. doi: 10.1038/s44318-023-00016-x (PMC10897389; doi:10.1038/s44318-023-00016-x)
Supplement: Supplementary file 13 — Source Data Fig. 5 [file 44318_2023_16_MOESM13_ESM.zip › Figure 5/5F/G411 Time matched xenograft sinuosity invading colony size quantification.xlsx]

## Sheet: Sheet1
Sinuosity				Invading colony size (µm^2)
NT. shRNA	GJB2 shRNA #1	GJB2 shRNA #2		NT. shRNA	GJB2 shRNA #1	GJB2 shRNA #2
1.75321	1.14458	1.07096		2871	432	220
1.11082	1.04292	1.04798		2886	343	344
2.08637	1.20661	1.15092		5387	210	353
1.30086	1.05766	1.2133		148	626	120
2.33498	1.18108	1.24333		258	374	276
1.04088	1.10736	1.14584		454	167	193
2.79407	2.17151	1.12922		488	380	1468
1.6574	1.10234	1.33772		803	506	660
1.10307	1.1094	1.22185		997	429	275
1.65077	1.01475	1.08587		59	298	297
1.47156	1.14482			39	1157	476
	1.50602			2995	3617	5532
				4998	838	6067
				1014	273	728
				6081	1323	750
				10948	263	1022
				3664	263	216
				4316	398	148
				10646	2556	410
				206	4300	286
				3073	1140	114
				4142	2119	175
				1735	2381	40
				26983	2556	62
				1792	1184	195
				414	1373	756
				634	6334	621
				290	1315	4585
				388	305	3918
				221	948	490
				534	1213	5117
				231	440	403
				2788	638	302
				1811	591	193
				1886	610	217
				27711	3939	1200
				593	449	105
				765	1005	340
				1205	3985	63
				1707	438	80
				752	895	71
				933	1208	1677
				7508	482	285
				4277	332	1013
				2977	812	5916
				1062	1088	448
				5688	380	617
				1860	652	516
				23872	734	338
				2263	941	24
				3131	515	102
				3457	652	190
				7923	315	199
				19459	270	150
				501	1144	562
				327	1017	665
				2265	383
				752	911
				392	368
				1922	251
				2258	2187
				19668	356
				4631	4492
				823	382
				11152	277
				1825	154
				525	478
				731	487
				595	104
				1611	384
				7256	4012
				2270	1052
				7165
