# Supplementary material for: Pan-cancer ion transport signature reveals functional regulators of glioblastoma aggression
Source: EMBO J. 2024 Jan 2;43(2):196–224. doi: 10.1038/s44318-023-00016-x (PMC10897389; doi:10.1038/s44318-023-00016-x)
Supplement: Supplementary file 13 — Source Data Fig. 5 [file 44318_2023_16_MOESM13_ESM.zip › Figure 5/5C/G729 G797 G411 Tunneling nanotube length quantification.xlsx]

## Sheet: Sheet1
	G729				G797				G411
	NT. shRNA	GJB2 shRNA #1	GJB2 shRNA #2		NT. shRNA	GJB2 shRNA #1	GJB2 shRNA #2		NT. shRNA	GJB2 shRNA #1	GJB2 shRNA #2
length (µm)	12.38	6.37	9.76		20.26	11.24	14.09		40.74	14.91	23.26
	21.38	3.99	6.57		12.35	8.42	11.77		76.43	12.74	14.8
	5.72	3.41	5.51		10.9	11.54	11.47		33.32	12.7	14.62
	17.66	12.17	7.24		7.39	9.76	9.33		55.6	7.68	12.86
	16.37	11.32	4.87		6	9.58	7.62		17.87	6.54	11.94
	7.03	10.8	4.27		4.02	7.85	7.43		15.07	15.45	20.07
	50.59	8.86	4.22		11.31	7.58	22.84		10.04	11.98	17.81
	17.14	7.86	2.62		5.52	7.33	13.39		14.31	16.68	17.31
	16.03	7.29	7.51		4.96	5.92	11.38		12.41	16.94	16.44
	11.93	40.97	7.44		4.31	7.57	4.42		53.49	11.87	11.26
	23.02	11.56	7.02		3.97	6.77	10.64		38.76	19.95	20.13
	18.08	4.79	5.55		15.05	6.3	8.59		19.57	19.38	18.9
	15.25	3.17	5.07		12.99	5.96	8.51		15.96	14.95	18.4
	13.36	8.85	7.17		12.5	5.74	7.71		8.41	14.42	16.64
	8.81	8.68	6.41		8.98	4.91	7.62		159.23	13.03	15.88
	37.34	7.59	2.67		30.18	10.12	7.43		27.29	23.66	22.84
	14.41	7.01	6.27		25.24	8.8	6.29		53.11	20.28	19.92
	15.43	6.19	5.76		9.12	7.95	6.22		18.71	13.77	19.38
	10.22	5.93	4.86		12.22	5.19	6.13		34.11	13.01	15.05
	9.61	3.88	23.19		7.87	5.09	11.36		28.08	22.87	12.02
	6.73	3.84	18.48		5.32	3.69	10.98		15.15	14.73	22.5
	5.12	3.77	16.97		5.19	7.66	9.63		10.65	14	16.07
	2.66	3.18	6.15		14.73	7.36	8.66		30.64	12.59	14.84
	16.25	2.46	5.98		8.52	4.87	7.8		17.48	11.84	13.53
	29.98		5.7		7.92	4.82	9.41		17.37	24.82	10.97
	19.19		5.79		6.75	3.35	7.98		14.04	18.87	27.06
	15.16		11.42		5.6	10.93	5.86		5.81	13.2	25.77
	13.32		8.18		4.91	8.78	5.2		27.57	10.11	23.13
	13.28		4.58		40.34	8.31	4.81		24.22	9.24	19.8
	13.05		9.89		33.2	8.19	9.7		20.42	22.45	18.83
	12.61		6.46		24.26	7.96	8.32		15.98	18.47	33.63
	12.56		5.95		9.18	7.57	7.99		15.8	6.68	17.32
	9.82		4.55		8.19	6.64	7.87		26.45	6.01	16.19
	3.51		9.31		7.38	5.79	7.48		17.72	12.41	8.41
	3.28		5.83		5.54	5.24	7.09		16.22	8.29	8.11
			3.07		10.3	5.07	6.68		15.82	6.32	19.58
					9.2	9.12	4.75		13.61	5.94	18.09
					8.92	8.14	10.29		97.18	27.29	17.9
					8.73	6.56	9.8		35.34	25.29	17.8
					7.5	4.02	8.01		25.1	18.44	22.8
						18.17	7.99		16.05	14.57	22.21
						16.64	7.17		19.48	14.55	19.34
						5.53	7.11		16.94	5.82	15.51
						5.18	6.37		16.34	5.05	22.76
						5.03	18.32		16.01	4.54	22.25
						4.06	9.27		13.77	14.52	15.59
						3.34	8.36		17.5	6.25	14.1
						9.33	7.19		12.74	5.18	20.91
						7.62	7.19		10.87	11.54	20.1
							6.75		10.54	10.37	11.51
							6.32		27.2	5.45	10.28
							12.14		26.22		7.01
							8.52		19.81		14.28
							6.74		17.59		14.02
							6.36		63		9.87
							5.11		55.99		8.75
							4.55		40.59
							4.48		36.49
							4.03		28.14
							7.29		27.1
							6.58		25.89
							5.52		19.6
							5.51		29.96
							5.46		26.56
							5.41		26.23
							4.27		20
							3.89		25.95
							3.6		16.25
									13.41
									12.55
