# Supplementary material for: Pan-cancer ion transport signature reveals functional regulators of glioblastoma aggression
Source: EMBO J. 2024 Jan 2;43(2):196–224. doi: 10.1038/s44318-023-00016-x (PMC10897389; doi:10.1038/s44318-023-00016-x)
Supplement: Supplementary file 13 — Source Data Fig. 5 [file 44318_2023_16_MOESM13_ESM.zip › Figure 5/5D/G411 Live imaging filopodia quantification.xlsx]

## Sheet: Sheet1
NT. shRNA				GJB2 shRNA #1				GJB2 shRNA #2
Maximum extension length (µm)	Extension rate (µm/s)	Lifetime (s)	number of filopodia/10m/25µm	Maximum extension length (µm)	Extension rate (µm/s)	Lifetime (s)	number of filopodia/10m/25µm	Maximum extension length (µm)	Extension rate (µm/s)	Lifetime (s)	number of filopodia/10m/25µm
17.237	0.143642	510	5	16.1445	0.179383	330	7	12.5029	0.104191	60	9
16.1445	0.0489228	540	3	5.82659	0.0647399	120	4	15.659	0.130491	480	2
16.5087	0.0687861	360	7	14.6879	0.489595	150	3	12.1387	0.134875	210	3
14.8092	0.12341	330	9	5.82659	0.0971098	450	3	11.6532	0.0971098	150	18
21.3642	0.356069	270	10	5.7052	0.0316956	480	1	11.5318	0.128131	90	2
16.6301	0.277168	630	6	7.28324	0.0809249	270	21	16.2659	0.180732	150	7
21.7283	0.120713	90	7	16.2659	0.0774566	150	4	14.6879	0.0815992	300	1
15.052	0.125434	180	5	9.22543	0.0615029	90	1	11.6532	0.0647399	90	2
20.1503	0.223892	240	4	14.8092	0.246821	60	1	16.3873	0.182081	120	1
12.2601	0.0681118	1050	5	23.5491	0.261657	120	0	15.659	0.0869942	270	2
22.3353	0.124085	660	5	13.1098	0.145665	150	14	12.5029	0.0694605	30	9
23.5491	0.130829	330	5	16.1445	0.10763	150	5	8.01156	0.066763	90	0
21.2428	0.177023	390	9	15.052	0.167245	150	2	12.2601	0.0583815	60	9
15.052	0.125434	300	8	12.6243	0.14027	120	9	12.8671	0.0857803	90	7
11.896	0.198266	360	1	11.0462	0.122736	300	1	16.9942	0.0708092	30	7
25.4913	0.141618	420	7	12.1387	0.101156	270	5	14.6879	0.163198	510	0
20.0289	0.0953757	270	0	12.3815	0.0825434	630	3	12.1387	0.101156	60	7
19.9075	0.0947977	270	0	17.9653	0.0598844	120		16.7514	0.0697977	60	5
12.5029	0.208382	540	5	13.474	0.0898266	150		13.8382	0.0922543	360	4
15.4162	0.128468	1440	8	10.1965	0.169942	240		18.815	0.104528	240	0
15.052	0.0501734	240	7	7.28324	0.242775	330		12.1387	0.0674374	210
9.83237	0.0655491	60	7	10.0751	0.055973	450		8.01156	0.0445087	300
13.7168	0.114306	210		8.73988	0.0582659	510		19.422	0.12948	510
22.8208	0.126782	270		9.95376	0.165896	600		15.5376	0.0739884	330
11.896	0.198266	120		21.4855	0.179046	90		19.5434	0.162861	390
12.3815	0.206358	210		13.474	0.112283	60		12.2601	0.136224	300
11.4104	0.0950867	90		11.1676	0.186127	330		17.4798	0.116532	120
17.237	0.143642	270		11.4104	0.190173	150		10.0751	0.167919	210
19.3006	0.128671	210		5.34104	0.178035	90		15.7803	0.131503	180
21.2428	0.0786769	270		7.04046	0.117341	900		12.5029	0.104191	450
13.7168	0.152408	840		18.2081	1.01156	210		11.5318	0.128131	180
10.0751	0.167919	180		12.2601	0.0817341	180		13.5954	0.15106	180
38.3584	0.0983548	420		5.82659	0.0971098	90		11.0462	0.184104	120
19.9075	0.221195	480		5.09827	0.0849711	210		14.4451	0.120376	90
12.9884	0.108237	990		8.86127	0.147688	360		12.5029	0.0833526	180
11.6532	0.0971098	300		10.0751	0.111946	180		16.3873	0.109249	210
23.7919	0.158613	330		10.1965	0.0679769	150		12.2601	0.204335	120
16.5087	0.0611432	180		8.37572	0.0930636	180		11.7746	0.0784971	120
10.6821	0.11869	270		10.6821	0.11869	270		13.1098	0.109249	180
9.71098	0.0539499	240		16.7514	0.279191	390		12.7457	0.106214	150
19.422	0.0809249	450
21.8497	0.0910405	300
11.896	0.132177	120
12.0173	0.133526	510
23.5491	0.112139	450
25.7341	0.171561	690
14.3237	0.0682081	360
12.5029	0.208382	150
