# Supplementary material for: Pan-cancer ion transport signature reveals functional regulators of glioblastoma aggression
Source: EMBO J. 2024 Jan 2;43(2):196–224. doi: 10.1038/s44318-023-00016-x (PMC10897389; doi:10.1038/s44318-023-00016-x)
Supplement: Supplementary file 13 — Source Data Fig. 5 [file 44318_2023_16_MOESM13_ESM.zip › Figure 5/5E/G411 Time matched xenograft RAC1 pMLC2 intensity quantification.xlsx]

## Sheet: Sheet1
RAC1 intensity				p-MLC2 intensity
NT. shRNA	GJB2 shRNA #1	GJB2 shRNA #2		NT. shRNA	GJB2 shRNA #1	GJB2 shRNA #2
8897.7	10516.1	7867.54		6955.81	5513.17	6681.23
9102.43	9768.74	8680.39		5735.55	5340.78	6280.06
8981.74	8549.87	8902.69		5981.36	5306.47	6752.02
9214.02	8533.58	10814.8		6268.49	5743.98	7712.71
9862.32	8810.37	10406.1		5892.78	5398.61	6360.17
9421.99	8855.71	9371.73		6477.62	5258.89	6617.78
13483.3	8454.52	8747.87		7848.53	5230.78	6280.92
9556.63	7811.68	8766.75		6975.99	5222.33	6169.19
13160.5	8565.16	8337.46		6094.27	5352.38	6021.3
14007	8744.88	9106.49		6533.93	5399.66	5826.34
14631.8	8993.53	9987.79		7137.9	5858.83	5912.72
15864	8810.04	10142.6		6726.78	5531.03	5343.95
9041.66	8565.17	10848		6328.53	5801.3	5396.93
11245.6	8422.79	11539.3		6813.87	5449.42	5890.56
12171.8	9198.99	9981.01		6641.53	5443.82	5674.53
10328.8	9621.99	7957.84		6726.7	5761.34	6131.74
8934.22	10494.9	8541.26		6482.27	5954.77	6438.65
9458.2	10628.7	8745.07		6395.91	5751.23	6064.04
9465.68	8068.61	9527.73		6403.65	5656.98	6236.09
9817.95	8389.68	8689.85		6717.29	5344.7	6323.65
10697.3	8062.5	8162.52		6770.31	5192.87	5857.2
10768	8056.83	10043.7		6600.12	5328.43	6273.38
10719.3	8399.03			6760.86	5475.4
11165.9				6302.68
10047.6				5946.01
10593.5				6034.7
9952.89				6006.1
9280.33				5905.31
9070.09				6524.59
8725.92				6498.35
8728.66				6526.72
