# Supplementary material for: Pan-cancer ion transport signature reveals functional regulators of glioblastoma aggression
Source: EMBO J. 2024 Jan 2;43(2):196–224. doi: 10.1038/s44318-023-00016-x (PMC10897389; doi:10.1038/s44318-023-00016-x)
Supplement: Supplementary file 13 — Source Data Fig. 5 [file 44318_2023_16_MOESM13_ESM.zip › Figure 5/5B/G729 G797 G411 Rac1 Western blot quantification_Final.xlsx]

## Sheet: Sheet1
G729			G797			G411
Relative intensity			Relative intensity			Relative intensity
NT. shRNA	GJB2 shRNA #1	GJB2 shRNA #2	NT. shRNA	GJB2 shRNA #1	GJB2 shRNA #2	NT. shRNA	GJB2 shRNA #1	GJB2 shRNA #2
1.24656	0.59546	0.203924	1.04777	0.325737	0.245623	1.04434	0.481025	0.477147
0.75344	0.594573	0.663604	0.952232	0.646221	0.308606	0.955661	0.542496	0.301596
1	0.575266	0.281313	1	0.483803	0.613652	1	0.362447	0.182223
