# Supplementary material for: Pan-cancer ion transport signature reveals functional regulators of glioblastoma aggression
Source: EMBO J. 2024 Jan 2;43(2):196–224. doi: 10.1038/s44318-023-00016-x (PMC10897389; doi:10.1038/s44318-023-00016-x)
Supplement: Supplementary file 14 — Source Data Fig. 6 [file 44318_2023_16_MOESM14_ESM.zip]

Archive with 78 entries (65 files):
- Figure 6/
- __MACOSX/._Figure 6
- Figure 6/6F/
- __MACOSX/Figure 6/._6F
- Figure 6/6A/
- __MACOSX/Figure 6/._6A
- Figure 6/6B/
- __MACOSX/Figure 6/._6B
- Figure 6/6E/
- __MACOSX/Figure 6/._6E
- Figure 6/6D/
- __MACOSX/Figure 6/._6D
- Figure 6/6C/
- __MACOSX/Figure 6/._6C
- Figure 6/6F/G411 Xenograft survival.xlsx
- __MACOSX/Figure 6/6F/._G411 Xenograft survival.xlsx
- Figure 6/6A/G729 G797 G411 MTS cell viability data.xlsx
- __MACOSX/Figure 6/6A/._G729 G797 G411 MTS cell viability data.xlsx
- Figure 6/6B/LDA G411 G729 G797 Sphere forming frequency summary.xlsx
- __MACOSX/Figure 6/6B/._LDA G411 G729 G797 Sphere forming frequency summary.xlsx
- Figure 6/6E/SCN9A/
- __MACOSX/Figure 6/6E/._SCN9A
- Figure 6/6E/GJB2/
- __MACOSX/Figure 6/6E/._GJB2
- Figure 6/6D/G411 G729 G797 Phospho-histone H3 quantification.xlsx
- __MACOSX/Figure 6/6D/._G411 G729 G797 Phospho-histone H3 quantification.xlsx
- Figure 6/6D/G411 NT shRNA.tif
- __MACOSX/Figure 6/6D/._G411 NT shRNA.tif
- Figure 6/6D/G411 GJB2 shRNA #1.tif
- __MACOSX/Figure 6/6D/._G411 GJB2 shRNA #1.tif
- Figure 6/6D/G411 GJB2 shRNA #2.tif
- __MACOSX/Figure 6/6D/._G411 GJB2 shRNA #2.tif
- Figure 6/6D/G411 SCN9A shRNA #1.tif
- __MACOSX/Figure 6/6D/._G411 SCN9A shRNA #1.tif
- Figure 6/6D/G411 SCN9A shRNA #2.tif
- __MACOSX/Figure 6/6D/._G411 SCN9A shRNA #2.tif
- Figure 6/6C/G797 SCN9A shRNA #2.JPG
- __MACOSX/Figure 6/6C/._G797 SCN9A shRNA #2.JPG
- Figure 6/6C/G797 SCN9A shRNA #1.JPG
- __MACOSX/Figure 6/6C/._G797 SCN9A shRNA #1.JPG
- Figure 6/6C/G797 GJB2 shRNA #1.JPG
- __MACOSX/Figure 6/6C/._G797 GJB2 shRNA #1.JPG
- Figure 6/6C/G797 GJB2 shRNA #2.JPG
- __MACOSX/Figure 6/6C/._G797 GJB2 shRNA #2.JPG
- Figure 6/6C/G797 NT shRNA.JPG
- __MACOSX/Figure 6/6C/._G797 NT shRNA.JPG
- Figure 6/6E/SCN9A/Day 7/
- __MACOSX/Figure 6/6E/SCN9A/._Day 7
- Figure 6/6E/SCN9A/Day 21/
- __MACOSX/Figure 6/6E/SCN9A/._Day 21
- Figure 6/6E/GJB2/Day 7/
- __MACOSX/Figure 6/6E/GJB2/._Day 7
- Figure 6/6E/GJB2/Day 21/
- __MACOSX/Figure 6/6E/GJB2/._Day 21
- Figure 6/6E/SCN9A/Day 7/S1 1837-41.png
- __MACOSX/Figure 6/6E/SCN9A/Day 7/._S1 1837-41.png
- Figure 6/6E/SCN9A/Day 7/NT 1438-42.png
- __MACOSX/Figure 6/6E/SCN9A/Day 7/._NT 1438-42.png
- Figure 6/6E/SCN9A/Day 7/S3 1842-46.png
- __MACOSX/Figure 6/6E/SCN9A/Day 7/._S3 1842-46.png
- Figure 6/6E/SCN9A/Day 21/S1 1837-41.png
- __MACOSX/Figure 6/6E/SCN9A/Day 21/._S1 1837-41.png
- Figure 6/6E/SCN9A/Day 21/NT 1438-42.png
- __MACOSX/Figure 6/6E/SCN9A/Day 21/._NT 1438-42.png
- Figure 6/6E/SCN9A/Day 21/S3 1842-46.png
- __MACOSX/Figure 6/6E/SCN9A/Day 21/._S3 1842-46.png
- Figure 6/6E/GJB2/Day 7/NT shRNA 7054-66.png
- __MACOSX/Figure 6/6E/GJB2/Day 7/._NT shRNA 7054-66.png
- Figure 6/6E/GJB2/Day 7/GJB2 shRNA #2 7056-68.png
- __MACOSX/Figure 6/6E/GJB2/Day 7/._GJB2 shRNA #2 7056-68.png
- Figure 6/6E/GJB2/Day 7/GJB2 shRNA #1 7055-67.png
- __MACOSX/Figure 6/6E/GJB2/Day 7/._GJB2 shRNA #1 7055-67.png
- Figure 6/6E/GJB2/Day 21/NT shRNA 7054-66.png
- __MACOSX/Figure 6/6E/GJB2/Day 21/._NT shRNA 7054-66.png
- Figure 6/6E/GJB2/Day 21/GJB2 shRNA #2 7056-68.png
- __MACOSX/Figure 6/6E/GJB2/Day 21/._GJB2 shRNA #2 7056-68.png
- Figure 6/6E/GJB2/Day 21/GJB2 shRNA #1 7055-67.png
- __MACOSX/Figure 6/6E/GJB2/Day 21/._GJB2 shRNA #1 7055-67.png
