# Supplementary material for: Pan-cancer ion transport signature reveals functional regulators of glioblastoma aggression
Source: EMBO J. 2024 Jan 2;43(2):196–224. doi: 10.1038/s44318-023-00016-x (PMC10897389; doi:10.1038/s44318-023-00016-x)
Supplement: Supplementary file 14 — Source Data Fig. 6 [file 44318_2023_16_MOESM14_ESM.zip › Figure 6/6F/G411 Xenograft survival.xlsx]

## Sheet: Sheet1
	NT.shRNA	GJB2 shRNA #1	GJB2 shRNA #2			NT.shRNA	SCN9A shRNA #1	SCN9A shRNA #2
Days since injection					Days since injection
25	1				19	1
28	1				21	1
29	1				23	1
29	1				24	1
30	1				24	1
31	1				24	1
31	1				24	1
34	1				25	1
36	1				25	1
36	1				32	1
30		1			33	1
31		1			45	1
34		1			22		1
36		1			25		1
37		1			27		1
39		1			27		1
39		1			28		1
38		1			32		1
40		1			32		1
49		1			36		1
26			1		44		1
26			1		50		0
32			1		50		0
33			1		50		0
30			1		50		0
39			1		50		0
39			1		21			1
43			1		22			1
48			1		24			1
49			1		27			1
					27			1
					28			1
					29			1
					29			1
					36			1
					39			1
					50			0
					50			0
					50			0
					50			0
					50			0
