# Supplementary material for: Pan-cancer ion transport signature reveals functional regulators of glioblastoma aggression
Source: EMBO J. 2024 Jan 2;43(2):196–224. doi: 10.1038/s44318-023-00016-x (PMC10897389; doi:10.1038/s44318-023-00016-x)
Supplement: Supplementary file 14 — Source Data Fig. 6 [file 44318_2023_16_MOESM14_ESM.zip › Figure 6/6A/G729 G797 G411 MTS cell viability data.xlsx]

## Sheet: Sheet1
	G729			G797			G411
	NT. shRNA	SCN9A shRNA #1	SCN9A shRNA #2	NT. shRNA	SCN9A shRNA #1	SCN9A shRNA #2	NT. shRNA	SCN9A shRNA #1	SCN9A shRNA #2
	1.07048	0.140969	0.185811	0.935954	0.0602732	0.148674	0.860951	0.098623	0.183918
	1.01762	0.061674	0.19848	0.95657	0.056255	0.22502	0.818303	0.103954	0.159929
	1.06608	0.145374	0.202703	0.9442	0.056255	0.184838	0.874278	0.117281	0.146602
	G729			G797			G411
	NT. shRNA	GJB2 shRNA #1	GJB2 shRNA #2	NT. shRNA	GJB2 shRNA #1	GJB2 shRNA #2	NT. shRNA	GJB2 shRNA #1	GJB2 shRNA #2
	1.07048	0.173142	0.271588	0.935954	0.189665	0.179045	0.860951	0.008683	0.22576
	1.01762	0.168919	0.271588	0.95657	0.239142	0.187003	0.818303	0.008683	0.260492
	1.06608	0.160473	0.26741	0.9442	0.259758	0.187003	0.874278	0.013025	0.269175
