# Supplementary material for: Pan-cancer ion transport signature reveals functional regulators of glioblastoma aggression
Source: EMBO J. 2024 Jan 2;43(2):196–224. doi: 10.1038/s44318-023-00016-x (PMC10897389; doi:10.1038/s44318-023-00016-x)
Supplement: Supplementary file 14 — Source Data Fig. 6 [file 44318_2023_16_MOESM14_ESM.zip › Figure 6/6B/LDA G411 G729 G797 Sphere forming frequency summary.xlsx]

## Sheet: Sheet1
G411				G729				G797
Cell #	Wells	Wells +	Sample	Cell #	Wells	Wells +	Sample	Cell #	Wells	Wells +	Sample
2000	6	6	NT. shRNA	2000	6	6	NT. shRNA	2000	6	6	NT. shRNA
1000	6	6	NT. shRNA	1000	6	6	NT. shRNA	1000	6	6	NT. shRNA
500	6	6	NT. shRNA	500	6	6	NT. shRNA	500	6	5	NT. shRNA
250	6	6	NT. shRNA	250	6	6	NT. shRNA	250	6	5	NT. shRNA
125	6	6	NT. shRNA	125	6	6	NT. shRNA	125	6	3	NT. shRNA
62.5	6	5	NT. shRNA	62.5	6	6	NT. shRNA	62.5	6	4	NT. shRNA
31.25	6	4	NT. shRNA	31.25	6	6	NT. shRNA	31.25	6	1	NT. shRNA
15.6	6	2	NT. shRNA	15.625	6	3	NT. shRNA	15.625	6	1	NT. shRNA
7.8	6	0	NT. shRNA	7.8125	6	0	NT. shRNA	7.8125	6	0	NT. shRNA
3.9	6	0	NT. shRNA	3.90625	6	1	NT. shRNA	3.90625	6	0	NT. shRNA
2000	6	0	SCN9A shRNA #1	2000	6	0	GJB2 shRNA #1	2000	6	3	GJB2 shRNA #1
1000	6	0	SCN9A shRNA #1	1000	6	0	GJB2 shRNA #1	1000	6	1	GJB2 shRNA #1
500	6	0	SCN9A shRNA #1	500	6	0	GJB2 shRNA #1	500	6	3	GJB2 shRNA #1
250	6	3	SCN9A shRNA #1	250	6	0	GJB2 shRNA #1	250	6	2	GJB2 shRNA #1
125	6	4	SCN9A shRNA #1	125	6	0	GJB2 shRNA #1	125	6	3	GJB2 shRNA #1
62.5	6	2	SCN9A shRNA #1	62.5	6	1	GJB2 shRNA #1	62.5	6	3	GJB2 shRNA #1
31.25	6	2	SCN9A shRNA #1	31.25	6	4	GJB2 shRNA #1	31.25	6	2	GJB2 shRNA #1
15.6	6	0	SCN9A shRNA #1	15.625	6	6	GJB2 shRNA #1	15.625	6	1	GJB2 shRNA #1
7.8	6	0	SCN9A shRNA #1	7.8125	6	5	GJB2 shRNA #1	7.8125	6	0	GJB2 shRNA #1
3.9	6	0	SCN9A shRNA #1	3.90625	6	3	GJB2 shRNA #1	3.90625	6	0	GJB2 shRNA #1
2000	6	3	SCN9A shRNA #2	2000	6	0	GJB2 shRNA #2	2000	6	1	GJB2 shRNA #2
1000	6	4	SCN9A shRNA #2	1000	6	0	GJB2 shRNA #2	1000	6	0	GJB2 shRNA #2
500	6	2	SCN9A shRNA #2	500	6	0	GJB2 shRNA #2	500	6	0	GJB2 shRNA #2
250	6	0	SCN9A shRNA #2	250	6	1	GJB2 shRNA #2	250	6	2	GJB2 shRNA #2
125	6	0	SCN9A shRNA #2	125	6	3	GJB2 shRNA #2	125	6	5	GJB2 shRNA #2
62.5	6	1	SCN9A shRNA #2	62.5	6	5	GJB2 shRNA #2	62.5	6	2	GJB2 shRNA #2
31.25	6	0	SCN9A shRNA #2	31.25	6	6	GJB2 shRNA #2	31.25	6	1	GJB2 shRNA #2
15.6	6	0	SCN9A shRNA #2	15.625	6	6	GJB2 shRNA #2	15.625	6	1	GJB2 shRNA #2
7.8	6	0	SCN9A shRNA #2	7.8125	6	6	GJB2 shRNA #2	7.8125	6	0	GJB2 shRNA #2
3.9	6	0	SCN9A shRNA #2	3.90625	6	4	GJB2 shRNA #2	3.90625	6	0	GJB2 shRNA #2
2000	6	0	GJB2 shRNA #1	2000	6	0	SCN9A shRNA #1	2000	6	0	SCN9A shRNA #1
1000	6	0	GJB2 shRNA #1	1000	6	2	SCN9A shRNA #1	1000	6	0	SCN9A shRNA #1
500	6	0	GJB2 shRNA #1	500	6	3	SCN9A shRNA #1	500	6	0	SCN9A shRNA #1
250	6	0	GJB2 shRNA #1	250	6	3	SCN9A shRNA #1	250	6	0	SCN9A shRNA #1
125	6	1	GJB2 shRNA #1	125	6	4	SCN9A shRNA #1	125	6	2	SCN9A shRNA #1
62.5	6	1	GJB2 shRNA #1	62.5	6	5	SCN9A shRNA #1	62.5	6	2	SCN9A shRNA #1
31.25	6	1	GJB2 shRNA #1	31.25	6	1	SCN9A shRNA #1	31.25	6	0	SCN9A shRNA #1
15.6	6	0	GJB2 shRNA #1	15.625	6	1	SCN9A shRNA #1	15.625	6	0	SCN9A shRNA #1
7.8	6	0	GJB2 shRNA #1	7.8125	6	0	SCN9A shRNA #1	7.8125	6	0	SCN9A shRNA #1
3.9	6	0	GJB2 shRNA #1	3.90625	6	1	SCN9A shRNA #1	3.90625	6	0	SCN9A shRNA #1
2000	6	0	GJB2 shRNA #2	2000	6	3	SCN9A shRNA #2	2000	6	0	SCN9A shRNA #2
1000	6	1	GJB2 shRNA #2	1000	6	5	SCN9A shRNA #2	1000	6	0	SCN9A shRNA #2
500	6	3	GJB2 shRNA #2	500	6	4	SCN9A shRNA #2	500	6	0	SCN9A shRNA #2
250	6	1	GJB2 shRNA #2	250	6	6	SCN9A shRNA #2	250	6	0	SCN9A shRNA #2
125	6	2	GJB2 shRNA #2	125	6	5	SCN9A shRNA #2	125	6	0	SCN9A shRNA #2
62.5	6	2	GJB2 shRNA #2	62.5	6	6	SCN9A shRNA #2	62.5	6	0	SCN9A shRNA #2
31.25	6	0	GJB2 shRNA #2	31.25	6	4	SCN9A shRNA #2	31.25	6	0	SCN9A shRNA #2
15.6	6	0	GJB2 shRNA #2	15.625	6	0	SCN9A shRNA #2	15.625	6	0	SCN9A shRNA #2
7.8	6	0	GJB2 shRNA #2	7.8125	6	1	SCN9A shRNA #2	7.8125	6	0	SCN9A shRNA #2
3.9	6	0	GJB2 shRNA #2	3.90625	6	0	SCN9A shRNA #2	3.90625	6	0	SCN9A shRNA #2
1/stem cell forming frequency (95% CI)
Group	Lower	Estimate	Upper	Group	Lower	Estimate	Upper	Group	Lower	Estimate	Upper
GJB2 shRNA #1	25828.8	7955.6	2450	GJB2 shRNA #1	2251.8	1253.2	697	GJB2 shRNA #1	1755	1003	573.5
GJB2 shRNA #2	5115.9	2483.5	1206	GJB2 shRNA #2	1286.2	752.3	440	GJB2 shRNA #2	3545	1845	960.4
SCN9A shRNA #1	4183.1	2113.4	1068	SCN9A shRNA #1	1863.8	1059.2	602	SCN9A shRNA #1	16706	5947	2117.1
SCN9A shRNA #2	3367.3	1768	928	SCN9A shRNA #2	642.3	381.5	227	SCN9A shRNA #2	Inf	Inf	8003.6
shNT	63.6	37.4	22	shNT	32.5	18.9	11	shNT	265	157	93.4
Stem cell forming frequency (%, 95% CI)
Group	Lower	Estimate	Upper	Group	Lower	Estimate	Upper	Group	Lower	Estimate	Upper
GJB2 shRNA #1	0.00387165	0.0125698	0.0408163	GJB2 shRNA #1	0.0444089	0.0797957	0.143472	GJB2 shRNA #1	0.0569801	0.0997009	0.174368
GJB2 shRNA #2	0.0195469	0.0402658	0.0829187	GJB2 shRNA #2	0.0777484	0.132926	0.227273	GJB2 shRNA #2	0.0282087	0.0542005	0.104123
SCN9A shRNA #1	0.0239057	0.0473171	0.093633	SCN9A shRNA #1	0.0536538	0.0944109	0.166113	SCN9A shRNA #1	0.00598587	0.0168152	0.0472344
SCN9A shRNA #2	0.0296974	0.0565611	0.107759	SCN9A shRNA #2	0.15569	0.262123	0.440529	SCN9A shRNA #2	#VALUE!	#VALUE!	0.0124944
shNT	1.57233	2.6738	4.54545	shNT	3.07692	5.29101	9.09091	shNT	0.377358	0.636943	1.07066
