# Supplementary material for: Pan-cancer ion transport signature reveals functional regulators of glioblastoma aggression
Source: EMBO J. 2024 Jan 2;43(2):196–224. doi: 10.1038/s44318-023-00016-x (PMC10897389; doi:10.1038/s44318-023-00016-x)
Supplement: Supplementary file 14 — Source Data Fig. 6 [file 44318_2023_16_MOESM14_ESM.zip › Figure 6/6D/G411 G729 G797 Phospho-histone H3 quantification.xlsx]

## Sheet: Individual image
G411						G729						G797
Phospho-histone H3 positive (%)						Phospho-histone H3 positive (%)						Phospho-histone H3 positive (%)
NT. shRNA	GJB2 shRNA #1	GJB2 shRNA #2	SCN9A shRNA #1	SCN9A shRNA #2		NT. shRNA	GJB2 shRNA #1	GJB2 shRNA #2	SCN9A shRNA #1	SCN9A shRNA #2		NT. shRNA	GJB2 shRNA #1	GJB2 shRNA #2	SCN9A shRNA #1	SCN9A shRNA #2
3.19149	0	0	3.57143	0		0	0	0	1.6129	5.88235		6.89655	0	0	0	0
2.32558	0	0	0	0		6.45161	0	9.09091	4.54545	0		3.84615	0	0	0	0
2	0	0	0	0		4.16667	0	0	1.69492	0		11.1111	0	0	0	0
3.73832	0	0	0	0		9.67742	0	0	4.34783	4.34783		0	0	0	0	0
1.9802	0	0	0	0		0	0	0	6.25	3.125		3.75	0	0	0	7.69231
2.8169	0	0	0	0		4.83871	0	0	4.16667	0		16.6667	0	0	0	0
0	3.84615	0		0		0	0	7.69231	0	0		7.14286	0	0	0	0
2.7027	0	0	1.51515	0		4.65116	0	0	0	3.33333		0	0	0	6.66667	0
2.27273	0	0	0	4.7619		0	0	0	0	0		1.25	0	0	0	0
5.26316	0	0	0	4.34783		0	0	0	0	8		1.20482	0	0	0	0
9.09091	0	0	9.09091	3.44828		9.375	4.54545	0	8.69565	4		0	0	0	0	0
0	0	0	0			6.34921	5	0	6.38298	0		1.14943	0	0	0	7.14286
0	0	0	1.85185	0		4.54545	0	0	0	2.7027		4.91803	5.12821	0	0	0
0	0	9.09091	5.40541	4.25532		33.3333	0	0	3.57143	0		0	0	0	0	0
7.14286	0	0	0	0		10.3448	0	0	3.33333	3.22581		2.0202	0	0	0	0
3.44828	0	0	7.69231	0		4.6875	0	8.69565	0	20		0	0	0	0	0
2.27273	0	0	0	0		1.44928	0	0	0	0		4.54545	0	0	0	0
3.96825	0	0	4.54545	11.1111		2.5	0	0	0	0		2.63158	14.2857	0	0	0
2.80374	0	0	0	0		0	0	0	0	1.35135		0	0	0	0	0
2.32558	0	0	0	0		7.14286	0	20	0	0		8.33333	0	0	0	0
0	0	0	0	0		2.04082	0	0	0	0		0	0	0	0	0
6.66667	0	0	0	0		0	0	0	2.7027	0		5.88235	0	0	0	0
7.69231	0	0	0	0		3.75	9.09091	0	0	0		4.54545	0	0	4.54545	0
10	0	0	0	0		6.15385	5.88235	0	0	0		0	0	0	0	0
2.38095	0	0	0	0		13.5135	0	0	6.25	3.84615		8.69565	0	0	0	0
2.25989	0	0	0	0		0	0	4.16667	0	7.14286		0	0	0	0	7.69231
0	5.55556	0	0	0		7.89474	0	0	0	0		4.34783	0	0	0	0
12.5	0	0	0	11.1111		3.65854	0	9.09091	0	0		0	0	0	14.2857	0
0	0	0	0	0		7.59494	0	0	0	0		9.09091	0	0	5	3.22581
0	0	0	0	0		1.35135	0	0	0	0		0	0	0	0	0
